# Supplementary material for: Effects of high‐resistance wheel running on hallmarks of endurance and resistance training adaptations in mice
Source: Physiol Rep. 2023 Jun 6;11(11):e15701. doi: 10.14814/phy2.15701 (PMC10244467; doi:10.14814/phy2.15701)
Supplement: Supplementary file 1 — Tables S1–S8. [file PHY2-11-e15701-s003.xlsx]

## Sheet: Table_S1_PLAN_Complete_List
Table S1. Whole M. plantaris TMT-MS data: Complete list
proteinName	ac	geneName	proteinDescription	nbPeptides	PSM.TMTpro_126..Raw.	PSM.TMTpro_127N..Raw.	PSM.TMTpro_128N..Raw.	PSM.TMTpro_128C..Raw.	PSM.TMTpro_129N..Raw.	PSM.TMTpro_129C..Raw.	PSM.TMTpro_130N..Raw.	PSM.TMTpro_130C..Raw.	PSM.TMTpro_131C..Raw.	PSM.TMTpro_132N..Raw.	PSM.TMTpro_132C..Raw.	PSM.TMTpro_133N..Raw.	medianInt_Sed	medianInt_Run	medianInt_RR	cv_Sed	cv_Run	cv_RR	log2ratio_Run	log2ratio_RR	pValue_Run	pValue_RR
sp|A2A432|CUL4B_MOUSE Cullin-4B OS=Mus musculus OX=10090 GN=Cul4b PE=1 SV=1	A2A432	Cul4b	sp|A2A432|CUL4B_MOUSE Cullin-4B OS=Mus musculus OX=10090 GN=Cul4b PE=1 SV=1	1	973.981	340.006	1078.93	1202.12	340.006	933.266	969.218	340.006	1077.52	1048.25	340.006	931.584	1026.46	636.636	989.919	0.427249	0.547072	0.40662	-0.86379	-0.0529126	0.348667	0.898418
sp|A2A5R2|BIG2_MOUSE Brefeldin A-inhibited guanine nucleotide-exchange protein 2 OS=Mus musculus OX=10090 GN=Arfgef2 PE=1 SV=1	A2A5R2	Arfgef2	sp|A2A5R2|BIG2_MOUSE Brefeldin A-inhibited guanine nucleotide-exchange protein 2 OS=Mus musculus OX=10090 GN=Arfgef2 PE=1 SV=1	1	10007.5	9236.14	11895.2	9649.38	11721.3	12499.2	12922.2	9738.44	11877.9	12243.7	11696.3	11913.3	9828.44	12110.2	11895.6	0.115246	0.120452	0.0191077	0.300686	0.275627	0.122762	0.0221649
sp|A2A690|TANC2_MOUSE Protein TANC2 OS=Mus musculus OX=10090 GN=Tanc2 PE=1 SV=1	A2A690	Tanc2	sp|A2A690|TANC2_MOUSE Protein TANC2 OS=Mus musculus OX=10090 GN=Tanc2 PE=1 SV=1	1	545811	477820	541036	575687	205417	178120	306338	493962	210166	368871	410138	316882	543423	255878	342876	0.0768901	0.48337	0.264743	-1.11522	-0.668532	0.00953617	0.00449642
sp|A2A863|ITB4_MOUSE Integrin beta-4 OS=Mus musculus OX=10090 GN=Itgb4 PE=1 SV=1	A2A863	Itgb4	sp|A2A863|ITB4_MOUSE Integrin beta-4 OS=Mus musculus OX=10090 GN=Itgb4 PE=1 SV=1	3	8273.41	14006.3	8459.1	8843.04	7894.37	9923.28	8119.8	8730.39	8926.66	10566.6	7499.67	9957.31	8651.07	8425.09	9441.98	0.277986	0.104877	0.145255	-0.0387783	0.124415	0.381546	0.698396
sp|A2A8Z1|OSBL9_MOUSE Oxysterol-binding protein-related protein 9 OS=Mus musculus OX=10090 GN=Osbpl9 PE=1 SV=1	A2A8Z1	Osbpl9	sp|A2A8Z1|OSBL9_MOUSE Oxysterol-binding protein-related protein 9 OS=Mus musculus OX=10090 GN=Osbpl9 PE=1 SV=1	3	37014	40626.8	39697.1	41914.2	23414.5	21038	32854	32630.6	22497.4	24589.4	26873.9	27896.9	40162	28022.6	25731.6	0.0521352	0.223732	0.0947735	-0.538918	-0.643612	0.00600207	4.14366e-05
sp|A2AAE1|K1109_MOUSE Transmembrane protein KIAA1109 OS=Mus musculus OX=10090 GN=Kiaa1109 PE=1 SV=4	A2AAE1	Kiaa1109	sp|A2AAE1|K1109_MOUSE Transmembrane protein KIAA1109 OS=Mus musculus OX=10090 GN=Kiaa1109 PE=1 SV=4	1	810.861	849.852	898.664	897.274	835.889	944.019	711.178	935.601	869.821	901.351	988.514	957.234	873.563	885.745	929.292	0.048788	0.126909	0.0576372	0.0182218	0.0890998	0.845427	0.145908
sp|A2AAJ9|OBSCN_MOUSE Obscurin OS=Mus musculus OX=10090 GN=Obscn PE=1 SV=3	A2AAJ9	Obscn	sp|A2AAJ9|OBSCN_MOUSE Obscurin OS=Mus musculus OX=10090 GN=Obscn PE=1 SV=3	181	4.44521e+06	5.24742e+06	4.37621e+06	4.54845e+06	4.76184e+06	4.94258e+06	4.25752e+06	4.48938e+06	4.37207e+06	4.3708e+06	4.74733e+06	4.11781e+06	4.49683e+06	4.62561e+06	4.37143e+06	0.0863039	0.0653274	0.0589313	0.0402048	-0.0407066	0.895606	0.339281
sp|A2ABU4|MYOM3_MOUSE Myomesin-3 OS=Mus musculus OX=10090 GN=Myom3 PE=1 SV=1	A2ABU4	Myom3	sp|A2ABU4|MYOM3_MOUSE Myomesin-3 OS=Mus musculus OX=10090 GN=Myom3 PE=1 SV=1	42	852525	1.47688e+06	1.05207e+06	1.1062e+06	1.32606e+06	1.33539e+06	902286	1.6463e+06	1.1382e+06	1.57327e+06	1.78245e+06	944868	1.07914e+06	1.33072e+06	1.35573e+06	0.232259	0.234555	0.283406	0.302781	0.310837	0.351201	0.296171
sp|A2AGL3|RYR3_MOUSE Ryanodine receptor 3 OS=Mus musculus OX=10090 GN=Ryr3 PE=1 SV=1	A2AGL3	Ryr3	sp|A2AGL3|RYR3_MOUSE Ryanodine receptor 3 OS=Mus musculus OX=10090 GN=Ryr3 PE=1 SV=1	1	1810.07	1681.51	2069.18	1396.34	1467.05	1775.89	1610.12	1713.8	1072.73	1719.52	1381.26	1294.04	1745.79	1661.96	1337.65	0.160846	0.0822531	0.196484	-0.0707176	-0.383966	0.576124	0.0626296
sp|A2AGT5|CKAP5_MOUSE Cytoskeleton-associated protein 5 OS=Mus musculus OX=10090 GN=Ckap5 PE=1 SV=1	A2AGT5	Ckap5	sp|A2AGT5|CKAP5_MOUSE Cytoskeleton-associated protein 5 OS=Mus musculus OX=10090 GN=Ckap5 PE=1 SV=1	9	104057	99061	99528.9	100855	106068	117998	114852	94455	116560	101310	96986.9	114338	100192	110460	107824	0.0223351	0.0973366	0.089637	0.139648	0.103309	0.267772	0.276385
sp|A2AHC3|CAMP1_MOUSE Calmodulin-regulated spectrin-associated protein 1 OS=Mus musculus OX=10090 GN=Camsap1 PE=1 SV=1	A2AHC3	Camsap1	sp|A2AHC3|CAMP1_MOUSE Calmodulin-regulated spectrin-associated protein 1 OS=Mus musculus OX=10090 GN=Camsap1 PE=1 SV=1	1	1747.6	3013.41	2709.96	2211.65	2695.69	1971.56	2077.08	2551.01	1606.11	2388.69	1843.19	1319.41	2460.8	2314.05	1724.65	0.230226	0.152116	0.25335	-0.0888826	-0.508808	0.827056	0.0795532
sp|A2AJ76|HMCN2_MOUSE Hemicentin-2 OS=Mus musculus OX=10090 GN=Hmcn2 PE=1 SV=1	A2AJ76	Hmcn2	sp|A2AJ76|HMCN2_MOUSE Hemicentin-2 OS=Mus musculus OX=10090 GN=Hmcn2 PE=1 SV=1	1	340.006	340.006	1395.36	704.465	1085.73	340.006	727.751	735.622	892.678	733.12	340.006	971.304	522.236	731.686	812.899	0.715926	0.421794	0.382561	0.58016	0.72505	0.707275	0.665323
sp|A2AJ88|PLPL7_MOUSE Patatin-like phospholipase domain-containing protein 7 OS=Mus musculus OX=10090 GN=Pnpla7 PE=1 SV=1	A2AJ88	Pnpla7	sp|A2AJ88|PLPL7_MOUSE Patatin-like phospholipase domain-containing protein 7 OS=Mus musculus OX=10090 GN=Pnpla7 PE=1 SV=1	2	3457.13	3281.51	3213.92	3330.38	3051.55	3132.07	2888.29	2729.31	3705.81	3695.7	2953.45	2628.55	3305.95	2969.92	3324.58	0.0309277	0.0606238	0.166905	-0.155146	-0.000897243	0.0344152	0.691307
sp|A2AJI0|MA7D1_MOUSE MAP7 domain-containing protein 1 OS=Mus musculus OX=10090 GN=Map7d1 PE=1 SV=1	A2AJI0	Map7d1	sp|A2AJI0|MA7D1_MOUSE MAP7 domain-containing protein 1 OS=Mus musculus OX=10090 GN=Map7d1 PE=1 SV=1	9	54306.2	47605.2	58567.4	55159	59077.8	57547.6	58982.2	33631.6	53860.1	49425.8	47929.3	55250.5	54732.6	58264.9	51642.9	0.0851116	0.238422	0.0677013	0.0901606	-0.0851172	0.68881	0.475865
sp|A2AKG8|FOCAD_MOUSE Focadhesin OS=Mus musculus OX=10090 GN=Focad PE=1 SV=1	A2AKG8	Focad	sp|A2AKG8|FOCAD_MOUSE Focadhesin OS=Mus musculus OX=10090 GN=Focad PE=1 SV=1	4	14714.7	10647.6	11467.8	12009.6	10365.1	13593.6	11092.7	10792.7	11248.1	10627.3	10605.4	11842	11738.7	10942.7	10937.7	0.144242	0.126753	0.0531141	-0.101057	-0.102161	0.495794	0.23552
sp|A2ALK8|PTN3_MOUSE Tyrosine-protein phosphatase non-receptor type 3 OS=Mus musculus OX=10090 GN=Ptpn3 PE=1 SV=1	A2ALK8	Ptpn3	sp|A2ALK8|PTN3_MOUSE Tyrosine-protein phosphatase non-receptor type 3 OS=Mus musculus OX=10090 GN=Ptpn3 PE=1 SV=1	4	9106.61	6215.63	7843.85	8710.37	10798.9	10799	9026.52	7006.85	10920.9	9123.84	8308.29	11122	8277.11	9912.7	10022.4	0.160923	0.191924	0.139276	0.256341	0.272182	0.210743	0.0618414
sp|A2ALW5|DJC25_MOUSE DnaJ homolog subfamily C member 25 OS=Mus musculus OX=10090 GN=Dnajc25 PE=1 SV=1	A2ALW5	Dnajc25	sp|A2ALW5|DJC25_MOUSE DnaJ homolog subfamily C member 25 OS=Mus musculus OX=10090 GN=Dnajc25 PE=1 SV=1	1	3415.63	3856.41	3500.36	3233.43	5543.66	4591	5114.56	4020.31	4987.02	5831.62	5509.89	4291.47	3458	4852.78	5248.45	0.0746927	0.136771	0.130498	0.486881	0.600272	0.00314122	0.000735991
sp|A2AMM0|CAVN4_MOUSE Caveolae-associated protein 4 OS=Mus musculus OX=10090 GN=Cavin4 PE=1 SV=1	A2AMM0	Cavin4	sp|A2AMM0|CAVN4_MOUSE Caveolae-associated protein 4 OS=Mus musculus OX=10090 GN=Cavin4 PE=1 SV=1	11	1.21872e+06	1.15969e+06	1.16696e+06	1.1044e+06	1.2981e+06	1.23144e+06	1.27466e+06	1.10372e+06	1.31734e+06	1.13904e+06	1.15237e+06	1.24742e+06	1.16332e+06	1.25305e+06	1.19989e+06	0.040242	0.0706514	0.0692654	0.106984	0.0435255	0.333177	0.38605
sp|A2AN08|UBR4_MOUSE E3 ubiquitin-protein ligase UBR4 OS=Mus musculus OX=10090 GN=Ubr4 PE=1 SV=1	A2AN08	Ubr4	sp|A2AN08|UBR4_MOUSE E3 ubiquitin-protein ligase UBR4 OS=Mus musculus OX=10090 GN=Ubr4 PE=1 SV=1	32	257687	213702	240946	247252	265844	288530	265476	219345	261170	256554	239442	245174	244099	265660	250864	0.0782764	0.111796	0.0399807	0.122234	0.0391879	0.305235	0.385377
sp|A2APY7|NDUF5_MOUSE Arginine-hydroxylase NDUFAF5, mitochondrial OS=Mus musculus OX=10090 GN=Ndufaf5 PE=1 SV=1	A2APY7	Ndufaf5	sp|A2APY7|NDUF5_MOUSE Arginine-hydroxylase NDUFAF5, mitochondrial OS=Mus musculus OX=10090 GN=Ndufaf5 PE=1 SV=1	3	70052.1	75620	74305.5	76252.7	86621.3	89967.5	83979.7	71645.1	93141.9	72293	77877.8	86587.7	74962.7	85300.5	82232.8	0.0376835	0.0962085	0.111896	0.186264	0.13157	0.0929613	0.120027
sp|A2AQ19|RTF1_MOUSE RNA polymerase-associated protein RTF1 homolog OS=Mus musculus OX=10090 GN=Rtf1 PE=1 SV=1	A2AQ19	Rtf1	sp|A2AQ19|RTF1_MOUSE RNA polymerase-associated protein RTF1 homolog OS=Mus musculus OX=10090 GN=Rtf1 PE=1 SV=1	1	340.006	340.006	340.006	340.006	340.006	772.343	340.006	340.006	340.006	340.006	340.006	720.907	340.006	340.006	340.006	0	0.482422	0.437585	0	0	0.281259	0.285887
sp|A2AQ25|SKT_MOUSE Sickle tail protein OS=Mus musculus OX=10090 GN=Skt PE=1 SV=1	A2AQ25	Skt	sp|A2AQ25|SKT_MOUSE Sickle tail protein OS=Mus musculus OX=10090 GN=Skt PE=1 SV=1	14	44622.4	45268.3	39320.8	43646.7	43276.5	51499.5	44026	44831.6	49222.7	43659.4	43831.8	45399.1	44134.6	44428.8	44615.5	0.0620176	0.0823622	0.0567628	0.00961597	0.0155006	0.326342	0.303066
sp|A2AQP0|MYH7B_MOUSE Myosin-7B OS=Mus musculus OX=10090 GN=Myh7b PE=3 SV=1	A2AQP0	Myh7b	sp|A2AQP0|MYH7B_MOUSE Myosin-7B OS=Mus musculus OX=10090 GN=Myh7b PE=3 SV=1	4	11459.9	20435.9	13367.4	15949.9	7023.16	8802.79	11702.2	17413.4	7445.42	14770.2	13240.3	9146.84	14658.6	10252.5	11193.6	0.25387	0.40477	0.307242	-0.524729	-0.407992	0.122479	0.09767
sp|A2ARP1|VIP1_MOUSE Inositol hexakisphosphate and diphosphoinositol-pentakisphosphate kinase 1 OS=Mus musculus OX=10090 GN=Ppip5k1 PE=1 SV=1	A2ARP1	Ppip5k1	sp|A2ARP1|VIP1_MOUSE Inositol hexakisphosphate and diphosphoinositol-pentakisphosphate kinase 1 OS=Mus musculus OX=10090 GN=Ppip5k1 PE=1 SV=1	6	12074.3	13336.3	12454.7	11870.2	16784.4	15908.6	15997.9	13261.1	16303.8	18385.7	15679	17127.8	12264.5	15953.3	16715.8	0.0521604	0.099166	0.0693039	0.379528	0.446457	0.00740848	0.000211716
sp|A2ASS6|TITIN_MOUSE Titin OS=Mus musculus OX=10090 GN=Ttn PE=1 SV=1	A2ASS6	Ttn	sp|A2ASS6|TITIN_MOUSE Titin OS=Mus musculus OX=10090 GN=Ttn PE=1 SV=1	1709	1.06629e+08	1.79791e+08	1.38428e+08	1.50028e+08	1.20358e+08	1.21836e+08	8.06051e+07	1.43e+08	9.13852e+07	1.33707e+08	1.43598e+08	7.41393e+07	1.44228e+08	1.21097e+08	1.12546e+08	0.210461	0.223606	0.300553	-0.251045	-0.382625	0.172573	0.131925
sp|A2ASZ8|SCMC2_MOUSE Calcium-binding mitochondrial carrier protein SCaMC-2 OS=Mus musculus OX=10090 GN=Slc25a25 PE=1 SV=1	A2ASZ8	Slc25a25	sp|A2ASZ8|SCMC2_MOUSE Calcium-binding mitochondrial carrier protein SCaMC-2 OS=Mus musculus OX=10090 GN=Slc25a25 PE=1 SV=1	2	10000.1	9169.43	9212.64	8141.36	9767.31	10054.3	9554.49	8498.49	12017.9	9624.28	8431.09	11464.8	9191.03	9660.9	10544.6	0.0834735	0.0716496	0.159485	0.0718464	0.192688	0.557165	0.189737
sp|A2AT37|RENT2_MOUSE Regulator of nonsense transcripts 2 OS=Mus musculus OX=10090 GN=Upf2 PE=1 SV=1	A2AT37	Upf2	sp|A2AT37|RENT2_MOUSE Regulator of nonsense transcripts 2 OS=Mus musculus OX=10090 GN=Upf2 PE=1 SV=1	1	9440.21	8385.08	8247.4	9192.7	10287.6	10785.2	9780.18	10062.2	10604.1	9387.14	8438.96	12494	8788.89	10174.9	9995.61	0.0668004	0.0415554	0.171012	0.212695	0.184459	0.0164709	0.133608
sp|A2AUC9|KLH41_MOUSE Kelch-like protein 41 OS=Mus musculus OX=10090 GN=Klhl41 PE=1 SV=1	A2AUC9	Klhl41	sp|A2AUC9|KLH41_MOUSE Kelch-like protein 41 OS=Mus musculus OX=10090 GN=Klhl41 PE=1 SV=1	26	2.07317e+06	2.44711e+06	2.00471e+06	2.10956e+06	1.9364e+06	2.25547e+06	1.98582e+06	2.05605e+06	1.94019e+06	2.07727e+06	2.14776e+06	1.89254e+06	2.09137e+06	2.02094e+06	2.00873e+06	0.0913382	0.0681246	0.0588028	-0.0495854	-0.0589505	0.461679	0.254794
sp|A2AWA9|RBGP1_MOUSE Rab GTPase-activating protein 1 OS=Mus musculus OX=10090 GN=Rabgap1 PE=1 SV=1	A2AWA9	Rabgap1	sp|A2AWA9|RBGP1_MOUSE Rab GTPase-activating protein 1 OS=Mus musculus OX=10090 GN=Rabgap1 PE=1 SV=1	4	4531.33	4898.24	5256.94	4735.52	4839.25	4366.72	5071.28	3721.67	4659.98	4296.59	5159.63	5442.53	4816.88	4602.98	4909.8	0.0631951	0.132412	0.104484	-0.0672271	0.0259019	0.301614	0.944931
sp|A2AWP8|ARGAL_MOUSE Rho guanine nucleotide exchange factor 10-like protein OS=Mus musculus OX=10090 GN=Arhgef10l PE=1 SV=1	A2AWP8	Arhgef10l	sp|A2AWP8|ARGAL_MOUSE Rho guanine nucleotide exchange factor 10-like protein OS=Mus musculus OX=10090 GN=Arhgef10l PE=1 SV=1	3	18329.1	13392.6	15479.1	17914.4	18538.3	19256	21117.9	13354.4	16411.8	17947	17034.9	16254	16696.7	18897.1	16723.4	0.141194	0.184001	0.0454133	0.182188	0.00589354	0.40403	0.549878
sp|A2BDX3|MOCS3_MOUSE Adenylyltransferase and sulfurtransferase MOCS3 OS=Mus musculus OX=10090 GN=Mocs3 PE=1 SV=1	A2BDX3	Mocs3	sp|A2BDX3|MOCS3_MOUSE Adenylyltransferase and sulfurtransferase MOCS3 OS=Mus musculus OX=10090 GN=Mocs3 PE=1 SV=1	2	4010.23	2557.56	2927.5	2874.71	4139.4	4027.15	3461.02	3341.62	4104.99	3021.81	3605.36	3827.91	2901.1	3744.08	3716.64	0.204772	0.106718	0.126382	0.363937	0.356809	0.0795022	0.140331
sp|A2BE28|LAS1L_MOUSE Ribosomal biogenesis protein LAS1L OS=Mus musculus OX=10090 GN=Las1l PE=1 SV=1	A2BE28	Las1l	sp|A2BE28|LAS1L_MOUSE Ribosomal biogenesis protein LAS1L OS=Mus musculus OX=10090 GN=Las1l PE=1 SV=1	1	20711	25149.7	18482	24252	6146.8	6756.12	14247.7	17668.7	5892.49	9719	10277	10265.5	22481.5	10501.9	9992.24	0.140233	0.505949	0.233826	-1.19176	-1.16591	0.0103105	0.000132646
sp|A2BH40|ARI1A_MOUSE AT-rich interactive domain-containing protein 1A OS=Mus musculus OX=10090 GN=Arid1a PE=1 SV=1	A2BH40	Arid1a	sp|A2BH40|ARI1A_MOUSE AT-rich interactive domain-containing protein 1A OS=Mus musculus OX=10090 GN=Arid1a PE=1 SV=1	1	1086.85	1024.09	904.144	874.15	993.617	656.253	943.645	945.354	894.53	867.291	991.301	1149.77	964.117	944.499	942.916	0.10299	0.174136	0.130829	-0.0268618	-0.0311843	0.328495	0.986968
sp|A2RSY6|TRM1L_MOUSE TRMT1-like protein OS=Mus musculus OX=10090 GN=Trmt1l PE=1 SV=1	A2RSY6	Trmt1l	sp|A2RSY6|TRM1L_MOUSE TRMT1-like protein OS=Mus musculus OX=10090 GN=Trmt1l PE=1 SV=1	1	1023.64	340.006	340.006	340.006	340.006	720.308	340.006	747.058	668.251	340.006	667.4	340.006	340.006	530.157	503.703	0.669029	0.423869	0.375593	0.541527	0.486496	0.727873	0.837003
sp|A2VDH3|LRC38_MOUSE Leucine-rich repeat-containing protein 38 OS=Mus musculus OX=10090 GN=Lrrc38 PE=2 SV=2	A2VDH3	Lrrc38	sp|A2VDH3|LRC38_MOUSE Leucine-rich repeat-containing protein 38 OS=Mus musculus OX=10090 GN=Lrrc38 PE=2 SV=2	3	58790.7	55539.2	56816.4	53069.2	72959.9	69318.9	68830.7	59912.5	65571.3	56454.6	59305.6	69443.1	56177.8	69074.8	62438.5	0.0427727	0.0818191	0.0940232	0.298244	0.15071	0.00848765	0.0774987
sp|A3KFX0|5NT1A_MOUSE Cytosolic 5'-nucleotidase 1A OS=Mus musculus OX=10090 GN=Nt5c1a PE=1 SV=1	A3KFX0	Nt5c1a	sp|A3KFX0|5NT1A_MOUSE Cytosolic 5'-nucleotidase 1A OS=Mus musculus OX=10090 GN=Nt5c1a PE=1 SV=1	5	41731.8	33662.6	45963	49102.8	53677.9	68084.3	57377.2	44527.8	45363.9	56786.4	40402.1	45756.1	43847.4	55527.6	45560	0.156962	0.174279	0.146914	0.341592	0.0569442	0.0368234	0.331536
sp|A3KG59|P20D2_MOUSE Peptidase M20 domain-containing protein 2 OS=Mus musculus OX=10090 GN=Pm20d2 PE=1 SV=1	A3KG59	Pm20d2	sp|A3KG59|P20D2_MOUSE Peptidase M20 domain-containing protein 2 OS=Mus musculus OX=10090 GN=Pm20d2 PE=1 SV=1	7	52206.8	43796.1	52190.1	54122.4	76134.3	74842.9	68023.5	61472.6	70378.2	60788.5	56623	68524.4	52198.5	71433.2	64656.4	0.0911823	0.0966048	0.101081	0.450942	0.3062	0.00134339	0.0079714
sp|A3KMP2|TTC38_MOUSE Tetratricopeptide repeat protein 38 OS=Mus musculus OX=10090 GN=Ttc38 PE=1 SV=2	A3KMP2	Ttc38	sp|A3KMP2|TTC38_MOUSE Tetratricopeptide repeat protein 38 OS=Mus musculus OX=10090 GN=Ttc38 PE=1 SV=2	7	57650.8	54592.5	50960.1	51924.9	78992.9	70628.8	67467.4	65611.5	71025.8	58676	65006.8	74472.8	53258.7	69048.1	68016.3	0.0558185	0.0837548	0.103296	0.374657	0.351901	0.00113661	0.00582356
sp|A6H5Y3|METH_MOUSE Methionine synthase OS=Mus musculus OX=10090 GN=Mtr PE=1 SV=1	A6H5Y3	Mtr	sp|A6H5Y3|METH_MOUSE Methionine synthase OS=Mus musculus OX=10090 GN=Mtr PE=1 SV=1	2	1533.68	1890.1	2459.35	1464.1	1884.7	2156.06	1101.43	1191.17	1962.44	2233.8	1397.16	1659.78	1711.89	1537.94	1811.11	0.247738	0.327134	0.200314	-0.184371	0.0840904	0.369787	0.962933
sp|A6H611|MIPEP_MOUSE Mitochondrial intermediate peptidase OS=Mus musculus OX=10090 GN=Mipep PE=1 SV=1	A6H611	Mipep	sp|A6H611|MIPEP_MOUSE Mitochondrial intermediate peptidase OS=Mus musculus OX=10090 GN=Mipep PE=1 SV=1	3	7962.78	7263.08	6446.41	7934.43	8171.66	7775.27	9782.19	5840.97	8803.87	8246.82	8262.46	8593.59	7598.75	7973.46	8428.02	0.0964969	0.205234	0.0319065	0.0704069	0.150562	0.643782	0.0337323
sp|A6H630|ARMT1_MOUSE Damage-control phosphatase ARMT1 OS=Mus musculus OX=10090 GN=Armt1 PE=1 SV=1	A6H630	Armt1	sp|A6H630|ARMT1_MOUSE Damage-control phosphatase ARMT1 OS=Mus musculus OX=10090 GN=Armt1 PE=1 SV=1	8	172164	158963	156253	167728	203316	199218	183541	170554	180939	166083	163428	175470	163345	191379	170777	0.0453823	0.0795511	0.04754	0.227819	0.0641596	0.0290771	0.304092
sp|A6H6E2|MMRN2_MOUSE Multimerin-2 OS=Mus musculus OX=10090 GN=Mmrn2 PE=1 SV=1	A6H6E2	Mmrn2	sp|A6H6E2|MMRN2_MOUSE Multimerin-2 OS=Mus musculus OX=10090 GN=Mmrn2 PE=1 SV=1	2	1700.42	1343.7	1040.87	1321.81	1375.45	1739.49	1160.83	1407.21	1483.98	1231.74	1477.35	1407.46	1332.76	1391.33	1442.4	0.199968	0.168234	0.083905	0.0620105	0.113688	0.652355	0.643991
sp|A6H8H2|DEN4C_MOUSE DENN domain-containing protein 4C OS=Mus musculus OX=10090 GN=Dennd4c PE=1 SV=1	A6H8H2	Dennd4c	sp|A6H8H2|DEN4C_MOUSE DENN domain-containing protein 4C OS=Mus musculus OX=10090 GN=Dennd4c PE=1 SV=1	10	24222.1	21779.2	26757.1	26079.3	28986.8	28373	27168.1	24114	28799.1	29160.9	26981.2	26976.8	25150.7	27770.6	27890.2	0.0901721	0.0797834	0.0416269	0.143603	0.149375	0.175552	0.0444141
sp|A6X935|ITIH4_MOUSE Inter alpha-trypsin inhibitor, heavy chain 4 OS=Mus musculus OX=10090 GN=Itih4 PE=1 SV=2	A6X935	Itih4	sp|A6X935|ITIH4_MOUSE Inter alpha-trypsin inhibitor, heavy chain 4 OS=Mus musculus OX=10090 GN=Itih4 PE=1 SV=2	3	21167.5	22414.7	23178.5	21368.9	21454.7	26363.6	20900.1	135894	27245.6	24439.9	17189.9	25325.5	21891.8	23909.1	24882.7	0.0426426	1.10545	0.18679	0.119939	0.184932	0.244494	0.596243
sp|B1AR13|CISD3_MOUSE CDGSH iron-sulfur domain-containing protein 3, mitochondrial OS=Mus musculus OX=10090 GN=Cisd3 PE=1 SV=1	B1AR13	Cisd3	sp|B1AR13|CISD3_MOUSE CDGSH iron-sulfur domain-containing protein 3, mitochondrial OS=Mus musculus OX=10090 GN=Cisd3 PE=1 SV=1	5	171228	152732	158089	163274	184471	208992	179215	170366	186483	167025	176804	201388	160681	181843	181644	0.0488289	0.0890638	0.0800844	0.178528	0.176584	0.0377605	0.0394286
sp|B1AUE5|PEX10_MOUSE Peroxisome biogenesis factor 10 OS=Mus musculus OX=10090 GN=Pex10 PE=2 SV=1	B1AUE5	Pex10	sp|B1AUE5|PEX10_MOUSE Peroxisome biogenesis factor 10 OS=Mus musculus OX=10090 GN=Pex10 PE=2 SV=1	3	2943.06	2246.34	2369.6	1902.01	2756.88	2693.14	2428.11	3042.8	2483.93	2457.11	2352.61	2536.7	2307.97	2725.01	2470.52	0.183092	0.0924341	0.0314961	0.240056	0.0986863	0.140544	0.568502
sp|B1AVY7|KI16B_MOUSE Kinesin-like protein KIF16B OS=Mus musculus OX=10090 GN=Kif16b PE=1 SV=1	B1AVY7	Kif16b	sp|B1AVY7|KI16B_MOUSE Kinesin-like protein KIF16B OS=Mus musculus OX=10090 GN=Kif16b PE=1 SV=1	3	3765.19	2859.06	2712.74	3347.4	3208.6	3373.66	3007.57	3227.58	4023.05	3166.99	3402.17	3378.46	3103.23	3218.09	3390.32	0.151399	0.0469655	0.105666	0.0569091	0.132121	0.818635	0.261889
sp|B1AY10|NFX1_MOUSE Transcriptional repressor NF-X1 OS=Mus musculus OX=10090 GN=Nfx1 PE=1 SV=1	B1AY10	Nfx1	sp|B1AY10|NFX1_MOUSE Transcriptional repressor NF-X1 OS=Mus musculus OX=10090 GN=Nfx1 PE=1 SV=1	1	340.006	340.006	753.24	340.006	984.55	940.293	340.006	931.834	822.217	1009.24	919.614	340.006	340.006	936.063	870.916	0.466073	0.384125	0.386203	1.46103	1.35471	0.0723501	0.0851342
sp|B1AY13|UBP24_MOUSE Ubiquitin carboxyl-terminal hydrolase 24 OS=Mus musculus OX=10090 GN=Usp24 PE=1 SV=1	B1AY13	Usp24	sp|B1AY13|UBP24_MOUSE Ubiquitin carboxyl-terminal hydrolase 24 OS=Mus musculus OX=10090 GN=Usp24 PE=1 SV=1	23	175991	125767	160199	154133	183002	166238	175461	142783	157289	166131	154344	156923	157166	170849	157106	0.136145	0.104636	0.03241	0.120183	-0.000281167	0.352168	0.612583
sp|B1AZA5|TM245_MOUSE Transmembrane protein 245 OS=Mus musculus OX=10090 GN=Tmem245 PE=1 SV=1	B1AZA5	Tmem245	sp|B1AZA5|TM245_MOUSE Transmembrane protein 245 OS=Mus musculus OX=10090 GN=Tmem245 PE=1 SV=1	3	6112.5	3624.22	4465.11	4392.36	4948.06	4739.4	4887.22	4713.09	5070.66	5139.93	4501.97	4136.97	4428.73	4813.31	4786.31	0.225337	0.0235935	0.101514	0.120015	0.109519	0.599012	0.803105
sp|B1AZP2|DLGP4_MOUSE Disks large-associated protein 4 OS=Mus musculus OX=10090 GN=Dlgap4 PE=1 SV=1	B1AZP2	Dlgap4	sp|B1AZP2|DLGP4_MOUSE Disks large-associated protein 4 OS=Mus musculus OX=10090 GN=Dlgap4 PE=1 SV=1	3	5564.26	5242.98	4914.77	5006.12	5803.15	5411.18	8233.41	4821.74	5557.78	4974.57	4485.29	6388.91	5124.55	5607.16	5266.17	0.0559498	0.247109	0.152995	0.129349	0.0374993	0.232813	0.753495
sp|B2RQC6|PYR1_MOUSE CAD protein OS=Mus musculus OX=10090 GN=Cad PE=1 SV=1	B2RQC6	Cad	sp|B2RQC6|PYR1_MOUSE CAD protein OS=Mus musculus OX=10090 GN=Cad PE=1 SV=1	4	14331.7	11235.6	14904	12704.5	15596.9	16446.9	13755.7	12283.4	14555.2	15579.9	13027.9	13190.9	13518.1	14676.3	13873	0.124767	0.128589	0.0856918	0.118376	0.0382659	0.335732	0.423543
sp|B2RRE7|OTUD4_MOUSE OTU domain-containing protein 4 OS=Mus musculus OX=10090 GN=Otud4 PE=1 SV=1	B2RRE7	Otud4	sp|B2RRE7|OTUD4_MOUSE OTU domain-containing protein 4 OS=Mus musculus OX=10090 GN=Otud4 PE=1 SV=1	4	15436.3	14463.6	16659.6	16576.1	18207.2	20930.5	19501.1	14686.1	21036.7	16836.4	18168.4	19668.6	16006.2	18854.2	18918.5	0.0660295	0.14579	0.096204	0.236315	0.240942	0.111039	0.0158659
sp|B2RSH2|GNAI1_MOUSE Guanine nucleotide-binding protein G(i) subunit alpha-1 OS=Mus musculus OX=10090 GN=Gnai1 PE=1 SV=1	B2RSH2	Gnai1	sp|B2RSH2|GNAI1_MOUSE Guanine nucleotide-binding protein G(i) subunit alpha-1 OS=Mus musculus OX=10090 GN=Gnai1 PE=1 SV=1	1	1473.58	2643.6	1701.82	1115.1	1055.24	1568.72	1314.7	1028.42	1181.26	1344.26	740.44	1498.69	1587.7	1184.97	1262.76	0.376695	0.204005	0.274724	-0.42705	-0.329632	0.13154	0.120646
sp|B2RUR8|OTU7B_MOUSE OTU domain-containing protein 7B OS=Mus musculus OX=10090 GN=Otud7b PE=1 SV=1	B2RUR8	Otud7b	sp|B2RUR8|OTU7B_MOUSE OTU domain-containing protein 7B OS=Mus musculus OX=10090 GN=Otud7b PE=1 SV=1	2	11870.7	11244.5	10925.2	12052.2	14173.6	14893.1	13544.8	11731.5	11247.1	12972.1	12584.7	11521.3	11557.6	13859.2	12053	0.0458079	0.0996146	0.0685283	0.262167	0.0596757	0.0275406	0.353078
sp|B2RXC1|TPC11_MOUSE Trafficking protein particle complex subunit 11 OS=Mus musculus OX=10090 GN=Trappc11 PE=1 SV=1	B2RXC1	Trappc11	sp|B2RXC1|TPC11_MOUSE Trafficking protein particle complex subunit 11 OS=Mus musculus OX=10090 GN=Trappc11 PE=1 SV=1	2	10067	6632.28	10351.6	8205.65	10426.2	9700.8	10287.2	8825.32	8643.49	9162.1	9875.77	7822.17	9136.34	9994.01	8902.8	0.19721	0.0741875	0.0974844	0.13635	-0.0304452	0.264535	0.858986
sp|B2RXS4|PLXB2_MOUSE Plexin-B2 OS=Mus musculus OX=10090 GN=Plxnb2 PE=1 SV=1	B2RXS4	Plxnb2	sp|B2RXS4|PLXB2_MOUSE Plexin-B2 OS=Mus musculus OX=10090 GN=Plxnb2 PE=1 SV=1	1	997.681	1164.72	958.358	1024.08	1035.7	1032.44	958.867	931.346	979.89	1034.59	806.902	1067.2	1010.88	995.654	1007.24	0.0866905	0.0531491	0.119223	-0.0227563	-0.0056124	0.45307	0.379883
sp|B2RY56|RBM25_MOUSE RNA-binding protein 25 OS=Mus musculus OX=10090 GN=Rbm25 PE=1 SV=2	B2RY56	Rbm25	sp|B2RY56|RBM25_MOUSE RNA-binding protein 25 OS=Mus musculus OX=10090 GN=Rbm25 PE=1 SV=2	3	10985.8	8674.87	11382.8	11950.7	12559.4	14660.2	10618.2	12174.7	15358.5	12416.7	11211.8	14118	11184.3	12367	13267.4	0.13379	0.133166	0.137831	0.145077	0.243661	0.130289	0.0480972
sp|B7ZMP1|XPP3_MOUSE Xaa-Pro aminopeptidase 3 OS=Mus musculus OX=10090 GN=Xpnpep3 PE=1 SV=1	B7ZMP1	Xpnpep3	sp|B7ZMP1|XPP3_MOUSE Xaa-Pro aminopeptidase 3 OS=Mus musculus OX=10090 GN=Xpnpep3 PE=1 SV=1	2	10148.4	10919.1	9548.74	8718.4	11690.5	11519.8	11396.1	8808.37	11829.8	10002.4	10312.1	11342	9848.57	11458	10827	0.0947107	0.126122	0.0789112	0.219011	0.135688	0.262465	0.137276
sp|B9EJR8|DAAF5_MOUSE Dynein assembly factor 5, axonemal OS=Mus musculus OX=10090 GN=Dnaaf5 PE=1 SV=1	B9EJR8	Dnaaf5	sp|B9EJR8|DAAF5_MOUSE Dynein assembly factor 5, axonemal OS=Mus musculus OX=10090 GN=Dnaaf5 PE=1 SV=1	3	5193.37	5565.64	5290.46	5149.25	6097.02	5318.08	5028.3	4838.12	6112.51	4670.48	5018.44	4466.79	5241.92	5173.19	4844.46	0.0352586	0.104146	0.144708	-0.019545	-0.114629	0.994175	0.472149
sp|D0QMC3|MNDAL_MOUSE Myeloid cell nuclear differentiation antigen-like protein OS=Mus musculus OX=10090 GN=Mndal PE=1 SV=1	D0QMC3	Mndal	sp|D0QMC3|MNDAL_MOUSE Myeloid cell nuclear differentiation antigen-like protein OS=Mus musculus OX=10090 GN=Mndal PE=1 SV=1	1	340.006	340.006	340.006	340.006	740.937	1064.89	839.462	734.345	912.806	713.704	924.094	805.335	340.006	790.2	859.071	0	0.182663	0.118236	1.21385	1.33439	3.22676e-06	3.68143e-07
sp|D3YXK2|SAFB1_MOUSE Scaffold attachment factor B1 OS=Mus musculus OX=10090 GN=Safb PE=1 SV=2	D3YXK2	Safb	sp|D3YXK2|SAFB1_MOUSE Scaffold attachment factor B1 OS=Mus musculus OX=10090 GN=Safb PE=1 SV=2	7	25603.4	27661.7	28641.9	24860.7	31241.9	34027.4	25178.3	29435.6	34796.3	31455	32309.8	34737.8	26632.6	30338.7	33523.8	0.0658963	0.123839	0.0510663	0.188408	0.332126	0.154511	0.00148065
sp|D3YYU8|OBSL1_MOUSE Obscurin-like protein 1 OS=Mus musculus OX=10090 GN=Obsl1 PE=1 SV=1	D3YYU8	Obsl1	sp|D3YYU8|OBSL1_MOUSE Obscurin-like protein 1 OS=Mus musculus OX=10090 GN=Obsl1 PE=1 SV=1	8	12232.9	12508	13051	11745.1	15593.1	13363.2	13074.4	10472.8	14186.4	12374.1	12684.4	13951.3	12370.5	13218.8	13317.9	0.0440117	0.159715	0.067897	0.0956959	0.104917	0.561801	0.169182
sp|D3YZP9|CCDC6_MOUSE Coiled-coil domain-containing protein 6 OS=Mus musculus OX=10090 GN=Ccdc6 PE=1 SV=1	D3YZP9	Ccdc6	sp|D3YZP9|CCDC6_MOUSE Coiled-coil domain-containing protein 6 OS=Mus musculus OX=10090 GN=Ccdc6 PE=1 SV=1	6	11868.1	16036.7	14796.5	13424.1	14196.7	15939.4	15085.6	11772	15089.2	15210.2	13792.3	16148.7	14110.3	14641.1	15149.7	0.127857	0.126172	0.0643306	0.0543225	0.104238	0.864678	0.309784
sp|D3Z1D3|CEFIP_MOUSE Cardiac-enriched FHL2-interacting protein OS=Mus musculus OX=10090 GN=CEFIP PE=1 SV=1	D3Z1D3	CEFIP	sp|D3Z1D3|CEFIP_MOUSE Cardiac-enriched FHL2-interacting protein OS=Mus musculus OX=10090 GN=CEFIP PE=1 SV=1	5	63689.2	66103.9	58637.6	61238.9	57455.4	65549.6	58531.5	52275.9	61957.2	50140.1	53484.4	58684	62464.1	57993.5	56084.2	0.0514041	0.0934523	0.0940083	-0.106921	-0.156706	0.277893	0.0835567
sp|D3Z4S3|PTRD1_MOUSE Putative peptidyl-tRNA hydrolase PTRHD1 OS=Mus musculus OX=10090 GN=Ptrhd1 PE=1 SV=1	D3Z4S3	Ptrhd1	sp|D3Z4S3|PTRD1_MOUSE Putative peptidyl-tRNA hydrolase PTRHD1 OS=Mus musculus OX=10090 GN=Ptrhd1 PE=1 SV=1	2	30659.4	35048.5	27585	32423.4	27142.5	35180.9	29700.2	28034.3	30700.5	22694.3	27082	33302.5	31541.4	28867.2	28891.2	0.099703	0.120066	0.161883	-0.12785	-0.128884	0.543952	0.268106
sp|D3Z6H8|DCAM2_MOUSE S-adenosylmethionine decarboxylase proenzyme 2 OS=Mus musculus OX=10090 GN=Amd2 PE=1 SV=1;sp|P0DMN7|DCAM1_MOUSE S-adenosylmethionine decarboxylase proenzyme 1 OS=Mus musculus OX=10090 GN=Amd1 PE=1 SV=1	D3Z6H8	Amd2	sp|D3Z6H8|DCAM2_MOUSE S-adenosylmethionine decarboxylase proenzyme 2 OS=Mus musculus OX=10090 GN=Amd2 PE=1 SV=1;sp|P0DMN7|DCAM1_MOUSE S-adenosylmethionine decarboxylase proenzyme 1 OS=Mus musculus OX=10090 GN=Amd1 PE=1 SV=1	5	120067	72225.5	117114	123210	155486	155606	109208	58373.4	121036	131551	101547	126340	118591	132347	123688	0.222659	0.387198	0.109093	0.136054	0.0604957	0.823505	0.351796
sp|D3Z7H8|CILP2_MOUSE Cartilage intermediate layer protein 2 OS=Mus musculus OX=10090 GN=Cilp2 PE=1 SV=1	D3Z7H8	Cilp2	sp|D3Z7H8|CILP2_MOUSE Cartilage intermediate layer protein 2 OS=Mus musculus OX=10090 GN=Cilp2 PE=1 SV=1	3	24638.6	55107.4	28441.4	39086.5	33878.5	13621.6	9763.41	8497.31	14894.4	13637.8	13395.9	16911.2	33764	11692.5	14266.1	0.370468	0.719459	0.109305	-1.53166	-1.22614	0.0164705	0.00066459
sp|D3Z7P3|GLSK_MOUSE Glutaminase kidney isoform, mitochondrial OS=Mus musculus OX=10090 GN=Gls PE=1 SV=1	D3Z7P3	Gls	sp|D3Z7P3|GLSK_MOUSE Glutaminase kidney isoform, mitochondrial OS=Mus musculus OX=10090 GN=Gls PE=1 SV=1	5	59720.4	56878.8	52496.8	58130.2	65593	68540.2	60620	46970.9	67187.4	50113.7	51639.6	69793	57504.5	63106.5	59413.5	0.0545637	0.158034	0.171633	0.133077	0.0347432	0.547654	0.651059
sp|D3Z7Q2|SIM20_MOUSE Small integral membrane protein 20 OS=Mus musculus OX=10090 GN=Smim20 PE=1 SV=1	D3Z7Q2	Smim20	sp|D3Z7Q2|SIM20_MOUSE Small integral membrane protein 20 OS=Mus musculus OX=10090 GN=Smim20 PE=1 SV=1	1	4403.03	3306.75	3740.95	2941.47	4968.6	3217.65	3779.93	3908.14	4780.47	3476.11	3611.34	4919.53	3523.85	3844.03	4195.91	0.174628	0.184202	0.180688	0.128012	0.240437	0.410819	0.210118
sp|E0CYV9|CD054_MOUSE Uncharacterized protein C4orf54 homolog OS=Mus musculus OX=10090 PE=1 SV=1	E0CYV9	NA	sp|E0CYV9|CD054_MOUSE Uncharacterized protein C4orf54 homolog OS=Mus musculus OX=10090 PE=1 SV=1	21	134072	121786	130181	132537	158724	158415	154987	122325	152934	146788	142048	160526	131359	156701	149861	0.0422507	0.118475	0.0530805	0.254464	0.189857	0.0870343	0.00781361
sp|E9PV24|FIBA_MOUSE Fibrinogen alpha chain OS=Mus musculus OX=10090 GN=Fga PE=1 SV=1	E9PV24	Fga	sp|E9PV24|FIBA_MOUSE Fibrinogen alpha chain OS=Mus musculus OX=10090 GN=Fga PE=1 SV=1	12	135004	128074	168339	136583	129486	169762	163649	394586	183539	173332	121789	187497	135793	166706	178436	0.126367	0.566511	0.182686	0.295672	0.393423	0.17842	0.191087
sp|E9PVA8|GCN1_MOUSE eIF-2-alpha kinase activator GCN1 OS=Mus musculus OX=10090 GN=Gcn1 PE=1 SV=1	E9PVA8	Gcn1	sp|E9PVA8|GCN1_MOUSE eIF-2-alpha kinase activator GCN1 OS=Mus musculus OX=10090 GN=Gcn1 PE=1 SV=1	19	102519	91077.5	104652	96898.5	124790	120601	118738	80418.8	117674	109548	105724	119099	99708.5	119670	113611	0.0616634	0.185668	0.056868	0.263798	0.187968	0.321339	0.0220286
sp|E9PYK3|PARP4_MOUSE Protein mono-ADP-ribosyltransferase PARP4 OS=Mus musculus OX=10090 GN=Parp4 PE=1 SV=1	E9PYK3	Parp4	sp|E9PYK3|PARP4_MOUSE Protein mono-ADP-ribosyltransferase PARP4 OS=Mus musculus OX=10090 GN=Parp4 PE=1 SV=1	2	2833.02	2671.27	2358.06	2464.16	3130.13	3432.82	3651.65	2925.65	3278.81	2867.56	2969.16	3292.81	2567.71	3281.47	3123.99	0.0821755	0.0977596	0.0697071	0.353496	0.282304	0.00609655	0.0104877
sp|E9PZJ8|ASCC3_MOUSE Activating signal cointegrator 1 complex subunit 3 OS=Mus musculus OX=10090 GN=Ascc3 PE=1 SV=1	E9PZJ8	Ascc3	sp|E9PZJ8|ASCC3_MOUSE Activating signal cointegrator 1 complex subunit 3 OS=Mus musculus OX=10090 GN=Ascc3 PE=1 SV=1	1	340.006	340.006	340.006	340.006	340.006	841.182	666.563	340.006	869.268	340.006	340.006	829.407	340.006	503.285	584.707	0	0.455907	0.495253	0.485591	0.643261	0.0838041	0.0806556
sp|E9PZQ0|RYR1_MOUSE Ryanodine receptor 1 OS=Mus musculus OX=10090 GN=Ryr1 PE=1 SV=1	E9PZQ0	Ryr1	sp|E9PZQ0|RYR1_MOUSE Ryanodine receptor 1 OS=Mus musculus OX=10090 GN=Ryr1 PE=1 SV=1	174	1.40464e+07	1.10945e+07	1.29322e+07	1.26437e+07	1.47745e+07	1.37853e+07	1.47089e+07	1.24612e+07	1.39992e+07	1.36148e+07	1.31725e+07	1.20775e+07	1.2788e+07	1.42471e+07	1.33937e+07	0.0960123	0.0775047	0.0628601	0.155213	0.0666612	0.179543	0.481707
sp|E9Q394|AKP13_MOUSE A-kinase anchor protein 13 OS=Mus musculus OX=10090 GN=Akap13 PE=1 SV=1	E9Q394	Akap13	sp|E9Q394|AKP13_MOUSE A-kinase anchor protein 13 OS=Mus musculus OX=10090 GN=Akap13 PE=1 SV=1	1	4537.16	3277.52	5143.31	4892.36	5642.64	5022.43	5677.46	3429.31	5014.48	5443.12	5008.98	4540.84	4714.76	5332.54	5011.73	0.185601	0.213032	0.0736803	0.176219	0.0891496	0.499748	0.231252
sp|E9Q3C1|C2CD2_MOUSE C2 domain-containing protein 2 OS=Mus musculus OX=10090 GN=C2cd2 PE=1 SV=1	E9Q3C1	C2cd2	sp|E9Q3C1|C2CD2_MOUSE C2 domain-containing protein 2 OS=Mus musculus OX=10090 GN=C2cd2 PE=1 SV=1	2	7444.24	6008.63	6538.17	7614.46	9520.86	6727.59	7344.14	7225.53	7091.11	7365.61	7625.08	4987.03	6991.21	7284.84	7228.36	0.110101	0.160944	0.178308	0.0623424	0.0509021	0.264074	0.786248
sp|E9Q3L2|PI4KA_MOUSE Phosphatidylinositol 4-kinase alpha OS=Mus musculus OX=10090 GN=Pi4ka PE=1 SV=2	E9Q3L2	Pi4ka	sp|E9Q3L2|PI4KA_MOUSE Phosphatidylinositol 4-kinase alpha OS=Mus musculus OX=10090 GN=Pi4ka PE=1 SV=2	2	3363.28	2861.27	2523.35	2846.34	4104.7	2551.63	2994.78	2224.2	3543.51	3627.46	3552.8	4010.46	2853.81	2773.2	3590.13	0.119655	0.276354	0.0600376	-0.0459492	0.331075	0.985908	0.00525875
sp|E9Q4Z2|ACACB_MOUSE Acetyl-CoA carboxylase 2 OS=Mus musculus OX=10090 GN=Acacb PE=1 SV=1	E9Q4Z2	Acacb	sp|E9Q4Z2|ACACB_MOUSE Acetyl-CoA carboxylase 2 OS=Mus musculus OX=10090 GN=Acacb PE=1 SV=1	27	390909	330448	353850	375003	457950	453664	430602	398464	421988	412672	386502	419621	364427	442133	416147	0.0723743	0.0626394	0.0396961	0.278967	0.19202	0.0102936	0.0294613
sp|E9Q557|DESP_MOUSE Desmoplakin OS=Mus musculus OX=10090 GN=Dsp PE=1 SV=1	E9Q557	Dsp	sp|E9Q557|DESP_MOUSE Desmoplakin OS=Mus musculus OX=10090 GN=Dsp PE=1 SV=1	16	48501.3	57697.7	51964.9	53813.3	60784.5	76200.2	40166.7	56827.9	118353	67409.2	43699.9	47963.5	52889.1	58806.2	57686.3	0.0722982	0.253072	0.493907	0.152402	0.10469	0.555415	0.366872
sp|E9Q5C9|NOLC1_MOUSE Nucleolar and coiled-body phosphoprotein 1 OS=Mus musculus OX=10090 GN=Nolc1 PE=1 SV=1	E9Q5C9	Nolc1	sp|E9Q5C9|NOLC1_MOUSE Nucleolar and coiled-body phosphoprotein 1 OS=Mus musculus OX=10090 GN=Nolc1 PE=1 SV=1	6	28009.3	29883.6	29156.5	29384.5	30899.9	33078.4	27309.6	29673.6	37889.8	31757.3	29841.5	36608.9	29270.5	30286.8	34183.1	0.0272496	0.079639	0.112887	0.0489546	0.220204	0.505265	0.0329285
sp|E9Q634|MYO1E_MOUSE Unconventional myosin-Ie OS=Mus musculus OX=10090 GN=Myo1e PE=1 SV=1	E9Q634	Myo1e	sp|E9Q634|MYO1E_MOUSE Unconventional myosin-Ie OS=Mus musculus OX=10090 GN=Myo1e PE=1 SV=1	1	954.656	1088.72	937.694	1137.63	999.601	938.702	796.987	902.631	1227.89	896.988	1102.05	967.578	1021.69	920.666	1034.81	0.0958624	0.0934646	0.139885	-0.147372	0.0184708	0.10588	0.859694
sp|E9Q735|UBE4A_MOUSE Ubiquitin conjugation factor E4 A OS=Mus musculus OX=10090 GN=Ube4a PE=1 SV=1	E9Q735	Ube4a	sp|E9Q735|UBE4A_MOUSE Ubiquitin conjugation factor E4 A OS=Mus musculus OX=10090 GN=Ube4a PE=1 SV=1	5	26716.3	25226.5	26953.1	22976.6	25958.7	28264.3	24533.9	23957.2	26736.7	24354.6	24738.4	22163.8	25971.4	25246.3	24546.5	0.0717907	0.0746998	0.0765058	-0.040836	-0.0808588	0.890795	0.499148
sp|E9Q7G0|NUMA1_MOUSE Nuclear mitotic apparatus protein 1 OS=Mus musculus OX=10090 GN=Numa1 PE=1 SV=1	E9Q7G0	Numa1	sp|E9Q7G0|NUMA1_MOUSE Nuclear mitotic apparatus protein 1 OS=Mus musculus OX=10090 GN=Numa1 PE=1 SV=1	19	73799.6	82539.8	77854.9	75373.3	79100.7	88266.1	77691.6	72936.6	94670.8	79729.7	89617.5	94110	76614.1	78396.1	91863.8	0.0493126	0.080659	0.0772363	0.0333036	0.261644	0.652454	0.0212262
sp|E9Q8I9|FRY_MOUSE Protein furry homolog OS=Mus musculus OX=10090 GN=Fry PE=1 SV=1	E9Q8I9	Fry	sp|E9Q8I9|FRY_MOUSE Protein furry homolog OS=Mus musculus OX=10090 GN=Fry PE=1 SV=1	2	6741.9	6458.22	6749.78	5584.51	6561.03	7442.18	7087.26	6757.88	7223.76	7256.04	6582.86	7101.37	6600.06	6922.57	7162.57	0.0861148	0.0555494	0.0443986	0.0687535	0.118278	0.165051	0.0952498
sp|E9Q942|SIM13_MOUSE Small integral membrane protein 13 OS=Mus musculus OX=10090 GN=Smim13 PE=1 SV=1	E9Q942	Smim13	sp|E9Q942|SIM13_MOUSE Small integral membrane protein 13 OS=Mus musculus OX=10090 GN=Smim13 PE=1 SV=1	1	2415.44	1970.91	2206.86	2015.32	2359.68	1837.88	2085.53	1988.81	1689.64	2012.4	1941.02	2165.11	2111.09	2037.17	1976.71	0.0944234	0.106169	0.101606	-0.0503394	-0.0936321	0.576556	0.182792
sp|E9Q9K5|TRDN_MOUSE Triadin OS=Mus musculus OX=10090 GN=Trdn PE=1 SV=1	E9Q9K5	Trdn	sp|E9Q9K5|TRDN_MOUSE Triadin OS=Mus musculus OX=10090 GN=Trdn PE=1 SV=1	22	673753	568915	591729	628705	733534	657067	632533	584253	618715	673679	631532	622665	610217	644800	627099	0.0744351	0.095567	0.0396803	0.0799292	0.039996	0.402931	0.483097
sp|E9QA62|LMOD3_MOUSE Leiomodin-3 OS=Mus musculus OX=10090 GN=Lmod3 PE=1 SV=1	E9QA62	Lmod3	sp|E9QA62|LMOD3_MOUSE Leiomodin-3 OS=Mus musculus OX=10090 GN=Lmod3 PE=1 SV=1	2	4987.71	6252.46	5547.69	5978.29	1992.79	1625.43	5447.05	4455.22	2530.31	5262.3	5343.92	5293.43	5762.99	3224.01	5277.86	0.0969231	0.551675	0.300639	-0.950666	-0.125863	0.0359004	0.169297
sp|E9QAT4|SC16A_MOUSE Protein transport protein Sec16A OS=Mus musculus OX=10090 GN=Sec16a PE=1 SV=1	E9QAT4	Sec16a	sp|E9QAT4|SC16A_MOUSE Protein transport protein Sec16A OS=Mus musculus OX=10090 GN=Sec16a PE=1 SV=1	3	16077.6	15110.4	18495.5	15326.4	19424.9	18030.3	18179.7	16300.6	18071.1	17221.4	16417.9	18489	15702	18105	17646.2	0.0954784	0.0714306	0.0524604	0.20584	0.168407	0.136116	0.189396
sp|F6ZDS4|TPR_MOUSE Nucleoprotein TPR OS=Mus musculus OX=10090 GN=Tpr PE=1 SV=1	F6ZDS4	Tpr	sp|F6ZDS4|TPR_MOUSE Nucleoprotein TPR OS=Mus musculus OX=10090 GN=Tpr PE=1 SV=1	23	116880	107348	119374	114468	120426	126460	131355	113310	143609	107294	119083	133945	115674	123443	126514	0.0452553	0.0634247	0.127245	0.0934323	0.126819	0.198975	0.211494
sp|F8VPU2|FARP1_MOUSE FERM, ARHGEF and pleckstrin domain-containing protein 1 OS=Mus musculus OX=10090 GN=Farp1 PE=1 SV=1	F8VPU2	Farp1	sp|F8VPU2|FARP1_MOUSE FERM, ARHGEF and pleckstrin domain-containing protein 1 OS=Mus musculus OX=10090 GN=Farp1 PE=1 SV=1	2	2877.49	4057	2154.06	2945.64	2780.29	3000.4	2368.58	1916.65	3486.59	2375.16	2655.38	2448.17	2911.57	2574.44	2551.78	0.261056	0.189945	0.186341	-0.182067	-0.191385	0.274115	0.5782
sp|G5E829|AT2B1_MOUSE Plasma membrane calcium-transporting ATPase 1 OS=Mus musculus OX=10090 GN=Atp2b1 PE=1 SV=1	G5E829	Atp2b1	sp|G5E829|AT2B1_MOUSE Plasma membrane calcium-transporting ATPase 1 OS=Mus musculus OX=10090 GN=Atp2b1 PE=1 SV=1	12	137628	134946	140325	129123	149652	153115	150121	131192	157402	144503	138950	146789	136287	149886	145646	0.0353373	0.0685081	0.052615	0.137291	0.0958427	0.1807	0.0861428
sp|G5E870|TRIPC_MOUSE E3 ubiquitin-protein ligase TRIP12 OS=Mus musculus OX=10090 GN=Trip12 PE=1 SV=1	G5E870	Trip12	sp|G5E870|TRIPC_MOUSE E3 ubiquitin-protein ligase TRIP12 OS=Mus musculus OX=10090 GN=Trip12 PE=1 SV=1	5	6753.34	6113.85	8585.52	7578.53	7409.2	8460.01	7741.59	6517.79	8734.19	6019	6361.84	8636.24	7165.94	7575.4	7499.04	0.147301	0.107006	0.194641	0.0822137	0.0511629	0.646979	0.873235
sp|G5E897|PLGT3_MOUSE Protein O-glucosyltransferase 3 OS=Mus musculus OX=10090 GN=Poglut3 PE=1 SV=1	G5E897	Poglut3	sp|G5E897|PLGT3_MOUSE Protein O-glucosyltransferase 3 OS=Mus musculus OX=10090 GN=Poglut3 PE=1 SV=1	1	2147.75	2473.22	2359.58	2289.25	2039.73	2321.16	1992.84	1782	2348.67	2005.74	2085.15	1698.2	2324.41	2016.29	2045.45	0.0587622	0.109089	0.131646	-0.205099	-0.184558	0.0699859	0.0887854
sp|G5E8K5|ANK3_MOUSE Ankyrin-3 OS=Mus musculus OX=10090 GN=Ank3 PE=1 SV=1	G5E8K5	Ank3	sp|G5E8K5|ANK3_MOUSE Ankyrin-3 OS=Mus musculus OX=10090 GN=Ank3 PE=1 SV=1	25	254242	246640	254410	261109	295985	291284	287826	246553	296349	271365	269376	288949	254326	289555	280157	0.0232705	0.0813773	0.0470229	0.187133	0.138844	0.104399	0.0283131
sp|G5E8Q8|AGRF5_MOUSE Adhesion G protein-coupled receptor F5 OS=Mus musculus OX=10090 GN=Adgrf5 PE=1 SV=1	G5E8Q8	Adgrf5	sp|G5E8Q8|AGRF5_MOUSE Adhesion G protein-coupled receptor F5 OS=Mus musculus OX=10090 GN=Adgrf5 PE=1 SV=1	1	340.006	1034.15	340.006	340.006	750.65	340.006	1009.29	340.006	1072.35	340.006	340.006	340.006	340.006	545.328	340.006	0.675837	0.539594	0.700014	0.57129	0	0.582758	0.979669
sp|O08528|HXK2_MOUSE Hexokinase-2 OS=Mus musculus OX=10090 GN=Hk2 PE=1 SV=1	O08528	Hk2	sp|O08528|HXK2_MOUSE Hexokinase-2 OS=Mus musculus OX=10090 GN=Hk2 PE=1 SV=1	40	2.84841e+06	2.41305e+06	2.50414e+06	2.64156e+06	2.9521e+06	3.31778e+06	3.08834e+06	2.54716e+06	3.37391e+06	2.97711e+06	2.79181e+06	3.2055e+06	2.57285e+06	3.02022e+06	3.0913e+06	0.0727777	0.108682	0.0827072	0.231433	0.264377	0.0853661	0.016337
sp|O08529|CAN2_MOUSE Calpain-2 catalytic subunit OS=Mus musculus OX=10090 GN=Capn2 PE=1 SV=4	O08529	Capn2	sp|O08529|CAN2_MOUSE Calpain-2 catalytic subunit OS=Mus musculus OX=10090 GN=Capn2 PE=1 SV=4	15	248898	249930	241179	250544	287776	291371	278774	262857	279419	261863	256396	274756	249414	283275	268310	0.0176031	0.0453793	0.0401878	0.18348	0.104943	0.019825	0.0604456
sp|O08532|CA2D1_MOUSE Voltage-dependent calcium channel subunit alpha-2/delta-1 OS=Mus musculus OX=10090 GN=Cacna2d1 PE=1 SV=1	O08532	Cacna2d1	sp|O08532|CA2D1_MOUSE Voltage-dependent calcium channel subunit alpha-2/delta-1 OS=Mus musculus OX=10090 GN=Cacna2d1 PE=1 SV=1	33	1.05757e+06	990936	1.00116e+06	1.06085e+06	1.15522e+06	1.09623e+06	1.13078e+06	997301	1.15295e+06	1.03376e+06	1.0386e+06	986861	1.02937e+06	1.11351e+06	1.03618e+06	0.0357438	0.063396	0.0670163	0.113721	0.0100598	0.235596	0.615774
sp|O08539|BIN1_MOUSE Myc box-dependent-interacting protein 1 OS=Mus musculus OX=10090 GN=Bin1 PE=1 SV=1	O08539	Bin1	sp|O08539|BIN1_MOUSE Myc box-dependent-interacting protein 1 OS=Mus musculus OX=10090 GN=Bin1 PE=1 SV=1	25	1.36523e+06	1.13492e+06	1.30766e+06	1.28625e+06	1.41796e+06	1.61459e+06	1.48302e+06	1.3312e+06	1.46251e+06	1.35469e+06	1.2989e+06	1.41056e+06	1.29695e+06	1.45049e+06	1.38263e+06	0.0771338	0.0816904	0.0510905	0.1611	0.0920405	0.0524017	0.142507
sp|O08547|SC22B_MOUSE Vesicle-trafficking protein SEC22b OS=Mus musculus OX=10090 GN=Sec22b PE=1 SV=3	O08547	Sec22b	sp|O08547|SC22B_MOUSE Vesicle-trafficking protein SEC22b OS=Mus musculus OX=10090 GN=Sec22b PE=1 SV=3	7	141691	136086	132166	131931	140915	162768	149915	144206	150897	141238	134572	157657	134126	147060	146068	0.0337	0.0644037	0.0699309	0.132699	0.122411	0.076587	0.141445
sp|O08553|DPYL2_MOUSE Dihydropyrimidinase-related protein 2 OS=Mus musculus OX=10090 GN=Dpysl2 PE=1 SV=2	O08553	Dpysl2	sp|O08553|DPYL2_MOUSE Dihydropyrimidinase-related protein 2 OS=Mus musculus OX=10090 GN=Dpysl2 PE=1 SV=2	15	460015	522439	464298	441857	533912	524161	526120	445103	547050	492333	473065	530748	462157	525141	511540	0.0739315	0.0821838	0.0666478	0.184334	0.145464	0.271477	0.169238
sp|O08579|EMD_MOUSE Emerin OS=Mus musculus OX=10090 GN=Emd PE=1 SV=1	O08579	Emd	sp|O08579|EMD_MOUSE Emerin OS=Mus musculus OX=10090 GN=Emd PE=1 SV=1	4	18149.4	17414.6	17044.5	17914.9	20358.3	25234.7	18345.9	17348.4	22593.2	18122.7	18710.7	22560.5	17664.8	19352.1	20635.6	0.0281721	0.172541	0.117768	0.129807	0.218102	0.137902	0.0429167
sp|O08580|ERR1_MOUSE Steroid hormone receptor ERR1 OS=Mus musculus OX=10090 GN=Esrra PE=1 SV=4	O08580	Esrra	sp|O08580|ERR1_MOUSE Steroid hormone receptor ERR1 OS=Mus musculus OX=10090 GN=Esrra PE=1 SV=4	2	1225.75	1224.86	1223.56	1037.38	1593.67	1309.42	1037.01	1312.66	1213.27	1172.58	1370.25	1531.36	1224.21	1311.04	1291.76	0.0795257	0.17307	0.123772	0.0988648	0.0748253	0.301106	0.149596
sp|O08582|GTPB1_MOUSE GTP-binding protein 1 OS=Mus musculus OX=10090 GN=Gtpbp1 PE=1 SV=2	O08582	Gtpbp1	sp|O08582|GTPB1_MOUSE GTP-binding protein 1 OS=Mus musculus OX=10090 GN=Gtpbp1 PE=1 SV=2	7	53039.7	47637.2	58032.3	54095.7	62432.2	66317.6	60326.2	55588.7	66296.9	57580.9	58159.5	68717.7	53567.7	61379.2	62228.2	0.0805722	0.0730863	0.0902239	0.196245	0.213185	0.0459385	0.0270478
sp|O08583|THOC4_MOUSE THO complex subunit 4 OS=Mus musculus OX=10090 GN=Alyref PE=1 SV=3	O08583	Alyref	sp|O08583|THOC4_MOUSE THO complex subunit 4 OS=Mus musculus OX=10090 GN=Alyref PE=1 SV=3	2	17377.8	17470.6	18110.4	17792.5	19155.5	19086.6	16349.5	17194.4	21516.9	18302.6	19595.5	19159.4	17631.6	18140.5	19377.5	0.0188309	0.0779918	0.0692064	0.0391503	0.136192	0.813279	0.0438808
sp|O08585|CLCA_MOUSE Clathrin light chain A OS=Mus musculus OX=10090 GN=Clta PE=1 SV=2	O08585	Clta	sp|O08585|CLCA_MOUSE Clathrin light chain A OS=Mus musculus OX=10090 GN=Clta PE=1 SV=2	2	6289.07	5584.84	6764.23	6528.1	8329.15	8037.31	6984.08	5272.05	9742.51	8428.72	7099.88	10542.2	6408.58	7510.69	9085.61	0.0809844	0.193168	0.168866	0.225636	0.500049	0.28793	0.00447537
sp|O08600|NUCG_MOUSE Endonuclease G, mitochondrial OS=Mus musculus OX=10090 GN=Endog PE=1 SV=1	O08600	Endog	sp|O08600|NUCG_MOUSE Endonuclease G, mitochondrial OS=Mus musculus OX=10090 GN=Endog PE=1 SV=1	8	81664.1	79773.1	82306.7	79716.5	113645	109689	116765	84082.2	121785	103046	113653	134417	80718.6	111667	117719	0.0163254	0.140748	0.112018	0.468104	0.543609	0.00730203	0.000175576
sp|O08605|MKNK1_MOUSE MAP kinase-interacting serine/threonine-protein kinase 1 OS=Mus musculus OX=10090 GN=Mknk1 PE=1 SV=2	O08605	Mknk1	sp|O08605|MKNK1_MOUSE MAP kinase-interacting serine/threonine-protein kinase 1 OS=Mus musculus OX=10090 GN=Mknk1 PE=1 SV=2	6	47864.5	52846.7	49091.9	52885.8	60648	55190.3	51818.9	46230.8	54072.5	46166.2	47637.7	54264.6	50969.3	53504.6	50855.1	0.0509662	0.113044	0.0838802	0.0702969	-0.00514938	0.462196	0.935416
sp|O08638|MYH11_MOUSE Myosin-11 OS=Mus musculus OX=10090 GN=Myh11 PE=1 SV=1	O08638	Myh11	sp|O08638|MYH11_MOUSE Myosin-11 OS=Mus musculus OX=10090 GN=Myh11 PE=1 SV=1	58	885826	1.0141e+06	854073	884121	709572	730577	975465	922000	757600	739158	719522	939673	884974	826289	748379	0.0783076	0.160693	0.128839	-0.108732	-0.241974	0.297104	0.0675377
sp|O08663|MAP2_MOUSE Methionine aminopeptidase 2 OS=Mus musculus OX=10090 GN=Metap2 PE=1 SV=1	O08663	Metap2	sp|O08663|MAP2_MOUSE Methionine aminopeptidase 2 OS=Mus musculus OX=10090 GN=Metap2 PE=1 SV=1	9	63007.6	60304.8	52740.9	64210.9	65630.2	76685.2	64710	43480.6	68281.8	52946.5	55267.3	76675.1	61656.2	65170.1	61774.5	0.085728	0.221557	0.176746	0.0802745	-0.00493566	0.840883	0.64065
sp|O08677|KNG1_MOUSE Kininogen-1 OS=Mus musculus OX=10090 GN=Kng1 PE=1 SV=1	O08677	Kng1	sp|O08677|KNG1_MOUSE Kininogen-1 OS=Mus musculus OX=10090 GN=Kng1 PE=1 SV=1	9	306926	296080	316915	312294	260306	336998	318339	370201	347831	282851	260528	303911	309610	327668	293381	0.0291044	0.143308	0.124472	0.0812555	-0.0785506	0.651784	0.580037
sp|O08689|GDF8_MOUSE Growth/differentiation factor 8 OS=Mus musculus OX=10090 GN=Mstn PE=1 SV=1	O08689	Mstn	sp|O08689|GDF8_MOUSE Growth/differentiation factor 8 OS=Mus musculus OX=10090 GN=Mstn PE=1 SV=1	1	12417.4	10018.1	13441.9	12995.2	13200.5	13603.7	11638.6	10315.6	10805.1	14110.9	9852.84	10328	12706.3	12419.5	10566.6	0.124853	0.123849	0.171246	-0.0354185	-0.266036	0.982298	0.399357
sp|O08709|PRDX6_MOUSE Peroxiredoxin-6 OS=Mus musculus OX=10090 GN=Prdx6 PE=1 SV=3	O08709	Prdx6	sp|O08709|PRDX6_MOUSE Peroxiredoxin-6 OS=Mus musculus OX=10090 GN=Prdx6 PE=1 SV=3	11	635976	516986	579629	584121	793454	765221	782611	711220	828854	740428	747537	776598	581875	773916	762067	0.0841052	0.0478373	0.0519451	0.411387	0.388958	0.000967597	0.000532809
sp|O08715|AKAP1_MOUSE A-kinase anchor protein 1, mitochondrial OS=Mus musculus OX=10090 GN=Akap1 PE=1 SV=4	O08715	Akap1	sp|O08715|AKAP1_MOUSE A-kinase anchor protein 1, mitochondrial OS=Mus musculus OX=10090 GN=Akap1 PE=1 SV=4	9	62901.8	58738.9	63907.7	66331.1	84206.3	88205.1	83579.2	59362.1	84286.9	69439.8	66328.6	90477.2	63404.8	83892.7	76863.3	0.0502888	0.16673	0.149511	0.40399	0.270989	0.0413167	0.0264801
sp|O08734|BAK_MOUSE Bcl-2 homologous antagonist/killer OS=Mus musculus OX=10090 GN=Bak1 PE=1 SV=3	O08734	Bak1	sp|O08734|BAK_MOUSE Bcl-2 homologous antagonist/killer OS=Mus musculus OX=10090 GN=Bak1 PE=1 SV=3	1	1944.51	3073.81	2353.27	2521.85	2658.59	2545.93	2148.47	2108.13	1990.67	1931.86	2292	3633.2	2437.56	2347.2	2141.34	0.189205	0.11752	0.323574	-0.0588221	-0.189644	0.728478	0.871178
sp|O08736|CASPC_MOUSE Caspase-12 OS=Mus musculus OX=10090 GN=Casp12 PE=1 SV=1	O08736	Casp12	sp|O08736|CASPC_MOUSE Caspase-12 OS=Mus musculus OX=10090 GN=Casp12 PE=1 SV=1	1	3077.43	1827.17	2473.53	3344.03	2533.85	3878.31	3481.86	2516.38	2896.56	3616.48	2547.32	3667.06	2775.48	3007.86	3256.52	0.251995	0.221176	0.172937	0.106446	0.230315	0.341666	0.226923
sp|O08739|AMPD3_MOUSE AMP deaminase 3 OS=Mus musculus OX=10090 GN=Ampd3 PE=1 SV=2	O08739	Ampd3	sp|O08739|AMPD3_MOUSE AMP deaminase 3 OS=Mus musculus OX=10090 GN=Ampd3 PE=1 SV=2	2	3796.55	2518.81	4465.13	3759.96	4920.12	3088.55	3637.13	3138.18	4268.8	3683.17	3530.38	5224.55	3778.25	3387.66	3975.99	0.223302	0.230751	0.183788	-0.161338	0.0696877	0.895786	0.298665
sp|O08749|DLDH_MOUSE Dihydrolipoyl dehydrogenase, mitochondrial OS=Mus musculus OX=10090 GN=Dld PE=1 SV=2	O08749	Dld	sp|O08749|DLDH_MOUSE Dihydrolipoyl dehydrogenase, mitochondrial OS=Mus musculus OX=10090 GN=Dld PE=1 SV=2	26	3.32953e+06	3.02638e+06	3.43888e+06	3.20429e+06	4.73655e+06	4.10249e+06	4.20923e+06	3.81328e+06	4.70206e+06	4.05452e+06	4.03658e+06	4.68552e+06	3.26691e+06	4.15586e+06	4.37002e+06	0.0544966	0.0914776	0.0856802	0.347366	0.416208	0.00198228	0.000550424
sp|O08756|HCD2_MOUSE 3-hydroxyacyl-CoA dehydrogenase type-2 OS=Mus musculus OX=10090 GN=Hsd17b10 PE=1 SV=4	O08756	Hsd17b10	sp|O08756|HCD2_MOUSE 3-hydroxyacyl-CoA dehydrogenase type-2 OS=Mus musculus OX=10090 GN=Hsd17b10 PE=1 SV=4	7	1.84115e+06	1.46742e+06	1.85145e+06	1.70795e+06	2.31132e+06	1.72962e+06	2.21784e+06	1.59165e+06	1.68504e+06	2.22396e+06	1.93211e+06	1.48692e+06	1.77455e+06	1.97373e+06	1.80858e+06	0.104111	0.181015	0.173855	0.143367	0.0250454	0.233941	0.55228
sp|O08759|UBE3A_MOUSE Ubiquitin-protein ligase E3A OS=Mus musculus OX=10090 GN=Ube3a PE=1 SV=2	O08759	Ube3a	sp|O08759|UBE3A_MOUSE Ubiquitin-protein ligase E3A OS=Mus musculus OX=10090 GN=Ube3a PE=1 SV=2	9	45666.2	38293.6	40500.6	40247.8	44945.9	47064.8	45929.2	37464.7	42265.3	43514.6	42543.4	39981.5	40374.2	45437.6	42404.3	0.0765251	0.0990802	0.035546	0.170374	0.0707775	0.379801	0.635237
sp|O08784|TCOF_MOUSE Treacle protein OS=Mus musculus OX=10090 GN=Tcof1 PE=1 SV=1	O08784	Tcof1	sp|O08784|TCOF_MOUSE Treacle protein OS=Mus musculus OX=10090 GN=Tcof1 PE=1 SV=1	6	24045.6	22445.6	25656.7	23969.5	26920.9	24995.1	27335.3	24015.8	27953.9	24292.2	23006.8	27574.7	24007.6	25958	25933.5	0.054581	0.0610135	0.0948331	0.111699	0.108432	0.19743	0.281557
sp|O08788|DCTN1_MOUSE Dynactin subunit 1 OS=Mus musculus OX=10090 GN=Dctn1 PE=1 SV=3	O08788	Dctn1	sp|O08788|DCTN1_MOUSE Dynactin subunit 1 OS=Mus musculus OX=10090 GN=Dctn1 PE=1 SV=3	27	262330	263520	257168	260180	294755	290467	286357	241823	306252	258059	267165	299205	261255	288412	283185	0.0106895	0.0883483	0.0836071	0.142648	0.113986	0.284856	0.140409
sp|O08795|GLU2B_MOUSE Glucosidase 2 subunit beta OS=Mus musculus OX=10090 GN=Prkcsh PE=1 SV=1	O08795	Prkcsh	sp|O08795|GLU2B_MOUSE Glucosidase 2 subunit beta OS=Mus musculus OX=10090 GN=Prkcsh PE=1 SV=1	2	11581.6	12386.4	11883.2	10553.8	13324.1	13495.4	12940.1	11063.9	12842.3	11430.5	11974.7	14145.5	11732.4	13132.1	12408.5	0.0666468	0.0880698	0.093989	0.16257	0.0800676	0.17957	0.201843
sp|O08796|EF2K_MOUSE Eukaryotic elongation factor 2 kinase OS=Mus musculus OX=10090 GN=Eef2k PE=1 SV=1	O08796	Eef2k	sp|O08796|EF2K_MOUSE Eukaryotic elongation factor 2 kinase OS=Mus musculus OX=10090 GN=Eef2k PE=1 SV=1	2	7443.34	4384.83	6612.9	5183.54	6306.88	7706.29	6404.08	6625.81	5950.33	5729.66	5720.71	6745.51	5898.22	6514.95	5839.99	0.233364	0.0953039	0.0802485	0.153934	-0.00390115	0.21734	0.726903
sp|O08808|DIAP1_MOUSE Protein diaphanous homolog 1 OS=Mus musculus OX=10090 GN=Diaph1 PE=1 SV=1	O08808	Diaph1	sp|O08808|DIAP1_MOUSE Protein diaphanous homolog 1 OS=Mus musculus OX=10090 GN=Diaph1 PE=1 SV=1	22	181558	130508	154191	171990	186192	210483	208518	185799	194153	215301	188536	221479	163091	197355	204727	0.140664	0.0687502	0.0780141	0.274957	0.328251	0.021173	0.0106969
sp|O08810|U5S1_MOUSE 116 kDa U5 small nuclear ribonucleoprotein component OS=Mus musculus OX=10090 GN=Eftud2 PE=1 SV=1	O08810	Eftud2	sp|O08810|U5S1_MOUSE 116 kDa U5 small nuclear ribonucleoprotein component OS=Mus musculus OX=10090 GN=Eftud2 PE=1 SV=1	3	11864.2	12683.5	13454.3	12473.4	15059.8	13186.5	12456.6	12836.6	13358.3	14058.8	15118.8	13235.6	12578.4	13011.6	13708.6	0.0520199	0.0863446	0.0619477	0.0487626	0.123705	0.335118	0.0634174
sp|O08848|RO60_MOUSE 60 kDa SS-A/Ro ribonucleoprotein OS=Mus musculus OX=10090 GN=RO60 PE=1 SV=1	O08848	RO60	sp|O08848|RO60_MOUSE 60 kDa SS-A/Ro ribonucleoprotein OS=Mus musculus OX=10090 GN=RO60 PE=1 SV=1	2	2500.23	2961.37	2011.37	2081.43	2264.04	2990.14	2260.63	2499.14	2700.73	2152.34	2348.18	2881.77	2290.83	2381.59	2524.45	0.183633	0.13705	0.13122	0.0603499	0.142627	0.617766	0.569861
sp|O08911|MK12_MOUSE Mitogen-activated protein kinase 12 OS=Mus musculus OX=10090 GN=Mapk12 PE=1 SV=1	O08911	Mapk12	sp|O08911|MK12_MOUSE Mitogen-activated protein kinase 12 OS=Mus musculus OX=10090 GN=Mapk12 PE=1 SV=1	13	332399	301189	282212	292163	280169	323060	335670	321094	345755	308668	308758	318875	296676	322077	313817	0.0718663	0.0765098	0.0545874	0.118679	0.081015	0.493882	0.252629
sp|O08915|AIP_MOUSE AH receptor-interacting protein OS=Mus musculus OX=10090 GN=Aip PE=1 SV=1	O08915	Aip	sp|O08915|AIP_MOUSE AH receptor-interacting protein OS=Mus musculus OX=10090 GN=Aip PE=1 SV=1	6	65460	57965.6	64595.3	61084.6	69098	70747.6	69231.3	54846.6	73950.1	68367.6	63231.1	68813	62840	69164.6	68590.3	0.0552496	0.11307	0.0638543	0.138915	0.126877	0.447836	0.0785696
sp|O08917|FLOT1_MOUSE Flotillin-1 OS=Mus musculus OX=10090 GN=Flot1 PE=1 SV=1	O08917	Flot1	sp|O08917|FLOT1_MOUSE Flotillin-1 OS=Mus musculus OX=10090 GN=Flot1 PE=1 SV=1	7	82129.6	76015.7	98936.6	80026.1	96459.1	86869.9	83586.1	76740.6	87192.7	85118.2	81153.9	78484.7	81077.9	85228	83136.1	0.119805	0.095436	0.0471135	0.0718726	0.0358781	0.782331	0.860843
sp|O08997|ATOX1_MOUSE Copper transport protein ATOX1 OS=Mus musculus OX=10090 GN=Atox1 PE=1 SV=1	O08997	Atox1	sp|O08997|ATOX1_MOUSE Copper transport protein ATOX1 OS=Mus musculus OX=10090 GN=Atox1 PE=1 SV=1	1	324458	296713	349551	305783	442707	340629	362696	339462	355596	307325	365103	400286	315120	351663	360349	0.0731417	0.131248	0.107359	0.158212	0.194002	0.0722054	0.12537
sp|O09012|PEX5_MOUSE Peroxisomal targeting signal 1 receptor OS=Mus musculus OX=10090 GN=Pex5 PE=1 SV=2	O09012	Pex5	sp|O09012|PEX5_MOUSE Peroxisomal targeting signal 1 receptor OS=Mus musculus OX=10090 GN=Pex5 PE=1 SV=2	1	1166.25	798.75	998.724	1251.63	1235.38	994.732	949.894	931.485	1383.67	1012.9	890.472	1242.9	1082.49	972.313	1127.9	0.189675	0.137047	0.196231	-0.150906	0.0560811	0.877162	0.580953
sp|O09044|SNP23_MOUSE Synaptosomal-associated protein 23 OS=Mus musculus OX=10090 GN=Snap23 PE=1 SV=1	O09044	Snap23	sp|O09044|SNP23_MOUSE Synaptosomal-associated protein 23 OS=Mus musculus OX=10090 GN=Snap23 PE=1 SV=1	2	12393.9	14246.2	11000.9	12451.2	10099.7	14049.1	12112.9	12794.5	12034.2	10591.8	10152.7	12622.2	12422.6	12453.7	11313	0.106216	0.134602	0.102937	0.00307661	-0.137912	0.781216	0.201363
sp|O09061|PSB1_MOUSE Proteasome subunit beta type-1 OS=Mus musculus OX=10090 GN=Psmb1 PE=1 SV=1	O09061	Psmb1	sp|O09061|PSB1_MOUSE Proteasome subunit beta type-1 OS=Mus musculus OX=10090 GN=Psmb1 PE=1 SV=1	5	94101.9	78791.1	85420.2	115433	116727	117548	105834	82077.9	109506	106226	104050	96772.4	89761	111280	105138	0.170683	0.156629	0.0518406	0.309997	0.229733	0.28333	0.180921
sp|O09110|MP2K3_MOUSE Dual specificity mitogen-activated protein kinase kinase 3 OS=Mus musculus OX=10090 GN=Map2k3 PE=1 SV=2	O09110	Map2k3	sp|O09110|MP2K3_MOUSE Dual specificity mitogen-activated protein kinase kinase 3 OS=Mus musculus OX=10090 GN=Map2k3 PE=1 SV=2	3	41144	36925.3	43959.9	37924.2	53301.6	42347.2	51946.6	38910.8	53909.8	48422	45376.4	52795.7	39534.1	47146.9	50608.8	0.0800651	0.152009	0.0788845	0.247748	0.356142	0.110768	0.0041947
sp|O09111|NDUBB_MOUSE NADH dehydrogenase [ubiquinone] 1 beta subcomplex subunit 11, mitochondrial OS=Mus musculus OX=10090 GN=Ndufb11 PE=1 SV=2	O09111	Ndufb11	sp|O09111|NDUBB_MOUSE NADH dehydrogenase [ubiquinone] 1 beta subcomplex subunit 11, mitochondrial OS=Mus musculus OX=10090 GN=Ndufb11 PE=1 SV=2	5	376271	341531	340658	349701	441476	472713	424750	351737	481036	370860	381411	524163	345616	433113	431223	0.0473219	0.121362	0.171224	0.325406	0.309676	0.0303629	0.0325708
sp|O09117|SYPL1_MOUSE Synaptophysin-like protein 1 OS=Mus musculus OX=10090 GN=Sypl1 PE=1 SV=2	O09117	Sypl1	sp|O09117|SYPL1_MOUSE Synaptophysin-like protein 1 OS=Mus musculus OX=10090 GN=Sypl1 PE=1 SV=2	1	12197.8	13148.7	10386	10617.6	13011.4	12262	12289.7	11930	11153.4	13597.1	10198.9	13069	11407.7	12275.9	12111.2	0.113553	0.0368313	0.133058	0.109282	0.0852738	0.295223	0.693072
sp|O09126|SEM4D_MOUSE Semaphorin-4D OS=Mus musculus OX=10090 GN=Sema4d PE=1 SV=2	O09126	Sema4d	sp|O09126|SEM4D_MOUSE Semaphorin-4D OS=Mus musculus OX=10090 GN=Sema4d PE=1 SV=2	1	25532.2	16101.3	12771.4	19978.6	12086.2	25840.3	12837.4	16231.2	14424	8901.01	11392	10709.2	18039.9	14534.3	11050.6	0.29482	0.377554	0.202457	-0.313256	-0.699381	0.559869	0.0158721
sp|O09131|GSTO1_MOUSE Glutathione S-transferase omega-1 OS=Mus musculus OX=10090 GN=Gsto1 PE=1 SV=2	O09131	Gsto1	sp|O09131|GSTO1_MOUSE Glutathione S-transferase omega-1 OS=Mus musculus OX=10090 GN=Gsto1 PE=1 SV=2	10	279103	277847	237852	260470	279579	291622	290002	232778	277416	255347	262676	291313	269158	284791	270046	0.0731054	0.101151	0.0588217	0.0819579	0.00496733	0.622947	0.571532
sp|O09159|MA2B1_MOUSE Lysosomal alpha-mannosidase OS=Mus musculus OX=10090 GN=Man2b1 PE=1 SV=4	O09159	Man2b1	sp|O09159|MA2B1_MOUSE Lysosomal alpha-mannosidase OS=Mus musculus OX=10090 GN=Man2b1 PE=1 SV=4	1	340.006	340.006	340.006	340.006	809.319	750.918	721.679	340.006	340.006	340.006	340.006	340.006	340.006	736.299	340.006	0	0.325637	0	1.11445	0	0.00842024	1
sp|O09161|CASQ2_MOUSE Calsequestrin-2 OS=Mus musculus OX=10090 GN=Casq2 PE=1 SV=3	O09161	Casq2	sp|O09161|CASQ2_MOUSE Calsequestrin-2 OS=Mus musculus OX=10090 GN=Casq2 PE=1 SV=3	8	390156	406446	406999	384956	746921	451312	503546	435052	588319	495994	519965	657348	398301	477429	554142	0.0283767	0.271034	0.128602	0.259567	0.47395	0.0401805	0.000586389
sp|O09164|SODE_MOUSE Extracellular superoxide dismutase [Cu-Zn] OS=Mus musculus OX=10090 GN=Sod3 PE=1 SV=1	O09164	Sod3	sp|O09164|SODE_MOUSE Extracellular superoxide dismutase [Cu-Zn] OS=Mus musculus OX=10090 GN=Sod3 PE=1 SV=1	2	14789.6	14100.3	13629.4	14828.8	11817.6	12354	10900.6	10408.9	15401.9	10520.1	10974.6	17747.4	14444.9	11359.1	13188.2	0.0403379	0.0772181	0.256417	-0.347482	-0.151516	0.00195608	0.548841
sp|O09165|CASQ1_MOUSE Calsequestrin-1 OS=Mus musculus OX=10090 GN=Casq1 PE=1 SV=3	O09165	Casq1	sp|O09165|CASQ1_MOUSE Calsequestrin-1 OS=Mus musculus OX=10090 GN=Casq1 PE=1 SV=3	15	1.61949e+07	1.36537e+07	1.41344e+07	1.49905e+07	1.45865e+07	1.78271e+07	1.56704e+07	1.53279e+07	1.6219e+07	1.40556e+07	1.45229e+07	1.42589e+07	1.45625e+07	1.54992e+07	1.43909e+07	0.075593	0.0877875	0.0669595	0.0904717	-0.0165307	0.270613	0.972165
sp|O09167|RL21_MOUSE 60S ribosomal protein L21 OS=Mus musculus OX=10090 GN=Rpl21 PE=1 SV=3	O09167	Rpl21	sp|O09167|RL21_MOUSE 60S ribosomal protein L21 OS=Mus musculus OX=10090 GN=Rpl21 PE=1 SV=3	5	178943	165027	206430	189023	241512	230136	232311	164382	219486	216520	231280	219616	183983	231223	219551	0.0942658	0.163437	0.0294426	0.33024	0.255526	0.139861	0.00759079
sp|O09172|GSH0_MOUSE Glutamate--cysteine ligase regulatory subunit OS=Mus musculus OX=10090 GN=Gclm PE=1 SV=1	O09172	Gclm	sp|O09172|GSH0_MOUSE Glutamate--cysteine ligase regulatory subunit OS=Mus musculus OX=10090 GN=Gclm PE=1 SV=1	1	2738.47	2937.98	2976.98	2494.55	3505.37	2922.75	3086.09	4808.31	3563.44	3582.33	3220.86	4429.71	2838.23	3295.73	3572.88	0.079363	0.238631	0.139125	0.213576	0.332986	0.0600244	0.00539159
sp|O09174|AMACR_MOUSE Alpha-methylacyl-CoA racemase OS=Mus musculus OX=10090 GN=Amacr PE=1 SV=4	O09174	Amacr	sp|O09174|AMACR_MOUSE Alpha-methylacyl-CoA racemase OS=Mus musculus OX=10090 GN=Amacr PE=1 SV=4	5	80354.9	69417.4	84120.5	68545.5	103738	87438.9	71830.6	62458.3	55561.8	48327.8	45387.5	53907.5	74886.1	79634.8	51117.6	0.103353	0.222786	0.0935462	0.0855957	-0.549173	0.60837	0.000351687
sp|O35071|KIF1C_MOUSE Kinesin-like protein KIF1C OS=Mus musculus OX=10090 GN=Kif1c PE=1 SV=2	O35071	Kif1c	sp|O35071|KIF1C_MOUSE Kinesin-like protein KIF1C OS=Mus musculus OX=10090 GN=Kif1c PE=1 SV=2	7	37990.6	33528.9	36285.6	33120.7	39438.2	41648	40749	33214.7	41896.6	41897.6	38314.7	39501.3	34907.3	40093.6	40699	0.0657097	0.0982443	0.0443646	0.200775	0.221965	0.180102	0.0168053
sp|O35074|PTGIS_MOUSE Prostacyclin synthase OS=Mus musculus OX=10090 GN=Ptgis PE=1 SV=1	O35074	Ptgis	sp|O35074|PTGIS_MOUSE Prostacyclin synthase OS=Mus musculus OX=10090 GN=Ptgis PE=1 SV=1	1	340.006	900.295	922.276	750.897	340.006	769.535	685.53	340.006	925.668	340.006	340.006	787.853	825.596	512.768	563.93	0.370515	0.424063	0.507379	-0.768117	-0.667763	0.290341	0.47515
sp|O35083|PLCA_MOUSE 1-acyl-sn-glycerol-3-phosphate acyltransferase alpha OS=Mus musculus OX=10090 GN=Agpat1 PE=1 SV=1	O35083	Agpat1	sp|O35083|PLCA_MOUSE 1-acyl-sn-glycerol-3-phosphate acyltransferase alpha OS=Mus musculus OX=10090 GN=Agpat1 PE=1 SV=1	1	27600.1	27934.1	30503.2	28058	32247.4	34835.7	28875.2	28408.9	37303.1	28564.6	26194.9	35444.8	27996	30561.3	32004.7	0.0467564	0.0973122	0.167406	0.12429	0.184683	0.190673	0.248897
sp|O35114|SCRB2_MOUSE Lysosome membrane protein 2 OS=Mus musculus OX=10090 GN=Scarb2 PE=1 SV=3	O35114	Scarb2	sp|O35114|SCRB2_MOUSE Lysosome membrane protein 2 OS=Mus musculus OX=10090 GN=Scarb2 PE=1 SV=3	3	7319.89	7454.94	6878.01	7013.14	8742.58	7566.46	7810.95	5008.51	7047.09	6229.13	7458.28	8531.28	7166.52	7688.71	7252.68	0.0372224	0.21947	0.130877	0.101617	0.0169934	0.970387	0.827793
sp|O35129|PHB2_MOUSE Prohibitin-2 OS=Mus musculus OX=10090 GN=Phb2 PE=1 SV=1	O35129	Phb2	sp|O35129|PHB2_MOUSE Prohibitin-2 OS=Mus musculus OX=10090 GN=Phb2 PE=1 SV=1	19	822714	705001	752897	789541	1.07939e+06	999420	958937	813290	1.04808e+06	985342	886753	998242	771219	979179	991792	0.0658079	0.115823	0.0689617	0.344531	0.363274	0.0113397	0.00147069
sp|O35166|GOSR2_MOUSE Golgi SNAP receptor complex member 2 OS=Mus musculus OX=10090 GN=Gosr2 PE=1 SV=2	O35166	Gosr2	sp|O35166|GOSR2_MOUSE Golgi SNAP receptor complex member 2 OS=Mus musculus OX=10090 GN=Gosr2 PE=1 SV=2	4	25352.6	23174.4	26400.3	22031.2	24007.8	24607.1	25005.4	22989	24396.2	23546.4	22517.1	25976.8	24263.5	24307.4	23971.3	0.0822308	0.0363227	0.060686	0.00395569	-0.0162506	0.977389	0.939273
sp|O35206|COFA1_MOUSE Collagen alpha-1(XV) chain OS=Mus musculus OX=10090 GN=Col15a1 PE=1 SV=2	O35206	Col15a1	sp|O35206|COFA1_MOUSE Collagen alpha-1(XV) chain OS=Mus musculus OX=10090 GN=Col15a1 PE=1 SV=2	4	41077.1	65895.1	37571.7	39718.6	61510.8	53059.1	33801.4	46297.2	44977.6	65574.8	49311.1	39034.7	40397.9	49678.1	47144.3	0.288679	0.240463	0.228771	0.295187	0.221483	0.721192	0.583862
sp|O35215|DOPD_MOUSE D-dopachrome decarboxylase OS=Mus musculus OX=10090 GN=Ddt PE=1 SV=3	O35215	Ddt	sp|O35215|DOPD_MOUSE D-dopachrome decarboxylase OS=Mus musculus OX=10090 GN=Ddt PE=1 SV=3	5	121940	99817.1	116265	112755	180088	145263	165228	150898	161910	143916	158669	165733	114510	158063	160290	0.0832524	0.0972923	0.0605573	0.463715	0.485303	0.000618613	0.000265
sp|O35218|CPSF2_MOUSE Cleavage and polyadenylation specificity factor subunit 2 OS=Mus musculus OX=10090 GN=Cpsf2 PE=1 SV=1	O35218	Cpsf2	sp|O35218|CPSF2_MOUSE Cleavage and polyadenylation specificity factor subunit 2 OS=Mus musculus OX=10090 GN=Cpsf2 PE=1 SV=1	1	940.989	950.963	705.311	653.074	1055.23	870.301	751.184	1185.63	1378.07	750.311	728.234	748.007	823.15	962.767	749.159	0.191427	0.19966	0.35299	0.234282	-0.120949	0.205539	0.638979
sp|O35226|PSMD4_MOUSE 26S proteasome non-ATPase regulatory subunit 4 OS=Mus musculus OX=10090 GN=Psmd4 PE=1 SV=1	O35226	Psmd4	sp|O35226|PSMD4_MOUSE 26S proteasome non-ATPase regulatory subunit 4 OS=Mus musculus OX=10090 GN=Psmd4 PE=1 SV=1	10	383356	320933	355521	360913	421270	421069	418497	386277	384323	379902	369325	382498	358217	419783	381200	0.0726893	0.0413996	0.0176989	0.228843	0.0897462	0.0197866	0.174761
sp|O35239|PTN9_MOUSE Tyrosine-protein phosphatase non-receptor type 9 OS=Mus musculus OX=10090 GN=Ptpn9 PE=1 SV=2	O35239	Ptpn9	sp|O35239|PTN9_MOUSE Tyrosine-protein phosphatase non-receptor type 9 OS=Mus musculus OX=10090 GN=Ptpn9 PE=1 SV=2	1	340.006	340.006	340.006	649.212	340.006	340.006	340.006	340.006	340.006	340.006	340.006	340.006	340.006	340.006	340.006	0.370478	0	0	0	0	0.287162	0.288639
sp|O35250|EXOC7_MOUSE Exocyst complex component 7 OS=Mus musculus OX=10090 GN=Exoc7 PE=1 SV=2	O35250	Exoc7	sp|O35250|EXOC7_MOUSE Exocyst complex component 7 OS=Mus musculus OX=10090 GN=Exoc7 PE=1 SV=2	2	5339.6	5922.48	5887.67	4751.39	6083.27	5884.35	6889.53	4716.36	5394.34	5973.39	5281.66	6615.2	5613.63	5983.81	5683.86	0.100727	0.152205	0.105373	0.0936514	0.0177838	0.459952	0.41466
sp|O35286|DHX15_MOUSE Pre-mRNA-splicing factor ATP-dependent RNA helicase DHX15 OS=Mus musculus OX=10090 GN=Dhx15 PE=1 SV=2	O35286	Dhx15	sp|O35286|DHX15_MOUSE Pre-mRNA-splicing factor ATP-dependent RNA helicase DHX15 OS=Mus musculus OX=10090 GN=Dhx15 PE=1 SV=2	6	36166.1	40708.7	43056.8	38635.1	40569.5	42594	41836.2	35789.6	39843.4	38486.7	36067.9	39983	39671.9	41202.9	39165.1	0.0741131	0.0759963	0.047027	0.0549498	-0.0182742	0.822012	0.616142
sp|O35295|PURB_MOUSE Transcriptional activator protein Pur-beta OS=Mus musculus OX=10090 GN=Purb PE=1 SV=3	O35295	Purb	sp|O35295|PURB_MOUSE Transcriptional activator protein Pur-beta OS=Mus musculus OX=10090 GN=Purb PE=1 SV=3	3	67497.2	65479.3	67270.8	66041.7	69874.7	72862.7	67642.9	63352.6	68709.2	60242.3	69003.6	65761.3	66656.2	68758.8	67235.2	0.0145624	0.0585336	0.061643	0.0446751	0.0121924	0.576297	0.796179
sp|O35309|NMI_MOUSE N-myc-interactor OS=Mus musculus OX=10090 GN=Nmi PE=1 SV=1	O35309	Nmi	sp|O35309|NMI_MOUSE N-myc-interactor OS=Mus musculus OX=10090 GN=Nmi PE=1 SV=1	2	7361.9	7178.96	8329.9	8148.15	8078.48	9252.21	8877.39	7303.11	7369.67	7412.8	8143.23	8748.21	7755.03	8477.94	7778.01	0.0733804	0.103572	0.083	0.128834	0.00453368	0.286551	0.727795
sp|O35326|SRSF5_MOUSE Serine/arginine-rich splicing factor 5 OS=Mus musculus OX=10090 GN=Srsf5 PE=1 SV=2	O35326	Srsf5	sp|O35326|SRSF5_MOUSE Serine/arginine-rich splicing factor 5 OS=Mus musculus OX=10090 GN=Srsf5 PE=1 SV=2	1	8871.28	11314	9405.6	13160.9	9770.82	9748.26	9308.69	10760.7	10701.1	9427.43	10581.7	9275.72	10359.8	9759.54	10004.6	0.182805	0.062013	0.0749101	-0.0799668	-0.0465936	0.477491	0.542657
sp|O35343|IMA3_MOUSE Importin subunit alpha-3 OS=Mus musculus OX=10090 GN=Kpna4 PE=1 SV=1	O35343	Kpna4	sp|O35343|IMA3_MOUSE Importin subunit alpha-3 OS=Mus musculus OX=10090 GN=Kpna4 PE=1 SV=1	2	30492.5	29572.7	32251.6	30305.9	30489.8	35146.1	32189.3	24817.8	33466.3	33377.6	28362.9	35852.6	30399.2	31339.6	33421.9	0.0370429	0.141697	0.0961579	0.0434279	0.136765	0.924485	0.282087
sp|O35344|IMA4_MOUSE Importin subunit alpha-4 OS=Mus musculus OX=10090 GN=Kpna3 PE=1 SV=1	O35344	Kpna3	sp|O35344|IMA4_MOUSE Importin subunit alpha-4 OS=Mus musculus OX=10090 GN=Kpna3 PE=1 SV=1	8	332416	247889	301225	301308	351852	315068	337376	262325	313699	315598	296870	291050	301267	326222	305284	0.118696	0.123962	0.0401011	0.113968	0.0185637	0.444259	0.611764
sp|O35345|IMA7_MOUSE Importin subunit alpha-7 OS=Mus musculus OX=10090 GN=Kpna6 PE=1 SV=2	O35345	Kpna6	sp|O35345|IMA7_MOUSE Importin subunit alpha-7 OS=Mus musculus OX=10090 GN=Kpna6 PE=1 SV=2	7	83872.8	70551.5	83327.8	75462.7	88221.3	94714.4	86187.4	66959.4	89037.2	80130.8	80605	86545.3	79395.2	87204.3	83575.1	0.0822449	0.142123	0.0524408	0.137021	0.0748814	0.452238	0.201782
sp|O35350|CAN1_MOUSE Calpain-1 catalytic subunit OS=Mus musculus OX=10090 GN=Capn1 PE=1 SV=1	O35350	Capn1	sp|O35350|CAN1_MOUSE Calpain-1 catalytic subunit OS=Mus musculus OX=10090 GN=Capn1 PE=1 SV=1	28	1.21986e+06	1.17135e+06	1.12331e+06	1.20183e+06	1.26278e+06	1.27207e+06	1.33359e+06	1.18448e+06	1.25212e+06	1.23455e+06	1.15281e+06	1.10242e+06	1.18659e+06	1.26742e+06	1.19368e+06	0.0358157	0.0484359	0.0592775	0.09519	0.00787221	0.167184	0.918202
sp|O35367|KERA_MOUSE Keratocan OS=Mus musculus OX=10090 GN=Kera PE=2 SV=1	O35367	Kera	sp|O35367|KERA_MOUSE Keratocan OS=Mus musculus OX=10090 GN=Kera PE=2 SV=1	9	67944.1	72636.8	72198.2	73158.6	63828.4	41807	42868.8	17664.8	48981.8	43895	47867	48207.3	72417.5	42337.9	48037.1	0.0334709	0.454322	0.0481986	-0.774494	-0.592191	0.0244461	6.05529e-06
sp|O35379|MRP1_MOUSE Multidrug resistance-associated protein 1 OS=Mus musculus OX=10090 GN=Abcc1 PE=1 SV=1	O35379	Abcc1	sp|O35379|MRP1_MOUSE Multidrug resistance-associated protein 1 OS=Mus musculus OX=10090 GN=Abcc1 PE=1 SV=1	5	9908.86	8872.97	9901	8757.43	9532.54	8766.11	10174.3	8569.13	9755.94	9376.57	9614.45	8032.48	9386.99	9149.32	9495.51	0.0674066	0.0796324	0.0859798	-0.0360983	0.0186359	0.849014	0.74817
sp|O35381|AN32A_MOUSE Acidic leucine-rich nuclear phosphoprotein 32 family member A OS=Mus musculus OX=10090 GN=Anp32a PE=1 SV=1	O35381	Anp32a	sp|O35381|AN32A_MOUSE Acidic leucine-rich nuclear phosphoprotein 32 family member A OS=Mus musculus OX=10090 GN=Anp32a PE=1 SV=1	6	133829	123654	149980	130918	181581	157669	161444	127136	164532	148173	153387	168226	132374	159556	158960	0.0825673	0.143235	0.0591263	0.269434	0.263244	0.102974	0.0141505
sp|O35382|EXOC4_MOUSE Exocyst complex component 4 OS=Mus musculus OX=10090 GN=Exoc4 PE=1 SV=2	O35382	Exoc4	sp|O35382|EXOC4_MOUSE Exocyst complex component 4 OS=Mus musculus OX=10090 GN=Exoc4 PE=1 SV=2	5	9865.41	9194.45	10985.4	9826.27	12591.8	12594.8	11614.2	10170.1	10733.7	11865.7	11842.4	12240.7	9845.84	12103	11854.1	0.0747161	0.0975515	0.0557582	0.296607	0.267798	0.0356319	0.0136566
sp|O35386|PAHX_MOUSE Phytanoyl-CoA dioxygenase, peroxisomal OS=Mus musculus OX=10090 GN=Phyh PE=1 SV=1	O35386	Phyh	sp|O35386|PAHX_MOUSE Phytanoyl-CoA dioxygenase, peroxisomal OS=Mus musculus OX=10090 GN=Phyh PE=1 SV=1	2	2443.34	2058.12	2063.18	2162.2	2605.84	2215.89	2295.38	2155.56	2696.96	1854.02	2089.53	2163.97	2112.69	2255.64	2126.75	0.0829076	0.0863386	0.161728	0.0946259	0.00974591	0.355431	0.981445
sp|O35435|PYRD_MOUSE Dihydroorotate dehydrogenase (quinone), mitochondrial OS=Mus musculus OX=10090 GN=Dhodh PE=1 SV=2	O35435	Dhodh	sp|O35435|PYRD_MOUSE Dihydroorotate dehydrogenase (quinone), mitochondrial OS=Mus musculus OX=10090 GN=Dhodh PE=1 SV=2	5	19782.2	18013.5	19633.1	17664.3	22257.3	22924.7	20510	16976.7	22223.2	17773.6	18218	24360.8	18823.3	21383.7	20220.6	0.0580612	0.128836	0.154283	0.184123	0.0975369	0.246023	0.288722
sp|O35459|ECH1_MOUSE Delta(3,5)-Delta(2,4)-dienoyl-CoA isomerase, mitochondrial OS=Mus musculus OX=10090 GN=Ech1 PE=1 SV=1	O35459	Ech1	sp|O35459|ECH1_MOUSE Delta(3,5)-Delta(2,4)-dienoyl-CoA isomerase, mitochondrial OS=Mus musculus OX=10090 GN=Ech1 PE=1 SV=1	11	721261	571395	663616	594962	1.15145e+06	817030	850415	633815	859945	731726	822640	1.00232e+06	629289	833722	841293	0.106634	0.248475	0.131707	0.407705	0.420681	0.0429526	0.00592518
sp|O35465|FKBP8_MOUSE Peptidyl-prolyl cis-trans isomerase FKBP8 OS=Mus musculus OX=10090 GN=Fkbp8 PE=1 SV=2	O35465	Fkbp8	sp|O35465|FKBP8_MOUSE Peptidyl-prolyl cis-trans isomerase FKBP8 OS=Mus musculus OX=10090 GN=Fkbp8 PE=1 SV=2	4	48031.8	43489.2	43581.2	41568.1	50590.5	49034.3	49357.7	32316.9	49320.6	43143.8	42990.1	51727.2	43535.2	49196	46232.2	0.0619964	0.191901	0.0943774	0.176351	0.0834903	0.915446	0.357122
sp|O35490|BHMT1_MOUSE Betaine--homocysteine S-methyltransferase 1 OS=Mus musculus OX=10090 GN=Bhmt PE=1 SV=1	O35490	Bhmt	sp|O35490|BHMT1_MOUSE Betaine--homocysteine S-methyltransferase 1 OS=Mus musculus OX=10090 GN=Bhmt PE=1 SV=1	3	43737.6	3893.73	2298.01	3798.51	2652.39	2844.16	1481.87	1375.32	3272.28	2927.34	3294.81	3767.05	3846.12	2067.13	3283.55	1.50514	0.367339	0.10403	-0.955935	-0.228046	0.0853899	0.301014
sp|O35526|STX1A_MOUSE Syntaxin-1A OS=Mus musculus OX=10090 GN=Stx1a PE=1 SV=3;sp|P61264|STX1B_MOUSE Syntaxin-1B OS=Mus musculus OX=10090 GN=Stx1b PE=1 SV=1;sp|Q00262|STX2_MOUSE Syntaxin-2 OS=Mus musculus OX=10090 GN=Stx2 PE=1 SV=1	O35526	Stx1a	sp|O35526|STX1A_MOUSE Syntaxin-1A OS=Mus musculus OX=10090 GN=Stx1a PE=1 SV=3;sp|P61264|STX1B_MOUSE Syntaxin-1B OS=Mus musculus OX=10090 GN=Stx1b PE=1 SV=1;sp|Q00262|STX2_MOUSE Syntaxin-2 OS=Mus musculus OX=10090 GN=Stx2 PE=1 SV=1	1	2594.9	3185.82	2408.66	1714.47	2270.78	2890.38	2525.28	2424.79	3173.8	3043	2534.19	2564.21	2501.78	2475.04	2803.6	0.244835	0.104201	0.115763	-0.0148024	0.16005	0.749045	0.2587
sp|O35551|RABE1_MOUSE Rab GTPase-binding effector protein 1 OS=Mus musculus OX=10090 GN=Rabep1 PE=1 SV=2	O35551	Rabep1	sp|O35551|RABE1_MOUSE Rab GTPase-binding effector protein 1 OS=Mus musculus OX=10090 GN=Rabep1 PE=1 SV=2	2	4351.1	4448.77	4294.72	3219.22	3699.8	4204.76	4289.64	4225.01	4014.81	3420.75	3622.17	3546.35	4322.91	4214.88	3584.26	0.141314	0.0663649	0.0702156	-0.0364833	-0.270376	0.874881	0.22
sp|O35566|CD151_MOUSE CD151 antigen OS=Mus musculus OX=10090 GN=Cd151 PE=1 SV=2	O35566	Cd151	sp|O35566|CD151_MOUSE CD151 antigen OS=Mus musculus OX=10090 GN=Cd151 PE=1 SV=2	3	24879.9	25595.2	22324.5	24530	25552.9	28646.4	25001.8	24005.5	25791.5	28734.9	25394.5	23205.4	24704.9	25277.3	25593	0.0579521	0.0775815	0.0881896	0.0329953	0.0509416	0.325442	0.335717
sp|O35593|PSDE_MOUSE 26S proteasome non-ATPase regulatory subunit 14 OS=Mus musculus OX=10090 GN=Psmd14 PE=1 SV=2	O35593	Psmd14	sp|O35593|PSDE_MOUSE 26S proteasome non-ATPase regulatory subunit 14 OS=Mus musculus OX=10090 GN=Psmd14 PE=1 SV=2	4	127753	110121	121036	128902	134067	149911	138226	121387	134203	116634	123967	125703	124394	136146	124835	0.0706578	0.0866205	0.0576626	0.130596	0.00558924	0.114076	0.614233
sp|O35598|ADA10_MOUSE Disintegrin and metalloproteinase domain-containing protein 10 OS=Mus musculus OX=10090 GN=Adam10 PE=1 SV=2	O35598	Adam10	sp|O35598|ADA10_MOUSE Disintegrin and metalloproteinase domain-containing protein 10 OS=Mus musculus OX=10090 GN=Adam10 PE=1 SV=2	1	2450.3	3274.39	2689.81	1969.58	2499.98	2650	2343.49	2464.84	3012.51	2666.44	2276.17	2716.56	2570.05	2482.41	2691.5	0.208942	0.0507009	0.113396	-0.048525	0.0681163	0.798007	0.727679
sp|O35604|NPC1_MOUSE NPC intracellular cholesterol transporter 1 OS=Mus musculus OX=10090 GN=Npc1 PE=1 SV=2	O35604	Npc1	sp|O35604|NPC1_MOUSE NPC intracellular cholesterol transporter 1 OS=Mus musculus OX=10090 GN=Npc1 PE=1 SV=2	2	5364.1	4746.33	4880.98	5484.26	6456.55	5782.16	6003.67	6338.78	6284.9	6776.44	6171.51	6819.19	5122.54	6171.22	6530.67	0.0703476	0.0502646	0.0510614	0.269771	0.350954	0.00750309	0.00103411
sp|O35609|SCAM3_MOUSE Secretory carrier-associated membrane protein 3 OS=Mus musculus OX=10090 GN=Scamp3 PE=1 SV=3	O35609	Scamp3	sp|O35609|SCAM3_MOUSE Secretory carrier-associated membrane protein 3 OS=Mus musculus OX=10090 GN=Scamp3 PE=1 SV=3	2	9222.58	9708.02	11687.1	9333.67	11534.8	11428.1	9583.97	8936.88	10932.5	11278	9952.2	10764.3	9520.84	10506	10848.4	0.115313	0.126311	0.0523656	0.136755	0.188553	0.664677	0.250372
sp|O35623|BET1_MOUSE BET1 homolog OS=Mus musculus OX=10090 GN=Bet1 PE=1 SV=1	O35623	Bet1	sp|O35623|BET1_MOUSE BET1 homolog OS=Mus musculus OX=10090 GN=Bet1 PE=1 SV=1	1	6764.35	5502.84	7148.22	7282.79	9772.32	9751.5	8869.79	7437.19	9072.7	8397.09	8624.46	9906.92	6956.28	9310.64	8848.58	0.121572	0.122518	0.0740433	0.419495	0.347216	0.00834023	0.0025698
sp|O35639|ANXA3_MOUSE Annexin A3 OS=Mus musculus OX=10090 GN=Anxa3 PE=1 SV=4	O35639	Anxa3	sp|O35639|ANXA3_MOUSE Annexin A3 OS=Mus musculus OX=10090 GN=Anxa3 PE=1 SV=4	13	170524	177784	174890	164521	209246	209917	199212	188364	212566	185355	186262	231926	172707	204229	199414	0.0335641	0.0502805	0.11016	0.241542	0.204414	0.00752601	0.0200362
sp|O35640|ANXA8_MOUSE Annexin A8 OS=Mus musculus OX=10090 GN=Anxa8 PE=1 SV=2	O35640	Anxa8	sp|O35640|ANXA8_MOUSE Annexin A8 OS=Mus musculus OX=10090 GN=Anxa8 PE=1 SV=2	1	340.006	1037.17	962.505	340.006	340.006	771.631	340.006	340.006	1071.92	340.006	340.006	921.333	651.255	340.006	630.669	0.570472	0.481819	0.574656	-0.750617	-0.0315355	0.323926	0.994518
sp|O35643|AP1B1_MOUSE AP-1 complex subunit beta-1 OS=Mus musculus OX=10090 GN=Ap1b1 PE=1 SV=2	O35643	Ap1b1	sp|O35643|AP1B1_MOUSE AP-1 complex subunit beta-1 OS=Mus musculus OX=10090 GN=Ap1b1 PE=1 SV=2	5	128504	113639	133033	133649	154999	127226	154671	118887	127470	150519	140133	121803	130768	140948	133802	0.0733549	0.134304	0.095455	0.101502	0.0316851	0.301373	0.366547
sp|O35658|C1QBP_MOUSE Complement component 1 Q subcomponent-binding protein, mitochondrial OS=Mus musculus OX=10090 GN=C1qbp PE=1 SV=1	O35658	C1qbp	sp|O35658|C1QBP_MOUSE Complement component 1 Q subcomponent-binding protein, mitochondrial OS=Mus musculus OX=10090 GN=C1qbp PE=1 SV=1	4	66846	74605.7	57045.3	83387.8	69063.8	88772.8	71639.9	57597.5	83163	47133	57047.5	72215.8	70725.9	70351.8	64631.7	0.159143	0.179396	0.245991	-0.00571802	-0.137824	0.885821	0.487512
sp|O35674|ADA19_MOUSE Disintegrin and metalloproteinase domain-containing protein 19 OS=Mus musculus OX=10090 GN=Adam19 PE=2 SV=2	O35674	Adam19	sp|O35674|ADA19_MOUSE Disintegrin and metalloproteinase domain-containing protein 19 OS=Mus musculus OX=10090 GN=Adam19 PE=2 SV=2	1	81988.9	72153.6	73711.1	71592	70938.2	87850.3	75174.9	74410.3	78137	77006.4	70125.9	72775.6	72932.3	74792.6	74891	0.0645925	0.096045	0.0499853	0.0363995	0.0377398	0.659663	0.931315
sp|O35678|MGLL_MOUSE Monoglyceride lipase OS=Mus musculus OX=10090 GN=Mgll PE=1 SV=1	O35678	Mgll	sp|O35678|MGLL_MOUSE Monoglyceride lipase OS=Mus musculus OX=10090 GN=Mgll PE=1 SV=1	4	30276.6	30551.1	46353.2	35389.5	59160.2	48202.8	49795.6	34103	46646.4	44202.6	43568.9	58290.4	32970.3	48999.2	45424.5	0.210888	0.216268	0.142631	0.575295	0.465676	0.0617778	0.0204495
sp|O35680|RT12_MOUSE 28S ribosomal protein S12, mitochondrial OS=Mus musculus OX=10090 GN=Mrps12 PE=2 SV=1	O35680	Mrps12	sp|O35680|RT12_MOUSE 28S ribosomal protein S12, mitochondrial OS=Mus musculus OX=10090 GN=Mrps12 PE=2 SV=1	2	23581.9	20012.4	22916.5	22745.3	27590.9	30918.3	27041.6	21638.7	27959.7	26133.9	24081.3	33366.4	22830.9	27316.2	27046.8	0.0706405	0.143373	0.142824	0.258706	0.243656	0.0560329	0.0185803
sp|O35682|MYADM_MOUSE Myeloid-associated differentiation marker OS=Mus musculus OX=10090 GN=Myadm PE=1 SV=2	O35682	Myadm	sp|O35682|MYADM_MOUSE Myeloid-associated differentiation marker OS=Mus musculus OX=10090 GN=Myadm PE=1 SV=2	1	3864.45	3912.31	3494.77	3350.2	5265.36	3670.79	4874.97	3509.49	3589.21	5136.47	3717.28	4113.37	3679.61	4272.88	3915.32	0.0755251	0.201313	0.169449	0.203013	0.0895543	0.151664	0.196479
sp|O35683|NDUA1_MOUSE NADH dehydrogenase [ubiquinone] 1 alpha subcomplex subunit 1 OS=Mus musculus OX=10090 GN=Ndufa1 PE=1 SV=1	O35683	Ndufa1	sp|O35683|NDUA1_MOUSE NADH dehydrogenase [ubiquinone] 1 alpha subcomplex subunit 1 OS=Mus musculus OX=10090 GN=Ndufa1 PE=1 SV=1	1	1260.86	1737.16	1231.66	1740.91	2228.76	2437.49	2195.31	1419.29	2145.69	1347.87	2551.84	2401.65	1499.01	2212.03	2273.67	0.190772	0.215912	0.253891	0.579766	0.617166	0.0457367	0.0607106
sp|O35685|NUDC_MOUSE Nuclear migration protein nudC OS=Mus musculus OX=10090 GN=Nudc PE=1 SV=1	O35685	Nudc	sp|O35685|NUDC_MOUSE Nuclear migration protein nudC OS=Mus musculus OX=10090 GN=Nudc PE=1 SV=1	7	48325.8	43514.9	43431.3	50744.6	49365.8	55603	48176.5	39786.5	49423.1	40712.5	47137.2	55639.7	45920.3	48771.2	48280.1	0.0782028	0.134867	0.127837	0.0887705	0.0738751	0.691059	0.663126
sp|O35691|PININ_MOUSE Pinin OS=Mus musculus OX=10090 GN=Pnn PE=1 SV=4	O35691	Pnn	sp|O35691|PININ_MOUSE Pinin OS=Mus musculus OX=10090 GN=Pnn PE=1 SV=4	2	10526.7	10409.9	10897	10103.4	11322.2	10912.6	11672.8	9341.71	11662	9138.47	10608.8	11499.9	10468.3	11117.4	11054.3	0.0312848	0.0951198	0.107762	0.0865705	0.077437	0.644671	0.75815
sp|O35737|HNRH1_MOUSE Heterogeneous nuclear ribonucleoprotein H OS=Mus musculus OX=10090 GN=Hnrnph1 PE=1 SV=3	O35737	Hnrnph1	sp|O35737|HNRH1_MOUSE Heterogeneous nuclear ribonucleoprotein H OS=Mus musculus OX=10090 GN=Hnrnph1 PE=1 SV=3	4	145590	146330	179628	178540	215946	205884	168813	195563	201559	172668	178413	177390	162435	200724	177901	0.117718	0.103171	0.0709284	0.311997	0.138336	0.0370782	0.109412
sp|O35841|API5_MOUSE Apoptosis inhibitor 5 OS=Mus musculus OX=10090 GN=Api5 PE=1 SV=2	O35841	Api5	sp|O35841|API5_MOUSE Apoptosis inhibitor 5 OS=Mus musculus OX=10090 GN=Api5 PE=1 SV=2	8	72578.4	69927.3	78905.5	76054.6	69581.6	80791.6	80840.8	71025.8	85578.9	68225.2	71339.7	82549.8	74316.5	75908.7	76944.7	0.0528585	0.0807042	0.109645	0.0279872	0.0466971	0.7997	0.631868
sp|O35855|BCAT2_MOUSE Branched-chain-amino-acid aminotransferase, mitochondrial OS=Mus musculus OX=10090 GN=Bcat2 PE=1 SV=2	O35855	Bcat2	sp|O35855|BCAT2_MOUSE Branched-chain-amino-acid aminotransferase, mitochondrial OS=Mus musculus OX=10090 GN=Bcat2 PE=1 SV=2	10	413998	361827	409597	381736	496555	442823	461088	359041	472843	394877	413247	457720	395667	451955	435484	0.062679	0.132594	0.0843296	0.192494	0.137344	0.177128	0.0980708
sp|O35857|TIM44_MOUSE Mitochondrial import inner membrane translocase subunit TIM44 OS=Mus musculus OX=10090 GN=Timm44 PE=1 SV=2	O35857	Timm44	sp|O35857|TIM44_MOUSE Mitochondrial import inner membrane translocase subunit TIM44 OS=Mus musculus OX=10090 GN=Timm44 PE=1 SV=2	14	210431	194193	224327	210155	296820	275794	267004	221870	297112	240146	247608	298344	210293	271399	272360	0.058715	0.119019	0.115375	0.367827	0.367134	0.00967064	0.0041889
sp|O35864|CSN5_MOUSE COP9 signalosome complex subunit 5 OS=Mus musculus OX=10090 GN=Cops5 PE=1 SV=3	O35864	Cops5	sp|O35864|CSN5_MOUSE COP9 signalosome complex subunit 5 OS=Mus musculus OX=10090 GN=Cops5 PE=1 SV=3	2	46786.7	37429.5	41925.8	36974	49646.6	44331.2	43791	37495.4	40520.6	45447.8	48409.7	45633.3	39677.7	44061.1	45540.5	0.112469	0.113512	0.0729048	0.153471	0.201141	0.38088	0.15788
sp|O35887|CALU_MOUSE Calumenin OS=Mus musculus OX=10090 GN=Calu PE=1 SV=1	O35887	Calu	sp|O35887|CALU_MOUSE Calumenin OS=Mus musculus OX=10090 GN=Calu PE=1 SV=1	5	53563.2	58277.9	41297	64532.7	49515.3	64950.7	54854.6	40206.1	54166.8	38629.8	40626.6	52619.3	55920.5	52185	46622.9	0.180706	0.197338	0.1723	-0.10035	-0.273088	0.754445	0.214755
sp|O35900|LSM2_MOUSE U6 snRNA-associated Sm-like protein LSm2 OS=Mus musculus OX=10090 GN=Lsm2 PE=1 SV=1	O35900	Lsm2	sp|O35900|LSM2_MOUSE U6 snRNA-associated Sm-like protein LSm2 OS=Mus musculus OX=10090 GN=Lsm2 PE=1 SV=1	2	9026.53	6719.6	9228.79	7570.12	7294.06	8591.19	8559.42	7640.92	8018.44	6859.29	8666.79	6022.9	8298.33	8100.17	7438.87	0.14738	0.0816831	0.159607	-0.0316139	-0.156553	0.921189	0.359133
sp|O35943|FRDA_MOUSE Frataxin, mitochondrial OS=Mus musculus OX=10090 GN=Fxn PE=1 SV=1	O35943	Fxn	sp|O35943|FRDA_MOUSE Frataxin, mitochondrial OS=Mus musculus OX=10090 GN=Fxn PE=1 SV=1	2	16885.1	13471.2	14691.6	16471.5	20702.5	19354	19809.6	16446.3	20935.5	20431.1	19054.6	22765.3	15581.6	19581.8	20683.3	0.103311	0.0965375	0.0737832	0.331931	0.410877	0.0163717	0.00128071
sp|O35969|GAMT_MOUSE Guanidinoacetate N-methyltransferase OS=Mus musculus OX=10090 GN=Gamt PE=1 SV=1	O35969	Gamt	sp|O35969|GAMT_MOUSE Guanidinoacetate N-methyltransferase OS=Mus musculus OX=10090 GN=Gamt PE=1 SV=1	2	11179.1	9199.05	11168.9	10571.1	8730.39	12002.1	9118.34	7057.21	9159.53	8597.54	9660.19	9230.66	10870	8924.36	9195.09	0.0884582	0.222702	0.0476395	-0.284325	-0.24088	0.205839	0.0350823
sp|O35972|RM23_MOUSE 39S ribosomal protein L23, mitochondrial OS=Mus musculus OX=10090 GN=Mrpl23 PE=1 SV=1	O35972	Mrpl23	sp|O35972|RM23_MOUSE 39S ribosomal protein L23, mitochondrial OS=Mus musculus OX=10090 GN=Mrpl23 PE=1 SV=1	2	24847.6	21361.4	24052.8	21481.8	38355.1	30106.6	34049.6	24026.2	30570	27813.3	28732.5	33308.2	22767.3	32078.1	29651.3	0.0775683	0.192473	0.080481	0.4942	0.382742	0.0130053	0.00132461
sp|O54724|CAVN1_MOUSE Caveolae-associated protein 1 OS=Mus musculus OX=10090 GN=Cavin1 PE=1 SV=1	O54724	Cavin1	sp|O54724|CAVN1_MOUSE Caveolae-associated protein 1 OS=Mus musculus OX=10090 GN=Cavin1 PE=1 SV=1	14	1.85095e+06	1.97763e+06	1.95397e+06	1.97704e+06	2.0836e+06	2.41637e+06	2.07537e+06	1.91537e+06	2.55885e+06	1.74978e+06	1.95834e+06	2.27767e+06	1.9655e+06	2.07949e+06	2.118e+06	0.0310893	0.0991922	0.166521	0.081349	0.10372	0.165156	0.307778
sp|O54734|OST48_MOUSE Dolichyl-diphosphooligosaccharide--protein glycosyltransferase 48 kDa subunit OS=Mus musculus OX=10090 GN=Ddost PE=1 SV=2	O54734	Ddost	sp|O54734|OST48_MOUSE Dolichyl-diphosphooligosaccharide--protein glycosyltransferase 48 kDa subunit OS=Mus musculus OX=10090 GN=Ddost PE=1 SV=2	6	150204	140144	134621	128180	143167	151478	136440	125805	138045	135840	124733	143948	137382	139804	136943	0.0674578	0.077972	0.0592578	0.0250803	-0.00437672	0.917698	0.711657
sp|O54774|AP3D1_MOUSE AP-3 complex subunit delta-1 OS=Mus musculus OX=10090 GN=Ap3d1 PE=1 SV=1	O54774	Ap3d1	sp|O54774|AP3D1_MOUSE AP-3 complex subunit delta-1 OS=Mus musculus OX=10090 GN=Ap3d1 PE=1 SV=1	3	9177.12	9184.89	9807.04	8616.01	10178.3	10283.7	9251.48	7304.86	9677.6	9592.27	9547.2	9507.97	9181	9714.91	9569.74	0.052909	0.149124	0.00760615	0.0799058	0.0598233	0.983485	0.306126
sp|O54781|SRPK2_MOUSE SRSF protein kinase 2 OS=Mus musculus OX=10090 GN=Srpk2 PE=1 SV=2	O54781	Srpk2	sp|O54781|SRPK2_MOUSE SRSF protein kinase 2 OS=Mus musculus OX=10090 GN=Srpk2 PE=1 SV=2	2	6719.74	5609.29	5065.58	5802.07	6136.38	5857.17	6444.12	5653.84	6201.07	6644.56	6440.52	5623.11	5705.68	5996.77	6320.8	0.118706	0.057033	0.0709299	0.0716026	0.147655	0.546749	0.296317
sp|O54786|DFFA_MOUSE DNA fragmentation factor subunit alpha OS=Mus musculus OX=10090 GN=Dffa PE=1 SV=2	O54786	Dffa	sp|O54786|DFFA_MOUSE DNA fragmentation factor subunit alpha OS=Mus musculus OX=10090 GN=Dffa PE=1 SV=2	3	86505.3	83776.9	82813	83834.2	93900.5	99637.9	102660	74460.3	95616.2	82590.8	85066.9	106748	83805.5	96769.2	90341.5	0.0188297	0.13671	0.119426	0.206868	0.105881	0.258903	0.175793
sp|O54818|TPD53_MOUSE Tumor protein D53 OS=Mus musculus OX=10090 GN=Tpd52l1 PE=1 SV=1	O54818	Tpd52l1	sp|O54818|TPD53_MOUSE Tumor protein D53 OS=Mus musculus OX=10090 GN=Tpd52l1 PE=1 SV=1	2	18593.1	18110.5	17695.5	18723.9	20290.7	22258.6	18691.6	24021.1	20562.3	18117.5	18437.6	21164.5	18351.8	21274.6	19499.9	0.0257642	0.108833	0.0776019	0.211796	0.0855315	0.0375399	0.194663
sp|O54833|CSK22_MOUSE Casein kinase II subunit alpha' OS=Mus musculus OX=10090 GN=Csnk2a2 PE=1 SV=1	O54833	Csnk2a2	sp|O54833|CSK22_MOUSE Casein kinase II subunit alpha' OS=Mus musculus OX=10090 GN=Csnk2a2 PE=1 SV=1	1	1104.02	1170.89	949.261	784.621	1311.77	1408.24	1175.87	1081.15	1092.13	1204.57	994.083	1328.81	1026.64	1243.82	1148.35	0.171832	0.116217	0.124991	0.278801	0.164007	0.0512304	0.172748
sp|O54865|GCYB1_MOUSE Guanylate cyclase soluble subunit beta-1 OS=Mus musculus OX=10090 GN=Gucy1b1 PE=1 SV=1	O54865	Gucy1b1	sp|O54865|GCYB1_MOUSE Guanylate cyclase soluble subunit beta-1 OS=Mus musculus OX=10090 GN=Gucy1b1 PE=1 SV=1	1	988.419	1226.11	992.835	846.816	1068.06	1055.42	1230.02	1355.46	1458.37	1332.65	1303.14	1192.57	990.627	1149.04	1317.89	0.155002	0.121431	0.0826734	0.210423	0.411734	0.126639	0.00953804
sp|O54901|OX2G_MOUSE OX-2 membrane glycoprotein OS=Mus musculus OX=10090 GN=Cd200 PE=1 SV=1	O54901	Cd200	sp|O54901|OX2G_MOUSE OX-2 membrane glycoprotein OS=Mus musculus OX=10090 GN=Cd200 PE=1 SV=1	2	13428.4	13962.8	12672.2	11809	16012.5	15073.7	16150.6	15656.4	17542.2	16562.6	15486.1	18154.7	13050.3	15834.4	17052.4	0.072232	0.0305624	0.0689791	0.279501	0.38591	0.00437542	0.000986235
sp|O54931|AKAP2_MOUSE A-kinase anchor protein 2 OS=Mus musculus OX=10090 GN=Akap2 PE=1 SV=3	O54931	Akap2	sp|O54931|AKAP2_MOUSE A-kinase anchor protein 2 OS=Mus musculus OX=10090 GN=Akap2 PE=1 SV=3	3	4916.5	4488.06	4643.08	5103.24	6118.08	6404.52	5435.62	5988.38	6825.98	6049.82	5046.16	7403.78	4779.79	6053.23	6437.9	0.0574356	0.0678873	0.161218	0.341266	0.427608	0.00281046	0.0105388
sp|O54941|SMCE1_MOUSE SWI/SNF-related matrix-associated actin-dependent regulator of chromatin subfamily E member 1 OS=Mus musculus OX=10090 GN=Smarce1 PE=1 SV=1	O54941	Smarce1	sp|O54941|SMCE1_MOUSE SWI/SNF-related matrix-associated actin-dependent regulator of chromatin subfamily E member 1 OS=Mus musculus OX=10090 GN=Smarce1 PE=1 SV=1	1	4294.57	4721.46	5425.34	4524.62	5320.36	4743.18	5439.7	4755.1	6010.01	4943.66	5065.55	4641.81	4623.04	5037.73	5004.6	0.102949	0.0725669	0.114353	0.121987	0.114635	0.321941	0.26724
sp|O54946|DNJB6_MOUSE DnaJ homolog subfamily B member 6 OS=Mus musculus OX=10090 GN=Dnajb6 PE=1 SV=4	O54946	Dnajb6	sp|O54946|DNJB6_MOUSE DnaJ homolog subfamily B member 6 OS=Mus musculus OX=10090 GN=Dnajb6 PE=1 SV=4	7	23582.1	19570.8	19964.9	22346.6	20508.6	24027.9	19972.8	22930.6	21336.2	19477	20222.1	21107.2	21155.8	21719.6	20664.6	0.0898588	0.0885238	0.0415732	0.037988	-0.0319303	0.733331	0.497568
sp|O54950|AAKG1_MOUSE 5'-AMP-activated protein kinase subunit gamma-1 OS=Mus musculus OX=10090 GN=Prkag1 PE=1 SV=2	O54950	Prkag1	sp|O54950|AAKG1_MOUSE 5'-AMP-activated protein kinase subunit gamma-1 OS=Mus musculus OX=10090 GN=Prkag1 PE=1 SV=2	9	156953	155868	146267	150798	185181	165319	157945	156074	163935	152639	153869	143031	153333	161632	153254	0.0323333	0.0801384	0.0557478	0.075865	-0.000559732	0.141982	0.905371
sp|O54962|BAF_MOUSE Barrier-to-autointegration factor OS=Mus musculus OX=10090 GN=Banf1 PE=1 SV=1	O54962	Banf1	sp|O54962|BAF_MOUSE Barrier-to-autointegration factor OS=Mus musculus OX=10090 GN=Banf1 PE=1 SV=1	2	7631.69	7442.42	7003.74	8951.44	8527.25	7522.63	6488.26	6464.32	8134.03	9661.74	9720.6	9110.64	7537.05	7005.45	9386.19	0.108078	0.135677	0.080277	-0.109352	0.316031	0.410556	0.0325969
sp|O54983|CRYM_MOUSE Ketimine reductase mu-crystallin OS=Mus musculus OX=10090 GN=Crym PE=1 SV=1	O54983	Crym	sp|O54983|CRYM_MOUSE Ketimine reductase mu-crystallin OS=Mus musculus OX=10090 GN=Crym PE=1 SV=1	3	42255.9	40667.7	42968.6	36373.1	44080.6	38076.8	37176.1	29841.3	35261.1	33606.8	34914.9	31423.6	41461.8	37626.5	34260.8	0.0728755	0.156527	0.0514188	-0.139873	-0.275221	0.306525	0.00653468
sp|O54984|ASNA_MOUSE ATPase Asna1 OS=Mus musculus OX=10090 GN=Asna1 PE=1 SV=2	O54984	Asna1	sp|O54984|ASNA_MOUSE ATPase Asna1 OS=Mus musculus OX=10090 GN=Asna1 PE=1 SV=2	3	77748	67215.3	71705.3	62980.4	81823.6	77834.6	80119.9	73231.7	82756.2	78431.9	69225.7	81367	69460.3	78977.2	79899.5	0.0904404	0.0476001	0.0780817	0.18585	0.202507	0.0779008	0.107421
sp|O54988|SLK_MOUSE STE20-like serine/threonine-protein kinase OS=Mus musculus OX=10090 GN=Slk PE=1 SV=2	O54988	Slk	sp|O54988|SLK_MOUSE STE20-like serine/threonine-protein kinase OS=Mus musculus OX=10090 GN=Slk PE=1 SV=2	7	40750.7	40996.2	43059.4	38236.7	47424.2	47914.7	47910.7	39259.1	48997.7	43260.3	38677.4	53512.2	40873.5	47667.4	46129	0.0484701	0.0931819	0.140821	0.221828	0.171721	0.0999432	0.141201
sp|O54998|FKBP7_MOUSE Peptidyl-prolyl cis-trans isomerase FKBP7 OS=Mus musculus OX=10090 GN=Fkbp7 PE=1 SV=1	O54998	Fkbp7	sp|O54998|FKBP7_MOUSE Peptidyl-prolyl cis-trans isomerase FKBP7 OS=Mus musculus OX=10090 GN=Fkbp7 PE=1 SV=1	2	5075.48	5714.77	5121.49	4781.56	5763.42	7671.74	6480.33	4486.37	5321.76	4990.49	4498.49	6713.63	5098.48	6121.88	5156.13	0.0756018	0.218537	0.17665	0.261443	0.0154891	0.203236	0.731102
sp|O55003|BNIP3_MOUSE BCL2/adenovirus E1B 19 kDa protein-interacting protein 3 OS=Mus musculus OX=10090 GN=Bnip3 PE=1 SV=1	O55003	Bnip3	sp|O55003|BNIP3_MOUSE BCL2/adenovirus E1B 19 kDa protein-interacting protein 3 OS=Mus musculus OX=10090 GN=Bnip3 PE=1 SV=1	6	33639.9	32381.2	30562	37105.7	37691.7	40219.5	38500.1	50641.9	37345.7	32438.6	30974	45635	33010.5	39359.8	34892.2	0.0826291	0.143959	0.180664	0.253714	0.0766624	0.0211041	0.381557
sp|O55013|TPPC3_MOUSE Trafficking protein particle complex subunit 3 OS=Mus musculus OX=10090 GN=Trappc3 PE=1 SV=1	O55013	Trappc3	sp|O55013|TPPC3_MOUSE Trafficking protein particle complex subunit 3 OS=Mus musculus OX=10090 GN=Trappc3 PE=1 SV=1	2	24717	24382.2	25206.1	20753.9	29145.7	25009.1	27121.5	25642.6	28590.2	25931.5	24585.5	29061	24549.6	26382	27260.9	0.0856539	0.0687553	0.0791428	0.103325	0.14945	0.083823	0.0623376
sp|O55023|IMPA1_MOUSE Inositol monophosphatase 1 OS=Mus musculus OX=10090 GN=Impa1 PE=1 SV=1	O55023	Impa1	sp|O55023|IMPA1_MOUSE Inositol monophosphatase 1 OS=Mus musculus OX=10090 GN=Impa1 PE=1 SV=1	6	182026	164233	161851	177085	177702	193314	194458	162956	175960	174086	163780	173985	170659	185508	174036	0.0571734	0.0817144	0.0321214	0.120112	0.02929	0.321464	0.91446
sp|O55026|ENTP2_MOUSE Ectonucleoside triphosphate diphosphohydrolase 2 OS=Mus musculus OX=10090 GN=Entpd2 PE=1 SV=2	O55026	Entpd2	sp|O55026|ENTP2_MOUSE Ectonucleoside triphosphate diphosphohydrolase 2 OS=Mus musculus OX=10090 GN=Entpd2 PE=1 SV=2	1	340.006	1435.55	722.754	882.898	340.006	340.006	340.006	340.006	340.006	340.006	659.814	810.956	802.826	340.006	499.91	0.537868	0	0.439774	-1.23232	-0.754066	0.0147271	0.246451
sp|O55028|BCKD_MOUSE [3-methyl-2-oxobutanoate dehydrogenase [lipoamide]] kinase, mitochondrial OS=Mus musculus OX=10090 GN=Bckdk PE=1 SV=1	O55028	Bckdk	sp|O55028|BCKD_MOUSE [3-methyl-2-oxobutanoate dehydrogenase [lipoamide]] kinase, mitochondrial OS=Mus musculus OX=10090 GN=Bckdk PE=1 SV=1	4	167949	160221	165803	147349	213165	202946	182168	151975	210027	186091	176686	195690	163012	192557	190890	0.0576753	0.143975	0.0740961	0.238418	0.227523	0.0888015	0.00751817
sp|O55029|COPB2_MOUSE Coatomer subunit beta' OS=Mus musculus OX=10090 GN=Copb2 PE=1 SV=2	O55029	Copb2	sp|O55029|COPB2_MOUSE Coatomer subunit beta' OS=Mus musculus OX=10090 GN=Copb2 PE=1 SV=2	8	52300.5	46800.1	53346.9	47709.5	54563.5	57196.2	52104.8	48509.6	52956.1	48708.6	50627.5	58377.6	50005	53334.2	51791.8	0.0652419	0.0696142	0.0794453	0.0941267	0.0518098	0.314788	0.373123
sp|O55042|SYUA_MOUSE Alpha-synuclein OS=Mus musculus OX=10090 GN=Snca PE=1 SV=2	O55042	Snca	sp|O55042|SYUA_MOUSE Alpha-synuclein OS=Mus musculus OX=10090 GN=Snca PE=1 SV=2	3	15606.6	19151.3	16150.5	19955.5	15238.7	18185.2	17845.6	13622	22779.4	16306.7	14741	29362.9	17650.9	16542.1	19543.1	0.121833	0.134189	0.321523	-0.0928592	0.132086	0.329679	0.414107
sp|O55057|PDE6D_MOUSE Retinal rod rhodopsin-sensitive cGMP 3',5'-cyclic phosphodiesterase subunit delta OS=Mus musculus OX=10090 GN=Pde6d PE=1 SV=1	O55057	Pde6d	sp|O55057|PDE6D_MOUSE Retinal rod rhodopsin-sensitive cGMP 3',5'-cyclic phosphodiesterase subunit delta OS=Mus musculus OX=10090 GN=Pde6d PE=1 SV=1	1	8930.99	7709.15	8977.96	9698.16	10216.2	10220.3	9792.39	8379.39	10483.5	9170.54	8751.3	9692.1	8954.48	10004.3	9431.32	0.0934464	0.0903315	0.0783592	0.15962	0.0743035	0.22517	0.245074
sp|O55060|TPMT_MOUSE Thiopurine S-methyltransferase OS=Mus musculus OX=10090 GN=Tpmt PE=1 SV=1	O55060	Tpmt	sp|O55060|TPMT_MOUSE Thiopurine S-methyltransferase OS=Mus musculus OX=10090 GN=Tpmt PE=1 SV=1	3	16539.5	16055.6	15383.3	15887.8	19005.1	17866.4	18471.4	16683.2	20789	16366.7	17903	17402.9	15971.7	18168.9	17652.9	0.0298758	0.0553886	0.104538	0.185774	0.144268	0.0307973	0.0558504
sp|O55100|SNG1_MOUSE Synaptogyrin-1 OS=Mus musculus OX=10090 GN=Syngr1 PE=1 SV=2	O55100	Syngr1	sp|O55100|SNG1_MOUSE Synaptogyrin-1 OS=Mus musculus OX=10090 GN=Syngr1 PE=1 SV=2	2	3994.78	2856.08	3556.17	3253.73	5115.28	4668.74	4380.48	3503.36	4871.57	4049.08	3912.31	4475.77	3404.95	4524.61	4262.42	0.140881	0.153943	0.100547	0.410853	0.323655	0.030924	0.017244
sp|O55101|SNG2_MOUSE Synaptogyrin-2 OS=Mus musculus OX=10090 GN=Syngr2 PE=2 SV=1	O55101	Syngr2	sp|O55101|SNG2_MOUSE Synaptogyrin-2 OS=Mus musculus OX=10090 GN=Syngr2 PE=2 SV=1	1	2147.01	2624.1	1826.44	2487.82	2519.56	2345.03	2622.66	1773.01	2163.36	2737.05	2666.7	2310.68	2317.42	2432.29	2488.69	0.157657	0.163754	0.111983	0.0727808	0.103078	0.874556	0.356488
sp|O55103|PRAX_MOUSE Periaxin OS=Mus musculus OX=10090 GN=Prx PE=1 SV=1	O55103	Prx	sp|O55103|PRAX_MOUSE Periaxin OS=Mus musculus OX=10090 GN=Prx PE=1 SV=1	25	187831	488024	195025	172550	144538	255911	165091	207096	204680	339169	165167	229494	191428	186094	217087	0.581674	0.255096	0.317773	-0.0497678	0.179366	0.371501	0.876908
sp|O55106|STRN_MOUSE Striatin OS=Mus musculus OX=10090 GN=Strn PE=1 SV=2	O55106	Strn	sp|O55106|STRN_MOUSE Striatin OS=Mus musculus OX=10090 GN=Strn PE=1 SV=2	1	1088.2	924.498	827.403	994.375	1243.64	1446.83	1304.48	806.114	1164.05	1239.97	933.636	1215.08	959.437	1274.06	1189.57	0.114989	0.230132	0.122985	0.40972	0.310803	0.136993	0.0683716
sp|O55126|NIPS2_MOUSE Protein NipSnap homolog 2 OS=Mus musculus OX=10090 GN=Nipsnap2 PE=1 SV=1	O55126	Nipsnap2	sp|O55126|NIPS2_MOUSE Protein NipSnap homolog 2 OS=Mus musculus OX=10090 GN=Nipsnap2 PE=1 SV=1	8	1.00827e+06	989475	945477	948224	1.20939e+06	1.18975e+06	1.17305e+06	969759	1.2953e+06	1.04353e+06	1.06647e+06	1.27477e+06	968850	1.1814e+06	1.17062e+06	0.0318841	0.0981777	0.11402	0.286448	0.267523	0.0327959	0.0163764
sp|O55128|SAP18_MOUSE Histone deacetylase complex subunit SAP18 OS=Mus musculus OX=10090 GN=Sap18 PE=1 SV=1	O55128	Sap18	sp|O55128|SAP18_MOUSE Histone deacetylase complex subunit SAP18 OS=Mus musculus OX=10090 GN=Sap18 PE=1 SV=1	1	1084.32	1059.74	1120.1	1278.1	1124.01	765.172	731.302	833.077	1140.98	960.515	886.68	749.595	1102.21	799.125	923.597	0.0864775	0.207122	0.174523	-0.465021	-0.256028	0.0175595	0.0505249
sp|O55131|SEPT7_MOUSE Septin-7 OS=Mus musculus OX=10090 GN=Septin7 PE=1 SV=1	O55131	Septin7	sp|O55131|SEPT7_MOUSE Septin-7 OS=Mus musculus OX=10090 GN=Septin7 PE=1 SV=1	7	40616.9	46300.4	52281.6	42365.6	59390.5	50730.8	52221.4	44933.4	55348.8	49800.7	49172.2	57366.7	44333	51476.1	52574.8	0.113945	0.114757	0.076714	0.21679	0.245399	0.124473	0.0449384
sp|O55135|IF6_MOUSE Eukaryotic translation initiation factor 6 OS=Mus musculus OX=10090 GN=Eif6 PE=1 SV=2	O55135	Eif6	sp|O55135|IF6_MOUSE Eukaryotic translation initiation factor 6 OS=Mus musculus OX=10090 GN=Eif6 PE=1 SV=2	5	55971.7	41664.7	44697	48246	45143.1	54911	48028.7	50546.9	53749.8	48931.2	46783.8	51322.9	46471.5	49287.8	50127.1	0.129467	0.0833744	0.0599218	0.085467	0.109887	0.561419	0.424154
sp|O55142|RL35A_MOUSE 60S ribosomal protein L35a OS=Mus musculus OX=10090 GN=Rpl35a PE=1 SV=2	O55142	Rpl35a	sp|O55142|RL35A_MOUSE 60S ribosomal protein L35a OS=Mus musculus OX=10090 GN=Rpl35a PE=1 SV=2	6	207201	180738	200187	197123	208358	227202	206058	156119	208252	191983	207058	201470	198655	207208	204264	0.0570878	0.152384	0.0366947	0.0608385	0.0400792	0.929397	0.499757
sp|O55143|AT2A2_MOUSE Sarcoplasmic/endoplasmic reticulum calcium ATPase 2 OS=Mus musculus OX=10090 GN=Atp2a2 PE=1 SV=2	O55143	Atp2a2	sp|O55143|AT2A2_MOUSE Sarcoplasmic/endoplasmic reticulum calcium ATPase 2 OS=Mus musculus OX=10090 GN=Atp2a2 PE=1 SV=2	22	547841	535787	403681	441332	418535	462066	524576	385785	431943	467878	391085	982806	488559	440301	449910	0.146731	0.134009	0.489117	-0.145037	-0.113276	0.454818	0.624297
sp|O55201|SPT5H_MOUSE Transcription elongation factor SPT5 OS=Mus musculus OX=10090 GN=Supt5h PE=1 SV=1	O55201	Supt5h	sp|O55201|SPT5H_MOUSE Transcription elongation factor SPT5 OS=Mus musculus OX=10090 GN=Supt5h PE=1 SV=1	5	41716.5	38675.8	39046.8	39244.9	42196.6	39830.6	40463.8	35115	42104.5	39397.5	38607.2	39867.2	39145.8	40147.2	39632.4	0.0348851	0.0768404	0.0375037	0.0363997	0.0177988	0.872087	0.836698
sp|O55222|ILK_MOUSE Integrin-linked protein kinase OS=Mus musculus OX=10090 GN=Ilk PE=1 SV=2	O55222	Ilk	sp|O55222|ILK_MOUSE Integrin-linked protein kinase OS=Mus musculus OX=10090 GN=Ilk PE=1 SV=2	9	59914.8	64141.1	60953.2	55292.2	72828.2	72222.6	75284.2	55590.8	83693.6	68727.8	61689.5	76490.9	60434	72525.4	72609.4	0.0609379	0.130828	0.13112	0.263167	0.262785	0.113351	0.0289922
sp|O55234|PSB5_MOUSE Proteasome subunit beta type-5 OS=Mus musculus OX=10090 GN=Psmb5 PE=1 SV=3	O55234	Psmb5	sp|O55234|PSB5_MOUSE Proteasome subunit beta type-5 OS=Mus musculus OX=10090 GN=Psmb5 PE=1 SV=3	6	80944.9	67721.4	76736.7	77324.6	84824.5	88449.2	78220.1	71971.2	79461.8	74593.8	75494.8	68373	77030.6	81522.3	75044.3	0.0743079	0.0901093	0.0616032	0.080588	-0.0377057	0.327238	0.777944
sp|O70133|DHX9_MOUSE ATP-dependent RNA helicase A OS=Mus musculus OX=10090 GN=Dhx9 PE=1 SV=2	O70133	Dhx9	sp|O70133|DHX9_MOUSE ATP-dependent RNA helicase A OS=Mus musculus OX=10090 GN=Dhx9 PE=1 SV=2	8	61705.9	70592.2	71299.4	67200.7	73736.4	78930.3	53293.1	64313.5	81471	75842.8	76814.3	73411.8	68896.5	69025	76328.5	0.064667	0.166899	0.0439058	-0.00024229	0.148201	0.899741	0.0232444
sp|O70152|DPM1_MOUSE Dolichol-phosphate mannosyltransferase subunit 1 OS=Mus musculus OX=10090 GN=Dpm1 PE=1 SV=1	O70152	Dpm1	sp|O70152|DPM1_MOUSE Dolichol-phosphate mannosyltransferase subunit 1 OS=Mus musculus OX=10090 GN=Dpm1 PE=1 SV=1	1	832.251	994.058	907.502	885.504	1244.12	1207.54	1234.56	1030.07	1142.48	986.923	1226.46	1177.03	896.503	1221.05	1159.76	0.0744392	0.0852648	0.0912828	0.44576	0.371388	0.0024344	0.0056787
sp|O70161|PI51C_MOUSE Phosphatidylinositol 4-phosphate 5-kinase type-1 gamma OS=Mus musculus OX=10090 GN=Pip5k1c PE=1 SV=2	O70161	Pip5k1c	sp|O70161|PI51C_MOUSE Phosphatidylinositol 4-phosphate 5-kinase type-1 gamma OS=Mus musculus OX=10090 GN=Pip5k1c PE=1 SV=2	2	3118.52	4834.41	4932.07	4272.37	4722.15	4159.74	3621.29	2626.77	4237.75	4436.1	4663.08	2861.71	4553.39	3890.51	4336.93	0.194186	0.235822	0.200216	-0.227691	-0.0678937	0.384803	0.675178
sp|O70194|EIF3D_MOUSE Eukaryotic translation initiation factor 3 subunit D OS=Mus musculus OX=10090 GN=Eif3d PE=1 SV=2	O70194	Eif3d	sp|O70194|EIF3D_MOUSE Eukaryotic translation initiation factor 3 subunit D OS=Mus musculus OX=10090 GN=Eif3d PE=1 SV=2	4	55710.1	51995.5	55789.1	57116.5	62614	69857.1	61563.8	47679.1	67243.6	51759.3	58533.3	67382	55749.6	62088.9	62888.4	0.0399164	0.153319	0.123295	0.155322	0.170367	0.331125	0.164598
sp|O70209|PDLI3_MOUSE PDZ and LIM domain protein 3 OS=Mus musculus OX=10090 GN=Pdlim3 PE=1 SV=1	O70209	Pdlim3	sp|O70209|PDLI3_MOUSE PDZ and LIM domain protein 3 OS=Mus musculus OX=10090 GN=Pdlim3 PE=1 SV=1	11	431577	423369	388652	408359	378187	413852	501011	461867	425248	413129	419460	431083	415864	437860	422354	0.0456643	0.122735	0.0182423	0.0724194	0.0225415	0.430901	0.560175
sp|O70250|PGAM2_MOUSE Phosphoglycerate mutase 2 OS=Mus musculus OX=10090 GN=Pgam2 PE=1 SV=3	O70250	Pgam2	sp|O70250|PGAM2_MOUSE Phosphoglycerate mutase 2 OS=Mus musculus OX=10090 GN=Pgam2 PE=1 SV=3	21	1.47889e+07	1.42336e+07	1.36109e+07	1.44605e+07	1.46604e+07	1.63447e+07	1.5106e+07	1.32245e+07	1.51088e+07	1.33116e+07	1.27043e+07	1.44641e+07	1.43471e+07	1.48832e+07	1.38879e+07	0.0348221	0.0868269	0.0783342	0.052811	-0.0481306	0.527009	0.569334
sp|O70251|EF1B_MOUSE Elongation factor 1-beta OS=Mus musculus OX=10090 GN=Eef1b PE=1 SV=5	O70251	Eef1b	sp|O70251|EF1B_MOUSE Elongation factor 1-beta OS=Mus musculus OX=10090 GN=Eef1b PE=1 SV=5	7	166793	151586	157168	160607	198248	187874	189127	132622	179573	154718	166301	191786	158888	188501	172937	0.0400362	0.169088	0.0928664	0.246638	0.121262	0.313621	0.162582
sp|O70252|HMOX2_MOUSE Heme oxygenase 2 OS=Mus musculus OX=10090 GN=Hmox2 PE=1 SV=1	O70252	Hmox2	sp|O70252|HMOX2_MOUSE Heme oxygenase 2 OS=Mus musculus OX=10090 GN=Hmox2 PE=1 SV=1	7	144007	135547	132514	140211	165249	181994	159797	147521	171611	142145	148537	171543	137879	162523	160040	0.0367098	0.087429	0.0969995	0.237246	0.211501	0.0147741	0.0380755
sp|O70274|TP4A2_MOUSE Protein tyrosine phosphatase type IVA 2 OS=Mus musculus OX=10090 GN=Ptp4a2 PE=1 SV=1	O70274	Ptp4a2	sp|O70274|TP4A2_MOUSE Protein tyrosine phosphatase type IVA 2 OS=Mus musculus OX=10090 GN=Ptp4a2 PE=1 SV=1	1	2221.29	1066.4	1395.07	1653.61	1351.29	2075.03	1604.29	949.604	1776.53	1205.76	1543.62	1870.27	1524.34	1477.79	1660.08	0.308098	0.315267	0.185096	-0.0448386	0.124715	0.75925	0.851406
sp|O70305|ATX2_MOUSE Ataxin-2 OS=Mus musculus OX=10090 GN=Atxn2 PE=1 SV=1	O70305	Atxn2	sp|O70305|ATX2_MOUSE Ataxin-2 OS=Mus musculus OX=10090 GN=Atxn2 PE=1 SV=1	9	69913.3	64727.2	75575.5	69124.3	91278.3	87102.4	86866.9	55226.2	92322.2	77797.1	74683.9	89994.5	69518.8	86984.6	83895.8	0.0638001	0.208667	0.104634	0.323379	0.267396	0.308711	0.0190612
sp|O70306|TBX15_MOUSE T-box transcription factor TBX15 OS=Mus musculus OX=10090 GN=Tbx15 PE=1 SV=2	O70306	Tbx15	sp|O70306|TBX15_MOUSE T-box transcription factor TBX15 OS=Mus musculus OX=10090 GN=Tbx15 PE=1 SV=2	1	2401.27	2110.19	2146.79	2265.75	2314.13	2106.69	2097.99	1328.47	2748.26	2388.23	2160.94	2906.19	2206.27	2102.34	2568.24	0.0589481	0.221169	0.132692	-0.0690891	0.216147	0.230221	0.103817
sp|O70310|NMT1_MOUSE Glycylpeptide N-tetradecanoyltransferase 1 OS=Mus musculus OX=10090 GN=Nmt1 PE=1 SV=1	O70310	Nmt1	sp|O70310|NMT1_MOUSE Glycylpeptide N-tetradecanoyltransferase 1 OS=Mus musculus OX=10090 GN=Nmt1 PE=1 SV=1	3	21641	20771.6	18388.7	18288.8	22097.8	24730	22711.2	20682.2	21887.5	21648.2	21654	24706.8	19580.1	22404.5	21770.8	0.0856586	0.0745021	0.0664162	0.196938	0.155655	0.0596476	0.0475594
sp|O70311|NMT2_MOUSE Glycylpeptide N-tetradecanoyltransferase 2 OS=Mus musculus OX=10090 GN=Nmt2 PE=1 SV=1	O70311	Nmt2	sp|O70311|NMT2_MOUSE Glycylpeptide N-tetradecanoyltransferase 2 OS=Mus musculus OX=10090 GN=Nmt2 PE=1 SV=1	3	66854	66612.5	79857.6	63854.1	88127.2	94934.3	78154.7	74956.7	72589.1	77823.3	64260.2	91031.7	66733.3	83141	75206.2	0.103505	0.109168	0.146875	0.314556	0.171573	0.0285055	0.283939
sp|O70318|E41L2_MOUSE Band 4.1-like protein 2 OS=Mus musculus OX=10090 GN=Epb41l2 PE=1 SV=2	O70318	Epb41l2	sp|O70318|E41L2_MOUSE Band 4.1-like protein 2 OS=Mus musculus OX=10090 GN=Epb41l2 PE=1 SV=2	18	196087	315193	203413	191052	178639	224390	186970	160827	220068	191848	176775	210252	199750	182804	201050	0.262274	0.142652	0.0964509	-0.128031	0.00808503	0.19523	0.37904
sp|O70325|GPX4_MOUSE Phospholipid hydroperoxide glutathione peroxidase OS=Mus musculus OX=10090 GN=Gpx4 PE=1 SV=4	O70325	Gpx4	sp|O70325|GPX4_MOUSE Phospholipid hydroperoxide glutathione peroxidase OS=Mus musculus OX=10090 GN=Gpx4 PE=1 SV=4	8	206677	193327	184254	187910	202071	221294	202604	187264	195156	184063	188171	182903	190619	202337	186117	0.0508932	0.0685643	0.0295209	0.0862181	-0.0344228	0.352222	0.49904
sp|O70362|PHLD_MOUSE Phosphatidylinositol-glycan-specific phospholipase D OS=Mus musculus OX=10090 GN=Gpld1 PE=1 SV=1	O70362	Gpld1	sp|O70362|PHLD_MOUSE Phosphatidylinositol-glycan-specific phospholipase D OS=Mus musculus OX=10090 GN=Gpld1 PE=1 SV=1	1	8358.69	6433.77	8221.02	4960.51	4839.53	7324.29	6663.82	3553.91	9696.83	7870.22	5176.66	7883.01	7327.39	5751.68	7876.61	0.230814	0.307299	0.243284	-0.356882	0.115085	0.213104	0.593681
sp|O70373|XIRP1_MOUSE Xin actin-binding repeat-containing protein 1 OS=Mus musculus OX=10090 GN=Xirp1 PE=1 SV=2	O70373	Xirp1	sp|O70373|XIRP1_MOUSE Xin actin-binding repeat-containing protein 1 OS=Mus musculus OX=10090 GN=Xirp1 PE=1 SV=2	23	166207	157342	152180	174596	106891	112854	210359	142582	127967	131522	102952	237654	161775	127718	129745	0.0607992	0.33131	0.398518	-0.350323	-0.317907	0.270747	0.434992
sp|O70378|EMC8_MOUSE ER membrane protein complex subunit 8 OS=Mus musculus OX=10090 GN=Emc8 PE=1 SV=1	O70378	Emc8	sp|O70378|EMC8_MOUSE ER membrane protein complex subunit 8 OS=Mus musculus OX=10090 GN=Emc8 PE=1 SV=1	6	18737.3	19799.8	19567.6	19743.4	21588.3	21906	21740.7	20329.3	22798.5	20374.5	20210.6	21798.4	19655.5	21664.5	21086.4	0.0253401	0.033642	0.0577507	0.140404	0.100572	0.0511138	0.0614067
sp|O70400|PDLI1_MOUSE PDZ and LIM domain protein 1 OS=Mus musculus OX=10090 GN=Pdlim1 PE=1 SV=4	O70400	Pdlim1	sp|O70400|PDLI1_MOUSE PDZ and LIM domain protein 1 OS=Mus musculus OX=10090 GN=Pdlim1 PE=1 SV=4	14	259245	274537	239886	288625	384804	324698	359946	307523	328028	307064	274429	477515	266891	342322	317546	0.0787338	0.10094	0.259308	0.357781	0.250523	0.00414423	0.060427
sp|O70423|AOC3_MOUSE Membrane primary amine oxidase OS=Mus musculus OX=10090 GN=Aoc3 PE=1 SV=3	O70423	Aoc3	sp|O70423|AOC3_MOUSE Membrane primary amine oxidase OS=Mus musculus OX=10090 GN=Aoc3 PE=1 SV=3	2	30236.5	66409.3	32582.7	27250	28620.8	27158.6	28768	26118.8	26783.1	26495.6	27774.5	23873.7	31409.6	27889.7	26639.3	0.468398	0.0456117	0.0634636	-0.170963	-0.236661	0.151969	0.099341
sp|O70433|FHL2_MOUSE Four and a half LIM domains protein 2 OS=Mus musculus OX=10090 GN=Fhl2 PE=1 SV=1	O70433	Fhl2	sp|O70433|FHL2_MOUSE Four and a half LIM domains protein 2 OS=Mus musculus OX=10090 GN=Fhl2 PE=1 SV=1	1	340.006	340.006	340.006	340.006	775.804	340.006	741.555	731.734	340.006	780.053	340.006	340.006	340.006	736.644	340.006	0	0.317817	0.488922	1.11538	0	0.00825052	0.284453
sp|O70435|PSA3_MOUSE Proteasome subunit alpha type-3 OS=Mus musculus OX=10090 GN=Psma3 PE=1 SV=3	O70435	Psma3	sp|O70435|PSA3_MOUSE Proteasome subunit alpha type-3 OS=Mus musculus OX=10090 GN=Psma3 PE=1 SV=3	10	281294	247709	292297	297904	350144	342424	349817	299272	309438	319701	301743	272137	286796	346120	305591	0.0803424	0.0726173	0.0679874	0.271433	0.0917266	0.0161182	0.227598
sp|O70439|STX7_MOUSE Syntaxin-7 OS=Mus musculus OX=10090 GN=Stx7 PE=1 SV=3	O70439	Stx7	sp|O70439|STX7_MOUSE Syntaxin-7 OS=Mus musculus OX=10090 GN=Stx7 PE=1 SV=3	3	26014.9	24593.3	29146.7	23535	30373.4	28561.4	30848.8	25635.6	30673.2	27182.7	28086.6	33074.6	25304.1	29467.4	29379.9	0.0944124	0.0818441	0.0894748	0.219635	0.214628	0.121601	0.0542054
sp|O70475|UGDH_MOUSE UDP-glucose 6-dehydrogenase OS=Mus musculus OX=10090 GN=Ugdh PE=1 SV=1	O70475	Ugdh	sp|O70475|UGDH_MOUSE UDP-glucose 6-dehydrogenase OS=Mus musculus OX=10090 GN=Ugdh PE=1 SV=1	2	2834.35	3532.63	3693.97	2717.97	3106.89	3493.62	3476.67	2678.47	4097.11	3094.46	3013.02	3632.09	3183.49	3291.78	3363.27	0.153408	0.120494	0.146357	0.0547103	0.083365	0.988561	0.42467
sp|O70481|UBR1_MOUSE E3 ubiquitin-protein ligase UBR1 OS=Mus musculus OX=10090 GN=Ubr1 PE=1 SV=2	O70481	Ubr1	sp|O70481|UBR1_MOUSE E3 ubiquitin-protein ligase UBR1 OS=Mus musculus OX=10090 GN=Ubr1 PE=1 SV=2	12	55439.7	48722.8	54921.2	52039.1	57649.5	59557.8	58470.7	45987.3	58084.8	56032.5	49983.4	57083.3	53480.2	58060.1	56557.9	0.0585686	0.114306	0.0658187	0.119032	0.0811864	0.531077	0.378445
sp|O70492|SNX3_MOUSE Sorting nexin-3 OS=Mus musculus OX=10090 GN=Snx3 PE=1 SV=3	O70492	Snx3	sp|O70492|SNX3_MOUSE Sorting nexin-3 OS=Mus musculus OX=10090 GN=Snx3 PE=1 SV=3	2	118704	116514	124219	110147	130845	130089	124532	98775.4	135527	120715	116207	141146	117609	127310	128121	0.0495695	0.124903	0.0922589	0.11407	0.121155	0.730354	0.14839
sp|O70496|CLCN7_MOUSE H(+)/Cl(-) exchange transporter 7 OS=Mus musculus OX=10090 GN=Clcn7 PE=1 SV=1	O70496	Clcn7	sp|O70496|CLCN7_MOUSE H(+)/Cl(-) exchange transporter 7 OS=Mus musculus OX=10090 GN=Clcn7 PE=1 SV=1	1	3211.47	3259.67	1863.24	2734.29	3076.03	3232.98	2861.01	2724.33	2844.04	2742.61	2403.23	2516.43	2972.88	2968.52	2629.52	0.234027	0.0758419	0.0770193	0.00159687	-0.173736	0.461011	0.805724
sp|O70503|DHB12_MOUSE Very-long-chain 3-oxoacyl-CoA reductase OS=Mus musculus OX=10090 GN=Hsd17b12 PE=1 SV=1	O70503	Hsd17b12	sp|O70503|DHB12_MOUSE Very-long-chain 3-oxoacyl-CoA reductase OS=Mus musculus OX=10090 GN=Hsd17b12 PE=1 SV=1	2	7011.82	7020.46	8204.72	6991.71	7924.78	9347.91	7529.47	6003.63	7384.1	6289.64	6041.91	7850.36	7016.14	7727.12	6836.87	0.0819033	0.178554	0.125556	0.138781	-0.0419772	0.656241	0.40583
sp|O70548|TELT_MOUSE Telethonin OS=Mus musculus OX=10090 GN=Tcap PE=1 SV=1	O70548	Tcap	sp|O70548|TELT_MOUSE Telethonin OS=Mus musculus OX=10090 GN=Tcap PE=1 SV=1	9	179770	283828	194730	175528	223464	216866	145524	279944	192240	215839	268231	158611	187250	220165	204039	0.244231	0.25461	0.220843	0.234608	0.122613	0.845266	0.983046
sp|O70566|DIAP2_MOUSE Protein diaphanous homolog 2 OS=Mus musculus OX=10090 GN=Diaph2 PE=1 SV=2	O70566	Diaph2	sp|O70566|DIAP2_MOUSE Protein diaphanous homolog 2 OS=Mus musculus OX=10090 GN=Diaph2 PE=1 SV=2	1	340.006	340.006	340.006	340.006	1105.06	340.006	340.006	340.006	1000.34	709.401	340.006	854.71	340.006	340.006	782.055	0	0.720027	0.390416	0	1.19546	0.276158	0.0106843
sp|O70571|PDK4_MOUSE [Pyruvate dehydrogenase (acetyl-transferring)] kinase isozyme 4, mitochondrial OS=Mus musculus OX=10090 GN=Pdk4 PE=1 SV=1	O70571	Pdk4	sp|O70571|PDK4_MOUSE [Pyruvate dehydrogenase (acetyl-transferring)] kinase isozyme 4, mitochondrial OS=Mus musculus OX=10090 GN=Pdk4 PE=1 SV=1	7	234179	145991	219962	221341	380081	235447	314733	505963	278053	280676	217440	246393	220651	347407	262223	0.195254	0.318635	0.116784	0.648456	0.246398	0.0124487	0.0721761
sp|O70572|NSMA_MOUSE Sphingomyelin phosphodiesterase 2 OS=Mus musculus OX=10090 GN=Smpd2 PE=1 SV=1	O70572	Smpd2	sp|O70572|NSMA_MOUSE Sphingomyelin phosphodiesterase 2 OS=Mus musculus OX=10090 GN=Smpd2 PE=1 SV=1	3	19143.2	16099	17138.8	16650.9	22912.2	21265.5	22994.7	21547.2	21124.4	23805.2	19662.1	18650.5	16894.9	22229.7	20393.3	0.0768697	0.0406328	0.107632	0.39537	0.27073	0.0011219	0.0194029
sp|O70589|CSKP_MOUSE Peripheral plasma membrane protein CASK OS=Mus musculus OX=10090 GN=Cask PE=1 SV=2	O70589	Cask	sp|O70589|CSKP_MOUSE Peripheral plasma membrane protein CASK OS=Mus musculus OX=10090 GN=Cask PE=1 SV=2	1	5185.44	4512.7	3972.17	3988.93	3611.93	4709.48	4749.42	3633.59	4986	4067.46	3971.91	3953.47	4250.81	4171.54	4019.68	0.129511	0.153065	0.117019	-0.0365138	-0.0780161	0.544012	0.641314
sp|O70591|PFD2_MOUSE Prefoldin subunit 2 OS=Mus musculus OX=10090 GN=Pfdn2 PE=1 SV=2	O70591	Pfdn2	sp|O70591|PFD2_MOUSE Prefoldin subunit 2 OS=Mus musculus OX=10090 GN=Pfdn2 PE=1 SV=2	5	213541	212489	235548	199833	249320	210184	227810	172572	231056	192942	210978	233198	213015	218997	221017	0.0688858	0.151099	0.0872159	0.0387946	0.051717	0.914576	0.91031
sp|O70622|RTN2_MOUSE Reticulon-2 OS=Mus musculus OX=10090 GN=Rtn2 PE=1 SV=1	O70622	Rtn2	sp|O70622|RTN2_MOUSE Reticulon-2 OS=Mus musculus OX=10090 GN=Rtn2 PE=1 SV=1	5	1.15331e+06	923457	1.01423e+06	931473	1.29691e+06	1.01649e+06	1.33022e+06	1.01746e+06	1.01909e+06	1.31034e+06	1.17777e+06	896856	972849	1.15719e+06	1.09843e+06	0.106074	0.147412	0.164241	0.241047	0.172684	0.129633	0.372335
sp|O70624|MYOC_MOUSE Myocilin OS=Mus musculus OX=10090 GN=Myoc PE=1 SV=1	O70624	Myoc	sp|O70624|MYOC_MOUSE Myocilin OS=Mus musculus OX=10090 GN=Myoc PE=1 SV=1	13	415464	288085	314210	222882	130512	174380	156212	89915	272133	129788	155544	206362	301147	143362	180953	0.257999	0.265839	0.328745	-1.07527	-0.747861	0.00114429	0.0240064
sp|O88322|NID2_MOUSE Nidogen-2 OS=Mus musculus OX=10090 GN=Nid2 PE=1 SV=2	O88322	Nid2	sp|O88322|NID2_MOUSE Nidogen-2 OS=Mus musculus OX=10090 GN=Nid2 PE=1 SV=2	9	51060.4	70228	51330	43742.4	50760.1	52510.4	47217	50734	57883.5	63172.4	48866.1	53087	51195.2	50747	55485.2	0.209247	0.0441382	0.110629	-0.0126799	0.114751	0.554336	0.69958
sp|O88342|WDR1_MOUSE WD repeat-containing protein 1 OS=Mus musculus OX=10090 GN=Wdr1 PE=1 SV=3	O88342	Wdr1	sp|O88342|WDR1_MOUSE WD repeat-containing protein 1 OS=Mus musculus OX=10090 GN=Wdr1 PE=1 SV=3	22	598932	519182	581454	544732	632816	607469	714850	675799	617640	656191	653456	698385	563093	654307	654824	0.0640186	0.0720431	0.0503252	0.216583	0.218496	0.0201299	0.00958601
sp|O88346|TNNT1_MOUSE Troponin T, slow skeletal muscle OS=Mus musculus OX=10090 GN=Tnnt1 PE=2 SV=3	O88346	Tnnt1	sp|O88346|TNNT1_MOUSE Troponin T, slow skeletal muscle OS=Mus musculus OX=10090 GN=Tnnt1 PE=2 SV=3	7	165218	244007	148346	191658	71067.8	83599.8	112684	140283	75024.5	97349.7	89109.2	159810	178438	98141.7	93229.4	0.223121	0.303774	0.355817	-0.874527	-0.934005	0.00450105	0.00763746
sp|O88351|IKKB_MOUSE Inhibitor of nuclear factor kappa-B kinase subunit beta OS=Mus musculus OX=10090 GN=Ikbkb PE=1 SV=1	O88351	Ikbkb	sp|O88351|IKKB_MOUSE Inhibitor of nuclear factor kappa-B kinase subunit beta OS=Mus musculus OX=10090 GN=Ikbkb PE=1 SV=1	1	2854.59	2541.07	3764.13	3149.84	4531.95	3915.65	4556.58	4106.7	3974.62	3943.91	3476.47	4004.92	3002.22	4319.32	3959.27	0.169279	0.0742605	0.0650003	0.524772	0.400939	0.00401323	0.0227942
sp|O88384|VTI1B_MOUSE Vesicle transport through interaction with t-SNAREs homolog 1B OS=Mus musculus OX=10090 GN=Vti1b PE=1 SV=1	O88384	Vti1b	sp|O88384|VTI1B_MOUSE Vesicle transport through interaction with t-SNAREs homolog 1B OS=Mus musculus OX=10090 GN=Vti1b PE=1 SV=1	4	25765.4	23898.1	27657.7	26755.5	27551.6	29239.1	26336.5	23030.3	30315.7	26702.7	26813.2	28362.6	26260.5	26944.1	27587.9	0.0619336	0.0989008	0.0602794	0.0369646	0.0708297	0.787966	0.157697
sp|O88413|TULP3_MOUSE Tubby-related protein 3 OS=Mus musculus OX=10090 GN=Tulp3 PE=1 SV=1	O88413	Tulp3	sp|O88413|TULP3_MOUSE Tubby-related protein 3 OS=Mus musculus OX=10090 GN=Tulp3 PE=1 SV=1	1	2573.61	3082.06	2800.34	2363.7	3419.42	3658.87	2660.73	2516.01	2892.65	2862.49	2601.8	3800.28	2686.97	3040.08	2877.57	0.11395	0.183006	0.172359	0.16809	0.100134	0.27122	0.255844
sp|O88428|PAPS2_MOUSE Bifunctional 3'-phosphoadenosine 5'-phosphosulfate synthase 2 OS=Mus musculus OX=10090 GN=Papss2 PE=1 SV=2	O88428	Papss2	sp|O88428|PAPS2_MOUSE Bifunctional 3'-phosphoadenosine 5'-phosphosulfate synthase 2 OS=Mus musculus OX=10090 GN=Papss2 PE=1 SV=2	1	3525.96	5737.85	5633.67	4222.82	4531.82	3858.13	5089.49	4656.98	4902.57	5897.13	4485.19	5496.91	4928.24	4594.4	5199.74	0.226907	0.112495	0.12038	-0.0863983	0.0899375	0.757932	0.429441
sp|O88441|MTX2_MOUSE Metaxin-2 OS=Mus musculus OX=10090 GN=Mtx2 PE=1 SV=1	O88441	Mtx2	sp|O88441|MTX2_MOUSE Metaxin-2 OS=Mus musculus OX=10090 GN=Mtx2 PE=1 SV=1	3	122873	115205	108613	110940	172180	155312	156201	135825	161917	150485	153634	164848	113072	155757	157776	0.0547929	0.0960817	0.0429196	0.462298	0.480387	0.000944755	6.41723e-05
sp|O88447|KLC1_MOUSE Kinesin light chain 1 OS=Mus musculus OX=10090 GN=Klc1 PE=1 SV=3	O88447	Klc1	sp|O88447|KLC1_MOUSE Kinesin light chain 1 OS=Mus musculus OX=10090 GN=Klc1 PE=1 SV=3	2	4931.11	4878.91	5262.28	5076.42	5917.09	5653	5381.14	5407.13	6529.94	5792.87	5261.99	6820.47	5003.77	5530.07	6161.4	0.0340996	0.0447875	0.115914	0.144078	0.297811	0.0455048	0.0152348
sp|O88448|KLC2_MOUSE Kinesin light chain 2 OS=Mus musculus OX=10090 GN=Klc2 PE=1 SV=1	O88448	Klc2	sp|O88448|KLC2_MOUSE Kinesin light chain 2 OS=Mus musculus OX=10090 GN=Klc2 PE=1 SV=1	6	16390.8	15771.7	16386	14852.4	17217.9	17170.8	17586.3	14017.9	16591.5	15195.8	16550.5	17179	16078.8	17194.3	16571	0.0458003	0.100856	0.0512555	0.0970332	0.0437609	0.5675	0.470395
sp|O88455|DHCR7_MOUSE 7-dehydrocholesterol reductase OS=Mus musculus OX=10090 GN=Dhcr7 PE=1 SV=1	O88455	Dhcr7	sp|O88455|DHCR7_MOUSE 7-dehydrocholesterol reductase OS=Mus musculus OX=10090 GN=Dhcr7 PE=1 SV=1	1	13573.2	11071.3	10398	12703.9	15173.6	10390.3	11481.4	11454.1	12189	9658.38	12574.8	10250.1	11887.6	11467.8	11219.6	0.122202	0.172789	0.128128	-0.0484659	-0.0854382	0.910809	0.438853
sp|O88456|CPNS1_MOUSE Calpain small subunit 1 OS=Mus musculus OX=10090 GN=Capns1 PE=1 SV=1	O88456	Capns1	sp|O88456|CPNS1_MOUSE Calpain small subunit 1 OS=Mus musculus OX=10090 GN=Capns1 PE=1 SV=1	5	126046	115171	117357	112873	123843	126639	131981	119013	120771	123410	115190	110338	116264	125241	117980	0.0488292	0.0432142	0.0497142	0.107278	0.0208002	0.216093	0.932417
sp|O88487|DC1I2_MOUSE Cytoplasmic dynein 1 intermediate chain 2 OS=Mus musculus OX=10090 GN=Dync1i2 PE=1 SV=1	O88487	Dync1i2	sp|O88487|DC1I2_MOUSE Cytoplasmic dynein 1 intermediate chain 2 OS=Mus musculus OX=10090 GN=Dync1i2 PE=1 SV=1	12	154534	139484	141472	148794	166965	185645	169823	152945	168992	152346	147038	178139	145133	168394	160669	0.0473611	0.0794259	0.0893639	0.214871	0.145235	0.0281984	0.0993255
sp|O88492|PLIN4_MOUSE Perilipin-4 OS=Mus musculus OX=10090 GN=Plin4 PE=1 SV=2	O88492	Plin4	sp|O88492|PLIN4_MOUSE Perilipin-4 OS=Mus musculus OX=10090 GN=Plin4 PE=1 SV=2	30	1.93914e+06	1.809e+06	1.93308e+06	1.83375e+06	2.20296e+06	2.25881e+06	2.19222e+06	2.16323e+06	2.29704e+06	1.90723e+06	2.00753e+06	2.20405e+06	1.88342e+06	2.19759e+06	2.10579e+06	0.0356907	0.0181566	0.0847139	0.223067	0.159936	0.00413566	0.0577574
sp|O88507|CNTFR_MOUSE Ciliary neurotrophic factor receptor subunit alpha OS=Mus musculus OX=10090 GN=Cntfr PE=1 SV=2	O88507	Cntfr	sp|O88507|CNTFR_MOUSE Ciliary neurotrophic factor receptor subunit alpha OS=Mus musculus OX=10090 GN=Cntfr PE=1 SV=2	1	10821.6	14697.3	12036.7	10471	10038.5	12924	9791.52	7790.59	12550.4	8243.63	8674.44	9993.41	11429.1	9915	9333.93	0.159508	0.208523	0.196499	-0.203102	-0.293729	0.163232	0.100955
sp|O88522|NEMO_MOUSE NF-kappa-B essential modulator OS=Mus musculus OX=10090 GN=Ikbkg PE=1 SV=2	O88522	Ikbkg	sp|O88522|NEMO_MOUSE NF-kappa-B essential modulator OS=Mus musculus OX=10090 GN=Ikbkg PE=1 SV=2	2	1875.56	1798.9	1653.45	1804.22	1762.36	2658.4	2744.21	1685.12	1887.27	1842.21	1691.71	2600.67	1801.56	2210.38	1864.74	0.0522659	0.25598	0.202206	0.26479	0.0496218	0.143788	0.276486
sp|O88531|PPT1_MOUSE Palmitoyl-protein thioesterase 1 OS=Mus musculus OX=10090 GN=Ppt1 PE=1 SV=2	O88531	Ppt1	sp|O88531|PPT1_MOUSE Palmitoyl-protein thioesterase 1 OS=Mus musculus OX=10090 GN=Ppt1 PE=1 SV=2	1	8435.75	8473.35	7261.14	7626.6	9186.78	9081.46	8433.72	6887.28	9353.27	6896.64	7423.21	9464.25	8031.17	8757.59	8388.24	0.0757916	0.126269	0.158953	0.125768	0.0549789	0.518921	0.692728
sp|O88532|ZFR_MOUSE Zinc finger RNA-binding protein OS=Mus musculus OX=10090 GN=Zfr PE=1 SV=2	O88532	Zfr	sp|O88532|ZFR_MOUSE Zinc finger RNA-binding protein OS=Mus musculus OX=10090 GN=Zfr PE=1 SV=2	2	6670.9	8083.14	9145.25	7587.05	8507.26	9323.9	7144.27	9237.3	8725.33	8309.67	8100.82	9369.26	7835.09	8872.28	8517.5	0.130992	0.11787	0.0648273	0.178856	0.120774	0.351479	0.205069
sp|O88543|CSN3_MOUSE COP9 signalosome complex subunit 3 OS=Mus musculus OX=10090 GN=Cops3 PE=1 SV=3	O88543	Cops3	sp|O88543|CSN3_MOUSE COP9 signalosome complex subunit 3 OS=Mus musculus OX=10090 GN=Cops3 PE=1 SV=3	10	85854.5	75450.4	84423.4	80446	88930.2	92815	91334.5	85777.8	83286.7	86209.5	82187.2	83051.2	82434.7	90132.4	83168.9	0.0571747	0.0342655	0.0208997	0.129085	0.0132113	0.0731135	0.525312
sp|O88544|CSN4_MOUSE COP9 signalosome complex subunit 4 OS=Mus musculus OX=10090 GN=Cops4 PE=1 SV=1	O88544	Cops4	sp|O88544|CSN4_MOUSE COP9 signalosome complex subunit 4 OS=Mus musculus OX=10090 GN=Cops4 PE=1 SV=1	11	148634	134746	148609	140834	174796	157428	165789	142387	161417	156009	142189	157832	144722	161609	156921	0.0469891	0.0860373	0.0545478	0.15926	0.117249	0.0861737	0.128234
sp|O88545|CSN6_MOUSE COP9 signalosome complex subunit 6 OS=Mus musculus OX=10090 GN=Cops6 PE=1 SV=1	O88545	Cops6	sp|O88545|CSN6_MOUSE COP9 signalosome complex subunit 6 OS=Mus musculus OX=10090 GN=Cops6 PE=1 SV=1	5	128570	100274	117328	99266	125583	124323	122285	101354	117858	117787	109161	118625	108801	123304	117823	0.127099	0.0965981	0.0386754	0.184925	0.11937	0.439303	0.505129
sp|O88561|S27A3_MOUSE Solute carrier family 27 member 3 OS=Mus musculus OX=10090 GN=Slc27a3 PE=1 SV=2	O88561	Slc27a3	sp|O88561|S27A3_MOUSE Solute carrier family 27 member 3 OS=Mus musculus OX=10090 GN=Slc27a3 PE=1 SV=2	1	340.006	340.006	816.034	1051.19	340.006	815.61	690.149	807.453	1003.59	340.006	340.006	340.006	578.02	748.801	340.006	0.558899	0.336231	0.655841	0.503049	-0.631535	0.727411	0.522503
sp|O88569|ROA2_MOUSE Heterogeneous nuclear ribonucleoproteins A2/B1 OS=Mus musculus OX=10090 GN=Hnrnpa2b1 PE=1 SV=2	O88569	Hnrnpa2b1	sp|O88569|ROA2_MOUSE Heterogeneous nuclear ribonucleoproteins A2/B1 OS=Mus musculus OX=10090 GN=Hnrnpa2b1 PE=1 SV=2	11	204597	211911	211058	205064	226897	243722	180712	203208	251221	203993	210312	233846	208061	215052	222079	0.0185541	0.128864	0.0968536	0.0456381	0.0921868	0.776436	0.195
sp|O88587|COMT_MOUSE Catechol O-methyltransferase OS=Mus musculus OX=10090 GN=Comt PE=1 SV=2	O88587	Comt	sp|O88587|COMT_MOUSE Catechol O-methyltransferase OS=Mus musculus OX=10090 GN=Comt PE=1 SV=2	7	115683	103076	123796	116889	135297	130218	137027	121220	135931	120785	119038	124812	116286	132758	122798	0.0751483	0.0541878	0.0606386	0.190872	0.0784374	0.0411468	0.133518
sp|O88623|UBP2_MOUSE Ubiquitin carboxyl-terminal hydrolase 2 OS=Mus musculus OX=10090 GN=Usp2 PE=1 SV=2	O88623	Usp2	sp|O88623|UBP2_MOUSE Ubiquitin carboxyl-terminal hydrolase 2 OS=Mus musculus OX=10090 GN=Usp2 PE=1 SV=2	2	28868.2	24718.2	25769.7	25198.8	29850.7	28681.8	31653.4	22156.3	30520	31451.3	26904.9	30272.5	25484.3	29266.3	30396.3	0.0715307	0.147318	0.0667211	0.199435	0.254367	0.451357	0.0361323
sp|O88630|GOSR1_MOUSE Golgi SNAP receptor complex member 1 OS=Mus musculus OX=10090 GN=Gosr1 PE=1 SV=2	O88630	Gosr1	sp|O88630|GOSR1_MOUSE Golgi SNAP receptor complex member 1 OS=Mus musculus OX=10090 GN=Gosr1 PE=1 SV=2	1	3328.89	3255.86	3611.09	2896.77	4906.58	4262.67	4518.83	4844.92	3914.66	3836.4	3678.21	4621.33	3292.37	4681.88	3875.53	0.0898155	0.064742	0.104055	0.507172	0.235281	0.000358321	0.0148449
sp|O88643|PAK1_MOUSE Serine/threonine-protein kinase PAK 1 OS=Mus musculus OX=10090 GN=Pak1 PE=1 SV=1;sp|Q61036|PAK3_MOUSE Serine/threonine-protein kinase PAK 3 OS=Mus musculus OX=10090 GN=Pak3 PE=1 SV=2;sp|Q8CIN4|PAK2_MOUSE Serine/threonine-protein kinase PAK 2 OS=Mus musculus OX=10090 GN=Pak2 PE=1 SV=1	O88643	Pak1	sp|O88643|PAK1_MOUSE Serine/threonine-protein kinase PAK 1 OS=Mus musculus OX=10090 GN=Pak1 PE=1 SV=1;sp|Q61036|PAK3_MOUSE Serine/threonine-protein kinase PAK 3 OS=Mus musculus OX=10090 GN=Pak3 PE=1 SV=2;sp|Q8CIN4|PAK2_MOUSE Serine/threonine-protein kinase PAK 2 OS=Mus musculus OX=10090 GN=Pak2 PE=1 SV=1	1	15975.9	18086.4	20417.3	15904.9	20592.7	20957.9	19580	19070.4	21739.9	22888.5	20317.2	22743.3	17031.1	20086.4	22241.6	0.121378	0.0436641	0.0540849	0.24036	0.387494	0.0709925	0.00799602
sp|O88653|LTOR3_MOUSE Ragulator complex protein LAMTOR3 OS=Mus musculus OX=10090 GN=Lamtor3 PE=1 SV=1	O88653	Lamtor3	sp|O88653|LTOR3_MOUSE Ragulator complex protein LAMTOR3 OS=Mus musculus OX=10090 GN=Lamtor3 PE=1 SV=1	2	104763	73351	95815.4	101377	117495	105451	117496	96677.2	92024	107896	107673	82582.2	98596.4	111473	99848.5	0.150703	0.0927924	0.12751	0.175552	0.0143374	0.107461	0.668831
sp|O88685|PRS6A_MOUSE 26S proteasome regulatory subunit 6A OS=Mus musculus OX=10090 GN=Psmc3 PE=1 SV=2	O88685	Psmc3	sp|O88685|PRS6A_MOUSE 26S proteasome regulatory subunit 6A OS=Mus musculus OX=10090 GN=Psmc3 PE=1 SV=2	17	577172	523856	587133	565727	598057	686706	636933	569104	630241	543720	536465	644338	571449	617495	586981	0.0493742	0.081776	0.0959569	0.11116	0.0348303	0.110266	0.481544
sp|O88696|CLPP_MOUSE ATP-dependent Clp protease proteolytic subunit, mitochondrial OS=Mus musculus OX=10090 GN=Clpp PE=1 SV=1	O88696	Clpp	sp|O88696|CLPP_MOUSE ATP-dependent Clp protease proteolytic subunit, mitochondrial OS=Mus musculus OX=10090 GN=Clpp PE=1 SV=1	7	51370.7	49209.9	49834.8	49737.8	63576.1	72452.1	64022	58601.6	67250.8	62485.1	57514.9	70382.6	49786.3	63799.1	64868	0.0185808	0.0888401	0.0873644	0.357778	0.380783	0.0012617	0.000967354
sp|O88712|CTBP1_MOUSE C-terminal-binding protein 1 OS=Mus musculus OX=10090 GN=Ctbp1 PE=1 SV=2	O88712	Ctbp1	sp|O88712|CTBP1_MOUSE C-terminal-binding protein 1 OS=Mus musculus OX=10090 GN=Ctbp1 PE=1 SV=2	7	81097.3	79209.1	80635.4	72387.9	79377.5	86124.3	85257.5	67434.9	85550.6	70575	79101	79722	79922.3	82317.5	79411.5	0.0516218	0.108286	0.0783414	0.0417383	-0.00920289	0.85996	0.942353
sp|O88738|BIRC6_MOUSE Baculoviral IAP repeat-containing protein 6 OS=Mus musculus OX=10090 GN=Birc6 PE=1 SV=2	O88738	Birc6	sp|O88738|BIRC6_MOUSE Baculoviral IAP repeat-containing protein 6 OS=Mus musculus OX=10090 GN=Birc6 PE=1 SV=2	9	32285.1	31928.5	33245.7	33573.8	35355.9	36589.4	37690	26456.7	39325.2	33024.7	32950	37729.4	32765.4	35972.6	35377.1	0.0237451	0.150883	0.0912907	0.13467	0.1076	0.727704	0.134255
sp|O88746|TOM1_MOUSE Target of Myb protein 1 OS=Mus musculus OX=10090 GN=Tom1 PE=1 SV=1	O88746	Tom1	sp|O88746|TOM1_MOUSE Target of Myb protein 1 OS=Mus musculus OX=10090 GN=Tom1 PE=1 SV=1	7	45859.7	39125.1	40745.1	42491.7	45694.5	49205.7	49565.1	40062.8	50590.4	45794.4	44979.6	51625.9	41618.4	47450.1	48192.4	0.0685956	0.095526	0.0693637	0.188519	0.210113	0.186746	0.0291615
sp|O88792|JAM1_MOUSE Junctional adhesion molecule A OS=Mus musculus OX=10090 GN=F11r PE=1 SV=2	O88792	F11r	sp|O88792|JAM1_MOUSE Junctional adhesion molecule A OS=Mus musculus OX=10090 GN=F11r PE=1 SV=2	1	837.713	1648.3	1289.29	1021.13	2001.73	1849.72	1295.95	1127.57	1281.41	1596.45	1367.08	1577.49	1155.21	1572.83	1472.28	0.293739	0.269314	0.107073	0.432284	0.355989	0.155853	0.145381
sp|O88811|STAM2_MOUSE Signal transducing adapter molecule 2 OS=Mus musculus OX=10090 GN=Stam2 PE=1 SV=1	O88811	Stam2	sp|O88811|STAM2_MOUSE Signal transducing adapter molecule 2 OS=Mus musculus OX=10090 GN=Stam2 PE=1 SV=1	2	9079.4	8275.55	9379.45	9445.22	12733.4	11912.4	12079.9	8801.79	11742.1	9551.31	9685.35	11601.6	9229.43	11996.2	10643.5	0.059376	0.154294	0.111624	0.378414	0.19998	0.0292899	0.0344828
sp|O88843|CRADD_MOUSE Death domain-containing protein CRADD OS=Mus musculus OX=10090 GN=Cradd PE=1 SV=2	O88843	Cradd	sp|O88843|CRADD_MOUSE Death domain-containing protein CRADD OS=Mus musculus OX=10090 GN=Cradd PE=1 SV=2	1	3471.17	3496.81	3774.29	3565.22	3552.98	2680.53	4331.73	3983.08	3063.18	3050.54	3695.49	3544.13	3531.01	3768.03	3303.65	0.0384322	0.195985	0.0991159	0.0914444	-0.0997831	0.988016	0.225812
sp|O88844|IDHC_MOUSE Isocitrate dehydrogenase [NADP] cytoplasmic OS=Mus musculus OX=10090 GN=Idh1 PE=1 SV=2	O88844	Idh1	sp|O88844|IDHC_MOUSE Isocitrate dehydrogenase [NADP] cytoplasmic OS=Mus musculus OX=10090 GN=Idh1 PE=1 SV=2	18	632681	554572	606495	569876	738207	695061	712656	642395	751857	617901	651465	749757	588186	703859	700611	0.0598371	0.0581452	0.0987891	0.259601	0.249483	0.0118386	0.0280604
sp|O88851|RBBP9_MOUSE Putative hydrolase RBBP9 OS=Mus musculus OX=10090 GN=Rbbp9 PE=1 SV=2	O88851	Rbbp9	sp|O88851|RBBP9_MOUSE Putative hydrolase RBBP9 OS=Mus musculus OX=10090 GN=Rbbp9 PE=1 SV=2	2	15729.1	15219.8	10013.7	11866.3	10700.7	17664.5	11153.7	11782.2	15550	9285.86	9548.35	14095.9	13543.1	11468	11822.1	0.206928	0.25391	0.26228	-0.22934	-0.212108	0.81302	0.541803
sp|O88895|HDAC3_MOUSE Histone deacetylase 3 OS=Mus musculus OX=10090 GN=Hdac3 PE=1 SV=1	O88895	Hdac3	sp|O88895|HDAC3_MOUSE Histone deacetylase 3 OS=Mus musculus OX=10090 GN=Hdac3 PE=1 SV=1	1	1175.72	1136.44	1148.18	739.224	757.695	905.547	786.519	1299.64	1121.25	925.76	893.845	1048.9	1142.31	846.033	987.33	0.197892	0.266562	0.106491	-0.436724	-0.213138	0.432746	0.738082
sp|O88910|MPP3_MOUSE MAGUK p55 subfamily member 3 OS=Mus musculus OX=10090 GN=Mpp3 PE=1 SV=2	O88910	Mpp3	sp|O88910|MPP3_MOUSE MAGUK p55 subfamily member 3 OS=Mus musculus OX=10090 GN=Mpp3 PE=1 SV=2	2	2551.85	4289.52	4333.75	2200.62	3478.52	4101.18	3587.08	2845.22	4035.29	2671.47	2758.7	3771.64	3420.69	3532.8	3265.17	0.336941	0.147246	0.210142	0.0944588	-0.0365934	0.629964	0.922469
sp|O88952|LIN7C_MOUSE Protein lin-7 homolog C OS=Mus musculus OX=10090 GN=Lin7c PE=1 SV=2	O88952	Lin7c	sp|O88952|LIN7C_MOUSE Protein lin-7 homolog C OS=Mus musculus OX=10090 GN=Lin7c PE=1 SV=2	3	13199.4	13954.1	14252.3	13216.1	12985	15490.6	13627.7	12662.4	15446.7	12546	13213.2	14064.4	13585.1	13306.4	13638.8	0.0389	0.092379	0.090559	-0.0297935	0.00552226	0.998334	0.862054
sp|O88958|GNPI1_MOUSE Glucosamine-6-phosphate isomerase 1 OS=Mus musculus OX=10090 GN=Gnpda1 PE=1 SV=3;sp|Q9CRC9|GNPI2_MOUSE Glucosamine-6-phosphate isomerase 2 OS=Mus musculus OX=10090 GN=Gnpda2 PE=1 SV=1	O88958	Gnpda1	sp|O88958|GNPI1_MOUSE Glucosamine-6-phosphate isomerase 1 OS=Mus musculus OX=10090 GN=Gnpda1 PE=1 SV=3;sp|Q9CRC9|GNPI2_MOUSE Glucosamine-6-phosphate isomerase 2 OS=Mus musculus OX=10090 GN=Gnpda2 PE=1 SV=1	1	3229.37	2447.33	3988.39	3157.92	3736.32	4168.27	4413.59	3490.07	4328.86	4004.8	4207.47	3383.27	3193.65	3952.3	4106.13	0.19651	0.105319	0.105592	0.30542	0.362226	0.0639136	0.0580583
sp|O88967|YMEL1_MOUSE ATP-dependent zinc metalloprotease YME1L1 OS=Mus musculus OX=10090 GN=Yme1l1 PE=1 SV=1	O88967	Yme1l1	sp|O88967|YMEL1_MOUSE ATP-dependent zinc metalloprotease YME1L1 OS=Mus musculus OX=10090 GN=Yme1l1 PE=1 SV=1	3	17376.5	16599.9	17973.2	17843.6	24192.7	25782.5	20973	18299.1	22708.3	20308.1	19507	21273	17610.1	22582.8	20790.6	0.0355878	0.149721	0.0657425	0.35528	0.239268	0.0137422	0.0034129
sp|O88983|STX8_MOUSE Syntaxin-8 OS=Mus musculus OX=10090 GN=Stx8 PE=1 SV=1	O88983	Stx8	sp|O88983|STX8_MOUSE Syntaxin-8 OS=Mus musculus OX=10090 GN=Stx8 PE=1 SV=1	2	8023.99	6343.44	6870.87	7993.32	8122.18	8968.11	8516.05	5876.49	8403.87	7358.4	7127.21	8813.81	7432.1	8319.12	7881.14	0.11459	0.17453	0.102418	0.166382	0.0855793	0.532013	0.294484
sp|O88986|KBL_MOUSE 2-amino-3-ketobutyrate coenzyme A ligase, mitochondrial OS=Mus musculus OX=10090 GN=Gcat PE=1 SV=2	O88986	Gcat	sp|O88986|KBL_MOUSE 2-amino-3-ketobutyrate coenzyme A ligase, mitochondrial OS=Mus musculus OX=10090 GN=Gcat PE=1 SV=2	2	7359.47	6492.7	6934.84	7748.28	8542.09	8141.12	8499.04	7258.26	9579.52	6641.97	7735	8032.41	7147.16	8320.08	7883.71	0.075882	0.0734483	0.151614	0.219531	0.141885	0.0596168	0.207732
sp|O88990|ACTN3_MOUSE Alpha-actinin-3 OS=Mus musculus OX=10090 GN=Actn3 PE=2 SV=1	O88990	Actn3	sp|O88990|ACTN3_MOUSE Alpha-actinin-3 OS=Mus musculus OX=10090 GN=Actn3 PE=2 SV=1	44	7.98622e+06	1.169e+07	1.00251e+07	1.08045e+07	5.1864e+06	5.12982e+06	5.77086e+06	9.22623e+06	4.92626e+06	5.97595e+06	4.74801e+06	4.22554e+06	1.04148e+07	5.47863e+06	4.83713e+06	0.15609	0.308699	0.147767	-0.927795	-1.10565	0.00796135	8.74534e-05
sp|O89016|ABCD4_MOUSE ATP-binding cassette sub-family D member 4 OS=Mus musculus OX=10090 GN=Abcd4 PE=1 SV=2	O89016	Abcd4	sp|O89016|ABCD4_MOUSE ATP-binding cassette sub-family D member 4 OS=Mus musculus OX=10090 GN=Abcd4 PE=1 SV=2	2	3090.29	1836.33	2453.27	1974.2	3497.27	3518.72	2791.61	2858.12	2783.28	3298.51	2941.96	2645.83	2213.74	3177.7	2862.62	0.242309	0.124884	0.0964616	0.522662	0.378793	0.0271168	0.0671829
sp|O89020|AFAM_MOUSE Afamin OS=Mus musculus OX=10090 GN=Afm PE=1 SV=2	O89020	Afm	sp|O89020|AFAM_MOUSE Afamin OS=Mus musculus OX=10090 GN=Afm PE=1 SV=2	3	51235.9	45911.7	52360.8	44862	32166.9	41805.4	44547.2	23355	46980.4	39497.8	36852	37947.6	48573.8	36986.1	38722.7	0.0772666	0.272485	0.113379	-0.403375	-0.325118	0.0327273	0.019607
sp|O89023|TPP1_MOUSE Tripeptidyl-peptidase 1 OS=Mus musculus OX=10090 GN=Tpp1 PE=1 SV=2	O89023	Tpp1	sp|O89023|TPP1_MOUSE Tripeptidyl-peptidase 1 OS=Mus musculus OX=10090 GN=Tpp1 PE=1 SV=2	3	37920.6	34336	35031.3	32866.6	36259.9	35049.9	36356.8	29037.8	35810.6	34524.4	34204.9	36720.6	34683.7	35654.9	35167.5	0.0605803	0.10173	0.0330172	0.0397094	0.0198172	0.675978	0.841396
sp|O89050|MKLN1_MOUSE Muskelin OS=Mus musculus OX=10090 GN=Mkln1 PE=1 SV=1	O89050	Mkln1	sp|O89050|MKLN1_MOUSE Muskelin OS=Mus musculus OX=10090 GN=Mkln1 PE=1 SV=1	1	7552.43	7131.37	5704.45	6220.98	5584.1	6873.27	6373.58	4021.09	6010.1	6035.96	5100.62	5740.77	6676.18	5978.84	5875.44	0.126493	0.218197	0.0760483	-0.158946	-0.181344	0.20284	0.0734104
sp|O89053|COR1A_MOUSE Coronin-1A OS=Mus musculus OX=10090 GN=Coro1a PE=1 SV=5	O89053	Coro1a	sp|O89053|COR1A_MOUSE Coronin-1A OS=Mus musculus OX=10090 GN=Coro1a PE=1 SV=5	2	3085.02	4096.85	4475.78	3854.84	3601.26	3619.9	2929.12	3597.76	3127.54	3671.38	3066.79	3890.94	3975.85	3599.51	3399.46	0.151426	0.098554	0.117967	-0.142792	-0.229916	0.22788	0.234198
sp|O89079|COPE_MOUSE Coatomer subunit epsilon OS=Mus musculus OX=10090 GN=Cope PE=1 SV=3	O89079	Cope	sp|O89079|COPE_MOUSE Coatomer subunit epsilon OS=Mus musculus OX=10090 GN=Cope PE=1 SV=3	1	2566.83	2133.73	2953.23	2236.95	2515.62	3489.5	2301.86	2782.64	2561.38	2529.69	2451.6	2314.2	2401.89	2649.13	2490.64	0.149553	0.186459	0.0446935	0.142926	0.0555819	0.323722	0.957804
sp|O89084|PDE4A_MOUSE cAMP-specific 3',5'-cyclic phosphodiesterase 4A OS=Mus musculus OX=10090 GN=Pde4a PE=1 SV=2	O89084	Pde4a	sp|O89084|PDE4A_MOUSE cAMP-specific 3',5'-cyclic phosphodiesterase 4A OS=Mus musculus OX=10090 GN=Pde4a PE=1 SV=2	3	9398.48	8952.74	8469.88	8623.81	8885.82	9009.68	9943.55	7033.2	10649.5	7984.15	8021.75	10011.8	8788.28	8947.75	9016.77	0.0463714	0.13976	0.14934	0.026163	0.0284448	0.764086	0.730724
sp|O89086|RBM3_MOUSE RNA-binding protein 3 OS=Mus musculus OX=10090 GN=Rbm3 PE=1 SV=1	O89086	Rbm3	sp|O89086|RBM3_MOUSE RNA-binding protein 3 OS=Mus musculus OX=10090 GN=Rbm3 PE=1 SV=1	3	13312.7	13909.8	15418.3	15065.2	18929.9	16815.8	14248.3	10632.2	17321.3	13199.6	13100.5	13818.7	14487.5	15532	13509.1	0.0681432	0.2357	0.139246	0.0966436	-0.1001	0.811643	0.8954
sp|O89103|C1QR1_MOUSE Complement component C1q receptor OS=Mus musculus OX=10090 GN=Cd93 PE=1 SV=1	O89103	Cd93	sp|O89103|C1QR1_MOUSE Complement component C1q receptor OS=Mus musculus OX=10090 GN=Cd93 PE=1 SV=1	1	2961.36	2370.14	3119.27	3075.81	4015.65	4021.8	4068.07	3441.05	4555.38	4173.06	4437.23	3842.4	3018.59	4018.72	4305.15	0.120572	0.0766678	0.0744156	0.413124	0.511769	0.00322785	0.000527987
sp|O89104|SYPL2_MOUSE Synaptophysin-like protein 2 OS=Mus musculus OX=10090 GN=Sypl2 PE=1 SV=1	O89104	Sypl2	sp|O89104|SYPL2_MOUSE Synaptophysin-like protein 2 OS=Mus musculus OX=10090 GN=Sypl2 PE=1 SV=1	5	120798	92058.1	111195	110408	131928	114779	130584	111805	117096	127452	126896	97566.9	110802	122681	121996	0.110538	0.0855196	0.119053	0.143945	0.137698	0.127786	0.366834
sp|O89106|FHIT_MOUSE Bis(5'-adenosyl)-triphosphatase OS=Mus musculus OX=10090 GN=Fhit PE=1 SV=3	O89106	Fhit	sp|O89106|FHIT_MOUSE Bis(5'-adenosyl)-triphosphatase OS=Mus musculus OX=10090 GN=Fhit PE=1 SV=3	1	1052.7	1639.59	1027.32	1139.98	1008.92	1098.84	1211.15	972.63	1215.12	744.476	1288.3	1188.81	1096.34	1053.88	1201.97	0.236408	0.0991288	0.222462	-0.0571494	0.133764	0.338797	0.537473
sp|O89110|CASP8_MOUSE Caspase-8 OS=Mus musculus OX=10090 GN=Casp8 PE=1 SV=1	O89110	Casp8	sp|O89110|CASP8_MOUSE Caspase-8 OS=Mus musculus OX=10090 GN=Casp8 PE=1 SV=1	1	1834.91	2517.06	3198	1595.18	2810.59	2715.32	3382.24	2037.73	3432.29	1881.3	2903.76	3564.06	2175.99	2762.96	3168.02	0.315997	0.201397	0.259596	0.362274	0.55482	0.254836	0.200224
sp|O89112|LANC1_MOUSE Glutathione S-transferase LANCL1 OS=Mus musculus OX=10090 GN=Lancl1 PE=1 SV=1	O89112	Lancl1	sp|O89112|LANC1_MOUSE Glutathione S-transferase LANCL1 OS=Mus musculus OX=10090 GN=Lancl1 PE=1 SV=1	8	79292.6	67703.3	73487	76912.2	81178.3	86033.4	86473.5	80713.4	79036.6	81783.6	76030.4	81658.9	75199.6	83605.8	80347.8	0.0676608	0.0367884	0.0340577	0.152645	0.095716	0.0434812	0.160311
sp|O89114|DNJB5_MOUSE DnaJ homolog subfamily B member 5 OS=Mus musculus OX=10090 GN=Dnajb5 PE=2 SV=1	O89114	Dnajb5	sp|O89114|DNJB5_MOUSE DnaJ homolog subfamily B member 5 OS=Mus musculus OX=10090 GN=Dnajb5 PE=2 SV=1	7	208393	175039	172521	190225	180935	228804	199390	171915	208628	189477	184333	201370	182632	190163	195424	0.0886237	0.128628	0.0564421	0.0578416	0.0982437	0.58494	0.375441
sp|O89116|VTI1A_MOUSE Vesicle transport through interaction with t-SNAREs homolog 1A OS=Mus musculus OX=10090 GN=Vti1a PE=1 SV=1	O89116	Vti1a	sp|O89116|VTI1A_MOUSE Vesicle transport through interaction with t-SNAREs homolog 1A OS=Mus musculus OX=10090 GN=Vti1a PE=1 SV=1	1	1464.82	1573.77	1407.6	1916.91	1914.94	1273.61	1415.92	1333.77	1726.89	1475.35	1015.42	1433.72	1519.29	1374.84	1454.54	0.143381	0.197225	0.208737	-0.143848	-0.062061	0.490709	0.300887
sp|P00158|CYB_MOUSE Cytochrome b OS=Mus musculus OX=10090 GN=Mt-Cyb PE=1 SV=1	P00158	Mt-Cyb	sp|P00158|CYB_MOUSE Cytochrome b OS=Mus musculus OX=10090 GN=Mt-Cyb PE=1 SV=1	2	101210	86659.7	92022.9	105313	154659	116446	132806	100886	120618	126142	122496	120444	96616.7	124626	121557	0.08823	0.182393	0.0216176	0.365776	0.332878	0.0230253	0.00120523
sp|P00329|ADH1_MOUSE Alcohol dehydrogenase 1 OS=Mus musculus OX=10090 GN=Adh1 PE=1 SV=2	P00329	Adh1	sp|P00329|ADH1_MOUSE Alcohol dehydrogenase 1 OS=Mus musculus OX=10090 GN=Adh1 PE=1 SV=2	7	136399	113947	99966.2	115000	138347	132596	122259	120605	149925	111070	123505	123121	114473	127428	123313	0.129229	0.0659087	0.129204	0.153494	0.107325	0.182764	0.322776
sp|P00397|COX1_MOUSE Cytochrome c oxidase subunit 1 OS=Mus musculus OX=10090 GN=Mtco1 PE=1 SV=2	P00397	Mtco1	sp|P00397|COX1_MOUSE Cytochrome c oxidase subunit 1 OS=Mus musculus OX=10090 GN=Mtco1 PE=1 SV=2	1	13673	11158.9	19913.6	18131	32723.8	24209.4	28008.6	18414.2	25146.4	27654.7	28733.9	18202.8	15902	26109	26400.5	0.255507	0.23423	0.189805	0.725824	0.744042	0.0123147	0.0125526
sp|P00405|COX2_MOUSE Cytochrome c oxidase subunit 2 OS=Mus musculus OX=10090 GN=Mtco2 PE=1 SV=1	P00405	Mtco2	sp|P00405|COX2_MOUSE Cytochrome c oxidase subunit 2 OS=Mus musculus OX=10090 GN=Mtco2 PE=1 SV=1	7	7.12153e+06	5.2826e+06	6.42938e+06	6.55592e+06	1.02355e+07	9.18168e+06	8.33216e+06	7.57908e+06	9.70643e+06	8.7166e+06	8.17322e+06	9.63296e+06	6.49265e+06	8.75692e+06	9.17478e+06	0.121466	0.12929	0.0818915	0.429984	0.497133	0.00438642	0.00102792
sp|P00416|COX3_MOUSE Cytochrome c oxidase subunit 3 OS=Mus musculus OX=10090 GN=mt-Co3 PE=1 SV=2	P00416	mt-Co3	sp|P00416|COX3_MOUSE Cytochrome c oxidase subunit 3 OS=Mus musculus OX=10090 GN=mt-Co3 PE=1 SV=2	1	36903.3	29611.5	33835.7	35142.5	49092.3	42269.3	41672.1	36437.9	45627	42402	44518.2	38336	34489.1	41970.7	43460.1	0.0917177	0.12255	0.0752512	0.283466	0.333383	0.0178765	0.00485465
sp|P00493|HPRT_MOUSE Hypoxanthine-guanine phosphoribosyltransferase OS=Mus musculus OX=10090 GN=Hprt1 PE=1 SV=3	P00493	Hprt1	sp|P00493|HPRT_MOUSE Hypoxanthine-guanine phosphoribosyltransferase OS=Mus musculus OX=10090 GN=Hprt1 PE=1 SV=3	2	4133.92	4140.25	4840.41	3820.13	3544.12	4354.96	3699.27	2973.86	3841.78	3792.93	3244.19	3968.29	4137.08	3621.7	3817.35	0.101853	0.15589	0.0863131	-0.192279	-0.116069	0.110193	0.0797285
sp|P00687|AMY1_MOUSE Alpha-amylase 1 OS=Mus musculus OX=10090 GN=Amy1 PE=1 SV=2	P00687	Amy1	sp|P00687|AMY1_MOUSE Alpha-amylase 1 OS=Mus musculus OX=10090 GN=Amy1 PE=1 SV=2	3	40965.5	33575.7	38690.6	37522.7	32741.4	36031.1	34974.2	30853.2	37574.2	34468.5	35877.1	32159.3	38106.7	33857.8	35172.8	0.0820466	0.0687818	0.0654204	-0.171171	-0.115703	0.0927126	0.225353
sp|P00848|ATP6_MOUSE ATP synthase subunit a OS=Mus musculus OX=10090 GN=Mtatp6 PE=1 SV=1	P00848	Mtatp6	sp|P00848|ATP6_MOUSE ATP synthase subunit a OS=Mus musculus OX=10090 GN=Mtatp6 PE=1 SV=1	1	135761	73097	102342	111593	170450	127307	149652	104043	111410	142867	141290	99727.4	106968	138479	126350	0.245049	0.207547	0.174613	0.369134	0.231444	0.0987002	0.252291
sp|P00920|CAH2_MOUSE Carbonic anhydrase 2 OS=Mus musculus OX=10090 GN=Ca2 PE=1 SV=4	P00920	Ca2	sp|P00920|CAH2_MOUSE Carbonic anhydrase 2 OS=Mus musculus OX=10090 GN=Ca2 PE=1 SV=4	6	119753	99706.3	131506	121102	119069	140811	147123	112100	162572	118543	112067	147716	120428	129940	133130	0.112599	0.129689	0.176992	0.104635	0.135974	0.291568	0.215069
sp|P01027|CO3_MOUSE Complement C3 OS=Mus musculus OX=10090 GN=C3 PE=1 SV=3	P01027	C3	sp|P01027|CO3_MOUSE Complement C3 OS=Mus musculus OX=10090 GN=C3 PE=1 SV=3	32	457804	466033	581898	388384	463374	563194	506783	1.3959e+06	472398	520002	465895	481385	461919	534988	476891	0.169371	0.606676	0.0499773	0.209918	0.0460156	0.182371	0.689956
sp|P01029|CO4B_MOUSE Complement C4-B OS=Mus musculus OX=10090 GN=C4b PE=1 SV=3	P01029	C4b	sp|P01029|CO4B_MOUSE Complement C4-B OS=Mus musculus OX=10090 GN=C4b PE=1 SV=3	3	16336.1	14884.7	20246.4	16202.7	11809.4	18623.3	18184.7	40857.4	15640.8	15576.3	14465.5	19364	16269.4	18404	15608.5	0.136778	0.568342	0.13144	0.177765	-0.0598149	0.456124	0.654455
sp|P01592|IGJ_MOUSE Immunoglobulin J chain OS=Mus musculus OX=10090 GN=Jchain PE=1 SV=4	P01592	Jchain	sp|P01592|IGJ_MOUSE Immunoglobulin J chain OS=Mus musculus OX=10090 GN=Jchain PE=1 SV=4	1	2098.25	3027.43	2780.1	1949.75	5432.68	3255.86	2323.89	2083.05	2572.64	2862.55	2422.3	2417.89	2439.18	2789.88	2497.47	0.211622	0.465957	0.0812032	0.18763	0.0476529	0.302843	0.597731
sp|P01631|KV2A7_MOUSE Ig kappa chain V-II region 26-10 OS=Mus musculus OX=10090 PE=1 SV=1	P01631	NA	sp|P01631|KV2A7_MOUSE Ig kappa chain V-II region 26-10 OS=Mus musculus OX=10090 PE=1 SV=1	1	22451.2	29749.9	20458.7	17803.3	21980	22895.3	22993.5	19673.4	18157.3	39451.5	16968.9	24841.8	21454.9	22437.6	21499.6	0.226522	0.070539	0.4156	0.0658676	-0.0130912	0.87694	0.785868
sp|P01643|KV5AA_MOUSE Ig kappa chain V-V region MOPC 173 OS=Mus musculus OX=10090 PE=1 SV=1;sp|P01644|KV5AB_MOUSE Ig kappa chain V-V region HP R16.7 OS=Mus musculus OX=10090 PE=1 SV=1;sp|P01645|KV5AC_MOUSE Ig kappa chain V-V region HP 93G7 OS=Mus musculus OX=10090 PE=1 SV=1;sp|P01646|KV5AD_MOUSE Ig kappa chain V-V region HP 123E6 OS=Mus musculus OX=10090 PE=1 SV=1;sp|P01647|KV5AE_MOUSE Ig kappa c…	P01643	NA	sp|P01643|KV5AA_MOUSE Ig kappa chain V-V region MOPC 173 OS=Mus musculus OX=10090 PE=1 SV=1;sp|P01644|KV5AB_MOUSE Ig kappa chain V-V region HP R16.7 OS=Mus musculus OX=10090 PE=1 SV=1;sp|P01645|KV5AC_MOUSE Ig kappa chain V-V region HP 93G7 OS=Mus musculus OX=10090 PE=1 SV=1;sp|P01646|KV5AD_MOUSE Ig kappa chain V-V region HP 123E6 OS=Mus musculus OX=10090 PE=1 SV=1;sp|P01647|KV5AE_MOUSE Ig kappa c…	1	5561.56	4966.24	3172.5	4865.26	3889.15	4523.6	5343.75	3716.91	4393.35	5368.52	2847.02	5390.78	4915.75	4206.37	4880.93	0.221123	0.168713	0.265791	-0.228873	-0.0174128	0.714144	0.815658
sp|P01660|KV3A8_MOUSE Ig kappa chain V-III region PC 3741/TEPC 111 OS=Mus musculus OX=10090 PE=1 SV=1	P01660	NA	sp|P01660|KV3A8_MOUSE Ig kappa chain V-III region PC 3741/TEPC 111 OS=Mus musculus OX=10090 PE=1 SV=1	1	1307.73	340.006	340.006	1009.04	340.006	340.006	1182.47	740.267	1275.74	1711.52	340.006	836.823	674.522	540.136	1056.28	0.651329	0.617201	0.564979	-0.223432	0.818861	0.80405	0.438791
sp|P01680|KV4A1_MOUSE Ig kappa chain V-IV region S107B OS=Mus musculus OX=10090 PE=4 SV=1	P01680	NA	sp|P01680|KV4A1_MOUSE Ig kappa chain V-IV region S107B OS=Mus musculus OX=10090 PE=4 SV=1	1	1537.88	1138.71	926.708	2010.57	1275.36	950.535	1485.14	1723.46	1337.68	833.262	782.083	1314.2	1338.29	1380.25	1073.73	0.340233	0.241357	0.28131	0.0565827	-0.338657	0.947131	0.2135
sp|P01753|HVM09_MOUSE Ig heavy chain V region 186-1 OS=Mus musculus OX=10090 PE=4 SV=2;sp|P01754|HVM10_MOUSE Ig heavy chain V region 1-62-3 OS=Mus musculus OX=10090 GN=Ighv1-62-3 PE=4 SV=2;sp|P06328|HVM49_MOUSE Ig heavy chain V region 1-72 OS=Mus musculus OX=10090 GN=Ighv1-72 PE=1 SV=2	P01753	Ighv1-62-3	sp|P01753|HVM09_MOUSE Ig heavy chain V region 186-1 OS=Mus musculus OX=10090 PE=4 SV=2;sp|P01754|HVM10_MOUSE Ig heavy chain V region 1-62-3 OS=Mus musculus OX=10090 GN=Ighv1-62-3 PE=4 SV=2;sp|P06328|HVM49_MOUSE Ig heavy chain V region 1-72 OS=Mus musculus OX=10090 GN=Ighv1-72 PE=1 SV=2	1	3661.96	1533.16	1653.6	1663.07	3255.79	2142.82	2428.6	2470.35	2877.22	3966.23	1174.11	2778.19	1658.33	2449.47	2827.71	0.481395	0.185294	0.426185	0.562693	0.769685	0.23191	0.464955
sp|P01837|IGKC_MOUSE Immunoglobulin kappa constant OS=Mus musculus OX=10090 GN=Igkc PE=1 SV=2	P01837	Igkc	sp|P01837|IGKC_MOUSE Immunoglobulin kappa constant OS=Mus musculus OX=10090 GN=Igkc PE=1 SV=2	3	30193.1	23929.2	18160.7	17640.9	23049.3	20339.9	20902.8	24824.4	28274.3	39711	18719.1	23735.8	21045	21976	26005.1	0.261481	0.0924472	0.324579	0.0744101	0.31348	0.920135	0.309463
sp|P01843|LAC1_MOUSE Ig lambda-1 chain C region OS=Mus musculus OX=10090 PE=1 SV=1	P01843	NA	sp|P01843|LAC1_MOUSE Ig lambda-1 chain C region OS=Mus musculus OX=10090 PE=1 SV=1	1	4908.11	7160.01	4275.23	11031.2	5504.58	4413.3	4803.27	4397.15	2620.27	5182.4	3007.88	2519.2	6034.06	4608.28	2814.08	0.446239	0.108487	0.37545	-0.364628	-1.07833	0.159095	0.0177059
sp|P01864|GCAB_MOUSE Ig gamma-2A chain C region secreted form OS=Mus musculus OX=10090 PE=1 SV=1	P01864	NA	sp|P01864|GCAB_MOUSE Ig gamma-2A chain C region secreted form OS=Mus musculus OX=10090 PE=1 SV=1	3	62412	30795.2	20940.3	32115	27658.4	19659	38924.4	31517.5	30044.4	74576.3	17724	37928	31455.1	29588	33986.2	0.490564	0.272527	0.610502	-0.0910414	0.102202	0.492904	0.908715
sp|P01867|IGG2B_MOUSE Ig gamma-2B chain C region OS=Mus musculus OX=10090 GN=Igh-3 PE=1 SV=3	P01867	Igh-3	sp|P01867|IGG2B_MOUSE Ig gamma-2B chain C region OS=Mus musculus OX=10090 GN=Igh-3 PE=1 SV=3	1	1817.74	1501.11	1423.25	1169.29	1119.25	990.22	1114.29	2109.43	1731.74	3300.67	789.957	1147.84	1462.18	1116.77	1439.79	0.180833	0.390651	0.636365	-0.388278	-0.0520378	0.433302	0.907695
sp|P01872|IGHM_MOUSE Immunoglobulin heavy constant mu OS=Mus musculus OX=10090 GN=Ighm PE=1 SV=2	P01872	Ighm	sp|P01872|IGHM_MOUSE Immunoglobulin heavy constant mu OS=Mus musculus OX=10090 GN=Ighm PE=1 SV=2	7	275665	196820	269979	226131	166640	292870	317716	202740	296611	264664	139851	309497	248055	247805	280638	0.154686	0.293448	0.306855	-0.02006	0.181363	0.932908	0.97199
sp|P01878|IGHA_MOUSE Ig alpha chain C region OS=Mus musculus OX=10090 PE=1 SV=1	P01878	NA	sp|P01878|IGHA_MOUSE Ig alpha chain C region OS=Mus musculus OX=10090 PE=1 SV=1	1	4108.28	9139.42	7033.63	3448.85	22560	7500.49	3351.71	4041.82	6551.71	5696.71	6910.48	5093.25	5570.96	5771.15	6124.21	0.4459	0.959358	0.135729	0.0345929	0.184599	0.592394	0.669483
sp|P01887|B2MG_MOUSE Beta-2-microglobulin OS=Mus musculus OX=10090 GN=B2m PE=1 SV=2	P01887	B2m	sp|P01887|B2MG_MOUSE Beta-2-microglobulin OS=Mus musculus OX=10090 GN=B2m PE=1 SV=2	2	3512.82	4297.33	5468.26	4147.87	3987.98	3949.47	5516.22	3095.76	4096.07	4787.98	3935.54	4155.08	4222.6	3968.73	4125.58	0.187175	0.243459	0.0882595	-0.089246	-0.0333464	0.659973	0.863174
sp|P01899|HA11_MOUSE H-2 class I histocompatibility antigen, D-B alpha chain OS=Mus musculus OX=10090 GN=H2-D1 PE=1 SV=2	P01899	H2-D1	sp|P01899|HA11_MOUSE H-2 class I histocompatibility antigen, D-B alpha chain OS=Mus musculus OX=10090 GN=H2-D1 PE=1 SV=2	2	7454.63	9004	9152.91	9053.89	9506.86	8404.64	11816.8	7528.59	9112.04	8353.19	9229.85	8977.33	9028.94	8955.75	9044.69	0.0934862	0.199087	0.0437859	-0.0144735	0.00247898	0.553373	0.588464
sp|P01901|HA1B_MOUSE H-2 class I histocompatibility antigen, K-B alpha chain OS=Mus musculus OX=10090 GN=H2-K1 PE=1 SV=1	P01901	H2-K1	sp|P01901|HA1B_MOUSE H-2 class I histocompatibility antigen, K-B alpha chain OS=Mus musculus OX=10090 GN=H2-K1 PE=1 SV=1	2	3160.76	3416.7	3390.2	4087.5	3985.06	4041.54	4985.99	2696.77	2947.34	3596.44	3394.98	4684.54	3403.45	4013.3	3495.71	0.113656	0.239375	0.201736	0.237768	0.0380019	0.476842	0.774724
sp|P01942|HBA_MOUSE Hemoglobin subunit alpha OS=Mus musculus OX=10090 GN=Hba PE=1 SV=2	P01942	Hba	sp|P01942|HBA_MOUSE Hemoglobin subunit alpha OS=Mus musculus OX=10090 GN=Hba PE=1 SV=2	7	2.05068e+06	1.81648e+06	2.31259e+06	2.07872e+06	1.69649e+06	2.07401e+06	2.35988e+06	1.82649e+06	2.51434e+06	1.91486e+06	1.7069e+06	2.4874e+06	2.0647e+06	1.95025e+06	2.20113e+06	0.0982556	0.147067	0.189001	-0.0851542	0.0800399	0.631125	0.744824
sp|P02088|HBB1_MOUSE Hemoglobin subunit beta-1 OS=Mus musculus OX=10090 GN=Hbb-b1 PE=1 SV=2	P02088	Hbb-b1	sp|P02088|HBB1_MOUSE Hemoglobin subunit beta-1 OS=Mus musculus OX=10090 GN=Hbb-b1 PE=1 SV=2	8	4.3902e+06	3.62397e+06	5.03122e+06	4.51493e+06	3.86292e+06	4.61782e+06	5.35721e+06	4.01771e+06	5.88882e+06	4.31632e+06	3.986e+06	5.33723e+06	4.45256e+06	4.31776e+06	4.82677e+06	0.132402	0.152044	0.181045	-0.0477025	0.108452	0.875159	0.353666
sp|P02301|H3C_MOUSE Histone H3.3C OS=Mus musculus OX=10090 GN=H3f3c PE=3 SV=3;sp|P84244|H33_MOUSE Histone H3.3 OS=Mus musculus OX=10090 GN=H3-3a PE=1 SV=2	P02301	H3f3c	sp|P02301|H3C_MOUSE Histone H3.3C OS=Mus musculus OX=10090 GN=H3f3c PE=3 SV=3;sp|P84244|H33_MOUSE Histone H3.3 OS=Mus musculus OX=10090 GN=H3-3a PE=1 SV=2	3	43015.6	86797.1	64576	74382	91040.5	84037	43612.1	65817.6	98506.3	126777	96131.5	101648	69479	74927.3	100077	0.275415	0.298077	0.134149	0.101773	0.529885	0.799846	0.0101565
sp|P02468|LAMC1_MOUSE Laminin subunit gamma-1 OS=Mus musculus OX=10090 GN=Lamc1 PE=1 SV=2	P02468	Lamc1	sp|P02468|LAMC1_MOUSE Laminin subunit gamma-1 OS=Mus musculus OX=10090 GN=Lamc1 PE=1 SV=2	23	293589	446217	275695	284565	303543	341272	254344	301392	290315	365717	295387	293225	289077	302468	294306	0.249617	0.118615	0.117078	0.0654927	0.0260284	0.590226	0.811397
sp|P02469|LAMB1_MOUSE Laminin subunit beta-1 OS=Mus musculus OX=10090 GN=Lamb1 PE=1 SV=3	P02469	Lamb1	sp|P02469|LAMB1_MOUSE Laminin subunit beta-1 OS=Mus musculus OX=10090 GN=Lamb1 PE=1 SV=3	19	323060	453611	297007	296271	351856	376537	258400	296076	317017	335798	310928	316750	310033	323966	316884	0.219344	0.16671	0.0338022	0.0593269	0.0328051	0.623808	0.594353
sp|P02535|K1C10_MOUSE Keratin, type I cytoskeletal 10 OS=Mus musculus OX=10090 GN=Krt10 PE=1 SV=3	P02535	Krt10	sp|P02535|K1C10_MOUSE Keratin, type I cytoskeletal 10 OS=Mus musculus OX=10090 GN=Krt10 PE=1 SV=3	5	181433	165725	221436	156366	172880	222546	108621	163114	272808	253188	136533	184322	173579	167997	218755	0.158484	0.279998	0.296924	-0.0462869	0.317108	0.489694	0.430738
sp|P02798|MT2_MOUSE Metallothionein-2 OS=Mus musculus OX=10090 GN=Mt2 PE=1 SV=2	P02798	Mt2	sp|P02798|MT2_MOUSE Metallothionein-2 OS=Mus musculus OX=10090 GN=Mt2 PE=1 SV=2	1	340.006	340.006	340.006	340.006	340.006	733.702	340.006	2802.35	681.072	340.006	340.006	969.634	340.006	536.854	510.539	0	1.11975	0.521678	0.554818	0.501124	0.126472	0.090809
sp|P02802|MT1_MOUSE Metallothionein-1 OS=Mus musculus OX=10090 GN=Mt1 PE=1 SV=1	P02802	Mt1	sp|P02802|MT1_MOUSE Metallothionein-1 OS=Mus musculus OX=10090 GN=Mt1 PE=1 SV=1	2	8290.36	6437.08	10327.2	7418.66	7070.48	6449.97	5204.47	52026.4	9512.93	6743.54	8305.58	17614.4	7854.51	6760.22	8909.26	0.203956	1.29499	0.459779	-0.215747	0.180689	0.567499	0.327966
sp|P03332|GAG_MLVMS Gag polyprotein OS=Moloney murine leukemia virus (isolate Shinnick) OX=928306 GN=gag PE=1 SV=4;sp|P03334|GAG_MSVMO Gag polyprotein OS=Moloney murine sarcoma virus OX=11809 GN=gag PE=1 SV=3;sp|P03336|GAG_MLVAV Gag polyprotein OS=AKV murine leukemia virus OX=11791 GN=gag PE=1 SV=3;sp|P03355|POL_MLVMS Gag-Pol polyprotein OS=Moloney murine leukemia virus (isolate Shinnick) OX=9283…	P03332	gag	sp|P03332|GAG_MLVMS Gag polyprotein OS=Moloney murine leukemia virus (isolate Shinnick) OX=928306 GN=gag PE=1 SV=4;sp|P03334|GAG_MSVMO Gag polyprotein OS=Moloney murine sarcoma virus OX=11809 GN=gag PE=1 SV=3;sp|P03336|GAG_MLVAV Gag polyprotein OS=AKV murine leukemia virus OX=11791 GN=gag PE=1 SV=3;sp|P03355|POL_MLVMS Gag-Pol polyprotein OS=Moloney murine leukemia virus (isolate Shinnick) OX=9283…	1	1370.22	1152.09	1381.39	1432.82	1457.57	1371.39	1222.23	994.501	1575.36	1407.73	1340.85	1500.33	1375.81	1296.81	1454.03	0.0932338	0.160749	0.0707117	-0.0876881	0.0790593	0.506317	0.17743
sp|P03888|NU1M_MOUSE NADH-ubiquinone oxidoreductase chain 1 OS=Mus musculus OX=10090 GN=Mtnd1 PE=1 SV=3	P03888	Mtnd1	sp|P03888|NU1M_MOUSE NADH-ubiquinone oxidoreductase chain 1 OS=Mus musculus OX=10090 GN=Mtnd1 PE=1 SV=3	5	548438	421469	540149	611882	999105	694769	905514	582656	754221	903499	770403	792885	544293	800141	781644	0.149724	0.239619	0.0836874	0.543292	0.52202	0.0156882	0.000827665
sp|P03893|NU2M_MOUSE NADH-ubiquinone oxidoreductase chain 2 OS=Mus musculus OX=10090 GN=Mtnd2 PE=1 SV=2	P03893	Mtnd2	sp|P03893|NU2M_MOUSE NADH-ubiquinone oxidoreductase chain 2 OS=Mus musculus OX=10090 GN=Mtnd2 PE=1 SV=2	4	298812	229409	268410	308264	435371	335700	356939	278851	345087	360224	353578	346513	283611	346319	350046	0.128667	0.184197	0.0198777	0.289586	0.305631	0.0508088	0.00540556
sp|P03899|NU3M_MOUSE NADH-ubiquinone oxidoreductase chain 3 OS=Mus musculus OX=10090 GN=Mtnd3 PE=1 SV=3	P03899	Mtnd3	sp|P03899|NU3M_MOUSE NADH-ubiquinone oxidoreductase chain 3 OS=Mus musculus OX=10090 GN=Mtnd3 PE=1 SV=3	1	2205.89	2706.74	2597.56	2234.08	3669.85	2977.82	2602.88	1385.42	3196.06	2405.51	3058.89	3284.9	2415.82	2790.35	3127.48	0.104153	0.359982	0.133349	0.208762	0.376234	0.867636	0.0396405
sp|P03903|NU4LM_MOUSE NADH-ubiquinone oxidoreductase chain 4L OS=Mus musculus OX=10090 GN=Mtnd4l PE=1 SV=2	P03903	Mtnd4l	sp|P03903|NU4LM_MOUSE NADH-ubiquinone oxidoreductase chain 4L OS=Mus musculus OX=10090 GN=Mtnd4l PE=1 SV=2	1	40908	29423	51439.2	47344.1	101116	55947.9	71447.4	56806.5	72792.9	67042.9	73852.3	74295.5	44126.1	64127	73322.6	0.227164	0.295712	0.0466923	0.533684	0.736436	0.0121884	0.00110156
sp|P03911|NU4M_MOUSE NADH-ubiquinone oxidoreductase chain 4 OS=Mus musculus OX=10090 GN=Mtnd4 PE=1 SV=1	P03911	Mtnd4	sp|P03911|NU4M_MOUSE NADH-ubiquinone oxidoreductase chain 4 OS=Mus musculus OX=10090 GN=Mtnd4 PE=1 SV=1	6	98521.7	89220.5	94639.9	99886	137933	126527	132257	99338.6	142496	131582	126472	131141	96580.8	129392	131361	0.0500087	0.13786	0.0510656	0.421877	0.444023	0.00953269	5.968e-05
sp|P03921|NU5M_MOUSE NADH-ubiquinone oxidoreductase chain 5 OS=Mus musculus OX=10090 GN=Mtnd5 PE=1 SV=3	P03921	Mtnd5	sp|P03921|NU5M_MOUSE NADH-ubiquinone oxidoreductase chain 5 OS=Mus musculus OX=10090 GN=Mtnd5 PE=1 SV=3	5	92497.1	77445.9	85607.5	92008.9	126398	103691	123410	87833	105170	109426	115240	102646	88808.2	113550	107298	0.0809662	0.163767	0.0509596	0.350045	0.27351	0.0300457	0.00274936
sp|P03930|ATP8_MOUSE ATP synthase protein 8 OS=Mus musculus OX=10090 GN=Mtatp8 PE=1 SV=1	P03930	Mtatp8	sp|P03930|ATP8_MOUSE ATP synthase protein 8 OS=Mus musculus OX=10090 GN=Mtatp8 PE=1 SV=1	1	238454	138597	208716	231699	384844	218900	316596	235394	218053	294099	325271	235464	220208	275995	264782	0.223406	0.266108	0.18659	0.311963	0.259007	0.061747	0.0759254
sp|P03987|IGHG3_MOUSE Ig gamma-3 chain C region OS=Mus musculus OX=10090 PE=1 SV=2	P03987	NA	sp|P03987|IGHG3_MOUSE Ig gamma-3 chain C region OS=Mus musculus OX=10090 PE=1 SV=2	6	77701.7	238599	86358.1	162338	79903.6	79087	160364	74472.5	249248	212362	193044	79840.1	124348	79495.3	202703	0.532516	0.419886	0.397617	-0.57478	0.774022	0.293514	0.395135
sp|P04104|K2C1_MOUSE Keratin, type II cytoskeletal 1 OS=Mus musculus OX=10090 GN=Krt1 PE=1 SV=4	P04104	Krt1	sp|P04104|K2C1_MOUSE Keratin, type II cytoskeletal 1 OS=Mus musculus OX=10090 GN=Krt1 PE=1 SV=4	2	356957	602279	906385	959649	692407	874769	535576	948613	1.68076e+06	1.14972e+06	588912	503011	754332	783588	869317	0.398004	0.243662	0.558662	0.0749831	0.155355	0.595578	0.399492
sp|P04117|FABP4_MOUSE Fatty acid-binding protein, adipocyte OS=Mus musculus OX=10090 GN=Fabp4 PE=1 SV=3	P04117	Fabp4	sp|P04117|FABP4_MOUSE Fatty acid-binding protein, adipocyte OS=Mus musculus OX=10090 GN=Fabp4 PE=1 SV=3	8	1.29436e+06	1.32409e+06	1.4773e+06	1.22776e+06	1.89481e+06	1.64843e+06	1.67927e+06	1.53637e+06	1.91673e+06	1.50888e+06	1.6932e+06	1.93102e+06	1.30923e+06	1.66385e+06	1.80496e+06	0.0793446	0.0887026	0.114096	0.345843	0.460576	0.0045904	0.00333323
sp|P04186|CFAB_MOUSE Complement factor B OS=Mus musculus OX=10090 GN=Cfb PE=1 SV=2	P04186	Cfb	sp|P04186|CFAB_MOUSE Complement factor B OS=Mus musculus OX=10090 GN=Cfb PE=1 SV=2	6	88026.4	90613.7	93789.3	75695.7	61396.9	96558.4	95503.8	150679	79174.5	89250.6	67106.9	89322.6	89320	96031.1	84212.5	0.0909562	0.36529	0.129826	0.104648	-0.0873839	0.551022	0.375048
sp|P04247|MYG_MOUSE Myoglobin OS=Mus musculus OX=10090 GN=Mb PE=1 SV=3	P04247	Mb	sp|P04247|MYG_MOUSE Myoglobin OS=Mus musculus OX=10090 GN=Mb PE=1 SV=3	13	3.8207e+06	3.09153e+06	3.55336e+06	3.65739e+06	5.62085e+06	4.60191e+06	5.57337e+06	5.44356e+06	4.64171e+06	5.04525e+06	4.87817e+06	5.46324e+06	3.60537e+06	5.50847e+06	4.96171e+06	0.0885933	0.0900053	0.0691512	0.611552	0.460634	0.000250495	0.000291658
sp|P04370|MBP_MOUSE Myelin basic protein OS=Mus musculus OX=10090 GN=Mbp PE=1 SV=2	P04370	Mbp	sp|P04370|MBP_MOUSE Myelin basic protein OS=Mus musculus OX=10090 GN=Mbp PE=1 SV=2	5	106632	306286	118629	108998	81652.4	148003	97473.3	111718	121380	215909	92220.2	151764	113813	104596	136572	0.609301	0.2582	0.364503	-0.123907	0.255298	0.26404	0.899148
sp|P04627|ARAF_MOUSE Serine/threonine-protein kinase A-Raf OS=Mus musculus OX=10090 GN=Araf PE=1 SV=2	P04627	Araf	sp|P04627|ARAF_MOUSE Serine/threonine-protein kinase A-Raf OS=Mus musculus OX=10090 GN=Araf PE=1 SV=2	3	4027.67	3264.1	3675.83	3739.35	3380.52	3491.14	3278.15	2877.25	4285.11	3256.93	3610.16	3324.45	3707.59	3329.34	3467.31	0.0856267	0.0821505	0.12976	-0.155364	-0.0978387	0.0920062	0.799704
sp|P04919|B3AT_MOUSE Band 3 anion transport protein OS=Mus musculus OX=10090 GN=Slc4a1 PE=1 SV=1	P04919	Slc4a1	sp|P04919|B3AT_MOUSE Band 3 anion transport protein OS=Mus musculus OX=10090 GN=Slc4a1 PE=1 SV=1	5	201364	166925	203366	182805	165465	215705	231393	174325	262024	208876	166125	250121	192085	195015	229498	0.0910282	0.161843	0.196309	0.0153619	0.252578	0.696363	0.180808
sp|P04925|PRIO_MOUSE Major prion protein OS=Mus musculus OX=10090 GN=Prnp PE=1 SV=2	P04925	Prnp	sp|P04925|PRIO_MOUSE Major prion protein OS=Mus musculus OX=10090 GN=Prnp PE=1 SV=2	1	2142.13	1987.34	1874.73	1746.57	1960.12	2050.21	1982.22	1835.99	2148	1651.45	1864.84	1580.41	1931.03	1971.17	1758.14	0.0867426	0.0456801	0.1408	0.0302676	-0.137369	0.835123	0.374006
sp|P05064|ALDOA_MOUSE Fructose-bisphosphate aldolase A OS=Mus musculus OX=10090 GN=Aldoa PE=1 SV=2	P05064	Aldoa	sp|P05064|ALDOA_MOUSE Fructose-bisphosphate aldolase A OS=Mus musculus OX=10090 GN=Aldoa PE=1 SV=2	35	2.07933e+07	1.90562e+07	2.0136e+07	1.86922e+07	2.10229e+07	2.15468e+07	2.12436e+07	1.88552e+07	2.16018e+07	2.01642e+07	1.95579e+07	1.97516e+07	1.95961e+07	2.11333e+07	1.99579e+07	0.049219	0.059365	0.0455815	0.109477	0.0268666	0.354088	0.493629
sp|P05132|KAPCA_MOUSE cAMP-dependent protein kinase catalytic subunit alpha OS=Mus musculus OX=10090 GN=Prkaca PE=1 SV=3	P05132	Prkaca	sp|P05132|KAPCA_MOUSE cAMP-dependent protein kinase catalytic subunit alpha OS=Mus musculus OX=10090 GN=Prkaca PE=1 SV=3	6	198647	175832	175505	172487	207651	208981	197225	180126	190026	187745	184569	193448	175669	202438	188885	0.0670663	0.0671405	0.0198113	0.204147	0.104627	0.122068	0.305229
sp|P05201|AATC_MOUSE Aspartate aminotransferase, cytoplasmic OS=Mus musculus OX=10090 GN=Got1 PE=1 SV=3	P05201	Got1	sp|P05201|AATC_MOUSE Aspartate aminotransferase, cytoplasmic OS=Mus musculus OX=10090 GN=Got1 PE=1 SV=3	26	5.5703e+06	5.10824e+06	5.44004e+06	5.07179e+06	8.05929e+06	6.67833e+06	6.79987e+06	6.24598e+06	7.42809e+06	6.96713e+06	6.43679e+06	7.09983e+06	5.27414e+06	6.7391e+06	7.03348e+06	0.0464301	0.112212	0.0590655	0.354276	0.415953	0.00244301	0.000259473
sp|P05202|AATM_MOUSE Aspartate aminotransferase, mitochondrial OS=Mus musculus OX=10090 GN=Got2 PE=1 SV=1	P05202	Got2	sp|P05202|AATM_MOUSE Aspartate aminotransferase, mitochondrial OS=Mus musculus OX=10090 GN=Got2 PE=1 SV=1	30	7.4659e+06	6.43357e+06	6.81896e+06	6.79596e+06	9.81964e+06	9.27724e+06	8.99726e+06	7.87239e+06	1.01534e+07	8.27776e+06	8.78502e+06	1.01168e+07	6.80746e+06	9.13725e+06	9.45093e+06	0.0624376	0.0912571	0.101669	0.424476	0.469752	0.00207143	0.000956074
sp|P05213|TBA1B_MOUSE Tubulin alpha-1B chain OS=Mus musculus OX=10090 GN=Tuba1b PE=1 SV=2	P05213	Tuba1b	sp|P05213|TBA1B_MOUSE Tubulin alpha-1B chain OS=Mus musculus OX=10090 GN=Tuba1b PE=1 SV=2	21	3.28035e+06	2.63608e+06	3.08422e+06	2.93235e+06	3.74982e+06	3.68467e+06	3.46657e+06	3.02237e+06	3.29889e+06	3.45763e+06	3.2082e+06	3.33338e+06	3.00829e+06	3.57562e+06	3.31613e+06	0.0910992	0.0944544	0.0310585	0.249038	0.140999	0.0527166	0.0649781
sp|P05214|TBA3_MOUSE Tubulin alpha-3 chain OS=Mus musculus OX=10090 GN=Tuba3a PE=1 SV=1	P05214	Tuba3a	sp|P05214|TBA3_MOUSE Tubulin alpha-3 chain OS=Mus musculus OX=10090 GN=Tuba3a PE=1 SV=1	1	2297.55	1361.67	1706.69	1493.36	340.006	340.006	340.006	1445.3	340.006	1058.98	1474.68	340.006	1600.03	340.006	699.492	0.24124	0.896676	0.698726	-2.23125	-1.41173	0.00476487	0.0246114
sp|P05977|MYL1_MOUSE Myosin light chain 1/3, skeletal muscle isoform OS=Mus musculus OX=10090 GN=Myl1 PE=1 SV=2	P05977	Myl1	sp|P05977|MYL1_MOUSE Myosin light chain 1/3, skeletal muscle isoform OS=Mus musculus OX=10090 GN=Myl1 PE=1 SV=2	18	1.85341e+07	2.38474e+07	2.11787e+07	2.13543e+07	1.23724e+07	9.69559e+06	1.48053e+07	2.30401e+07	1.07517e+07	1.68489e+07	1.86254e+07	1.58367e+07	2.12665e+07	1.35889e+07	1.63428e+07	0.102256	0.384917	0.217758	-0.651952	-0.380611	0.042152	0.0219191
sp|P06151|LDHA_MOUSE L-lactate dehydrogenase A chain OS=Mus musculus OX=10090 GN=Ldha PE=1 SV=3	P06151	Ldha	sp|P06151|LDHA_MOUSE L-lactate dehydrogenase A chain OS=Mus musculus OX=10090 GN=Ldha PE=1 SV=3	24	8.60925e+06	7.48486e+06	8.24604e+06	8.25526e+06	8.65723e+06	8.56584e+06	9.06531e+06	7.22097e+06	8.39878e+06	8.84975e+06	8.0659e+06	7.10583e+06	8.25065e+06	8.61153e+06	8.23234e+06	0.0581502	0.0956041	0.0912464	0.0617417	-0.00350009	0.691944	0.900594
sp|P06327|HVM52_MOUSE Ig heavy chain V region VH558 A1/A4 OS=Mus musculus OX=10090 GN=Gm5629 PE=2 SV=1	P06327	Gm5629	sp|P06327|HVM52_MOUSE Ig heavy chain V region VH558 A1/A4 OS=Mus musculus OX=10090 GN=Gm5629 PE=2 SV=1	1	16462.6	11955.6	7023.8	18194.2	14359	8411.6	12795.1	12381.4	20271.5	26737.8	6404.58	11633.1	14209.1	12588.3	15952.3	0.373146	0.211152	0.555055	-0.156558	0.130398	0.752988	0.728949
sp|P06330|HVM51_MOUSE Ig heavy chain V region AC38 205.12 OS=Mus musculus OX=10090 PE=1 SV=1	P06330	NA	sp|P06330|HVM51_MOUSE Ig heavy chain V region AC38 205.12 OS=Mus musculus OX=10090 PE=1 SV=1	1	340.006	899.427	340.006	340.006	1092.29	340.006	867.295	340.006	743.762	1165.88	340.006	340.006	340.006	603.651	541.884	0.582899	0.576802	0.609479	0.675482	0.564641	0.421889	0.461094
sp|P06537|GCR_MOUSE Glucocorticoid receptor OS=Mus musculus OX=10090 GN=Nr3c1 PE=1 SV=1	P06537	Nr3c1	sp|P06537|GCR_MOUSE Glucocorticoid receptor OS=Mus musculus OX=10090 GN=Nr3c1 PE=1 SV=1	1	3104.07	3524.46	3698.07	3643.47	3177.23	4266.74	4004.06	2506.49	4426.45	2610.47	3378.14	5523.27	3583.97	3590.64	3902.3	0.0769979	0.230073	0.318071	-0.00674197	0.109832	0.865136	0.536526
sp|P06683|CO9_MOUSE Complement component C9 OS=Mus musculus OX=10090 GN=C9 PE=1 SV=2	P06683	C9	sp|P06683|CO9_MOUSE Complement component C9 OS=Mus musculus OX=10090 GN=C9 PE=1 SV=2	6	41968.4	46826.4	43843.7	45442.8	33171.2	55507.3	47493.9	46032.1	41536	47692.8	32917.4	63211.5	44643.2	46763	44614.4	0.0470067	0.202952	0.275717	0.06698	-0.00414237	0.947024	0.919297
sp|P06684|CO5_MOUSE Complement C5 OS=Mus musculus OX=10090 GN=C5 PE=1 SV=2	P06684	C5	sp|P06684|CO5_MOUSE Complement C5 OS=Mus musculus OX=10090 GN=C5 PE=1 SV=2	3	21670	17006.4	21688.3	21059.3	16367.4	25382.7	18956.9	20013.2	19372.5	25014	17062.7	23673.1	21364.6	19485	21522.8	0.110637	0.187886	0.173919	-0.133242	0.00355197	0.872522	0.706105
sp|P06728|APOA4_MOUSE Apolipoprotein A-IV OS=Mus musculus OX=10090 GN=Apoa4 PE=1 SV=3	P06728	Apoa4	sp|P06728|APOA4_MOUSE Apolipoprotein A-IV OS=Mus musculus OX=10090 GN=Apoa4 PE=1 SV=3	11	77155.8	101159	101801	68659.5	86564	90766.4	90319.7	59431.3	86125.3	75218.2	80461.2	102094	89157.2	88441.8	83293.2	0.193349	0.183581	0.135304	0.00124279	-0.085796	0.623494	0.954975
sp|P06745|G6PI_MOUSE Glucose-6-phosphate isomerase OS=Mus musculus OX=10090 GN=Gpi PE=1 SV=4	P06745	Gpi	sp|P06745|G6PI_MOUSE Glucose-6-phosphate isomerase OS=Mus musculus OX=10090 GN=Gpi PE=1 SV=4	31	8.49824e+06	7.33527e+06	8.48421e+06	8.24007e+06	1.02164e+07	9.35286e+06	9.91698e+06	8.10432e+06	9.30632e+06	9.50271e+06	8.3661e+06	8.42911e+06	8.36214e+06	9.63492e+06	8.86772e+06	0.0674576	0.0993418	0.0659926	0.203935	0.0830766	0.0582363	0.119713
sp|P06797|CATL1_MOUSE Cathepsin L1 OS=Mus musculus OX=10090 GN=Ctsl PE=1 SV=2	P06797	Ctsl	sp|P06797|CATL1_MOUSE Cathepsin L1 OS=Mus musculus OX=10090 GN=Ctsl PE=1 SV=2	3	44726.2	42831.3	43324.5	38617.2	45901	43613.1	44296.1	60596.1	42449.8	42068.4	43685.5	42127.4	43077.9	45098.5	42288.6	0.0620775	0.165707	0.0177069	0.0659289	-0.026665	0.144427	0.884768
sp|P06801|MAOX_MOUSE NADP-dependent malic enzyme OS=Mus musculus OX=10090 GN=Me1 PE=1 SV=2	P06801	Me1	sp|P06801|MAOX_MOUSE NADP-dependent malic enzyme OS=Mus musculus OX=10090 GN=Me1 PE=1 SV=2	16	604726	495675	587572	548537	582837	562448	572485	498305	548062	578503	500789	502671	568054	567466	525366	0.0865573	0.0687049	0.0707141	-0.00069798	-0.1132	0.896798	0.430258
sp|P06909|CFAH_MOUSE Complement factor H OS=Mus musculus OX=10090 GN=Cfh PE=1 SV=2	P06909	Cfh	sp|P06909|CFAH_MOUSE Complement factor H OS=Mus musculus OX=10090 GN=Cfh PE=1 SV=2	2	46735.6	51588.8	50537.5	43956.5	38038.5	51719.4	51514.2	104399	50412	46527.9	40541	50606.9	48636.5	51616.8	48470	0.0729518	0.478043	0.100196	0.0869001	-0.00500516	0.390794	0.681219
sp|P07214|SPRC_MOUSE SPARC OS=Mus musculus OX=10090 GN=Sparc PE=1 SV=1	P07214	Sparc	sp|P07214|SPRC_MOUSE SPARC OS=Mus musculus OX=10090 GN=Sparc PE=1 SV=1	1	786.157	340.006	858.258	340.006	732.469	778.477	823.928	723.389	784.288	340.006	340.006	1001.22	563.081	755.473	562.147	0.481755	0.0606139	0.537314	0.546523	-0.00171678	0.133454	0.910726
sp|P07309|TTHY_MOUSE Transthyretin OS=Mus musculus OX=10090 GN=Ttr PE=1 SV=1	P07309	Ttr	sp|P07309|TTHY_MOUSE Transthyretin OS=Mus musculus OX=10090 GN=Ttr PE=1 SV=1	3	295203	286545	281463	289559	182075	287691	327076	71430.7	277776	245368	226252	260528	288052	234883	252948	0.0199352	0.528779	0.086869	-0.331781	-0.188116	0.179575	0.0253787
sp|P07310|KCRM_MOUSE Creatine kinase M-type OS=Mus musculus OX=10090 GN=Ckm PE=1 SV=1	P07310	Ckm	sp|P07310|KCRM_MOUSE Creatine kinase M-type OS=Mus musculus OX=10090 GN=Ckm PE=1 SV=1	36	9.1326e+07	7.70577e+07	8.70159e+07	8.23556e+07	9.89573e+07	9.3275e+07	9.13451e+07	7.89832e+07	9.28617e+07	8.97128e+07	8.1727e+07	8.4108e+07	8.46858e+07	9.231e+07	8.69104e+07	0.07265	0.0928532	0.0584824	0.124835	0.0372047	0.302609	0.548307
sp|P07356|ANXA2_MOUSE Annexin A2 OS=Mus musculus OX=10090 GN=Anxa2 PE=1 SV=2	P07356	Anxa2	sp|P07356|ANXA2_MOUSE Annexin A2 OS=Mus musculus OX=10090 GN=Anxa2 PE=1 SV=2	19	1.00394e+06	1.12871e+06	1.00037e+06	896434	779707	1.00033e+06	825848	751657	1.01221e+06	748559	863444	997059	1.00215e+06	802777	930252	0.094335	0.13292	0.13703	-0.320625	-0.111138	0.0410737	0.199148
sp|P07361|A1AG2_MOUSE Alpha-1-acid glycoprotein 2 OS=Mus musculus OX=10090 GN=Orm2 PE=1 SV=1	P07361	Orm2	sp|P07361|A1AG2_MOUSE Alpha-1-acid glycoprotein 2 OS=Mus musculus OX=10090 GN=Orm2 PE=1 SV=1	2	17533.6	16746.3	21104.9	26739.3	15359.1	13911.6	20613.9	237979	14131.7	20298.6	20030.6	15858.6	19319.3	17986.5	17944.6	0.221746	1.53841	0.174555	-0.112494	-0.110116	0.448882	0.259376
sp|P07724|ALBU_MOUSE Serum albumin OS=Mus musculus OX=10090 GN=Alb PE=1 SV=3	P07724	Alb	sp|P07724|ALBU_MOUSE Serum albumin OS=Mus musculus OX=10090 GN=Alb PE=1 SV=3	28	9.34991e+06	8.19192e+06	9.17314e+06	9.30412e+06	7.38728e+06	1.0072e+07	1.00481e+07	6.29885e+06	1.03151e+07	8.76165e+06	8.58532e+06	8.99407e+06	9.23863e+06	8.71767e+06	8.87786e+06	0.0607516	0.225966	0.0857053	-0.100699	-0.0575542	0.473287	0.771038
sp|P07742|RIR1_MOUSE Ribonucleoside-diphosphate reductase large subunit OS=Mus musculus OX=10090 GN=Rrm1 PE=1 SV=2	P07742	Rrm1	sp|P07742|RIR1_MOUSE Ribonucleoside-diphosphate reductase large subunit OS=Mus musculus OX=10090 GN=Rrm1 PE=1 SV=2	5	56566.3	50089.3	50161.5	49531.9	55683.3	50223.5	57607.5	37090	53982.8	49807.1	56145.1	43655.5	50125.4	52953.4	51895	0.0645755	0.184483	0.108025	0.0772616	0.0488839	0.681984	0.799769
sp|P07758|A1AT1_MOUSE Alpha-1-antitrypsin 1-1 OS=Mus musculus OX=10090 GN=Serpina1a PE=1 SV=4	P07758	Serpina1a	sp|P07758|A1AT1_MOUSE Alpha-1-antitrypsin 1-1 OS=Mus musculus OX=10090 GN=Serpina1a PE=1 SV=4	4	704656	735151	773275	740587	459983	820411	773488	568268	705363	695399	587298	715273	737869	670878	700381	0.0380657	0.259708	0.0881552	-0.15438	-0.075252	0.266603	0.122574
sp|P07759|SPA3K_MOUSE Serine protease inhibitor A3K OS=Mus musculus OX=10090 GN=Serpina3k PE=1 SV=2	P07759	Serpina3k	sp|P07759|SPA3K_MOUSE Serine protease inhibitor A3K OS=Mus musculus OX=10090 GN=Serpina3k PE=1 SV=2	12	1.31085e+06	1.2595e+06	1.20863e+06	1.38991e+06	699666	1.61162e+06	1.17649e+06	820431	1.09233e+06	898253	813336	1.24188e+06	1.28518e+06	998461	995290	0.0598549	0.380526	0.190776	-0.387209	-0.375382	0.192403	0.0221486
sp|P07901|HS90A_MOUSE Heat shock protein HSP 90-alpha OS=Mus musculus OX=10090 GN=Hsp90aa1 PE=1 SV=4	P07901	Hsp90aa1	sp|P07901|HS90A_MOUSE Heat shock protein HSP 90-alpha OS=Mus musculus OX=10090 GN=Hsp90aa1 PE=1 SV=4	15	188823	160593	188394	183119	242043	237039	262310	229122	257102	239284	230272	303626	185756	239541	248193	0.0740569	0.0583551	0.126817	0.366927	0.417267	0.000560321	0.000893237
sp|P07934|PHKG1_MOUSE Phosphorylase b kinase gamma catalytic chain, skeletal muscle/heart isoform OS=Mus musculus OX=10090 GN=Phkg1 PE=1 SV=3	P07934	Phkg1	sp|P07934|PHKG1_MOUSE Phosphorylase b kinase gamma catalytic chain, skeletal muscle/heart isoform OS=Mus musculus OX=10090 GN=Phkg1 PE=1 SV=3	13	546964	482146	516047	531841	552570	569763	535707	468360	510651	519030	470314	456896	523944	544138	490483	0.0534817	0.0835092	0.0618892	0.0545504	-0.0962676	0.711375	0.237639
sp|P08003|PDIA4_MOUSE Protein disulfide-isomerase A4 OS=Mus musculus OX=10090 GN=Pdia4 PE=1 SV=3	P08003	Pdia4	sp|P08003|PDIA4_MOUSE Protein disulfide-isomerase A4 OS=Mus musculus OX=10090 GN=Pdia4 PE=1 SV=3	8	69684.4	60413.2	81390.3	61469.6	80657.6	76239.5	79242	69132.2	75314.4	79720.3	69563.1	81257.9	65577	77740.7	77517.4	0.142107	0.0672502	0.0685939	0.248047	0.243583	0.155978	0.141656
sp|P08030|APT_MOUSE Adenine phosphoribosyltransferase OS=Mus musculus OX=10090 GN=Aprt PE=1 SV=2	P08030	Aprt	sp|P08030|APT_MOUSE Adenine phosphoribosyltransferase OS=Mus musculus OX=10090 GN=Aprt PE=1 SV=2	7	126497	127077	120191	117598	159697	140512	147996	120631	151315	131419	133315	125446	123344	144254	132367	0.0381307	0.115391	0.082319	0.225906	0.102287	0.0583964	0.0879591
sp|P08032|SPTA1_MOUSE Spectrin alpha chain, erythrocytic 1 OS=Mus musculus OX=10090 GN=Spta1 PE=1 SV=3	P08032	Spta1	sp|P08032|SPTA1_MOUSE Spectrin alpha chain, erythrocytic 1 OS=Mus musculus OX=10090 GN=Spta1 PE=1 SV=3	7	48140.2	53026.4	41657.3	44373.9	34197.7	48651.5	34083.5	36534.4	45146.6	36309.5	34734.9	44432.4	46257.1	35366	40370.9	0.10533	0.181118	0.134397	-0.386901	-0.202498	0.0546867	0.0858315
sp|P08074|CBR2_MOUSE Carbonyl reductase [NADPH] 2 OS=Mus musculus OX=10090 GN=Cbr2 PE=1 SV=1	P08074	Cbr2	sp|P08074|CBR2_MOUSE Carbonyl reductase [NADPH] 2 OS=Mus musculus OX=10090 GN=Cbr2 PE=1 SV=1	7	241038	176671	213441	226969	195193	283615	237290	231485	215741	232023	193690	235506	220205	234388	223882	0.128841	0.153197	0.0870627	0.0906211	0.0236192	0.331699	0.746876
sp|P08103|HCK_MOUSE Tyrosine-protein kinase HCK OS=Mus musculus OX=10090 GN=Hck PE=1 SV=4	P08103	Hck	sp|P08103|HCK_MOUSE Tyrosine-protein kinase HCK OS=Mus musculus OX=10090 GN=Hck PE=1 SV=4	1	4239.1	3722.46	4250.7	4276.69	4784.9	3626.26	3187.56	4573.79	4097.63	3889.4	4060.17	3310.35	4244.9	4100.03	3974.78	0.0647663	0.188233	0.0948457	-0.0597924	-0.0951859	0.746846	0.257798
sp|P08113|ENPL_MOUSE Endoplasmin OS=Mus musculus OX=10090 GN=Hsp90b1 PE=1 SV=2	P08113	Hsp90b1	sp|P08113|ENPL_MOUSE Endoplasmin OS=Mus musculus OX=10090 GN=Hsp90b1 PE=1 SV=2	25	271621	241611	275088	258877	286185	316260	282028	246230	280588	273819	248123	309516	265249	284106	277203	0.0578938	0.101486	0.0907603	0.0994598	0.0639036	0.269251	0.326671
sp|P08121|CO3A1_MOUSE Collagen alpha-1(III) chain OS=Mus musculus OX=10090 GN=Col3a1 PE=1 SV=4	P08121	Col3a1	sp|P08121|CO3A1_MOUSE Collagen alpha-1(III) chain OS=Mus musculus OX=10090 GN=Col3a1 PE=1 SV=4	2	20683.7	43246.3	19270.8	25965.8	13268	13638.1	9181.21	26305.3	12587.5	18284.2	14483.5	11020.2	23324.7	13453.1	13535.5	0.40378	0.475584	0.222221	-0.784753	-0.779352	0.0437137	0.00951534
sp|P08122|CO4A2_MOUSE Collagen alpha-2(IV) chain OS=Mus musculus OX=10090 GN=Col4a2 PE=1 SV=4	P08122	Col4a2	sp|P08122|CO4A2_MOUSE Collagen alpha-2(IV) chain OS=Mus musculus OX=10090 GN=Col4a2 PE=1 SV=4	4	23427	47472.1	23104.9	27073.8	32557	34669.6	17038.3	30165.5	28772	41970.5	33926	27147.8	25250.4	31361.2	31349	0.383516	0.277174	0.202385	0.3154	0.310995	0.828553	0.511864
sp|P08207|S10AA_MOUSE Protein S100-A10 OS=Mus musculus OX=10090 GN=S100a10 PE=1 SV=2	P08207	S100a10	sp|P08207|S10AA_MOUSE Protein S100-A10 OS=Mus musculus OX=10090 GN=S100a10 PE=1 SV=2	2	9636.06	9561.26	6620.59	8635.79	7219.51	9626.72	7230.55	5828.05	10304.6	6153.71	7382.85	11267.8	9098.52	7225.03	8843.74	0.163035	0.211029	0.274091	-0.330761	-0.0590646	0.25731	0.998113
sp|P08226|APOE_MOUSE Apolipoprotein E OS=Mus musculus OX=10090 GN=Apoe PE=1 SV=2	P08226	Apoe	sp|P08226|APOE_MOUSE Apolipoprotein E OS=Mus musculus OX=10090 GN=Apoe PE=1 SV=2	9	31599.4	31866.9	31115.4	29724.3	24089.6	31854.9	28006.5	50928.9	32333	32371.1	22578.5	28567.7	31357.4	29930.7	30450.4	0.0306867	0.352984	0.159337	-0.0701264	-0.0450671	0.784393	0.345368
sp|P08228|SODC_MOUSE Superoxide dismutase [Cu-Zn] OS=Mus musculus OX=10090 GN=Sod1 PE=1 SV=2	P08228	Sod1	sp|P08228|SODC_MOUSE Superoxide dismutase [Cu-Zn] OS=Mus musculus OX=10090 GN=Sod1 PE=1 SV=2	14	995314	822326	849085	857988	1.04104e+06	1.11502e+06	1.03093e+06	959232	998528	1.03832e+06	938227	1.01474e+06	853536	1.03598e+06	1.00664e+06	0.0880471	0.0614885	0.0428404	0.279477	0.237991	0.0216115	0.0392948
sp|P08249|MDHM_MOUSE Malate dehydrogenase, mitochondrial OS=Mus musculus OX=10090 GN=Mdh2 PE=1 SV=3	P08249	Mdh2	sp|P08249|MDHM_MOUSE Malate dehydrogenase, mitochondrial OS=Mus musculus OX=10090 GN=Mdh2 PE=1 SV=3	25	8.21618e+06	7.90325e+06	7.86614e+06	7.89479e+06	1.08541e+07	1.02119e+07	9.91897e+06	8.38096e+06	1.07266e+07	9.5403e+06	9.24044e+06	1.0783e+07	7.89902e+06	1.00654e+07	1.01335e+07	0.0206808	0.106598	0.0791811	0.349513	0.356908	0.00867919	0.0010822
sp|P08551|NFL_MOUSE Neurofilament light polypeptide OS=Mus musculus OX=10090 GN=Nefl PE=1 SV=5	P08551	Nefl	sp|P08551|NFL_MOUSE Neurofilament light polypeptide OS=Mus musculus OX=10090 GN=Nefl PE=1 SV=5	13	258438	688652	239121	284048	212255	389758	193742	287072	316052	449197	228534	340722	271243	249663	328387	0.584516	0.328895	0.272305	-0.134372	0.276404	0.363555	0.929536
sp|P08553|NFM_MOUSE Neurofilament medium polypeptide OS=Mus musculus OX=10090 GN=Nefm PE=1 SV=4	P08553	Nefm	sp|P08553|NFM_MOUSE Neurofilament medium polypeptide OS=Mus musculus OX=10090 GN=Nefm PE=1 SV=4	20	197539	503821	193590	228008	184274	292120	171394	216016	250372	331377	188308	264072	212774	200145	257222	0.532572	0.250662	0.22703	-0.089117	0.276892	0.394813	0.945167
sp|P08556|RASN_MOUSE GTPase NRas OS=Mus musculus OX=10090 GN=Nras PE=1 SV=1	P08556	Nras	sp|P08556|RASN_MOUSE GTPase NRas OS=Mus musculus OX=10090 GN=Nras PE=1 SV=1	3	136020	123679	149159	141093	158515	157794	150184	136347	151156	143460	139793	156495	138556	153989	147308	0.0776641	0.0682792	0.050928	0.152157	0.0881147	0.149827	0.187096
sp|P08730|K1C13_MOUSE Keratin, type I cytoskeletal 13 OS=Mus musculus OX=10090 GN=Krt13 PE=1 SV=2	P08730	Krt13	sp|P08730|K1C13_MOUSE Keratin, type I cytoskeletal 13 OS=Mus musculus OX=10090 GN=Krt13 PE=1 SV=2	4	111828	114003	135102	101043	119788	154699	75364.3	113443	179992	162241	89622.6	116163	112915	116616	139202	0.123359	0.280637	0.302833	0.0460532	0.28197	0.871983	0.378581
sp|P08752|GNAI2_MOUSE Guanine nucleotide-binding protein G(i) subunit alpha-2 OS=Mus musculus OX=10090 GN=Gnai2 PE=1 SV=5	P08752	Gnai2	sp|P08752|GNAI2_MOUSE Guanine nucleotide-binding protein G(i) subunit alpha-2 OS=Mus musculus OX=10090 GN=Gnai2 PE=1 SV=5	1	38483.2	37672.4	33831	32324.1	31198.4	37731.3	28322.7	30235.8	33805.4	24920.8	29984.3	27626.3	35751.7	30717.1	28805.3	0.0834859	0.128166	0.129502	-0.217062	-0.310802	0.160177	0.0225385
sp|P08775|RPB1_MOUSE DNA-directed RNA polymerase II subunit RPB1 OS=Mus musculus OX=10090 GN=Polr2a PE=1 SV=3	P08775	Polr2a	sp|P08775|RPB1_MOUSE DNA-directed RNA polymerase II subunit RPB1 OS=Mus musculus OX=10090 GN=Polr2a PE=1 SV=3	1	340.006	340.006	340.006	340.006	695.216	1005.17	710.17	340.006	340.006	340.006	340.006	340.006	340.006	702.693	340.006	0	0.39581	0	1.04725	0	0.0115576	1
sp|P09055|ITB1_MOUSE Integrin beta-1 OS=Mus musculus OX=10090 GN=Itgb1 PE=1 SV=1	P09055	Itgb1	sp|P09055|ITB1_MOUSE Integrin beta-1 OS=Mus musculus OX=10090 GN=Itgb1 PE=1 SV=1	8	95329.2	105046	90298.1	92343.6	101518	115948	101435	88809.4	115596	96767.9	101534	124941	93836.4	101476	108565	0.0681922	0.108819	0.117788	0.113104	0.207491	0.389176	0.0778939
sp|P09103|PDIA1_MOUSE Protein disulfide-isomerase OS=Mus musculus OX=10090 GN=P4hb PE=1 SV=2	P09103	P4hb	sp|P09103|PDIA1_MOUSE Protein disulfide-isomerase OS=Mus musculus OX=10090 GN=P4hb PE=1 SV=2	26	1.58369e+06	1.50766e+06	1.59553e+06	1.55723e+06	1.85829e+06	1.95033e+06	1.87857e+06	1.63503e+06	1.75266e+06	1.78719e+06	1.60438e+06	1.79731e+06	1.57046e+06	1.86843e+06	1.76993e+06	0.024993	0.0744025	0.0515199	0.25067	0.172484	0.0137753	0.0293962
sp|P09242|PPBT_MOUSE Alkaline phosphatase, tissue-nonspecific isozyme OS=Mus musculus OX=10090 GN=Alpl PE=1 SV=2	P09242	Alpl	sp|P09242|PPBT_MOUSE Alkaline phosphatase, tissue-nonspecific isozyme OS=Mus musculus OX=10090 GN=Alpl PE=1 SV=2	3	34162.5	37149.6	27941	28803	33062.9	31958	28595.5	27005.2	33479.2	31266.8	29016.5	35698.9	31482.7	30276.7	32373	0.137215	0.0939111	0.0887899	-0.0533338	0.0446343	0.500334	0.849982
sp|P09405|NUCL_MOUSE Nucleolin OS=Mus musculus OX=10090 GN=Ncl PE=1 SV=2	P09405	Ncl	sp|P09405|NUCL_MOUSE Nucleolin OS=Mus musculus OX=10090 GN=Ncl PE=1 SV=2	29	474636	436561	482712	495223	512347	571421	505651	444779	569556	473727	513736	548671	478674	508999	531204	0.0535188	0.101812	0.079793	0.0886404	0.149494	0.281507	0.0730724
sp|P09411|PGK1_MOUSE Phosphoglycerate kinase 1 OS=Mus musculus OX=10090 GN=Pgk1 PE=1 SV=4	P09411	Pgk1	sp|P09411|PGK1_MOUSE Phosphoglycerate kinase 1 OS=Mus musculus OX=10090 GN=Pgk1 PE=1 SV=4	34	9.4725e+06	7.41665e+06	8.56324e+06	8.26059e+06	1.04142e+07	9.39299e+06	9.5632e+06	9.0177e+06	9.22597e+06	9.99305e+06	8.38772e+06	8.52473e+06	8.41191e+06	9.4781e+06	8.87535e+06	0.100679	0.0615345	0.0816947	0.172339	0.0764767	0.0652559	0.298164
sp|P09470|ACE_MOUSE Angiotensin-converting enzyme OS=Mus musculus OX=10090 GN=Ace PE=1 SV=3	P09470	Ace	sp|P09470|ACE_MOUSE Angiotensin-converting enzyme OS=Mus musculus OX=10090 GN=Ace PE=1 SV=3	7	61887.5	65740	65366.7	59957.1	53567.1	71495.2	61975.1	50583.7	65510.3	59983.6	57486.1	62770.6	63627.1	57771.1	61377.1	0.0441449	0.158114	0.0564559	-0.142584	-0.0517735	0.388674	0.520395
sp|P09528|FRIH_MOUSE Ferritin heavy chain OS=Mus musculus OX=10090 GN=Fth1 PE=1 SV=2	P09528	Fth1	sp|P09528|FRIH_MOUSE Ferritin heavy chain OS=Mus musculus OX=10090 GN=Fth1 PE=1 SV=2	3	113755	99691.7	110120	127435	109448	154632	109396	161517	147235	115027	126753	147536	111938	132040	136994	0.101654	0.211066	0.119499	0.217043	0.28757	0.176496	0.0498552
sp|P09541|MYL4_MOUSE Myosin light chain 4 OS=Mus musculus OX=10090 GN=Myl4 PE=1 SV=3	P09541	Myl4	sp|P09541|MYL4_MOUSE Myosin light chain 4 OS=Mus musculus OX=10090 GN=Myl4 PE=1 SV=3	2	217744	280166	242663	262109	154038	113168	182038	251962	123194	197533	228330	190695	252386	168038	194114	0.106775	0.333192	0.239529	-0.590802	-0.377882	0.0319622	0.0338145
sp|P09542|MYL3_MOUSE Myosin light chain 3 OS=Mus musculus OX=10090 GN=Myl3 PE=1 SV=4	P09542	Myl3	sp|P09542|MYL3_MOUSE Myosin light chain 3 OS=Mus musculus OX=10090 GN=Myl3 PE=1 SV=4	15	339007	471557	334605	483077	280009	271008	301726	309983	256908	294499	297972	669784	405282	290867	296235	0.199675	0.062667	0.51139	-0.460018	-0.432655	0.0098209	0.538444
sp|P09602|HMGN2_MOUSE Non-histone chromosomal protein HMG-17 OS=Mus musculus OX=10090 GN=Hmgn2 PE=1 SV=2	P09602	Hmgn2	sp|P09602|HMGN2_MOUSE Non-histone chromosomal protein HMG-17 OS=Mus musculus OX=10090 GN=Hmgn2 PE=1 SV=2	1	945.509	1665.01	728.691	1399.76	971.953	1447.09	993.412	1046.7	1222.82	1084.35	1185.88	1647.42	1172.64	1020.06	1204.35	0.358803	0.200712	0.19339	-0.174017	0.0659139	0.900447	0.528243
sp|P09671|SODM_MOUSE Superoxide dismutase [Mn], mitochondrial OS=Mus musculus OX=10090 GN=Sod2 PE=1 SV=3	P09671	Sod2	sp|P09671|SODM_MOUSE Superoxide dismutase [Mn], mitochondrial OS=Mus musculus OX=10090 GN=Sod2 PE=1 SV=3	7	1.27749e+06	1.14387e+06	1.24801e+06	1.19638e+06	1.70226e+06	1.55745e+06	1.46582e+06	1.30111e+06	1.76451e+06	1.36153e+06	1.39814e+06	1.5726e+06	1.2222e+06	1.51163e+06	1.48537e+06	0.0483861	0.111561	0.121239	0.306291	0.279176	0.0106043	0.00800693
sp|P09813|APOA2_MOUSE Apolipoprotein A-II OS=Mus musculus OX=10090 GN=Apoa2 PE=1 SV=2	P09813	Apoa2	sp|P09813|APOA2_MOUSE Apolipoprotein A-II OS=Mus musculus OX=10090 GN=Apoa2 PE=1 SV=2	1	1526.29	1145.67	1172.07	1125.16	788.38	1050.22	1058.4	1087.66	1174.3	699.247	743.495	868.265	1158.87	1054.31	805.88	0.153181	0.139989	0.24593	-0.136344	-0.528327	0.0492337	0.015941
sp|P0C0A3|CHMP6_MOUSE Charged multivesicular body protein 6 OS=Mus musculus OX=10090 GN=Chmp6 PE=1 SV=2	P0C0A3	Chmp6	sp|P0C0A3|CHMP6_MOUSE Charged multivesicular body protein 6 OS=Mus musculus OX=10090 GN=Chmp6 PE=1 SV=2	2	10409	10913.3	11131.8	10773.3	12242.3	11557.1	12072.5	9807.31	10406	11515.7	11039.1	12265.8	10843.3	11814.8	11277.4	0.0280834	0.0975297	0.069383	0.123475	0.0563371	0.400564	0.355501
sp|P0C0S6|H2AZ_MOUSE Histone H2A.Z OS=Mus musculus OX=10090 GN=H2az1 PE=1 SV=2;sp|Q3THW5|H2AV_MOUSE Histone H2A.V OS=Mus musculus OX=10090 GN=H2afv PE=1 SV=3	P0C0S6	H2az1	sp|P0C0S6|H2AZ_MOUSE Histone H2A.Z OS=Mus musculus OX=10090 GN=H2az1 PE=1 SV=2;sp|Q3THW5|H2AV_MOUSE Histone H2A.V OS=Mus musculus OX=10090 GN=H2afv PE=1 SV=3	2	107923	155143	131279	128280	196686	154655	95794.7	136969	161863	182062	184851	188746	129779	145812	183457	0.148043	0.28637	0.0668744	0.165487	0.499435	0.569651	0.0028691
sp|P0C5K1|SBK2_MOUSE Serine/threonine-protein kinase SBK2 OS=Mus musculus OX=10090 GN=Sbk2 PE=3 SV=2	P0C5K1	Sbk2	sp|P0C5K1|SBK2_MOUSE Serine/threonine-protein kinase SBK2 OS=Mus musculus OX=10090 GN=Sbk2 PE=3 SV=2	8	198468	136951	165493	183625	180130	190553	226726	197323	178437	212570	215675	230754	174559	193938	214123	0.154728	0.100602	0.10552	0.153613	0.296638	0.114945	0.048543
sp|P0C605|KGP1_MOUSE cGMP-dependent protein kinase 1 OS=Mus musculus OX=10090 GN=Prkg1 PE=1 SV=1	P0C605	Prkg1	sp|P0C605|KGP1_MOUSE cGMP-dependent protein kinase 1 OS=Mus musculus OX=10090 GN=Prkg1 PE=1 SV=1	5	62317.5	72963.9	56156.5	52804.1	72494.9	69683.1	73674.6	64885.4	61987.4	68357.1	61730.1	66219.9	59237	71089	64103.7	0.145099	0.0557023	0.0504182	0.264799	0.115075	0.0852058	0.406553
sp|P0C7L0|WIPF3_MOUSE WAS/WASL-interacting protein family member 3 OS=Mus musculus OX=10090 GN=Wipf3 PE=1 SV=1	P0C7L0	Wipf3	sp|P0C7L0|WIPF3_MOUSE WAS/WASL-interacting protein family member 3 OS=Mus musculus OX=10090 GN=Wipf3 PE=1 SV=1	3	2067.92	1723.02	1880.84	1413.55	1840.76	2010.88	1954.95	1948.79	1647.05	1525.78	2509.77	2072.7	1801.93	1951.87	1859.88	0.156419	0.0366754	0.230592	0.116699	0.0375424	0.246555	0.532698
sp|P0CW02|LY6C1_MOUSE Lymphocyte antigen 6C1 OS=Mus musculus OX=10090 GN=Ly6c1 PE=2 SV=1;sp|P0CW03|LY6C2_MOUSE Lymphocyte antigen 6C2 OS=Mus musculus OX=10090 GN=Ly6c2 PE=1 SV=1	P0CW02	Ly6c1	sp|P0CW02|LY6C1_MOUSE Lymphocyte antigen 6C1 OS=Mus musculus OX=10090 GN=Ly6c1 PE=2 SV=1;sp|P0CW03|LY6C2_MOUSE Lymphocyte antigen 6C2 OS=Mus musculus OX=10090 GN=Ly6c2 PE=1 SV=1	1	1055.19	1311.92	1015.17	726.791	1713.35	1502.94	1341.04	1741.68	1693.94	1252.17	1971.9	1360.82	1035.18	1608.14	1527.38	0.23325	0.119844	0.208602	0.632687	0.552817	0.00613746	0.0156062
sp|P0DJE0|PT100_MOUSE Protein PET100 homolog, mitochondrial OS=Mus musculus OX=10090 GN=Pet100 PE=1 SV=1	P0DJE0	Pet100	sp|P0DJE0|PT100_MOUSE Protein PET100 homolog, mitochondrial OS=Mus musculus OX=10090 GN=Pet100 PE=1 SV=1	2	21287.9	19551.2	21500.9	24846.9	27243.2	32359.9	26831.3	25341.3	33737.7	22264.4	25374.4	36304.2	21394.4	27037.2	29556	0.101531	0.109335	0.226833	0.337689	0.451651	0.00819162	0.0354788
sp|P0DN34|NDUB1_MOUSE NADH dehydrogenase [ubiquinone] 1 beta subcomplex subunit 1 OS=Mus musculus OX=10090 GN=Ndufb1 PE=1 SV=1	P0DN34	Ndufb1	sp|P0DN34|NDUB1_MOUSE NADH dehydrogenase [ubiquinone] 1 beta subcomplex subunit 1 OS=Mus musculus OX=10090 GN=Ndufb1 PE=1 SV=1	2	28539.7	27200	29118.3	29053.5	41124.8	34125.5	38555.2	35104.1	39534.7	33151.9	35921.4	46532.1	28796.6	36829.6	37728	0.0312649	0.0864638	0.149239	0.353442	0.38814	0.00101737	0.00278293
sp|P0DOV2|IFI4_MOUSE Interferon-activable protein 204 OS=Mus musculus OX=10090 GN=Ifi204 PE=1 SV=1	P0DOV2	Ifi204	sp|P0DOV2|IFI4_MOUSE Interferon-activable protein 204 OS=Mus musculus OX=10090 GN=Ifi204 PE=1 SV=1	5	20311.8	22766.4	26343.1	22813.3	25098.5	26762.6	26381.7	22897.5	28738.7	21537.6	24639.7	31172.7	22789.9	25740.1	26689.2	0.107632	0.0689611	0.161337	0.175177	0.223598	0.186748	0.172116
sp|P0DP26|CALM1_MOUSE Calmodulin-1 OS=Mus musculus OX=10090 GN=Calm1 PE=1 SV=1;sp|P0DP27|CALM2_MOUSE Calmodulin-2 OS=Mus musculus OX=10090 GN=Calm2 PE=1 SV=1;sp|P0DP28|CALM3_MOUSE Calmodulin-3 OS=Mus musculus OX=10090 GN=Calm3 PE=1 SV=1	P0DP26	Calm1	sp|P0DP26|CALM1_MOUSE Calmodulin-1 OS=Mus musculus OX=10090 GN=Calm1 PE=1 SV=1;sp|P0DP27|CALM2_MOUSE Calmodulin-2 OS=Mus musculus OX=10090 GN=Calm2 PE=1 SV=1;sp|P0DP28|CALM3_MOUSE Calmodulin-3 OS=Mus musculus OX=10090 GN=Calm3 PE=1 SV=1	8	200090	149427	121631	157101	118698	187450	130917	136039	174787	89483.3	138984	140970	153264	133478	139977	0.206803	0.21172	0.258185	-0.199229	-0.130416	0.489093	0.336857
sp|P10107|ANXA1_MOUSE Annexin A1 OS=Mus musculus OX=10090 GN=Anxa1 PE=1 SV=2	P10107	Anxa1	sp|P10107|ANXA1_MOUSE Annexin A1 OS=Mus musculus OX=10090 GN=Anxa1 PE=1 SV=2	12	187841	228103	252717	194554	206135	209102	195556	167580	221980	182026	198811	221631	211329	200845	210221	0.140229	0.0972481	0.0939977	-0.0693464	-0.00515176	0.255788	0.607687
sp|P10126|EF1A1_MOUSE Elongation factor 1-alpha 1 OS=Mus musculus OX=10090 GN=Eef1a1 PE=1 SV=3	P10126	Eef1a1	sp|P10126|EF1A1_MOUSE Elongation factor 1-alpha 1 OS=Mus musculus OX=10090 GN=Eef1a1 PE=1 SV=3	15	2.38465e+06	1.9905e+06	2.30848e+06	2.24353e+06	2.59432e+06	2.58866e+06	2.47527e+06	2.10977e+06	2.45149e+06	2.2098e+06	2.31352e+06	2.44129e+06	2.27601e+06	2.53197e+06	2.3774e+06	0.07657	0.0934393	0.0487794	0.153539	0.0625078	0.207366	0.309775
sp|P10493|NID1_MOUSE Nidogen-1 OS=Mus musculus OX=10090 GN=Nid1 PE=1 SV=2	P10493	Nid1	sp|P10493|NID1_MOUSE Nidogen-1 OS=Mus musculus OX=10090 GN=Nid1 PE=1 SV=2	18	290517	468594	271488	272996	319893	337550	239951	276014	292008	364378	324766	295332	281757	297953	310049	0.293101	0.150019	0.1052	0.0774132	0.137117	0.53917	0.982369
sp|P10518|HEM2_MOUSE Delta-aminolevulinic acid dehydratase OS=Mus musculus OX=10090 GN=Alad PE=1 SV=1	P10518	Alad	sp|P10518|HEM2_MOUSE Delta-aminolevulinic acid dehydratase OS=Mus musculus OX=10090 GN=Alad PE=1 SV=1	9	53703.6	47923.4	60883.3	49691.2	91138.7	73217	72063.3	63134.5	71875.8	70654.4	61474.5	70526.4	51697.4	72640.2	70590.4	0.108477	0.156675	0.0700943	0.491718	0.450467	0.00414812	0.00329965
sp|P10605|CATB_MOUSE Cathepsin B OS=Mus musculus OX=10090 GN=Ctsb PE=1 SV=2	P10605	Ctsb	sp|P10605|CATB_MOUSE Cathepsin B OS=Mus musculus OX=10090 GN=Ctsb PE=1 SV=2	4	40052.8	39723.9	43953.1	35559.8	59242.9	50159.7	53510.6	47192.8	59560.3	54107.6	52875.1	49172.8	39888.4	51835.2	53491.4	0.0861327	0.098391	0.0797382	0.377222	0.423255	0.00297504	0.000853861
sp|P10630|IF4A2_MOUSE Eukaryotic initiation factor 4A-II OS=Mus musculus OX=10090 GN=Eif4a2 PE=1 SV=2	P10630	Eif4a2	sp|P10630|IF4A2_MOUSE Eukaryotic initiation factor 4A-II OS=Mus musculus OX=10090 GN=Eif4a2 PE=1 SV=2	7	180577	142526	158832	157654	180563	177370	181175	153387	158469	168311	166689	143278	158243	178967	162579	0.0979293	0.0766115	0.0719138	0.177503	0.0385522	0.248234	0.963003
sp|P10637|TAU_MOUSE Microtubule-associated protein tau OS=Mus musculus OX=10090 GN=Mapt PE=1 SV=3	P10637	Mapt	sp|P10637|TAU_MOUSE Microtubule-associated protein tau OS=Mus musculus OX=10090 GN=Mapt PE=1 SV=3	15	209503	166759	174440	195959	238182	243222	250997	204193	219016	180523	201163	225562	185200	240702	210089	0.105055	0.0882107	0.0977563	0.380526	0.183056	0.0109307	0.180829
sp|P10639|THIO_MOUSE Thioredoxin OS=Mus musculus OX=10090 GN=Txn PE=1 SV=3	P10639	Txn	sp|P10639|THIO_MOUSE Thioredoxin OS=Mus musculus OX=10090 GN=Txn PE=1 SV=3	6	514035	471600	470543	548456	481105	542744	523144	469634	556481	400785	499354	540519	492818	502125	519937	0.0747832	0.0684496	0.140075	0.0270648	0.077489	0.914449	0.904409
sp|P10649|GSTM1_MOUSE Glutathione S-transferase Mu 1 OS=Mus musculus OX=10090 GN=Gstm1 PE=1 SV=2	P10649	Gstm1	sp|P10649|GSTM1_MOUSE Glutathione S-transferase Mu 1 OS=Mus musculus OX=10090 GN=Gstm1 PE=1 SV=2	12	1.02037e+06	1.05516e+06	1.1421e+06	1.00358e+06	1.07184e+06	997323	1.11061e+06	821201	1.12819e+06	970023	1.04914e+06	969625	1.03777e+06	1.03458e+06	1.00958e+06	0.0584872	0.128255	0.0736706	-0.00516545	-0.0406278	0.438841	0.623085
sp|P10711|TCEA1_MOUSE Transcription elongation factor A protein 1 OS=Mus musculus OX=10090 GN=Tcea1 PE=1 SV=2	P10711	Tcea1	sp|P10711|TCEA1_MOUSE Transcription elongation factor A protein 1 OS=Mus musculus OX=10090 GN=Tcea1 PE=1 SV=2	3	9349.63	9117.52	8099.64	7828.98	9595.41	6994.97	7748.16	8582.3	8449.22	7997.66	7306.22	8670.72	8608.58	8165.23	8223.44	0.0868864	0.135771	0.0742965	-0.07564	-0.0640509	0.555186	0.347301
sp|P10833|RRAS_MOUSE Ras-related protein R-Ras OS=Mus musculus OX=10090 GN=Rras PE=1 SV=1	P10833	Rras	sp|P10833|RRAS_MOUSE Ras-related protein R-Ras OS=Mus musculus OX=10090 GN=Rras PE=1 SV=1	8	171484	172420	156836	155745	170054	188739	184203	166912	183874	174963	165429	176753	164160	177128	175858	0.0552108	0.0598779	0.0433514	0.10998	0.100728	0.161781	0.164581
sp|P10852|4F2_MOUSE 4F2 cell-surface antigen heavy chain OS=Mus musculus OX=10090 GN=Slc3a2 PE=1 SV=1	P10852	Slc3a2	sp|P10852|4F2_MOUSE 4F2 cell-surface antigen heavy chain OS=Mus musculus OX=10090 GN=Slc3a2 PE=1 SV=1	7	62349	64226.5	71813.7	61066.3	84059.9	71193.6	68522.3	69959.2	75866.9	66904.9	60451.4	74982.9	63287.7	70576.4	70943.9	0.0741793	0.0976078	0.104739	0.157363	0.162569	0.08384	0.3181
sp|P10854|H2B1M_MOUSE Histone H2B type 1-M OS=Mus musculus OX=10090 GN=H2bc14 PE=1 SV=2;sp|Q64478|H2B1H_MOUSE Histone H2B type 1-H OS=Mus musculus OX=10090 GN=Hist1h2bh PE=1 SV=3;sp|Q64525|H2B2B_MOUSE Histone H2B type 2-B OS=Mus musculus OX=10090 GN=Hist2h2bb PE=1 SV=3;sp|Q6ZWY9|H2B1C_MOUSE Histone H2B type 1-C/E/G OS=Mus musculus OX=10090 GN=H2bc4 PE=1 SV=3	P10854	H2bc14	sp|P10854|H2B1M_MOUSE Histone H2B type 1-M OS=Mus musculus OX=10090 GN=H2bc14 PE=1 SV=2;sp|Q64478|H2B1H_MOUSE Histone H2B type 1-H OS=Mus musculus OX=10090 GN=Hist1h2bh PE=1 SV=3;sp|Q64525|H2B2B_MOUSE Histone H2B type 2-B OS=Mus musculus OX=10090 GN=Hist2h2bb PE=1 SV=3;sp|Q6ZWY9|H2B1C_MOUSE Histone H2B type 1-C/E/G OS=Mus musculus OX=10090 GN=H2bc4 PE=1 SV=3	7	724398	1.12419e+06	797014	891864	1.16266e+06	995142	614726	949048	1.07863e+06	1.27103e+06	1.35069e+06	1.16944e+06	844439	972095	1.22023e+06	0.196713	0.246765	0.0974216	0.204977	0.532121	0.798652	0.00902823
sp|P10922|H10_MOUSE Histone H1.0 OS=Mus musculus OX=10090 GN=H1-0 PE=2 SV=4	P10922	H1-0	sp|P10922|H10_MOUSE Histone H1.0 OS=Mus musculus OX=10090 GN=H1-0 PE=2 SV=4	5	1.28525e+06	1.66164e+06	1.44629e+06	1.52629e+06	1.51937e+06	1.668e+06	1.27905e+06	1.28655e+06	1.76172e+06	1.54479e+06	1.70437e+06	1.67367e+06	1.48629e+06	1.40296e+06	1.68902e+06	0.106272	0.131753	0.05493	-0.0876985	0.184934	0.714018	0.0730058
sp|P11031|TCP4_MOUSE Activated RNA polymerase II transcriptional coactivator p15 OS=Mus musculus OX=10090 GN=Sub1 PE=1 SV=3	P11031	Sub1	sp|P11031|TCP4_MOUSE Activated RNA polymerase II transcriptional coactivator p15 OS=Mus musculus OX=10090 GN=Sub1 PE=1 SV=3	2	28703.6	25878.4	28918.3	30926.7	27815	31103.4	27606.3	31950.7	29559.2	23407.2	26221.1	29235.2	28810.9	29459.2	27728.2	0.0725798	0.0753589	0.106533	0.0298596	-0.0573884	0.567259	0.407839
sp|P11087|CO1A1_MOUSE Collagen alpha-1(I) chain OS=Mus musculus OX=10090 GN=Col1a1 PE=1 SV=4	P11087	Col1a1	sp|P11087|CO1A1_MOUSE Collagen alpha-1(I) chain OS=Mus musculus OX=10090 GN=Col1a1 PE=1 SV=4	16	237721	661078	245441	1.98187e+06	907354	194024	102628	248812	126502	192139	162807	125510	453259	221418	144655	1.05474	1.0125	0.211146	-0.874454	-1.48894	0.253694	0.0211606
sp|P11103|PARP1_MOUSE Poly [ADP-ribose] polymerase 1 OS=Mus musculus OX=10090 GN=Parp1 PE=1 SV=3	P11103	Parp1	sp|P11103|PARP1_MOUSE Poly [ADP-ribose] polymerase 1 OS=Mus musculus OX=10090 GN=Parp1 PE=1 SV=3	5	24006.8	25316.7	24936.2	26486.3	27100.1	28126.7	26691.2	19881.4	30319.8	24960.4	24249.8	26327.9	25126.5	26895.7	25644.2	0.0407539	0.147785	0.102441	0.0981663	0.0289508	0.981393	0.427486
sp|P11152|LIPL_MOUSE Lipoprotein lipase OS=Mus musculus OX=10090 GN=Lpl PE=1 SV=3	P11152	Lpl	sp|P11152|LIPL_MOUSE Lipoprotein lipase OS=Mus musculus OX=10090 GN=Lpl PE=1 SV=3	5	23935.1	18754.1	21358.2	23738.2	29724.1	25172	31621.2	27440.9	25942.7	25213.1	21534.9	25976.8	22548.2	28582.5	25577.9	0.110684	0.0981088	0.0858434	0.34298	0.183751	0.00718784	0.125933
sp|P11276|FINC_MOUSE Fibronectin OS=Mus musculus OX=10090 GN=Fn1 PE=1 SV=4	P11276	Fn1	sp|P11276|FINC_MOUSE Fibronectin OS=Mus musculus OX=10090 GN=Fn1 PE=1 SV=4	5	13169.5	20439.1	16669.3	16149.6	15704.1	15526.7	12114.9	18315.6	17324.3	16137.9	14153.5	18690.3	16409.5	15615.4	16731.1	0.179691	0.164964	0.115992	-0.0714045	0.0272771	0.530904	0.959535
sp|P11352|GPX1_MOUSE Glutathione peroxidase 1 OS=Mus musculus OX=10090 GN=Gpx1 PE=1 SV=2	P11352	Gpx1	sp|P11352|GPX1_MOUSE Glutathione peroxidase 1 OS=Mus musculus OX=10090 GN=Gpx1 PE=1 SV=2	7	76707.2	78688	84324.9	80533.6	108863	94312.1	90662.8	84486.7	87492.3	78328	80068.8	86647.6	79610.8	92487.4	83358.2	0.0404965	0.109416	0.0554862	0.216109	0.0653328	0.0275725	0.410251
sp|P11404|FABPH_MOUSE Fatty acid-binding protein, heart OS=Mus musculus OX=10090 GN=Fabp3 PE=1 SV=5	P11404	Fabp3	sp|P11404|FABPH_MOUSE Fatty acid-binding protein, heart OS=Mus musculus OX=10090 GN=Fabp3 PE=1 SV=5	9	1.83998e+06	1.60393e+06	1.87618e+06	1.78123e+06	4.16583e+06	2.72444e+06	2.94256e+06	2.61209e+06	2.87706e+06	2.56598e+06	2.84568e+06	3.3083e+06	1.8106e+06	2.8335e+06	2.86137e+06	0.0680321	0.23024	0.105703	0.645236	0.660404	0.000601332	4.62753e-05
sp|P11438|LAMP1_MOUSE Lysosome-associated membrane glycoprotein 1 OS=Mus musculus OX=10090 GN=Lamp1 PE=1 SV=2	P11438	Lamp1	sp|P11438|LAMP1_MOUSE Lysosome-associated membrane glycoprotein 1 OS=Mus musculus OX=10090 GN=Lamp1 PE=1 SV=2	5	127936	125588	122405	131792	151589	142737	139454	104724	146447	136841	142599	130608	126762	141096	139720	0.0311587	0.152889	0.049701	0.154514	0.140169	0.553915	0.051447
sp|P11499|HS90B_MOUSE Heat shock protein HSP 90-beta OS=Mus musculus OX=10090 GN=Hsp90ab1 PE=1 SV=3	P11499	Hsp90ab1	sp|P11499|HS90B_MOUSE Heat shock protein HSP 90-beta OS=Mus musculus OX=10090 GN=Hsp90ab1 PE=1 SV=3	34	1.63349e+06	1.34674e+06	1.494e+06	1.57746e+06	1.87346e+06	1.92757e+06	1.85491e+06	1.64043e+06	1.81124e+06	1.70156e+06	1.55872e+06	2.05516e+06	1.53573e+06	1.86419e+06	1.7564e+06	0.0824453	0.0692205	0.11764	0.280137	0.193528	0.013189	0.0475011
sp|P11531|DMD_MOUSE Dystrophin OS=Mus musculus OX=10090 GN=Dmd PE=1 SV=3	P11531	Dmd	sp|P11531|DMD_MOUSE Dystrophin OS=Mus musculus OX=10090 GN=Dmd PE=1 SV=3	107	3.09857e+06	2.98747e+06	2.94788e+06	3.02626e+06	3.3415e+06	3.58224e+06	3.19888e+06	3.05363e+06	3.39889e+06	2.99414e+06	3.10854e+06	2.93591e+06	3.00686e+06	3.27019e+06	3.05134e+06	0.0213003	0.0683691	0.0662198	0.1208	0.0209606	0.10592	0.509902
sp|P11589|MUP2_MOUSE Major urinary protein 2 OS=Mus musculus OX=10090 GN=Mup2 PE=1 SV=1	P11589	Mup2	sp|P11589|MUP2_MOUSE Major urinary protein 2 OS=Mus musculus OX=10090 GN=Mup2 PE=1 SV=1	5	59950.8	57827.5	69328.3	63952	30160.5	88989.1	63351	24655.6	52029.8	58283	47121.6	61574.6	61951.4	46755.8	55156.4	0.0806052	0.581579	0.117729	-0.502369	-0.169177	0.249348	0.0773343
sp|P11688|ITA5_MOUSE Integrin alpha-5 OS=Mus musculus OX=10090 GN=Itga5 PE=1 SV=3	P11688	Itga5	sp|P11688|ITA5_MOUSE Integrin alpha-5 OS=Mus musculus OX=10090 GN=Itga5 PE=1 SV=3	2	3576.76	3374.9	4269.62	4053.29	4758.51	3586.57	3659.47	3289.69	4101.87	4156.73	4579.68	4947.75	3815.03	3623.02	4368.2	0.10838	0.168295	0.0891794	-0.0717539	0.196473	0.964203	0.0522304
sp|P11798|KCC2A_MOUSE Calcium/calmodulin-dependent protein kinase type II subunit alpha OS=Mus musculus OX=10090 GN=Camk2a PE=1 SV=2	P11798	Camk2a	sp|P11798|KCC2A_MOUSE Calcium/calmodulin-dependent protein kinase type II subunit alpha OS=Mus musculus OX=10090 GN=Camk2a PE=1 SV=2	7	742333	563912	632889	585605	643179	667143	652159	561856	646430	655370	585347	561439	609247	647669	615889	0.125951	0.07479	0.0750569	0.089281	0.0149533	0.964042	0.704614
sp|P11859|ANGT_MOUSE Angiotensinogen OS=Mus musculus OX=10090 GN=Agt PE=1 SV=1	P11859	Agt	sp|P11859|ANGT_MOUSE Angiotensinogen OS=Mus musculus OX=10090 GN=Agt PE=1 SV=1	1	9709	13326.1	10586.3	10092.1	7912.83	11800.9	10561.4	12868.7	10279.9	11548.9	7990.26	9573.59	10339.2	11181.1	9926.73	0.149916	0.197932	0.150681	0.111129	-0.0592386	0.856412	0.301961
sp|P11881|ITPR1_MOUSE Inositol 1,4,5-trisphosphate receptor type 1 OS=Mus musculus OX=10090 GN=Itpr1 PE=1 SV=2	P11881	Itpr1	sp|P11881|ITPR1_MOUSE Inositol 1,4,5-trisphosphate receptor type 1 OS=Mus musculus OX=10090 GN=Itpr1 PE=1 SV=2	4	4272.55	5043.03	5109.9	4367.65	5197.51	5113.53	4395.76	4819.91	5046.25	4378.59	4063.94	5744.45	4705.34	4966.72	4712.42	0.0934939	0.0741832	0.155249	0.0810883	0.00226376	0.54962	0.838435
sp|P11930|NUD19_MOUSE Nucleoside diphosphate-linked moiety X motif 19 OS=Mus musculus OX=10090 GN=Nudt19 PE=1 SV=2	P11930	Nudt19	sp|P11930|NUD19_MOUSE Nucleoside diphosphate-linked moiety X motif 19 OS=Mus musculus OX=10090 GN=Nudt19 PE=1 SV=2	2	3050.29	2316.49	3221.64	3192.67	2858.68	2774.55	3112.4	2535.9	3101.58	2296.87	3222.36	3672.34	3121.48	2816.62	3161.97	0.144579	0.0843459	0.186419	-0.148052	0.0187065	0.668437	0.750692
sp|P11983|TCPA_MOUSE T-complex protein 1 subunit alpha OS=Mus musculus OX=10090 GN=Tcp1 PE=1 SV=3	P11983	Tcp1	sp|P11983|TCPA_MOUSE T-complex protein 1 subunit alpha OS=Mus musculus OX=10090 GN=Tcp1 PE=1 SV=3	19	564993	524600	591201	609131	711981	694658	707085	634964	699856	677448	671328	748200	578097	700872	688652	0.0641197	0.0517497	0.0498957	0.278151	0.252642	0.00699327	0.00254545
sp|P12023|A4_MOUSE Amyloid-beta A4 protein OS=Mus musculus OX=10090 GN=App PE=1 SV=3;sp|Q06335|APLP2_MOUSE Amyloid-like protein 2 OS=Mus musculus OX=10090 GN=Aplp2 PE=1 SV=4	P12023	App	sp|P12023|A4_MOUSE Amyloid-beta A4 protein OS=Mus musculus OX=10090 GN=App PE=1 SV=3;sp|Q06335|APLP2_MOUSE Amyloid-like protein 2 OS=Mus musculus OX=10090 GN=Aplp2 PE=1 SV=4	1	803.967	821.845	788.651	910.963	914.547	1315.98	1009.88	998.455	823.74	918.479	909.19	1056.94	812.906	1004.17	913.835	0.0658891	0.166131	0.104089	0.304905	0.168913	0.0192818	0.115672
sp|P12367|KAP2_MOUSE cAMP-dependent protein kinase type II-alpha regulatory subunit OS=Mus musculus OX=10090 GN=Prkar2a PE=1 SV=2	P12367	Prkar2a	sp|P12367|KAP2_MOUSE cAMP-dependent protein kinase type II-alpha regulatory subunit OS=Mus musculus OX=10090 GN=Prkar2a PE=1 SV=2	14	683506	673745	685673	627141	761633	801261	754764	686873	774993	746946	690304	782215	678625	758198	760970	0.0410656	0.0632229	0.0557621	0.159983	0.165016	0.0441895	0.029599
sp|P12382|PFKAL_MOUSE ATP-dependent 6-phosphofructokinase, liver type OS=Mus musculus OX=10090 GN=Pfkl PE=1 SV=4	P12382	Pfkl	sp|P12382|PFKAL_MOUSE ATP-dependent 6-phosphofructokinase, liver type OS=Mus musculus OX=10090 GN=Pfkl PE=1 SV=4	6	4.96215e+06	4.44359e+06	4.89092e+06	4.54218e+06	5.61548e+06	5.10878e+06	5.2811e+06	4.15768e+06	5.0453e+06	4.71279e+06	4.57499e+06	4.4778e+06	4.71655e+06	5.19494e+06	4.64389e+06	0.0541959	0.124024	0.0527147	0.140164	-0.0215707	0.39785	0.975694
sp|P12672|RAPSN_MOUSE 43 kDa receptor-associated protein of the synapse OS=Mus musculus OX=10090 GN=Rapsn PE=2 SV=4	P12672	Rapsn	sp|P12672|RAPSN_MOUSE 43 kDa receptor-associated protein of the synapse OS=Mus musculus OX=10090 GN=Rapsn PE=2 SV=4	3	14422.8	19444	15715.1	12610.7	16706.7	15933.2	17362.6	16286.7	18348.6	15190	15997.6	16094.1	15069	16496.7	16045.9	0.18604	0.0370772	0.0826439	0.131808	0.0919433	0.407933	0.501434
sp|P12787|COX5A_MOUSE Cytochrome c oxidase subunit 5A, mitochondrial OS=Mus musculus OX=10090 GN=Cox5a PE=1 SV=2	P12787	Cox5a	sp|P12787|COX5A_MOUSE Cytochrome c oxidase subunit 5A, mitochondrial OS=Mus musculus OX=10090 GN=Cox5a PE=1 SV=2	6	608639	486295	612491	626731	1.53879e+06	949790	1.00504e+06	817611	1.25673e+06	1.27993e+06	1.24705e+06	1.63399e+06	610565	977414	1.26833e+06	0.111894	0.294321	0.137982	0.678256	1.05466	0.00181243	6.2073e-06
sp|P12815|PDCD6_MOUSE Programmed cell death protein 6 OS=Mus musculus OX=10090 GN=Pdcd6 PE=1 SV=2	P12815	Pdcd6	sp|P12815|PDCD6_MOUSE Programmed cell death protein 6 OS=Mus musculus OX=10090 GN=Pdcd6 PE=1 SV=2	3	9429.85	9613.06	9987.61	9849.24	11140.8	10948.1	9817.71	10773.1	11436.3	9318.45	10145	11754	9731.15	10860.6	10790.6	0.0254751	0.0550757	0.106434	0.158483	0.146616	0.0760443	0.157207
sp|P12970|RL7A_MOUSE 60S ribosomal protein L7a OS=Mus musculus OX=10090 GN=Rpl7a PE=1 SV=2	P12970	Rpl7a	sp|P12970|RL7A_MOUSE 60S ribosomal protein L7a OS=Mus musculus OX=10090 GN=Rpl7a PE=1 SV=2	13	517858	460582	530390	526680	608983	595896	574438	394180	564880	541890	546591	606042	522269	585167	555735	0.0641076	0.184914	0.051689	0.163864	0.0894611	0.610046	0.0569348
sp|P13020|GELS_MOUSE Gelsolin OS=Mus musculus OX=10090 GN=Gsn PE=1 SV=3	P13020	Gsn	sp|P13020|GELS_MOUSE Gelsolin OS=Mus musculus OX=10090 GN=Gsn PE=1 SV=3	17	178995	193466	187300	171639	107097	119548	169296	122571	139564	131914	155012	159612	183147	121059	147288	0.0521773	0.21045	0.0885669	-0.597032	-0.315978	0.00484457	0.00321063
sp|P13412|TNNI2_MOUSE Troponin I, fast skeletal muscle OS=Mus musculus OX=10090 GN=Tnni2 PE=2 SV=2	P13412	Tnni2	sp|P13412|TNNI2_MOUSE Troponin I, fast skeletal muscle OS=Mus musculus OX=10090 GN=Tnni2 PE=2 SV=2	9	1.11914e+07	1.32938e+07	1.22907e+07	1.19095e+07	5.79512e+06	5.1112e+06	8.86936e+06	1.20458e+07	5.12267e+06	8.57152e+06	8.14597e+06	7.62796e+06	1.21001e+07	7.33224e+06	7.88696e+06	0.0719861	0.399635	0.209743	-0.754935	-0.618077	0.0233644	0.00142603
sp|P13541|MYH3_MOUSE Myosin-3 OS=Mus musculus OX=10090 GN=Myh3 PE=2 SV=2	P13541	Myh3	sp|P13541|MYH3_MOUSE Myosin-3 OS=Mus musculus OX=10090 GN=Myh3 PE=2 SV=2	4	150085	134152	142235	193340	112387	66729.5	97839.1	146383	63704.4	125286	136436	89441.5	146160	105113	107364	0.170408	0.312438	0.321734	-0.478548	-0.46491	0.0318522	0.0316521
sp|P13542|MYH8_MOUSE Myosin-8 OS=Mus musculus OX=10090 GN=Myh8 PE=2 SV=2	P13542	Myh8	sp|P13542|MYH8_MOUSE Myosin-8 OS=Mus musculus OX=10090 GN=Myh8 PE=2 SV=2	32	5.44189e+06	8.24777e+06	5.92692e+06	6.84045e+06	3.6431e+06	3.22985e+06	6.15989e+06	1.12159e+07	3.15658e+06	6.94278e+06	7.86728e+06	4.13139e+06	6.38368e+06	4.90149e+06	5.53708e+06	0.186528	0.605673	0.405401	-0.426651	-0.249617	0.453323	0.281869
sp|P13595|NCAM1_MOUSE Neural cell adhesion molecule 1 OS=Mus musculus OX=10090 GN=Ncam1 PE=1 SV=3	P13595	Ncam1	sp|P13595|NCAM1_MOUSE Neural cell adhesion molecule 1 OS=Mus musculus OX=10090 GN=Ncam1 PE=1 SV=3	2	2154.08	3373.83	2666.72	3110.27	2332.1	2373.97	2144.89	1865.78	2475.82	2303.16	1899.84	2857.07	2888.49	2238.49	2389.49	0.189198	0.106216	0.166589	-0.364785	-0.27029	0.0398613	0.188614
sp|P13597|ICAM1_MOUSE Intercellular adhesion molecule 1 OS=Mus musculus OX=10090 GN=Icam1 PE=1 SV=1	P13597	Icam1	sp|P13597|ICAM1_MOUSE Intercellular adhesion molecule 1 OS=Mus musculus OX=10090 GN=Icam1 PE=1 SV=1	2	8675.2	10133.7	8437.94	9033.39	7474.69	11460.8	9081.37	11725.6	9307.44	8001.58	7663.38	12419.2	8854.29	10271.1	8654.51	0.0827067	0.20393	0.231793	0.20469	-0.0367476	0.476717	0.896628
sp|P13634|CAH1_MOUSE Carbonic anhydrase 1 OS=Mus musculus OX=10090 GN=Ca1 PE=1 SV=4	P13634	Ca1	sp|P13634|CAH1_MOUSE Carbonic anhydrase 1 OS=Mus musculus OX=10090 GN=Ca1 PE=1 SV=4	6	228972	205030	265200	230013	186459	246983	260909	184418	326001	217033	199183	245930	229493	216721	231482	0.106678	0.181928	0.226912	-0.0968104	0.00963742	0.526388	0.668818
sp|P13707|GPDA_MOUSE Glycerol-3-phosphate dehydrogenase [NAD(+)], cytoplasmic OS=Mus musculus OX=10090 GN=Gpd1 PE=1 SV=3	P13707	Gpd1	sp|P13707|GPDA_MOUSE Glycerol-3-phosphate dehydrogenase [NAD(+)], cytoplasmic OS=Mus musculus OX=10090 GN=Gpd1 PE=1 SV=3	25	6.4951e+06	5.74208e+06	6.93727e+06	6.44506e+06	6.33261e+06	6.1575e+06	6.34749e+06	5.10313e+06	6.5485e+06	5.84611e+06	5.47938e+06	5.07801e+06	6.47008e+06	6.24506e+06	5.66274e+06	0.0771493	0.0992998	0.108886	-0.0512003	-0.193029	0.328083	0.123027
sp|P14069|S10A6_MOUSE Protein S100-A6 OS=Mus musculus OX=10090 GN=S100a6 PE=1 SV=3	P14069	S100a6	sp|P14069|S10A6_MOUSE Protein S100-A6 OS=Mus musculus OX=10090 GN=S100a6 PE=1 SV=3	3	12557.1	16273.8	12318.9	11539.1	14762.1	11876.5	14259.7	9737.04	15422.5	13909.5	13924.9	17526.4	12438	13068.1	14673.7	0.160409	0.183203	0.112405	0.0653356	0.236664	0.698239	0.124736
sp|P14094|AT1B1_MOUSE Sodium/potassium-transporting ATPase subunit beta-1 OS=Mus musculus OX=10090 GN=Atp1b1 PE=1 SV=1	P14094	Atp1b1	sp|P14094|AT1B1_MOUSE Sodium/potassium-transporting ATPase subunit beta-1 OS=Mus musculus OX=10090 GN=Atp1b1 PE=1 SV=1	9	406095	376990	372512	370842	504491	453009	491460	430461	502302	467287	461422	608263	374751	472235	484794	0.0433125	0.0727172	0.13351	0.332401	0.370525	0.0036657	0.00241009
sp|P14115|RL27A_MOUSE 60S ribosomal protein L27a OS=Mus musculus OX=10090 GN=Rpl27a PE=1 SV=5	P14115	Rpl27a	sp|P14115|RL27A_MOUSE 60S ribosomal protein L27a OS=Mus musculus OX=10090 GN=Rpl27a PE=1 SV=5	3	138439	107231	120540	115482	117472	134815	123611	85491.2	123255	92521.5	103708	112440	118011	120541	108074	0.109649	0.183442	0.120798	0.0304731	-0.127745	0.621459	0.186318
sp|P14131|RS16_MOUSE 40S ribosomal protein S16 OS=Mus musculus OX=10090 GN=Rps16 PE=1 SV=4	P14131	Rps16	sp|P14131|RS16_MOUSE 40S ribosomal protein S16 OS=Mus musculus OX=10090 GN=Rps16 PE=1 SV=4	9	224640	176657	203579	205672	234109	227824	222446	159846	216090	214549	228663	221550	204625	225135	218820	0.097424	0.163327	0.0289907	0.137721	0.0966654	0.735254	0.148313
sp|P14142|GLUT4_MOUSE Solute carrier family 2, facilitated glucose transporter member 4 OS=Mus musculus OX=10090 GN=Slc2a4 PE=1 SV=3	P14142	Slc2a4	sp|P14142|GLUT4_MOUSE Solute carrier family 2, facilitated glucose transporter member 4 OS=Mus musculus OX=10090 GN=Slc2a4 PE=1 SV=3	4	22321.1	17209.2	20491	23238	26465.8	27353.6	31607.4	22963	30662.1	26868.1	26817.5	29281	21406.1	26909.7	28074.5	0.12785	0.131166	0.0666189	0.331231	0.391228	0.0160618	0.00207773
sp|P14148|RL7_MOUSE 60S ribosomal protein L7 OS=Mus musculus OX=10090 GN=Rpl7 PE=1 SV=2	P14148	Rpl7	sp|P14148|RL7_MOUSE 60S ribosomal protein L7 OS=Mus musculus OX=10090 GN=Rpl7 PE=1 SV=2	11	390043	367193	386023	432900	446010	502129	430707	303099	454219	382777	399359	488174	388033	438358	426789	0.0704387	0.199926	0.113112	0.175731	0.134378	0.64179	0.214973
sp|P14152|MDHC_MOUSE Malate dehydrogenase, cytoplasmic OS=Mus musculus OX=10090 GN=Mdh1 PE=1 SV=3	P14152	Mdh1	sp|P14152|MDHC_MOUSE Malate dehydrogenase, cytoplasmic OS=Mus musculus OX=10090 GN=Mdh1 PE=1 SV=3	20	4.72624e+06	4.32727e+06	4.78178e+06	4.35325e+06	6.85381e+06	6.53465e+06	6.42268e+06	6.00949e+06	6.64097e+06	6.28432e+06	6.10336e+06	6.96005e+06	4.53974e+06	6.47867e+06	6.46264e+06	0.0528212	0.0540297	0.0586305	0.51425	0.510182	8.22639e-05	4.92214e-05
sp|P14206|RSSA_MOUSE 40S ribosomal protein SA OS=Mus musculus OX=10090 GN=Rpsa PE=1 SV=4	P14206	Rpsa	sp|P14206|RSSA_MOUSE 40S ribosomal protein SA OS=Mus musculus OX=10090 GN=Rpsa PE=1 SV=4	9	613363	553406	586237	584989	651303	693544	632188	440748	684569	592924	593092	749555	585613	641746	638830	0.0419442	0.185463	0.116602	0.131895	0.121779	0.843894	0.110167
sp|P14211|CALR_MOUSE Calreticulin OS=Mus musculus OX=10090 GN=Calr PE=1 SV=1	P14211	Calr	sp|P14211|CALR_MOUSE Calreticulin OS=Mus musculus OX=10090 GN=Calr PE=1 SV=1	15	710440	657863	724123	653812	759861	853560	756953	644792	756204	725698	697566	812302	684152	758407	740951	0.052362	0.113299	0.0656949	0.14972	0.115822	0.206552	0.109658
sp|P14231|AT1B2_MOUSE Sodium/potassium-transporting ATPase subunit beta-2 OS=Mus musculus OX=10090 GN=Atp1b2 PE=1 SV=2	P14231	Atp1b2	sp|P14231|AT1B2_MOUSE Sodium/potassium-transporting ATPase subunit beta-2 OS=Mus musculus OX=10090 GN=Atp1b2 PE=1 SV=2	3	56708.2	41493.4	50608.8	51812.1	50776.3	47553.6	52016.6	45388.3	46360.8	47909.7	46177.1	39923.7	51210.4	49164.9	46268.9	0.126581	0.0617301	0.078341	-0.0594844	-0.146297	0.790669	0.199253
sp|P14576|SRP54_MOUSE Signal recognition particle 54 kDa protein OS=Mus musculus OX=10090 GN=Srp54 PE=1 SV=2	P14576	Srp54	sp|P14576|SRP54_MOUSE Signal recognition particle 54 kDa protein OS=Mus musculus OX=10090 GN=Srp54 PE=1 SV=2	11	140722	125559	147452	131254	160380	162096	161610	121709	157219	144808	145982	169701	135988	160995	151600	0.0715065	0.130999	0.0752323	0.244405	0.156679	0.225067	0.048743
sp|P14602|HSPB1_MOUSE Heat shock protein beta-1 OS=Mus musculus OX=10090 GN=Hspb1 PE=1 SV=3	P14602	Hspb1	sp|P14602|HSPB1_MOUSE Heat shock protein beta-1 OS=Mus musculus OX=10090 GN=Hspb1 PE=1 SV=3	12	928837	773497	709490	886629	983803	1.16891e+06	1.221e+06	1.08862e+06	1.21299e+06	1.10911e+06	1.15014e+06	1.51359e+06	830063	1.12877e+06	1.18157e+06	0.122425	0.0926507	0.146927	0.445898	0.512258	0.00355213	0.00132304
sp|P14685|PSMD3_MOUSE 26S proteasome non-ATPase regulatory subunit 3 OS=Mus musculus OX=10090 GN=Psmd3 PE=1 SV=3	P14685	Psmd3	sp|P14685|PSMD3_MOUSE 26S proteasome non-ATPase regulatory subunit 3 OS=Mus musculus OX=10090 GN=Psmd3 PE=1 SV=3	18	309648	256585	277863	283864	302419	333039	304830	283692	279796	284168	273896	262874	280864	303625	276846	0.0774489	0.0665197	0.0335142	0.112489	-0.0207868	0.18515	0.647386
sp|P14733|LMNB1_MOUSE Lamin-B1 OS=Mus musculus OX=10090 GN=Lmnb1 PE=1 SV=3	P14733	Lmnb1	sp|P14733|LMNB1_MOUSE Lamin-B1 OS=Mus musculus OX=10090 GN=Lmnb1 PE=1 SV=3	25	229568	350859	288205	290310	338798	326833	180391	302514	411485	352916	398447	383977	289257	314674	391212	0.170939	0.253352	0.0650973	0.120434	0.43536	0.859716	0.00809634
sp|P14824|ANXA6_MOUSE Annexin A6 OS=Mus musculus OX=10090 GN=Anxa6 PE=1 SV=3	P14824	Anxa6	sp|P14824|ANXA6_MOUSE Annexin A6 OS=Mus musculus OX=10090 GN=Anxa6 PE=1 SV=3	61	3.41096e+06	3.40942e+06	3.35208e+06	3.30636e+06	3.74567e+06	3.81364e+06	3.9277e+06	3.32447e+06	3.86495e+06	3.60248e+06	3.60331e+06	3.66137e+06	3.38075e+06	3.77966e+06	3.63234e+06	0.0149392	0.0710828	0.0337702	0.160906	0.103563	0.0941994	0.0334706
sp|P14869|RLA0_MOUSE 60S acidic ribosomal protein P0 OS=Mus musculus OX=10090 GN=Rplp0 PE=1 SV=3	P14869	Rplp0	sp|P14869|RLA0_MOUSE 60S acidic ribosomal protein P0 OS=Mus musculus OX=10090 GN=Rplp0 PE=1 SV=3	8	347691	324006	394128	387245	424609	438245	416585	295040	412328	400136	404951	388954	367468	420597	402544	0.0914565	0.168501	0.0244138	0.196847	0.133594	0.475502	0.0791959
sp|P14873|MAP1B_MOUSE Microtubule-associated protein 1B OS=Mus musculus OX=10090 GN=Map1b PE=1 SV=2	P14873	Map1b	sp|P14873|MAP1B_MOUSE Microtubule-associated protein 1B OS=Mus musculus OX=10090 GN=Map1b PE=1 SV=2	5	13898.2	26849.6	15769.3	13536.7	12934.2	18792.1	13931.5	11918.8	15836.5	16066.7	13868.5	17232	14833.8	13432.9	15951.6	0.359753	0.211541	0.0886115	-0.141239	0.10765	0.32903	0.656219
sp|P15105|GLNA_MOUSE Glutamine synthetase OS=Mus musculus OX=10090 GN=Glul PE=1 SV=6	P15105	Glul	sp|P15105|GLNA_MOUSE Glutamine synthetase OS=Mus musculus OX=10090 GN=Glul PE=1 SV=6	7	186763	177696	150401	140497	123170	242566	151175	204573	174958	128555	172535	177199	164049	177874	173746	0.133857	0.296464	0.142362	0.105303	0.0878337	0.648065	0.959333
sp|P15208|INSR_MOUSE Insulin receptor OS=Mus musculus OX=10090 GN=Insr PE=1 SV=2	P15208	Insr	sp|P15208|INSR_MOUSE Insulin receptor OS=Mus musculus OX=10090 GN=Insr PE=1 SV=2	2	3241.04	3206.56	3449.43	4435.93	3462.59	3522.56	4534.29	4366.71	4051.37	3438.53	3608.31	3623.78	3345.24	3944.63	3616.05	0.161445	0.140453	0.070943	0.230176	0.113001	0.304406	0.675154
sp|P15327|PMGE_MOUSE Bisphosphoglycerate mutase OS=Mus musculus OX=10090 GN=Bpgm PE=1 SV=2	P15327	Bpgm	sp|P15327|PMGE_MOUSE Bisphosphoglycerate mutase OS=Mus musculus OX=10090 GN=Bpgm PE=1 SV=2	9	91814.2	82648	95939.9	87041.7	105978	81239.3	94280.7	85665.8	102046	87544.3	86511.4	89964.5	89428	89973.3	88754.4	0.0645259	0.118732	0.0783147	0.00762913	-0.0105282	0.740515	0.672096
sp|P15331|PERI_MOUSE Peripherin OS=Mus musculus OX=10090 GN=Prph PE=1 SV=2	P15331	Prph	sp|P15331|PERI_MOUSE Peripherin OS=Mus musculus OX=10090 GN=Prph PE=1 SV=2	4	16724.5	107239	18241.1	18138.9	15403.2	24213.6	13245.3	17165.3	17519.3	28882.8	17167.7	17604.5	18190	16284.2	17561.9	1.11695	0.271313	0.28232	-0.161779	-0.0506964	0.256943	0.42532
sp|P15379|CD44_MOUSE CD44 antigen OS=Mus musculus OX=10090 GN=Cd44 PE=1 SV=3	P15379	Cd44	sp|P15379|CD44_MOUSE CD44 antigen OS=Mus musculus OX=10090 GN=Cd44 PE=1 SV=3	1	2442.84	2209.84	2323.19	1250.29	1610.24	1738.5	2016.19	1454.49	1713.33	1409.41	1521.1	2164.7	2266.52	1674.37	1617.21	0.265424	0.139506	0.195603	-0.43747	-0.48907	0.309866	0.318276
sp|P15388|KCNC1_MOUSE Potassium voltage-gated channel subfamily C member 1 OS=Mus musculus OX=10090 GN=Kcnc1 PE=1 SV=1	P15388	Kcnc1	sp|P15388|KCNC1_MOUSE Potassium voltage-gated channel subfamily C member 1 OS=Mus musculus OX=10090 GN=Kcnc1 PE=1 SV=1	1	799.785	340.006	340.006	340.006	340.006	340.006	340.006	340.006	818.598	340.006	340.006	340.006	340.006	340.006	340.006	0.505306	0	0.5206	0	0	0.280474	0.983055
sp|P15508|SPTB1_MOUSE Spectrin beta chain, erythrocytic OS=Mus musculus OX=10090 GN=Sptb PE=1 SV=4	P15508	Sptb	sp|P15508|SPTB1_MOUSE Spectrin beta chain, erythrocytic OS=Mus musculus OX=10090 GN=Sptb PE=1 SV=4	57	1.03026e+06	1.01621e+06	940789	952480	986157	1.10063e+06	1.00104e+06	878806	1.05606e+06	911012	948996	958370	984346	993599	953683	0.0455364	0.0915542	0.0637962	0.014215	-0.044916	0.940631	0.711068
sp|P15532|NDKA_MOUSE Nucleoside diphosphate kinase A OS=Mus musculus OX=10090 GN=Nme1 PE=1 SV=1	P15532	Nme1	sp|P15532|NDKA_MOUSE Nucleoside diphosphate kinase A OS=Mus musculus OX=10090 GN=Nme1 PE=1 SV=1	1	450541	385756	397492	404389	504831	579768	455626	513535	449152	430921	417871	422956	400941	509183	426938	0.0693273	0.0994126	0.0318743	0.344796	0.0906297	0.00694941	0.288164
sp|P15626|GSTM2_MOUSE Glutathione S-transferase Mu 2 OS=Mus musculus OX=10090 GN=Gstm2 PE=1 SV=2	P15626	Gstm2	sp|P15626|GSTM2_MOUSE Glutathione S-transferase Mu 2 OS=Mus musculus OX=10090 GN=Gstm2 PE=1 SV=2	9	1.00122e+06	1.10942e+06	1.11763e+06	901772	1.27872e+06	868026	959592	669708	942547	743136	909940	701001	1.05532e+06	913809	826538	0.0988186	0.268883	0.145446	-0.20763	-0.358011	0.39941	0.0235304
sp|P15864|H12_MOUSE Histone H1.2 OS=Mus musculus OX=10090 GN=H1-2 PE=1 SV=2	P15864	H1-2	sp|P15864|H12_MOUSE Histone H1.2 OS=Mus musculus OX=10090 GN=H1-2 PE=1 SV=2	3	266983	259449	264006	280968	307962	318524	291213	246611	325546	247933	303102	339037	265494	299588	314324	0.0346357	0.108924	0.132115	0.173756	0.242673	0.241899	0.11974
sp|P15920|VPP2_MOUSE V-type proton ATPase 116 kDa subunit a isoform 2 OS=Mus musculus OX=10090 GN=Atp6v0a2 PE=1 SV=2	P15920	Atp6v0a2	sp|P15920|VPP2_MOUSE V-type proton ATPase 116 kDa subunit a isoform 2 OS=Mus musculus OX=10090 GN=Atp6v0a2 PE=1 SV=2	1	3318.51	2253.86	4091.86	3752.96	4464.22	3194.14	4273.8	2993.18	4587.33	3645.47	3021.54	4076.51	3535.74	3733.97	3860.99	0.2382	0.199646	0.173197	0.0661908	0.127437	0.449321	0.326956
sp|P16015|CAH3_MOUSE Carbonic anhydrase 3 OS=Mus musculus OX=10090 GN=Ca3 PE=1 SV=3	P16015	Ca3	sp|P16015|CAH3_MOUSE Carbonic anhydrase 3 OS=Mus musculus OX=10090 GN=Ca3 PE=1 SV=3	16	2.82994e+07	1.70111e+07	2.90526e+07	2.60454e+07	3.3464e+07	2.2139e+07	2.74746e+07	1.85786e+07	2.24673e+07	2.66286e+07	2.19319e+07	1.83683e+07	2.71724e+07	2.48068e+07	2.21996e+07	0.220828	0.255507	0.151403	-0.138554	-0.290469	0.953631	0.447258
sp|P16045|LEG1_MOUSE Galectin-1 OS=Mus musculus OX=10090 GN=Lgals1 PE=1 SV=3	P16045	Lgals1	sp|P16045|LEG1_MOUSE Galectin-1 OS=Mus musculus OX=10090 GN=Lgals1 PE=1 SV=3	8	1.04875e+06	1.0049e+06	1.07024e+06	1.03179e+06	993688	1.2172e+06	1.16927e+06	1.0202e+06	1.00793e+06	1.05671e+06	982067	1.09195e+06	1.04027e+06	1.09473e+06	1.03232e+06	0.0265695	0.0998602	0.0475104	0.070309	-0.0114291	0.37681	0.906664
sp|P16110|LEG3_MOUSE Galectin-3 OS=Mus musculus OX=10090 GN=Lgals3 PE=1 SV=3	P16110	Lgals3	sp|P16110|LEG3_MOUSE Galectin-3 OS=Mus musculus OX=10090 GN=Lgals3 PE=1 SV=3	2	23889.3	26283.6	37094.9	30577.4	20010.2	23812.1	22758.6	19869.7	19514	20562.7	22150.7	22177.5	28430.5	21384.4	21356.7	0.196617	0.0915944	0.0616006	-0.409741	-0.409624	0.0148271	0.00806274
sp|P16125|LDHB_MOUSE L-lactate dehydrogenase B chain OS=Mus musculus OX=10090 GN=Ldhb PE=1 SV=2	P16125	Ldhb	sp|P16125|LDHB_MOUSE L-lactate dehydrogenase B chain OS=Mus musculus OX=10090 GN=Ldhb PE=1 SV=2	15	3.07872e+06	2.48928e+06	3.11077e+06	3.20906e+06	4.78146e+06	4.69407e+06	4.57227e+06	3.78287e+06	4.59358e+06	4.09688e+06	4.16898e+06	5.65078e+06	3.09475e+06	4.63317e+06	4.38128e+06	0.109869	0.102738	0.15483	0.582072	0.499855	0.000659453	0.000913554
sp|P16254|SRP14_MOUSE Signal recognition particle 14 kDa protein OS=Mus musculus OX=10090 GN=Srp14 PE=1 SV=1	P16254	Srp14	sp|P16254|SRP14_MOUSE Signal recognition particle 14 kDa protein OS=Mus musculus OX=10090 GN=Srp14 PE=1 SV=1	2	15208	14889	14348.8	14332.2	16830.4	15764.5	18102.6	11763.4	15215.6	17634.3	15051.7	16933.3	14618.9	16297.4	16074.5	0.0292001	0.175469	0.0787042	0.156288	0.135122	0.602384	0.0768532
sp|P16330|CN37_MOUSE 2',3'-cyclic-nucleotide 3'-phosphodiesterase OS=Mus musculus OX=10090 GN=Cnp PE=1 SV=3	P16330	Cnp	sp|P16330|CN37_MOUSE 2',3'-cyclic-nucleotide 3'-phosphodiesterase OS=Mus musculus OX=10090 GN=Cnp PE=1 SV=3	5	33358.3	77400.1	32489.9	34143.7	31016.7	42467.1	32774.3	32512.9	37547.9	39737.5	31380.4	39944.4	33751	32643.6	38642.7	0.497093	0.151052	0.107608	-0.0480429	0.194784	0.380451	0.590591
sp|P16332|MUTA_MOUSE Methylmalonyl-CoA mutase, mitochondrial OS=Mus musculus OX=10090 GN=Mmut PE=1 SV=2	P16332	Mmut	sp|P16332|MUTA_MOUSE Methylmalonyl-CoA mutase, mitochondrial OS=Mus musculus OX=10090 GN=Mmut PE=1 SV=2	19	242503	250541	245478	244638	317526	316160	316177	247828	342015	263505	287756	351294	245058	316168	314886	0.0138571	0.114896	0.136124	0.367573	0.356333	0.0165547	0.00909407
sp|P16406|AMPE_MOUSE Glutamyl aminopeptidase OS=Mus musculus OX=10090 GN=Enpep PE=1 SV=1	P16406	Enpep	sp|P16406|AMPE_MOUSE Glutamyl aminopeptidase OS=Mus musculus OX=10090 GN=Enpep PE=1 SV=1	2	11822.5	13772.1	13134.1	12460.9	17038.5	13838.7	14163	12839.3	18039.1	11737.9	14281.4	15912.3	12797.5	14000.9	15096.9	0.0657986	0.124582	0.177416	0.130061	0.236783	0.121984	0.134134
sp|P16460|ASSY_MOUSE Argininosuccinate synthase OS=Mus musculus OX=10090 GN=Ass1 PE=1 SV=1	P16460	Ass1	sp|P16460|ASSY_MOUSE Argininosuccinate synthase OS=Mus musculus OX=10090 GN=Ass1 PE=1 SV=1	1	8084.41	3237.81	1481.34	2399.28	1872.73	2604.92	1984.81	1867.31	2367.57	1869.01	2381.36	3124.9	2818.54	1928.77	2374.47	0.774727	0.169273	0.212505	-0.531736	-0.231212	0.225416	0.442564
sp|P16546|SPTN1_MOUSE Spectrin alpha chain, non-erythrocytic 1 OS=Mus musculus OX=10090 GN=Sptan1 PE=1 SV=4	P16546	Sptan1	sp|P16546|SPTN1_MOUSE Spectrin alpha chain, non-erythrocytic 1 OS=Mus musculus OX=10090 GN=Sptan1 PE=1 SV=4	58	713424	942279	708354	679173	666819	827288	579306	604477	790546	631728	670537	755069	710889	635648	712803	0.160249	0.166483	0.103172	-0.163126	0.00134679	0.232138	0.485887
sp|P16675|PPGB_MOUSE Lysosomal protective protein OS=Mus musculus OX=10090 GN=Ctsa PE=1 SV=1	P16675	Ctsa	sp|P16675|PPGB_MOUSE Lysosomal protective protein OS=Mus musculus OX=10090 GN=Ctsa PE=1 SV=1	1	19078.5	16927.8	19401.8	16134.4	17662	17333.2	17940.2	15637.6	18053.2	16787.4	18709.6	15831.2	18003.2	17497.6	17420.3	0.0896077	0.0603151	0.0741766	-0.0385779	-0.0458542	0.512076	0.628226
sp|P16858|G3P_MOUSE Glyceraldehyde-3-phosphate dehydrogenase OS=Mus musculus OX=10090 GN=Gapdh PE=1 SV=2	P16858	Gapdh	sp|P16858|G3P_MOUSE Glyceraldehyde-3-phosphate dehydrogenase OS=Mus musculus OX=10090 GN=Gapdh PE=1 SV=2	27	2.64733e+07	2.39279e+07	2.67059e+07	2.60506e+07	2.93302e+07	3.07509e+07	3.03217e+07	2.61676e+07	2.94739e+07	2.9912e+07	2.69014e+07	2.81749e+07	2.62619e+07	2.9826e+07	2.88244e+07	0.0492561	0.0710526	0.047533	0.183442	0.133998	0.0503166	0.0413802
sp|P17047|LAMP2_MOUSE Lysosome-associated membrane glycoprotein 2 OS=Mus musculus OX=10090 GN=Lamp2 PE=1 SV=2	P17047	Lamp2	sp|P17047|LAMP2_MOUSE Lysosome-associated membrane glycoprotein 2 OS=Mus musculus OX=10090 GN=Lamp2 PE=1 SV=2	1	31617.5	30346.3	41729	32723.2	39130.9	34988.5	39190.3	30138.4	38075.4	37602.9	39788.9	38599.6	32170.3	37059.7	38337.5	0.151749	0.119705	0.0244243	0.202076	0.253204	0.568447	0.0996932
sp|P17095|HMGA1_MOUSE High mobility group protein HMG-I/HMG-Y OS=Mus musculus OX=10090 GN=Hmga1 PE=1 SV=4	P17095	Hmga1	sp|P17095|HMGA1_MOUSE High mobility group protein HMG-I/HMG-Y OS=Mus musculus OX=10090 GN=Hmga1 PE=1 SV=4	3	36832.7	41056.3	29394.2	33757.3	32555.8	33322.4	26749.2	29198.4	34518.6	28653.1	26088.1	37073.8	35295	30877.1	31585.8	0.139647	0.100214	0.160974	-0.193691	-0.16506	0.121015	0.281599
sp|P17156|HSP72_MOUSE Heat shock-related 70 kDa protein 2 OS=Mus musculus OX=10090 GN=Hspa2 PE=1 SV=2	P17156	Hspa2	sp|P17156|HSP72_MOUSE Heat shock-related 70 kDa protein 2 OS=Mus musculus OX=10090 GN=Hspa2 PE=1 SV=2	8	66167.7	62913.1	61028	68244	63107	76959.5	67788.9	77272	60587.8	71474	60872	74032.8	64540.4	72374.2	66173	0.0500426	0.0982505	0.105195	0.162831	0.0318548	0.148336	0.628515
sp|P17182|ENOA_MOUSE Alpha-enolase OS=Mus musculus OX=10090 GN=Eno1 PE=1 SV=3	P17182	Eno1	sp|P17182|ENOA_MOUSE Alpha-enolase OS=Mus musculus OX=10090 GN=Eno1 PE=1 SV=3	24	4.49831e+06	4.88443e+06	4.93779e+06	4.97318e+06	5.15061e+06	5.43744e+06	4.77408e+06	4.92243e+06	5.48806e+06	5.18905e+06	4.96012e+06	4.75063e+06	4.91111e+06	5.03652e+06	5.07458e+06	0.0455675	0.0570221	0.0620538	0.0360303	0.0468956	0.335011	0.263726
sp|P17183|ENOG_MOUSE Gamma-enolase OS=Mus musculus OX=10090 GN=Eno2 PE=1 SV=2	P17183	Eno2	sp|P17183|ENOG_MOUSE Gamma-enolase OS=Mus musculus OX=10090 GN=Eno2 PE=1 SV=2	3	1.32155e+06	1.35383e+06	1.42222e+06	1.47028e+06	1.39908e+06	1.60033e+06	1.7477e+06	1.44336e+06	1.58136e+06	1.64721e+06	1.58683e+06	1.62784e+06	1.38803e+06	1.52184e+06	1.60733e+06	0.0481214	0.102672	0.0198187	0.131301	0.211955	0.125569	0.00475193
sp|P17225|PTBP1_MOUSE Polypyrimidine tract-binding protein 1 OS=Mus musculus OX=10090 GN=Ptbp1 PE=1 SV=2;sp|Q8BHD7|PTBP3_MOUSE Polypyrimidine tract-binding protein 3 OS=Mus musculus OX=10090 GN=Ptbp3 PE=1 SV=1	P17225	Ptbp1	sp|P17225|PTBP1_MOUSE Polypyrimidine tract-binding protein 1 OS=Mus musculus OX=10090 GN=Ptbp1 PE=1 SV=2;sp|Q8BHD7|PTBP3_MOUSE Polypyrimidine tract-binding protein 3 OS=Mus musculus OX=10090 GN=Ptbp3 PE=1 SV=1	1	13478.9	15970.7	14395.4	11803.1	15143.8	15114.3	13108.7	11494.2	16603.3	13967.4	12514.7	15421.9	13937.1	14111.5	14694.7	0.125237	0.128368	0.121241	0.0150609	0.075369	0.868539	0.554454
sp|P17426|AP2A1_MOUSE AP-2 complex subunit alpha-1 OS=Mus musculus OX=10090 GN=Ap2a1 PE=1 SV=1	P17426	Ap2a1	sp|P17426|AP2A1_MOUSE AP-2 complex subunit alpha-1 OS=Mus musculus OX=10090 GN=Ap2a1 PE=1 SV=1	9	50973.6	48857	55859.5	48487.7	57908.3	56923	56917.2	48035	56166.7	53028.5	49630	53710.7	49915.3	56920.1	53369.6	0.0664469	0.0842786	0.0507556	0.18978	0.0968307	0.257247	0.411842
sp|P17427|AP2A2_MOUSE AP-2 complex subunit alpha-2 OS=Mus musculus OX=10090 GN=Ap2a2 PE=1 SV=2	P17427	Ap2a2	sp|P17427|AP2A2_MOUSE AP-2 complex subunit alpha-2 OS=Mus musculus OX=10090 GN=Ap2a2 PE=1 SV=2	16	244981	218322	244525	221616	267968	262253	259533	215151	268416	251553	241706	266301	233071	260893	258927	0.0618575	0.0967483	0.0492408	0.164417	0.152938	0.260841	0.0584669
sp|P17439|GLCM_MOUSE Lysosomal acid glucosylceramidase OS=Mus musculus OX=10090 GN=Gba PE=1 SV=1	P17439	Gba	sp|P17439|GLCM_MOUSE Lysosomal acid glucosylceramidase OS=Mus musculus OX=10090 GN=Gba PE=1 SV=1	1	10770.8	7803.86	8093.03	8678.65	9524.22	8775.16	8456.82	6412.84	9893.59	7198.3	7582.02	9252.81	8385.84	8615.99	8417.41	0.151627	0.160444	0.152887	0.0396953	-0.000839107	0.535283	0.673918
sp|P17563|SBP1_MOUSE Methanethiol oxidase OS=Mus musculus OX=10090 GN=Selenbp1 PE=1 SV=2	P17563	Selenbp1	sp|P17563|SBP1_MOUSE Methanethiol oxidase OS=Mus musculus OX=10090 GN=Selenbp1 PE=1 SV=2	19	1.04158e+06	1.15552e+06	1.03245e+06	828619	1.10468e+06	1.03762e+06	1.18072e+06	972620	1.20952e+06	917314	1.04386e+06	1.15631e+06	1.03701e+06	1.07115e+06	1.10008e+06	0.134057	0.083167	0.11977	0.0460276	0.0833051	0.455603	0.46533
sp|P17665|COX7C_MOUSE Cytochrome c oxidase subunit 7C, mitochondrial OS=Mus musculus OX=10090 GN=Cox7c PE=1 SV=1	P17665	Cox7c	sp|P17665|COX7C_MOUSE Cytochrome c oxidase subunit 7C, mitochondrial OS=Mus musculus OX=10090 GN=Cox7c PE=1 SV=1	2	71714.5	48856.6	71017	63687.2	83583.6	52914.8	84330.6	70864.6	62459.8	73607.4	81546	64646.5	67352.1	77224.1	69127	0.166332	0.201593	0.124235	0.194559	0.0366276	0.335917	0.310449
sp|P17710|HXK1_MOUSE Hexokinase-1 OS=Mus musculus OX=10090 GN=Hk1 PE=1 SV=3	P17710	Hk1	sp|P17710|HXK1_MOUSE Hexokinase-1 OS=Mus musculus OX=10090 GN=Hk1 PE=1 SV=3	5	8260.54	9047.01	9109.23	9084.81	10441.6	9345.79	9081.2	7884.59	7341.11	8660.99	8381.77	9548.91	9065.91	9213.5	8521.38	0.0462744	0.114261	0.107221	0.0231509	-0.0895556	0.649905	0.436643
sp|P17742|PPIA_MOUSE Peptidyl-prolyl cis-trans isomerase A OS=Mus musculus OX=10090 GN=Ppia PE=1 SV=2	P17742	Ppia	sp|P17742|PPIA_MOUSE Peptidyl-prolyl cis-trans isomerase A OS=Mus musculus OX=10090 GN=Ppia PE=1 SV=2	12	904426	894339	886910	896580	935194	966099	873704	782536	918427	824019	801879	905142	895459	904449	864580	0.00805084	0.0909891	0.0672893	0.0135778	-0.0522166	0.857163	0.380216
sp|P17751|TPIS_MOUSE Triosephosphate isomerase OS=Mus musculus OX=10090 GN=Tpi1 PE=1 SV=4	P17751	Tpi1	sp|P17751|TPIS_MOUSE Triosephosphate isomerase OS=Mus musculus OX=10090 GN=Tpi1 PE=1 SV=4	20	1.25104e+07	1.15091e+07	1.18601e+07	1.18963e+07	1.30731e+07	1.27022e+07	1.29165e+07	1.13405e+07	1.23666e+07	1.23308e+07	1.14415e+07	1.13809e+07	1.18782e+07	1.28094e+07	1.18862e+07	0.0348315	0.0634064	0.0456265	0.108835	-3.99219e-05	0.38125	0.888697
sp|P17809|GTR1_MOUSE Solute carrier family 2, facilitated glucose transporter member 1 OS=Mus musculus OX=10090 GN=Slc2a1 PE=1 SV=4	P17809	Slc2a1	sp|P17809|GTR1_MOUSE Solute carrier family 2, facilitated glucose transporter member 1 OS=Mus musculus OX=10090 GN=Slc2a1 PE=1 SV=4	1	1425.89	2319.54	1455.43	980.371	1329.12	1174.02	1195.06	1821.14	1387.84	1715.51	1182.95	1294.71	1440.66	1262.09	1341.27	0.362413	0.218951	0.164376	-0.192877	-0.103919	0.653554	0.712696
sp|P17897|LYZ1_MOUSE Lysozyme C-1 OS=Mus musculus OX=10090 GN=Lyz1 PE=1 SV=1	P17897	Lyz1	sp|P17897|LYZ1_MOUSE Lysozyme C-1 OS=Mus musculus OX=10090 GN=Lyz1 PE=1 SV=1	2	2490.28	2302.65	1982.99	1608.7	2090.43	2546.43	1426.71	1972.79	3317.55	19854.5	2408.82	3332.57	2142.82	2031.61	3325.06	0.184436	0.229147	1.16603	-0.0734675	0.63789	0.722579	0.0807419
sp|P17918|PCNA_MOUSE Proliferating cell nuclear antigen OS=Mus musculus OX=10090 GN=Pcna PE=1 SV=2	P17918	Pcna	sp|P17918|PCNA_MOUSE Proliferating cell nuclear antigen OS=Mus musculus OX=10090 GN=Pcna PE=1 SV=2	3	12619.9	11296.2	13590.4	11366.4	12163.5	12277	11266.3	13796.2	14223.6	13308.6	12551.8	13895.8	11993.2	12220.2	13602.2	0.089904	0.0847894	0.0543842	0.0290149	0.183267	0.841628	0.0999051
sp|P18242|CATD_MOUSE Cathepsin D OS=Mus musculus OX=10090 GN=Ctsd PE=1 SV=1	P18242	Ctsd	sp|P18242|CATD_MOUSE Cathepsin D OS=Mus musculus OX=10090 GN=Ctsd PE=1 SV=1	8	372084	323777	321084	354707	406310	470839	378588	509840	382127	385384	364696	372708	339242	438575	377417	0.0720787	0.135474	0.024934	0.368096	0.155236	0.01027	0.0683499
sp|P18572|BASI_MOUSE Basigin OS=Mus musculus OX=10090 GN=Bsg PE=1 SV=2	P18572	Bsg	sp|P18572|BASI_MOUSE Basigin OS=Mus musculus OX=10090 GN=Bsg PE=1 SV=2	9	260394	251074	259379	266464	282561	296393	280645	230254	301512	281255	241532	298547	259886	281603	289901	0.0244078	0.106439	0.0983383	0.115774	0.157038	0.481671	0.204337
sp|P18654|KS6A3_MOUSE Ribosomal protein S6 kinase alpha-3 OS=Mus musculus OX=10090 GN=Rps6ka3 PE=1 SV=2	P18654	Rps6ka3	sp|P18654|KS6A3_MOUSE Ribosomal protein S6 kinase alpha-3 OS=Mus musculus OX=10090 GN=Rps6ka3 PE=1 SV=2	8	100606	84380.7	91541	90531.3	87619	92965.4	93561.4	90863.3	88108.5	87481.9	82166.3	87341	91036.1	91914.3	87411.4	0.0729023	0.0294179	0.0319795	0.0137784	-0.0585957	0.93861	0.22696
sp|P18760|COF1_MOUSE Cofilin-1 OS=Mus musculus OX=10090 GN=Cfl1 PE=1 SV=3	P18760	Cfl1	sp|P18760|COF1_MOUSE Cofilin-1 OS=Mus musculus OX=10090 GN=Cfl1 PE=1 SV=3	5	218428	245339	241519	230224	218497	265332	224745	203271	256793	197463	219748	258526	235871	221621	238270	0.0518875	0.11623	0.127632	-0.0896355	0.0106387	0.659879	0.903892
sp|P18826|KPB1_MOUSE Phosphorylase b kinase regulatory subunit alpha, skeletal muscle isoform OS=Mus musculus OX=10090 GN=Phka1 PE=1 SV=3	P18826	Phka1	sp|P18826|KPB1_MOUSE Phosphorylase b kinase regulatory subunit alpha, skeletal muscle isoform OS=Mus musculus OX=10090 GN=Phka1 PE=1 SV=3	39	1.7409e+06	1.38879e+06	1.63459e+06	1.6226e+06	1.68034e+06	1.70467e+06	1.5276e+06	1.39595e+06	1.51997e+06	1.51797e+06	1.4136e+06	1.32401e+06	1.62859e+06	1.60397e+06	1.46578e+06	0.0929822	0.0912968	0.0651703	-0.023609	-0.152859	0.862184	0.131207
sp|P18872|GNAO_MOUSE Guanine nucleotide-binding protein G(o) subunit alpha OS=Mus musculus OX=10090 GN=Gnao1 PE=1 SV=3	P18872	Gnao1	sp|P18872|GNAO_MOUSE Guanine nucleotide-binding protein G(o) subunit alpha OS=Mus musculus OX=10090 GN=Gnao1 PE=1 SV=3	1	4493.52	7851.78	5698.56	4198.42	5251.26	4846.57	5342.49	4677.4	5439.36	5342.54	4951.93	5463.27	5096.04	5048.91	5390.95	0.298457	0.0633533	0.0447934	-0.00440884	0.0912601	0.596421	0.892103
sp|P19001|K1C19_MOUSE Keratin, type I cytoskeletal 19 OS=Mus musculus OX=10090 GN=Krt19 PE=1 SV=1	P19001	Krt19	sp|P19001|K1C19_MOUSE Keratin, type I cytoskeletal 19 OS=Mus musculus OX=10090 GN=Krt19 PE=1 SV=1	2	3789.98	4614.1	4256.45	2812.86	3773.94	5689.35	5023.42	8552.39	10227.5	8010.94	4856.37	5726.54	4023.22	5356.38	6868.74	0.201734	0.351398	0.335077	0.412546	0.753897	0.0656495	0.0087801
sp|P19096|FAS_MOUSE Fatty acid synthase OS=Mus musculus OX=10090 GN=Fasn PE=1 SV=2	P19096	Fasn	sp|P19096|FAS_MOUSE Fatty acid synthase OS=Mus musculus OX=10090 GN=Fasn PE=1 SV=2	21	201041	337892	422680	182719	187994	181054	239657	137060	223078	110541	190998	148037	269466	184524	169517	0.399868	0.22548	0.292584	-0.498473	-0.632269	0.0888421	0.0510173
sp|P19123|TNNC1_MOUSE Troponin C, slow skeletal and cardiac muscles OS=Mus musculus OX=10090 GN=Tnnc1 PE=1 SV=1	P19123	Tnnc1	sp|P19123|TNNC1_MOUSE Troponin C, slow skeletal and cardiac muscles OS=Mus musculus OX=10090 GN=Tnnc1 PE=1 SV=1	2	5411.5	6439.99	4549.23	5158.76	3130.63	3475.53	3978.43	5458.13	3495.58	5611.53	3810.21	11839.2	5285.13	3726.98	4710.87	0.146219	0.255776	0.62696	-0.506809	-0.192393	0.0367346	0.938899
sp|P19157|GSTP1_MOUSE Glutathione S-transferase P 1 OS=Mus musculus OX=10090 GN=Gstp1 PE=1 SV=2	P19157	Gstp1	sp|P19157|GSTP1_MOUSE Glutathione S-transferase P 1 OS=Mus musculus OX=10090 GN=Gstp1 PE=1 SV=2	9	1.55233e+06	1.3436e+06	1.46106e+06	1.40134e+06	1.3343e+06	1.74371e+06	1.37867e+06	1.49744e+06	1.64248e+06	1.31459e+06	1.49282e+06	1.48922e+06	1.4312e+06	1.43806e+06	1.49102e+06	0.0619338	0.123299	0.0902928	0.00597993	0.059393	0.676967	0.618815
sp|P19182|IFRD1_MOUSE Interferon-related developmental regulator 1 OS=Mus musculus OX=10090 GN=Ifrd1 PE=1 SV=2	P19182	Ifrd1	sp|P19182|IFRD1_MOUSE Interferon-related developmental regulator 1 OS=Mus musculus OX=10090 GN=Ifrd1 PE=1 SV=2	1	340.006	340.006	340.006	340.006	686.609	340.006	340.006	340.006	340.006	340.006	340.006	340.006	340.006	340.006	340.006	0	0.406185	0	0	0	0.284792	1
sp|P19221|THRB_MOUSE Prothrombin OS=Mus musculus OX=10090 GN=F2 PE=1 SV=1	P19221	F2	sp|P19221|THRB_MOUSE Prothrombin OS=Mus musculus OX=10090 GN=F2 PE=1 SV=1	5	42133.7	43210.3	45446.5	41544.7	33564.2	42311.4	41973.2	44287	46230.1	46122.2	34402.9	42880	42672	42142.3	44501.1	0.0399108	0.117364	0.131082	-0.0179163	0.0597094	0.350505	0.757511
sp|P19246|NFH_MOUSE Neurofilament heavy polypeptide OS=Mus musculus OX=10090 GN=Nefh PE=1 SV=3	P19246	Nefh	sp|P19246|NFH_MOUSE Neurofilament heavy polypeptide OS=Mus musculus OX=10090 GN=Nefh PE=1 SV=3	13	43174.8	124156	45914.3	54809.7	37569.8	70093.7	36619.7	48404.1	58263.2	84898.3	43214.1	63602.1	50362	42986.9	60932.7	0.573272	0.32304	0.276041	-0.234336	0.279144	0.311966	0.993806
sp|P19253|RL13A_MOUSE 60S ribosomal protein L13a OS=Mus musculus OX=10090 GN=Rpl13a PE=1 SV=4	P19253	Rpl13a	sp|P19253|RL13A_MOUSE 60S ribosomal protein L13a OS=Mus musculus OX=10090 GN=Rpl13a PE=1 SV=4	7	192640	168446	186575	194182	218191	224081	207777	151918	220031	192236	199702	207020	189607	212984	203361	0.063674	0.164979	0.057841	0.167483	0.100979	0.467794	0.0745327
sp|P19258|MPV17_MOUSE Protein Mpv17 OS=Mus musculus OX=10090 GN=Mpv17 PE=1 SV=1	P19258	Mpv17	sp|P19258|MPV17_MOUSE Protein Mpv17 OS=Mus musculus OX=10090 GN=Mpv17 PE=1 SV=1	1	15780.5	16169.3	15553.7	15164.7	15330.9	19511.5	15709.2	11906.3	20639	13119.2	15602.7	15946.4	15667.1	15520.1	15774.6	0.0268352	0.199209	0.192238	-0.0136743	0.00981447	0.851129	0.75356
sp|P19324|SERPH_MOUSE Serpin H1 OS=Mus musculus OX=10090 GN=Serpinh1 PE=1 SV=3	P19324	Serpinh1	sp|P19324|SERPH_MOUSE Serpin H1 OS=Mus musculus OX=10090 GN=Serpinh1 PE=1 SV=3	5	162567	141883	193697	155389	194980	182784	168393	116573	179348	163465	137749	237828	158978	175589	171407	0.134363	0.208205	0.236281	0.142533	0.107419	0.987378	0.508262
sp|P19536|COX5B_MOUSE Cytochrome c oxidase subunit 5B, mitochondrial OS=Mus musculus OX=10090 GN=Cox5b PE=1 SV=1	P19536	Cox5b	sp|P19536|COX5B_MOUSE Cytochrome c oxidase subunit 5B, mitochondrial OS=Mus musculus OX=10090 GN=Cox5b PE=1 SV=1	8	311915	276365	326012	304867	556578	420606	408670	380316	517829	458583	457770	547978	308391	414638	488206	0.0685379	0.177853	0.0905398	0.427037	0.660163	0.0026152	2.88719e-05
sp|P19783|COX41_MOUSE Cytochrome c oxidase subunit 4 isoform 1, mitochondrial OS=Mus musculus OX=10090 GN=Cox4i1 PE=1 SV=2	P19783	Cox4i1	sp|P19783|COX41_MOUSE Cytochrome c oxidase subunit 4 isoform 1, mitochondrial OS=Mus musculus OX=10090 GN=Cox4i1 PE=1 SV=2	14	1.25686e+06	1.09343e+06	1.1176e+06	1.18371e+06	1.68067e+06	1.57441e+06	1.49654e+06	1.2984e+06	1.57478e+06	1.40959e+06	1.39473e+06	1.58068e+06	1.15066e+06	1.53547e+06	1.49219e+06	0.0630744	0.10675	0.0681733	0.416359	0.373357	0.00372371	0.00112454
sp|P19973|LSP1_MOUSE Lymphocyte-specific protein 1 OS=Mus musculus OX=10090 GN=Lsp1 PE=1 SV=2	P19973	Lsp1	sp|P19973|LSP1_MOUSE Lymphocyte-specific protein 1 OS=Mus musculus OX=10090 GN=Lsp1 PE=1 SV=2	2	10316.3	12910.6	15872.3	15304.4	8997.6	9116.78	10504.9	10730.4	8442.67	9099.02	8545.16	10741.6	14107.5	9810.85	8822.09	0.186616	0.0921908	0.115436	-0.522422	-0.672771	0.0129603	0.005572
sp|P20029|BIP_MOUSE Endoplasmic reticulum chaperone BiP OS=Mus musculus OX=10090 GN=Hspa5 PE=1 SV=3	P20029	Hspa5	sp|P20029|BIP_MOUSE Endoplasmic reticulum chaperone BiP OS=Mus musculus OX=10090 GN=Hspa5 PE=1 SV=3	31	1.0878e+06	1.00216e+06	1.02464e+06	1.06781e+06	1.12624e+06	1.4415e+06	1.10936e+06	1.08737e+06	1.17603e+06	1.11166e+06	1.0444e+06	1.31535e+06	1.04623e+06	1.1178e+06	1.14384e+06	0.0374496	0.140774	0.0994812	0.095737	0.128432	0.110058	0.0976249
sp|P20060|HEXB_MOUSE Beta-hexosaminidase subunit beta OS=Mus musculus OX=10090 GN=Hexb PE=1 SV=2	P20060	Hexb	sp|P20060|HEXB_MOUSE Beta-hexosaminidase subunit beta OS=Mus musculus OX=10090 GN=Hexb PE=1 SV=2	1	9009.47	8426.78	8622.52	8345.23	6458.92	8971.76	7728.77	5902.24	7084.24	7252.02	6856.55	7090.37	8524.65	7093.85	7087.31	0.03443	0.188636	0.0229949	-0.27078	-0.266309	0.0737615	0.000548868
sp|P20108|PRDX3_MOUSE Thioredoxin-dependent peroxide reductase, mitochondrial OS=Mus musculus OX=10090 GN=Prdx3 PE=1 SV=1	P20108	Prdx3	sp|P20108|PRDX3_MOUSE Thioredoxin-dependent peroxide reductase, mitochondrial OS=Mus musculus OX=10090 GN=Prdx3 PE=1 SV=1	7	1.53284e+06	1.40035e+06	1.44066e+06	1.39909e+06	1.87799e+06	1.90409e+06	1.73908e+06	1.6633e+06	1.90184e+06	1.6463e+06	1.61476e+06	1.80647e+06	1.4205e+06	1.80854e+06	1.72638e+06	0.0434999	0.0636874	0.0777483	0.347505	0.279945	0.00209007	0.0050046
sp|P20152|VIME_MOUSE Vimentin OS=Mus musculus OX=10090 GN=Vim PE=1 SV=3	P20152	Vim	sp|P20152|VIME_MOUSE Vimentin OS=Mus musculus OX=10090 GN=Vim PE=1 SV=3	32	582147	843199	725335	658246	782477	868020	514914	576630	696562	715453	718485	733938	691790	679553	716969	0.157634	0.243619	0.0214225	-0.0407902	0.0532707	0.778948	0.711141
sp|P20444|KPCA_MOUSE Protein kinase C alpha type OS=Mus musculus OX=10090 GN=Prkca PE=1 SV=3	P20444	Prkca	sp|P20444|KPCA_MOUSE Protein kinase C alpha type OS=Mus musculus OX=10090 GN=Prkca PE=1 SV=3	7	46236.5	44391.3	44180.7	43786.5	51788.7	48541.1	29445.6	44431.1	50483.3	49498.2	42677.3	48458.7	44286	46486.1	48978.5	0.0243629	0.226724	0.073262	0.0685437	0.14522	0.691142	0.190046
sp|P20801|TNNC2_MOUSE Troponin C, skeletal muscle OS=Mus musculus OX=10090 GN=Tnnc2 PE=1 SV=2	P20801	Tnnc2	sp|P20801|TNNC2_MOUSE Troponin C, skeletal muscle OS=Mus musculus OX=10090 GN=Tnnc2 PE=1 SV=2	9	2.30981e+06	2.24233e+06	2.24313e+06	2.35181e+06	1.96899e+06	2.14207e+06	1.85099e+06	2.78459e+06	2.49041e+06	1.94184e+06	2.92318e+06	2.83901e+06	2.27647e+06	2.05553e+06	2.66471e+06	0.0234694	0.190317	0.174916	-0.148415	0.224244	0.521865	0.298271
sp|P20918|PLMN_MOUSE Plasminogen OS=Mus musculus OX=10090 GN=Plg PE=1 SV=3	P20918	Plg	sp|P20918|PLMN_MOUSE Plasminogen OS=Mus musculus OX=10090 GN=Plg PE=1 SV=3	8	115077	110534	114013	118030	74929.4	111858	105550	130483	105355	96723.2	84289.1	108813	114545	108704	101039	0.0270477	0.218406	0.110587	-0.0761056	-0.182307	0.382039	0.0333184
sp|P21107|TPM3_MOUSE Tropomyosin alpha-3 chain OS=Mus musculus OX=10090 GN=Tpm3 PE=1 SV=3	P21107	Tpm3	sp|P21107|TPM3_MOUSE Tropomyosin alpha-3 chain OS=Mus musculus OX=10090 GN=Tpm3 PE=1 SV=3	34	5.68378e+06	6.84924e+06	5.91548e+06	6.13344e+06	1.86266e+06	1.56545e+06	4.44687e+06	5.78831e+06	1.7966e+06	3.68036e+06	3.55954e+06	3.58386e+06	6.02446e+06	3.15477e+06	3.5717e+06	0.0819814	0.598251	0.287524	-1.06552	-0.753993	0.0283047	0.0019605
sp|P21126|UBL4A_MOUSE Ubiquitin-like protein 4A OS=Mus musculus OX=10090 GN=Ubl4a PE=1 SV=1	P21126	Ubl4a	sp|P21126|UBL4A_MOUSE Ubiquitin-like protein 4A OS=Mus musculus OX=10090 GN=Ubl4a PE=1 SV=1	2	17562	15767.4	18202.7	15023.7	22338	17624.8	19662.9	15031.2	22635.3	18334.5	19068.8	22193	16664.7	18643.8	20630.9	0.0895859	0.165928	0.105642	0.16184	0.305958	0.260958	0.013893
sp|P21278|GNA11_MOUSE Guanine nucleotide-binding protein subunit alpha-11 OS=Mus musculus OX=10090 GN=Gna11 PE=1 SV=1	P21278	Gna11	sp|P21278|GNA11_MOUSE Guanine nucleotide-binding protein subunit alpha-11 OS=Mus musculus OX=10090 GN=Gna11 PE=1 SV=1	3	31234.2	30046.2	29983	28231.5	33256.3	36963.1	32820.1	26852.9	36085.2	28853.1	31165.2	33724.6	30014.6	33038.2	32444.9	0.0414034	0.1288	0.0964959	0.138442	0.111205	0.299134	0.182032
sp|P21279|GNAQ_MOUSE Guanine nucleotide-binding protein G(q) subunit alpha OS=Mus musculus OX=10090 GN=Gnaq PE=1 SV=4	P21279	Gnaq	sp|P21279|GNAQ_MOUSE Guanine nucleotide-binding protein G(q) subunit alpha OS=Mus musculus OX=10090 GN=Gnaq PE=1 SV=4	7	40424.4	42291.5	44618.5	41170.9	53130.9	44562.2	48947.4	42472.2	43682.8	51434	46448.2	38022.3	41731.2	46754.8	45065.5	0.0434422	0.100341	0.124594	0.162529	0.110347	0.0929798	0.395342
sp|P21300|ALD1_MOUSE Aldo-keto reductase family 1 member B7 OS=Mus musculus OX=10090 GN=Akr1b7 PE=1 SV=4	P21300	Akr1b7	sp|P21300|ALD1_MOUSE Aldo-keto reductase family 1 member B7 OS=Mus musculus OX=10090 GN=Akr1b7 PE=1 SV=4	2	78558.1	49159.5	61711.4	67052	48597.6	57935.1	56701.2	52522	51394.6	50158.8	60798	42528	64381.7	54611.6	50776.7	0.1903	0.0787559	0.146295	-0.237257	-0.341348	0.133618	0.0801636
sp|P21440|MDR3_MOUSE Phosphatidylcholine translocator ABCB4 OS=Mus musculus OX=10090 GN=Abcb4 PE=1 SV=2	P21440	Abcb4	sp|P21440|MDR3_MOUSE Phosphatidylcholine translocator ABCB4 OS=Mus musculus OX=10090 GN=Abcb4 PE=1 SV=2	1	1722.76	2075.45	1960.52	1612.18	2086.9	1622.27	2348.79	1820.28	1681.51	1943.09	1793.25	1620.4	1841.64	1953.59	1737.38	0.115366	0.160686	0.0805565	0.0847839	-0.0818127	0.519789	0.53879
sp|P21447|MDR1A_MOUSE ATP-dependent translocase ABCB1 OS=Mus musculus OX=10090 GN=Abcb1a PE=1 SV=3	P21447	Abcb1a	sp|P21447|MDR1A_MOUSE ATP-dependent translocase ABCB1 OS=Mus musculus OX=10090 GN=Abcb1a PE=1 SV=3	6	15263.4	15502.6	12822.5	15334.2	15844.6	17109.9	15682.2	15342.6	16341.7	14622.4	14993.4	16894.3	15298.8	15763.4	15667.5	0.0866262	0.0482806	0.0687226	0.0431447	0.033023	0.176732	0.288064
sp|P21460|CYTC_MOUSE Cystatin-C OS=Mus musculus OX=10090 GN=Cst3 PE=1 SV=2	P21460	Cst3	sp|P21460|CYTC_MOUSE Cystatin-C OS=Mus musculus OX=10090 GN=Cst3 PE=1 SV=2	4	32770.8	28804.9	31682.3	31986.2	33699.9	37161.6	32120.3	28683	30799	29745	28891.3	34430.9	31834.3	32910.1	30272	0.0553348	0.106967	0.0787228	0.0475508	-0.0727971	0.481889	0.819168
sp|P21550|ENOB_MOUSE Beta-enolase OS=Mus musculus OX=10090 GN=Eno3 PE=1 SV=3	P21550	Eno3	sp|P21550|ENOB_MOUSE Beta-enolase OS=Mus musculus OX=10090 GN=Eno3 PE=1 SV=3	29	3.5559e+07	3.45126e+07	3.68174e+07	3.53534e+07	3.78809e+07	3.92152e+07	3.92349e+07	3.45957e+07	3.72518e+07	3.76633e+07	3.4718e+07	3.49215e+07	3.54562e+07	3.85481e+07	3.60866e+07	0.0267803	0.0578981	0.0424589	0.120412	0.0246813	0.243218	0.687349
sp|P21614|VTDB_MOUSE Vitamin D-binding protein OS=Mus musculus OX=10090 GN=Gc PE=1 SV=2	P21614	Gc	sp|P21614|VTDB_MOUSE Vitamin D-binding protein OS=Mus musculus OX=10090 GN=Gc PE=1 SV=2	9	188775	174120	202513	174630	73969.2	89813.3	202828	171819	98073	151399	118243	147992	181702	130816	133118	0.072978	0.464383	0.196967	-0.547536	-0.456845	0.0938198	0.00505989
sp|P21619|LMNB2_MOUSE Lamin-B2 OS=Mus musculus OX=10090 GN=Lmnb2 PE=1 SV=2	P21619	Lmnb2	sp|P21619|LMNB2_MOUSE Lamin-B2 OS=Mus musculus OX=10090 GN=Lmnb2 PE=1 SV=2	13	93147.2	144502	113039	113068	143869	153005	75604.9	127672	163984	148986	160070	155202	113054	135770	157636	0.183102	0.276557	0.041204	0.261591	0.479421	0.750379	0.00588141
sp|P21836|ACES_MOUSE Acetylcholinesterase OS=Mus musculus OX=10090 GN=Ache PE=1 SV=1	P21836	Ache	sp|P21836|ACES_MOUSE Acetylcholinesterase OS=Mus musculus OX=10090 GN=Ache PE=1 SV=1	1	877.681	1752.86	903.121	1072.67	1105.66	1396.75	996.48	936.556	904.307	1424.4	1083.55	936.622	987.896	1051.07	1010.09	0.356108	0.184237	0.218849	0.0928091	0.0335541	0.959318	0.848968
sp|P21956|MFGM_MOUSE Lactadherin OS=Mus musculus OX=10090 GN=Mfge8 PE=1 SV=3	P21956	Mfge8	sp|P21956|MFGM_MOUSE Lactadherin OS=Mus musculus OX=10090 GN=Mfge8 PE=1 SV=3	4	51428.2	43996.5	45479.3	39859.6	28566	24334.5	28656.3	19837	45807.6	28918.8	28529.8	41194.8	44737.9	26450.3	35056.8	0.105998	0.165343	0.241972	-0.762647	-0.374066	0.000212522	0.0734602
sp|P21958|TAP1_MOUSE Antigen peptide transporter 1 OS=Mus musculus OX=10090 GN=Tap1 PE=1 SV=3	P21958	Tap1	sp|P21958|TAP1_MOUSE Antigen peptide transporter 1 OS=Mus musculus OX=10090 GN=Tap1 PE=1 SV=3	2	680.012	680.012	1049.39	680.012	1116.37	1070.19	1497.35	680.012	680.012	680.012	1351.9	1441.82	680.012	1093.28	1015.96	0.239125	0.306347	0.400118	0.684712	0.495679	0.0903266	0.252868
sp|P21981|TGM2_MOUSE Protein-glutamine gamma-glutamyltransferase 2 OS=Mus musculus OX=10090 GN=Tgm2 PE=1 SV=4	P21981	Tgm2	sp|P21981|TGM2_MOUSE Protein-glutamine gamma-glutamyltransferase 2 OS=Mus musculus OX=10090 GN=Tgm2 PE=1 SV=4	14	224607	381252	259254	334578	342084	308137	201889	345098	249220	340653	265993	252793	296916	325111	259393	0.236875	0.224086	0.154911	0.140608	-0.183682	0.985612	0.611336
sp|P22315|HEMH_MOUSE Ferrochelatase, mitochondrial OS=Mus musculus OX=10090 GN=Fech PE=1 SV=2	P22315	Fech	sp|P22315|HEMH_MOUSE Ferrochelatase, mitochondrial OS=Mus musculus OX=10090 GN=Fech PE=1 SV=2	9	178211	171058	189636	173526	228148	196815	193256	173573	228938	183986	195631	207745	175868	195036	201688	0.0462553	0.114068	0.0941073	0.149312	0.197108	0.147082	0.0386964
sp|P22366|MYD88_MOUSE Myeloid differentiation primary response protein MyD88 OS=Mus musculus OX=10090 GN=Myd88 PE=1 SV=3	P22366	Myd88	sp|P22366|MYD88_MOUSE Myeloid differentiation primary response protein MyD88 OS=Mus musculus OX=10090 GN=Myd88 PE=1 SV=3	1	340.006	340.006	340.006	340.006	340.006	713.946	340.006	781.547	340.006	340.006	340.006	340.006	340.006	526.976	340.006	0	0.4358	0	0.535127	0	0.0794363	1
sp|P22599|A1AT2_MOUSE Alpha-1-antitrypsin 1-2 OS=Mus musculus OX=10090 GN=Serpina1b PE=1 SV=2	P22599	Serpina1b	sp|P22599|A1AT2_MOUSE Alpha-1-antitrypsin 1-2 OS=Mus musculus OX=10090 GN=Serpina1b PE=1 SV=2	4	412596	409211	436481	393583	307527	471101	428984	277079	409891	386664	369211	409966	410903	368256	398278	0.0429285	0.251931	0.0502536	-0.177968	-0.0456258	0.293209	0.291
sp|P22892|AP1G1_MOUSE AP-1 complex subunit gamma-1 OS=Mus musculus OX=10090 GN=Ap1g1 PE=1 SV=3	P22892	Ap1g1	sp|P22892|AP1G1_MOUSE AP-1 complex subunit gamma-1 OS=Mus musculus OX=10090 GN=Ap1g1 PE=1 SV=3	7	52137.7	46896.1	49198.2	47986.2	54596.2	57225.5	53523.3	47647.1	54924.8	49917.2	50035.9	57174.7	48592.2	54059.7	52480.4	0.0460768	0.0759635	0.0683794	0.15387	0.109598	0.16838	0.139987
sp|P22907|HEM3_MOUSE Porphobilinogen deaminase OS=Mus musculus OX=10090 GN=Hmbs PE=1 SV=2	P22907	Hmbs	sp|P22907|HEM3_MOUSE Porphobilinogen deaminase OS=Mus musculus OX=10090 GN=Hmbs PE=1 SV=2	3	8739.79	7349.68	6504.21	8713.52	6070.41	8304.45	8310.25	7184.9	8894.25	6702.8	7655.37	11025.7	8031.6	7744.67	8274.81	0.139897	0.143449	0.217882	-0.0510424	0.0442044	0.631156	0.500614
sp|P23116|EIF3A_MOUSE Eukaryotic translation initiation factor 3 subunit A OS=Mus musculus OX=10090 GN=Eif3a PE=1 SV=5	P23116	Eif3a	sp|P23116|EIF3A_MOUSE Eukaryotic translation initiation factor 3 subunit A OS=Mus musculus OX=10090 GN=Eif3a PE=1 SV=5	25	518688	425047	533043	504444	609665	556487	598746	428075	566215	530163	524262	547859	511566	577617	539011	0.0974599	0.151994	0.0349237	0.174367	0.0753404	0.316255	0.130493
sp|P23198|CBX3_MOUSE Chromobox protein homolog 3 OS=Mus musculus OX=10090 GN=Cbx3 PE=1 SV=2	P23198	Cbx3	sp|P23198|CBX3_MOUSE Chromobox protein homolog 3 OS=Mus musculus OX=10090 GN=Cbx3 PE=1 SV=2	1	2233.8	2455.91	3100.94	2656.27	2224.99	2833.83	2942.04	2641.43	3205.73	1797.01	2377.73	2808.18	2556.09	2737.63	2592.95	0.141275	0.118726	0.237	0.099208	0.0167808	0.82216	0.758403
sp|P23475|XRCC6_MOUSE X-ray repair cross-complementing protein 6 OS=Mus musculus OX=10090 GN=Xrcc6 PE=1 SV=5	P23475	Xrcc6	sp|P23475|XRCC6_MOUSE X-ray repair cross-complementing protein 6 OS=Mus musculus OX=10090 GN=Xrcc6 PE=1 SV=5	4	19747.6	20348.5	17364.5	19814.5	18604.2	20287.3	20163.2	15490.5	19021.3	16657.1	18339.8	18529.2	19781	19383.7	18434.5	0.0688614	0.119801	0.056651	-0.0304367	-0.101728	0.593222	0.246991
sp|P23492|PNPH_MOUSE Purine nucleoside phosphorylase OS=Mus musculus OX=10090 GN=Pnp PE=1 SV=2	P23492	Pnp	sp|P23492|PNPH_MOUSE Purine nucleoside phosphorylase OS=Mus musculus OX=10090 GN=Pnp PE=1 SV=2	3	34674.3	42645.2	41036.2	38987.3	42063	46768	46993.1	39043.6	55457.1	43594.7	46659.8	49992.9	40011.7	44415.5	48326.3	0.0876902	0.0882156	0.103785	0.149086	0.272	0.143886	0.0110676
sp|P23506|PIMT_MOUSE Protein-L-isoaspartate(D-aspartate) O-methyltransferase OS=Mus musculus OX=10090 GN=Pcmt1 PE=1 SV=3	P23506	Pcmt1	sp|P23506|PIMT_MOUSE Protein-L-isoaspartate(D-aspartate) O-methyltransferase OS=Mus musculus OX=10090 GN=Pcmt1 PE=1 SV=3	10	150534	154927	153516	147665	168392	137806	172724	150860	170858	149287	157071	173676	152025	159626	163965	0.0213136	0.102568	0.0708391	0.068275	0.107867	0.581505	0.160846
sp|P23591|FCL_MOUSE GDP-L-fucose synthase OS=Mus musculus OX=10090 GN=Tsta3 PE=1 SV=3	P23591	Tsta3	sp|P23591|FCL_MOUSE GDP-L-fucose synthase OS=Mus musculus OX=10090 GN=Tsta3 PE=1 SV=3	2	28307.9	28662.6	28761.4	25736.2	26447.7	31031.6	30316.1	20454.7	26448.3	26979.8	26532.5	26137	28485.3	28381.9	26490.4	0.0514534	0.178978	0.0131207	-0.00857421	-0.104721	0.664533	0.246273
sp|P23881|TCEA3_MOUSE Transcription elongation factor A protein 3 OS=Mus musculus OX=10090 GN=Tcea3 PE=1 SV=3	P23881	Tcea3	sp|P23881|TCEA3_MOUSE Transcription elongation factor A protein 3 OS=Mus musculus OX=10090 GN=Tcea3 PE=1 SV=3	2	1611.89	680.012	680.012	680.012	1603.36	1290.74	1084.72	680.012	1686.83	680.012	1211.02	1338.22	680.012	1187.73	1274.62	0.51035	0.33239	0.339808	0.799134	0.904639	0.287512	0.230949
sp|P23927|CRYAB_MOUSE Alpha-crystallin B chain OS=Mus musculus OX=10090 GN=Cryab PE=1 SV=2	P23927	Cryab	sp|P23927|CRYAB_MOUSE Alpha-crystallin B chain OS=Mus musculus OX=10090 GN=Cryab PE=1 SV=2	11	2.03676e+06	2.05443e+06	1.71382e+06	2.02744e+06	2.53969e+06	2.57018e+06	2.66231e+06	2.0887e+06	2.78626e+06	2.56839e+06	2.83132e+06	3.5554e+06	2.0321e+06	2.55493e+06	2.80879e+06	0.083368	0.103993	0.146157	0.330295	0.466936	0.0108625	0.000800049
sp|P23953|EST1C_MOUSE Carboxylesterase 1C OS=Mus musculus OX=10090 GN=Ces1c PE=1 SV=4	P23953	Ces1c	sp|P23953|EST1C_MOUSE Carboxylesterase 1C OS=Mus musculus OX=10090 GN=Ces1c PE=1 SV=4	15	547430	528564	630978	516069	566478	493925	587952	313188	556529	572330	479777	497899	537997	530202	527214	0.0931615	0.254481	0.0849419	-0.0242196	-0.0312219	0.291344	0.41051
sp|P24270|CATA_MOUSE Catalase OS=Mus musculus OX=10090 GN=Cat PE=1 SV=4	P24270	Cat	sp|P24270|CATA_MOUSE Catalase OS=Mus musculus OX=10090 GN=Cat PE=1 SV=4	17	352726	231070	301538	288473	433957	309572	381930	458680	311149	324325	313960	352841	295005	407943	319143	0.170331	0.166457	0.0584941	0.465043	0.113625	0.0262302	0.215948
sp|P24369|PPIB_MOUSE Peptidyl-prolyl cis-trans isomerase B OS=Mus musculus OX=10090 GN=Ppib PE=1 SV=2	P24369	Ppib	sp|P24369|PPIB_MOUSE Peptidyl-prolyl cis-trans isomerase B OS=Mus musculus OX=10090 GN=Ppib PE=1 SV=2	7	436248	449011	421543	415763	417786	502520	442142	403202	482113	399915	408882	481823	428895	429964	445353	0.0347803	0.0992062	0.10139	0.00322418	0.0496802	0.715732	0.661122
sp|P24452|CAPG_MOUSE Macrophage-capping protein OS=Mus musculus OX=10090 GN=Capg PE=1 SV=2	P24452	Capg	sp|P24452|CAPG_MOUSE Macrophage-capping protein OS=Mus musculus OX=10090 GN=Capg PE=1 SV=2	3	15193.2	16392.1	17914.1	13903.5	15717.8	18110.7	14638.5	13725	17776.1	13388.8	15331.9	17860.2	15792.6	15178.1	16554	0.107896	0.121733	0.133534	-0.0571298	0.0650295	0.800233	0.882902
sp|P24457|CP2DB_MOUSE Cytochrome P450 2D11 OS=Mus musculus OX=10090 GN=Cyp2d11 PE=2 SV=2	P24457	Cyp2d11	sp|P24457|CP2DB_MOUSE Cytochrome P450 2D11 OS=Mus musculus OX=10090 GN=Cyp2d11 PE=2 SV=2	1	2072.58	1789.47	1086.84	1505.13	2107.04	1471.67	1355.98	1368.74	2060.24	1454.23	2228.88	1597.81	1647.3	1420.2	1829.02	0.260705	0.227107	0.200723	-0.209561	0.144745	0.932869	0.377049
sp|P24472|GSTA4_MOUSE Glutathione S-transferase A4 OS=Mus musculus OX=10090 GN=Gsta4 PE=1 SV=3	P24472	Gsta4	sp|P24472|GSTA4_MOUSE Glutathione S-transferase A4 OS=Mus musculus OX=10090 GN=Gsta4 PE=1 SV=3	5	150648	149098	147561	149643	224403	155025	185397	137663	174173	173181	168376	163572	149370	170211	170778	0.00863599	0.216581	0.0287188	0.182668	0.193091	0.174323	0.00475355
sp|P24526|MYP2_MOUSE Myelin P2 protein OS=Mus musculus OX=10090 GN=Pmp2 PE=2 SV=2	P24526	Pmp2	sp|P24526|MYP2_MOUSE Myelin P2 protein OS=Mus musculus OX=10090 GN=Pmp2 PE=2 SV=2	4	23194.6	18393.7	22127.1	17799.4	22252.3	24438.3	25249.2	24955.7	27408.5	29454.2	24757.3	23581.6	20260.4	24697	26082.9	0.131608	0.0559974	0.100472	0.291744	0.368727	0.0363337	0.0102728
sp|P24527|LKHA4_MOUSE Leukotriene A-4 hydrolase OS=Mus musculus OX=10090 GN=Lta4h PE=1 SV=4	P24527	Lta4h	sp|P24527|LKHA4_MOUSE Leukotriene A-4 hydrolase OS=Mus musculus OX=10090 GN=Lta4h PE=1 SV=4	17	619817	514139	529782	553058	595048	627077	585177	549916	604723	540876	567805	553006	541420	590113	560405	0.0840424	0.0539131	0.0488828	0.124525	0.0499298	0.292024	0.654399
sp|P24547|IMDH2_MOUSE Inosine-5'-monophosphate dehydrogenase 2 OS=Mus musculus OX=10090 GN=Impdh2 PE=1 SV=2	P24547	Impdh2	sp|P24547|IMDH2_MOUSE Inosine-5'-monophosphate dehydrogenase 2 OS=Mus musculus OX=10090 GN=Impdh2 PE=1 SV=2	5	33187.9	30848.1	37603.9	35084.3	33555.8	36238.1	36409.8	33755.3	37849.6	35188.1	33025.5	37924.5	34136.1	34996.7	36518.9	0.083822	0.0441372	0.0654091	0.035569	0.096942	0.656532	0.368304
sp|P24549|AL1A1_MOUSE Retinal dehydrogenase 1 OS=Mus musculus OX=10090 GN=Aldh1a1 PE=1 SV=5	P24549	Aldh1a1	sp|P24549|AL1A1_MOUSE Retinal dehydrogenase 1 OS=Mus musculus OX=10090 GN=Aldh1a1 PE=1 SV=5	12	597427	615397	568710	568113	559673	715511	524140	446536	614482	557412	522632	582219	583069	541906	569815	0.0393845	0.201333	0.0682511	-0.10596	-0.0330759	0.539553	0.496165
sp|P24668|MPRD_MOUSE Cation-dependent mannose-6-phosphate receptor OS=Mus musculus OX=10090 GN=M6pr PE=1 SV=1	P24668	M6pr	sp|P24668|MPRD_MOUSE Cation-dependent mannose-6-phosphate receptor OS=Mus musculus OX=10090 GN=M6pr PE=1 SV=1	1	1473.24	1792.63	1648.38	1657.77	1424.56	1800.06	1797.51	1825.3	2243.12	1598.85	1231.92	1981.79	1653.07	1798.78	1790.32	0.0797111	0.112126	0.250853	0.121876	0.106773	0.606092	0.70266
sp|P25444|RS2_MOUSE 40S ribosomal protein S2 OS=Mus musculus OX=10090 GN=Rps2 PE=1 SV=3	P25444	Rps2	sp|P25444|RS2_MOUSE 40S ribosomal protein S2 OS=Mus musculus OX=10090 GN=Rps2 PE=1 SV=3	11	739609	608438	716227	698553	800420	794104	791915	549759	768406	721752	761756	714053	707390	793010	741754	0.0830535	0.167446	0.0371596	0.164945	0.0680231	0.598358	0.187027
sp|P25799|NFKB1_MOUSE Nuclear factor NF-kappa-B p105 subunit OS=Mus musculus OX=10090 GN=Nfkb1 PE=1 SV=2	P25799	Nfkb1	sp|P25799|NFKB1_MOUSE Nuclear factor NF-kappa-B p105 subunit OS=Mus musculus OX=10090 GN=Nfkb1 PE=1 SV=2	1	340.006	340.006	340.006	340.006	340.006	340.006	340.006	340.006	734.301	340.006	340.006	340.006	340.006	340.006	340.006	0	0	0.449514	0	0	1	0.285513
sp|P25976|UBF1_MOUSE Nucleolar transcription factor 1 OS=Mus musculus OX=10090 GN=Ubtf PE=1 SV=1	P25976	Ubtf	sp|P25976|UBF1_MOUSE Nucleolar transcription factor 1 OS=Mus musculus OX=10090 GN=Ubtf PE=1 SV=1	3	5655.61	4948.5	6513.9	4570.88	6472.39	4454.67	6011.01	6006.49	4881.85	6340.55	5375.68	6461.84	5302.05	6008.75	5858.11	0.157769	0.153732	0.132421	0.183729	0.14219	0.604658	0.515396
sp|P26039|TLN1_MOUSE Talin-1 OS=Mus musculus OX=10090 GN=Tln1 PE=1 SV=2	P26039	Tln1	sp|P26039|TLN1_MOUSE Talin-1 OS=Mus musculus OX=10090 GN=Tln1 PE=1 SV=2	57	767606	782301	755242	731121	859168	892462	860244	749298	924326	744453	770481	922281	761424	859706	846381	0.0285438	0.0744972	0.114634	0.17519	0.146831	0.0848205	0.141777
sp|P26040|EZRI_MOUSE Ezrin OS=Mus musculus OX=10090 GN=Ezr PE=1 SV=3	P26040	Ezr	sp|P26040|EZRI_MOUSE Ezrin OS=Mus musculus OX=10090 GN=Ezr PE=1 SV=3	2	2081.78	1997.87	2409.89	1898.31	2067.4	1669.44	2226.43	1545.83	1515.32	1525.62	1725.9	1789.68	2039.82	1868.42	1625.76	0.105719	0.171542	0.0851251	-0.134551	-0.329763	0.239685	0.00536418
sp|P26041|MOES_MOUSE Moesin OS=Mus musculus OX=10090 GN=Msn PE=1 SV=3	P26041	Msn	sp|P26041|MOES_MOUSE Moesin OS=Mus musculus OX=10090 GN=Msn PE=1 SV=3	20	250951	276146	274724	255736	327364	326849	306420	282135	329838	285451	306133	361203	265230	316635	317985	0.0488534	0.0688508	0.101514	0.255749	0.261636	0.01431	0.0103782
sp|P26043|RADI_MOUSE Radixin OS=Mus musculus OX=10090 GN=Rdx PE=1 SV=3	P26043	Rdx	sp|P26043|RADI_MOUSE Radixin OS=Mus musculus OX=10090 GN=Rdx PE=1 SV=3	34	1.27392e+06	1.24288e+06	1.25759e+06	1.23994e+06	1.44237e+06	1.41162e+06	1.41931e+06	1.25813e+06	1.43578e+06	1.31611e+06	1.28017e+06	1.45518e+06	1.25023e+06	1.41547e+06	1.37595e+06	0.0124455	0.0608688	0.0631908	0.179099	0.136884	0.067654	0.0647866
sp|P26231|CTNA1_MOUSE Catenin alpha-1 OS=Mus musculus OX=10090 GN=Ctnna1 PE=1 SV=1	P26231	Ctnna1	sp|P26231|CTNA1_MOUSE Catenin alpha-1 OS=Mus musculus OX=10090 GN=Ctnna1 PE=1 SV=1	11	80219.7	82169.2	70472.6	72218.3	90046.4	91295.3	83024.9	72791.7	96628.9	72241.1	80791.2	91775.5	76219	86535.7	86283.3	0.0758595	0.100673	0.128534	0.183946	0.177992	0.174477	0.170021
sp|P26262|KLKB1_MOUSE Plasma kallikrein OS=Mus musculus OX=10090 GN=Klkb1 PE=1 SV=2	P26262	Klkb1	sp|P26262|KLKB1_MOUSE Plasma kallikrein OS=Mus musculus OX=10090 GN=Klkb1 PE=1 SV=2	1	14583.7	13317.6	14701.2	12388.3	11310.4	13350.6	14245.9	8363.43	12973.4	13870.9	9828.08	13718.7	13950.7	12330.5	13346.1	0.0801349	0.220852	0.149841	-0.181569	-0.0629916	0.171484	0.292922
sp|P26350|PTMA_MOUSE Prothymosin alpha OS=Mus musculus OX=10090 GN=Ptma PE=1 SV=2	P26350	Ptma	sp|P26350|PTMA_MOUSE Prothymosin alpha OS=Mus musculus OX=10090 GN=Ptma PE=1 SV=2	2	12693.1	16805.5	14428.8	18056.2	13920.1	16491.4	15043	9744.25	17311.7	9765.83	14998.8	16594.2	15617.1	14481.5	15796.5	0.15481	0.210242	0.232337	-0.10581	0.0188205	0.340652	0.620505
sp|P26369|U2AF2_MOUSE Splicing factor U2AF 65 kDa subunit OS=Mus musculus OX=10090 GN=U2af2 PE=1 SV=3	P26369	U2af2	sp|P26369|U2AF2_MOUSE Splicing factor U2AF 65 kDa subunit OS=Mus musculus OX=10090 GN=U2af2 PE=1 SV=3	5	60583	45888.7	58143.7	53108.6	52295.9	55880.7	56709.4	51010.3	54970.4	50152.7	56789.4	48401.7	55626.2	54088.3	52561.5	0.119229	0.0509839	0.0751065	-0.0397607	-0.0817933	0.956047	0.664417
sp|P26443|DHE3_MOUSE Glutamate dehydrogenase 1, mitochondrial OS=Mus musculus OX=10090 GN=Glud1 PE=1 SV=1	P26443	Glud1	sp|P26443|DHE3_MOUSE Glutamate dehydrogenase 1, mitochondrial OS=Mus musculus OX=10090 GN=Glud1 PE=1 SV=1	22	753425	828044	784979	723083	901404	931361	849308	690627	1.02822e+06	744440	838196	960831	769202	875356	899513	0.0581254	0.127139	0.1416	0.186173	0.222726	0.286382	0.0955114
sp|P26450|P85A_MOUSE Phosphatidylinositol 3-kinase regulatory subunit alpha OS=Mus musculus OX=10090 GN=Pik3r1 PE=1 SV=2	P26450	Pik3r1	sp|P26450|P85A_MOUSE Phosphatidylinositol 3-kinase regulatory subunit alpha OS=Mus musculus OX=10090 GN=Pik3r1 PE=1 SV=2	3	4713.43	4711.03	4223.07	5067.83	6510.09	6247.63	4735.47	4818.52	5699.67	4891.56	4911.34	4531.34	4712.23	5533.08	4901.45	0.0741683	0.167023	0.0983901	0.21954	0.0567954	0.087638	0.304599
sp|P26516|PSMD7_MOUSE 26S proteasome non-ATPase regulatory subunit 7 OS=Mus musculus OX=10090 GN=Psmd7 PE=1 SV=2	P26516	Psmd7	sp|P26516|PSMD7_MOUSE 26S proteasome non-ATPase regulatory subunit 7 OS=Mus musculus OX=10090 GN=Psmd7 PE=1 SV=2	6	130942	116265	126412	123876	143029	140935	137907	127920	131673	128607	118889	123378	125144	139421	125993	0.0494126	0.048679	0.0450006	0.155847	0.00951856	0.0682462	0.814341
sp|P26638|SYSC_MOUSE Serine--tRNA ligase, cytoplasmic OS=Mus musculus OX=10090 GN=Sars1 PE=1 SV=3	P26638	Sars1	sp|P26638|SYSC_MOUSE Serine--tRNA ligase, cytoplasmic OS=Mus musculus OX=10090 GN=Sars1 PE=1 SV=3	11	196563	170358	197983	165012	236722	239174	231304	200587	214419	216946	194933	208700	183460	234013	211560	0.0944291	0.0787767	0.0471185	0.354713	0.209154	0.00918533	0.037435
sp|P26645|MARCS_MOUSE Myristoylated alanine-rich C-kinase substrate OS=Mus musculus OX=10090 GN=Marcks PE=1 SV=2	P26645	Marcks	sp|P26645|MARCS_MOUSE Myristoylated alanine-rich C-kinase substrate OS=Mus musculus OX=10090 GN=Marcks PE=1 SV=2	4	26956.3	39096.5	29463.7	33134.2	25538.3	32094.2	28145.3	20589.7	34849.9	21978.2	27049	29790.6	31299	26841.8	28419.8	0.163947	0.181424	0.189068	-0.220853	-0.138414	0.118673	0.287543
sp|P26883|FKB1A_MOUSE Peptidyl-prolyl cis-trans isomerase FKBP1A OS=Mus musculus OX=10090 GN=Fkbp1a PE=1 SV=2	P26883	Fkbp1a	sp|P26883|FKB1A_MOUSE Peptidyl-prolyl cis-trans isomerase FKBP1A OS=Mus musculus OX=10090 GN=Fkbp1a PE=1 SV=2	2	115100	100271	102477	100218	125509	115890	118069	110167	120534	115619	101233	108951	101374	116980	112285	0.0682536	0.0540477	0.0750635	0.206588	0.146924	0.0533318	0.256077
sp|P27048|RSMB_MOUSE Small nuclear ribonucleoprotein-associated protein B OS=Mus musculus OX=10090 GN=Snrpb PE=1 SV=1;sp|P63163|RSMN_MOUSE Small nuclear ribonucleoprotein-associated protein N OS=Mus musculus OX=10090 GN=Snrpn PE=1 SV=1	P27048	Snrpb	sp|P27048|RSMB_MOUSE Small nuclear ribonucleoprotein-associated protein B OS=Mus musculus OX=10090 GN=Snrpb PE=1 SV=1;sp|P63163|RSMN_MOUSE Small nuclear ribonucleoprotein-associated protein N OS=Mus musculus OX=10090 GN=Snrpn PE=1 SV=1	2	12880.7	12474.9	13648	14170	14163.4	16649.4	13425.7	11987.9	16317.4	14298.6	16045.9	14141.2	13264.3	13794.5	15172.2	0.0571993	0.138751	0.0749865	0.0566306	0.192089	0.512407	0.0306359
sp|P27546|MAP4_MOUSE Microtubule-associated protein 4 OS=Mus musculus OX=10090 GN=Map4 PE=1 SV=3	P27546	Map4	sp|P27546|MAP4_MOUSE Microtubule-associated protein 4 OS=Mus musculus OX=10090 GN=Map4 PE=1 SV=3	29	827034	791057	793243	841321	841270	960772	941748	664229	859869	706421	739957	849696	810139	891509	794827	0.030709	0.159294	0.0979878	0.136099	-0.0306604	0.666261	0.553093
sp|P27573|MYP0_MOUSE Myelin protein P0 OS=Mus musculus OX=10090 GN=Mpz PE=1 SV=1	P27573	Mpz	sp|P27573|MYP0_MOUSE Myelin protein P0 OS=Mus musculus OX=10090 GN=Mpz PE=1 SV=1	6	1.68951e+06	4.6298e+06	1.78017e+06	1.61215e+06	1.32182e+06	2.08603e+06	1.47456e+06	1.89032e+06	1.58102e+06	4.16767e+06	1.57655e+06	1.72944e+06	1.73484e+06	1.68244e+06	1.65523e+06	0.605268	0.209891	0.561618	-0.0548472	-0.0687287	0.286507	0.856687
sp|P27601|GNA13_MOUSE Guanine nucleotide-binding protein subunit alpha-13 OS=Mus musculus OX=10090 GN=Gna13 PE=1 SV=1	P27601	Gna13	sp|P27601|GNA13_MOUSE Guanine nucleotide-binding protein subunit alpha-13 OS=Mus musculus OX=10090 GN=Gna13 PE=1 SV=1	3	19996.7	19042.1	20557	19489	18902.2	19684.8	21151.7	20107.6	22433.3	20313.8	18858.6	23499.5	19742.9	19896.2	21373.6	0.0330312	0.0469629	0.0980399	0.0111993	0.112839	0.841658	0.233059
sp|P27612|PLAP_MOUSE Phospholipase A-2-activating protein OS=Mus musculus OX=10090 GN=Plaa PE=1 SV=4	P27612	Plaa	sp|P27612|PLAP_MOUSE Phospholipase A-2-activating protein OS=Mus musculus OX=10090 GN=Plaa PE=1 SV=4	17	246214	220580	228216	234571	273862	316799	272687	264077	267877	251696	233078	276339	231393	273275	259787	0.0466613	0.084085	0.07418	0.240139	0.166416	0.00744882	0.0741801
sp|P27641|XRCC5_MOUSE X-ray repair cross-complementing protein 5 OS=Mus musculus OX=10090 GN=Xrcc5 PE=1 SV=4	P27641	Xrcc5	sp|P27641|XRCC5_MOUSE X-ray repair cross-complementing protein 5 OS=Mus musculus OX=10090 GN=Xrcc5 PE=1 SV=4	1	888.114	1221.35	910.334	690.656	686.443	706.339	672.492	658.427	905.142	1136.67	887.056	877.485	899.224	679.467	896.099	0.236424	0.0300208	0.130223	-0.404242	-0.00498556	0.0256079	0.741229
sp|P27659|RL3_MOUSE 60S ribosomal protein L3 OS=Mus musculus OX=10090 GN=Rpl3 PE=1 SV=3	P27659	Rpl3	sp|P27659|RL3_MOUSE 60S ribosomal protein L3 OS=Mus musculus OX=10090 GN=Rpl3 PE=1 SV=3	5	54435.3	54706.7	60503.3	59270.9	66726.1	69164.5	60685.9	45116.8	61789.1	59270.2	58990.4	64886	56988.8	63706	60529.7	0.0543814	0.178885	0.0447588	0.160285	0.0878086	0.663335	0.153227
sp|P27661|H2AX_MOUSE Histone H2AX OS=Mus musculus OX=10090 GN=H2ax PE=1 SV=2	P27661	H2ax	sp|P27661|H2AX_MOUSE Histone H2AX OS=Mus musculus OX=10090 GN=H2ax PE=1 SV=2	3	39387.3	52266.3	42288.3	47047.3	69731	54883.2	33549.8	51215.6	61405.2	68647.2	75359.8	62958.8	44667.8	53049.4	65803	0.124761	0.284056	0.094344	0.249289	0.559619	0.43534	0.000612498
sp|P27773|PDIA3_MOUSE Protein disulfide-isomerase A3 OS=Mus musculus OX=10090 GN=Pdia3 PE=1 SV=2	P27773	Pdia3	sp|P27773|PDIA3_MOUSE Protein disulfide-isomerase A3 OS=Mus musculus OX=10090 GN=Pdia3 PE=1 SV=2	20	868857	853998	948343	807324	944233	1.00998e+06	924265	838254	936368	871399	858421	1.0123e+06	861428	934249	903883	0.0674528	0.076218	0.0767373	0.117048	0.0685284	0.281754	0.32804
sp|P28063|PSB8_MOUSE Proteasome subunit beta type-8 OS=Mus musculus OX=10090 GN=Psmb8 PE=1 SV=2	P28063	Psmb8	sp|P28063|PSB8_MOUSE Proteasome subunit beta type-8 OS=Mus musculus OX=10090 GN=Psmb8 PE=1 SV=2	2	3746.37	4617.24	3681.83	3420.37	5096.77	5052.73	4013.62	3873.78	4475.14	4682.52	4761.85	4369.23	3714.1	4533.18	4578.83	0.134487	0.145424	0.0396823	0.278026	0.301649	0.13059	0.0292623
sp|P28271|ACOC_MOUSE Cytoplasmic aconitate hydratase OS=Mus musculus OX=10090 GN=Aco1 PE=1 SV=3	P28271	Aco1	sp|P28271|ACOC_MOUSE Cytoplasmic aconitate hydratase OS=Mus musculus OX=10090 GN=Aco1 PE=1 SV=3	18	130867	124583	122416	135351	146302	154943	157270	126869	157147	145862	145451	155914	127725	150623	150888	0.0460523	0.0944019	0.0416994	0.237735	0.24007	0.0596165	0.00378272
sp|P28352|APEX1_MOUSE DNA-(apurinic or apyrimidinic site) lyase OS=Mus musculus OX=10090 GN=Apex1 PE=1 SV=2	P28352	Apex1	sp|P28352|APEX1_MOUSE DNA-(apurinic or apyrimidinic site) lyase OS=Mus musculus OX=10090 GN=Apex1 PE=1 SV=2	5	23688.5	25336.2	24009.2	26956.9	22977.4	27795.6	23877.7	20378.8	28939.9	19731.7	21394.5	26810.3	24672.7	23427.6	24102.4	0.0595338	0.129383	0.180161	-0.0744519	-0.0423802	0.450543	0.639514
sp|P28474|ADHX_MOUSE Alcohol dehydrogenase class-3 OS=Mus musculus OX=10090 GN=Adh5 PE=1 SV=3	P28474	Adh5	sp|P28474|ADHX_MOUSE Alcohol dehydrogenase class-3 OS=Mus musculus OX=10090 GN=Adh5 PE=1 SV=3	11	650155	572655	600449	602672	645747	683130	669882	593287	634402	596647	620123	594704	601561	657815	608385	0.0530247	0.0611557	0.0313381	0.128731	0.0160084	0.230133	0.832391
sp|P28650|PURA1_MOUSE Adenylosuccinate synthetase isozyme 1 OS=Mus musculus OX=10090 GN=Adss1 PE=1 SV=2	P28650	Adss1	sp|P28650|PURA1_MOUSE Adenylosuccinate synthetase isozyme 1 OS=Mus musculus OX=10090 GN=Adss1 PE=1 SV=2	27	4.60765e+06	3.96956e+06	3.93089e+06	4.03634e+06	3.95423e+06	4.55863e+06	4.40022e+06	3.94998e+06	4.64158e+06	3.94121e+06	3.9597e+06	4.06045e+06	4.00295e+06	4.17722e+06	4.01008e+06	0.0767297	0.0738284	0.0798408	0.0594724	0.00250302	0.749156	0.953158
sp|P28651|CAH8_MOUSE Carbonic anhydrase-related protein OS=Mus musculus OX=10090 GN=Ca8 PE=1 SV=5	P28651	Ca8	sp|P28651|CAH8_MOUSE Carbonic anhydrase-related protein OS=Mus musculus OX=10090 GN=Ca8 PE=1 SV=5	1	2748.69	2931.96	3268.49	2922.57	4012.61	3442.51	3783.6	2570.99	3642.73	3698.16	3217.47	3915.87	2927.26	3613.05	3670.45	0.073241	0.18323	0.0807568	0.302059	0.326364	0.18641	0.00782644
sp|P28652|KCC2B_MOUSE Calcium/calmodulin-dependent protein kinase type II subunit beta OS=Mus musculus OX=10090 GN=Camk2b PE=1 SV=2	P28652	Camk2b	sp|P28652|KCC2B_MOUSE Calcium/calmodulin-dependent protein kinase type II subunit beta OS=Mus musculus OX=10090 GN=Camk2b PE=1 SV=2	17	984799	994096	915919	919715	1.05292e+06	1.07559e+06	1.0708e+06	876547	1.03956e+06	980153	930378	953296	952257	1.06186e+06	966724	0.0435793	0.0936675	0.0482626	0.157962	0.022458	0.311946	0.596754
sp|P28653|PGS1_MOUSE Biglycan OS=Mus musculus OX=10090 GN=Bgn PE=1 SV=1	P28653	Bgn	sp|P28653|PGS1_MOUSE Biglycan OS=Mus musculus OX=10090 GN=Bgn PE=1 SV=1	7	136639	182291	161426	148199	118563	87324.9	67814.6	58813.6	86790.2	80662.6	80787.1	100476	154812	77569.8	83788.6	0.124659	0.31819	0.106842	-1.00714	-0.885303	0.00161561	5.02073e-05
sp|P28654|PGS2_MOUSE Decorin OS=Mus musculus OX=10090 GN=Dcn PE=1 SV=1	P28654	Dcn	sp|P28654|PGS2_MOUSE Decorin OS=Mus musculus OX=10090 GN=Dcn PE=1 SV=1	11	937087	1.20502e+06	971151	861119	650892	700596	467014	546664	700158	601828	578690	605446	954119	598778	603637	0.14922	0.177204	0.0864666	-0.677403	-0.660264	0.000953933	0.000314469
sp|P28656|NP1L1_MOUSE Nucleosome assembly protein 1-like 1 OS=Mus musculus OX=10090 GN=Nap1l1 PE=1 SV=2	P28656	Nap1l1	sp|P28656|NP1L1_MOUSE Nucleosome assembly protein 1-like 1 OS=Mus musculus OX=10090 GN=Nap1l1 PE=1 SV=2	1	25873.6	29902.7	23970.7	24734.4	19653.8	40996.8	21590.8	30839.5	27061.1	22784.4	17247.2	31518	25304	26215.2	24922.8	0.101072	0.346236	0.247033	0.0285996	-0.0268655	0.805367	0.540425
sp|P28658|ATX10_MOUSE Ataxin-10 OS=Mus musculus OX=10090 GN=Atxn10 PE=1 SV=2	P28658	Atxn10	sp|P28658|ATX10_MOUSE Ataxin-10 OS=Mus musculus OX=10090 GN=Atxn10 PE=1 SV=2	5	34612.6	26341.4	34859.8	29687.2	41557.6	37791.9	40379.3	32834.4	36047.8	35291.5	39016.6	40780	32149.9	39085.6	37532.2	0.13117	0.101504	0.0678596	0.285277	0.22643	0.0399932	0.0283552
sp|P28659|CELF1_MOUSE CUGBP Elav-like family member 1 OS=Mus musculus OX=10090 GN=Celf1 PE=1 SV=2	P28659	Celf1	sp|P28659|CELF1_MOUSE CUGBP Elav-like family member 1 OS=Mus musculus OX=10090 GN=Celf1 PE=1 SV=2	7	36261.2	32459.8	35373.5	33494.7	39290.3	39189.3	37509.6	35233.5	35748.6	34715.4	33458.6	38771.8	34434.1	38349.5	35232	0.0503428	0.0502394	0.0635712	0.155559	0.0334294	0.0837501	0.460807
sp|P28660|NCKP1_MOUSE Nck-associated protein 1 OS=Mus musculus OX=10090 GN=Nckap1 PE=1 SV=2	P28660	Nckap1	sp|P28660|NCKP1_MOUSE Nck-associated protein 1 OS=Mus musculus OX=10090 GN=Nckap1 PE=1 SV=2	6	45651.7	41505.7	41264.7	43175.4	53478.2	47058.7	46686.5	40280.2	47160.2	44797.3	49932.1	51788.3	42340.5	46872.6	48546.2	0.0471344	0.114988	0.0634805	0.146974	0.197011	0.227225	0.0301931
sp|P28661|SEPT4_MOUSE Septin-4 OS=Mus musculus OX=10090 GN=Septin4 PE=1 SV=1	P28661	Septin4	sp|P28661|SEPT4_MOUSE Septin-4 OS=Mus musculus OX=10090 GN=Septin4 PE=1 SV=1	3	19996.9	18669.1	21273.6	19378.3	27821.7	25264.2	26129.8	25207.5	25583.3	22674.8	26559.8	26868.5	19687.6	25697	26071.5	0.055728	0.0467052	0.0751867	0.384288	0.405114	0.00038435	0.00126774
sp|P28665|MUG1_MOUSE Murinoglobulin-1 OS=Mus musculus OX=10090 GN=Mug1 PE=1 SV=3	P28665	Mug1	sp|P28665|MUG1_MOUSE Murinoglobulin-1 OS=Mus musculus OX=10090 GN=Mug1 PE=1 SV=3	20	208282	169998	210872	185409	114507	224545	190317	116361	196773	200050	163381	191242	196845	153339	194008	0.100582	0.340248	0.0890036	-0.401119	-0.0186535	0.192096	0.670297
sp|P28740|KIF2A_MOUSE Kinesin-like protein KIF2A OS=Mus musculus OX=10090 GN=Kif2a PE=1 SV=2	P28740	Kif2a	sp|P28740|KIF2A_MOUSE Kinesin-like protein KIF2A OS=Mus musculus OX=10090 GN=Kif2a PE=1 SV=2	2	2097.33	1225.85	1866.89	1137.76	1197.39	2201.34	1913.31	1526.05	2197.53	1541.41	1658.72	1744.92	1546.37	1719.68	1701.82	0.298936	0.257061	0.160713	0.175721	0.169401	0.637495	0.355446
sp|P28828|PTPRM_MOUSE Receptor-type tyrosine-protein phosphatase mu OS=Mus musculus OX=10090 GN=Ptprm PE=1 SV=2	P28828	Ptprm	sp|P28828|PTPRM_MOUSE Receptor-type tyrosine-protein phosphatase mu OS=Mus musculus OX=10090 GN=Ptprm PE=1 SV=2	2	7798.77	8826.5	8829.33	7899.08	10744.1	8549.25	10335	8990.55	12656.9	10888.9	9709.91	12381.2	8362.79	9662.75	11635	0.0679626	0.108841	0.120388	0.207173	0.47567	0.0600517	0.00178606
sp|P28843|DPP4_MOUSE Dipeptidyl peptidase 4 OS=Mus musculus OX=10090 GN=Dpp4 PE=1 SV=3	P28843	Dpp4	sp|P28843|DPP4_MOUSE Dipeptidyl peptidase 4 OS=Mus musculus OX=10090 GN=Dpp4 PE=1 SV=3	1	1679.37	1583.51	1647.72	1579.38	1294.63	1251.35	962.87	1229.58	1513.24	1059.86	1543.08	1562.47	1615.61	1240.47	1528.16	0.0302989	0.126858	0.169561	-0.38097	-0.0800731	0.0015743	0.132967
sp|P28867|KPCD_MOUSE Protein kinase C delta type OS=Mus musculus OX=10090 GN=Prkcd PE=1 SV=3	P28867	Prkcd	sp|P28867|KPCD_MOUSE Protein kinase C delta type OS=Mus musculus OX=10090 GN=Prkcd PE=1 SV=3	2	2715.16	2211.73	2322.89	2651.73	2614.18	3119.46	2678.02	3780.04	2227.27	3437.87	2585.97	2544.15	2487.31	2898.74	2565.06	0.0993267	0.176284	0.191964	0.219805	0.0475184	0.0585186	0.438063
sp|P29341|PABP1_MOUSE Polyadenylate-binding protein 1 OS=Mus musculus OX=10090 GN=Pabpc1 PE=1 SV=2	P29341	Pabpc1	sp|P29341|PABP1_MOUSE Polyadenylate-binding protein 1 OS=Mus musculus OX=10090 GN=Pabpc1 PE=1 SV=2	6	61903.1	57174.1	63092.6	58464.9	67234.3	68122.1	69643.5	53522.2	77161.4	71107.8	62186.8	73009.2	60184	67678.2	72058.5	0.046452	0.115612	0.0891025	0.169869	0.260252	0.345583	0.0168705
sp|P29351|PTN6_MOUSE Tyrosine-protein phosphatase non-receptor type 6 OS=Mus musculus OX=10090 GN=Ptpn6 PE=1 SV=2	P29351	Ptpn6	sp|P29351|PTN6_MOUSE Tyrosine-protein phosphatase non-receptor type 6 OS=Mus musculus OX=10090 GN=Ptpn6 PE=1 SV=2	1	993.399	1276.3	1603.12	1016.68	1073.98	1331.23	863.189	1005.05	1017.84	1417.53	1002.91	1317.76	1146.49	1039.51	1167.8	0.232647	0.183448	0.176907	-0.132799	0.0238851	0.345246	0.877792
sp|P29387|GBB4_MOUSE Guanine nucleotide-binding protein subunit beta-4 OS=Mus musculus OX=10090 GN=Gnb4 PE=1 SV=4	P29387	Gnb4	sp|P29387|GBB4_MOUSE Guanine nucleotide-binding protein subunit beta-4 OS=Mus musculus OX=10090 GN=Gnb4 PE=1 SV=4	1	6721.42	6337.48	6925.52	6540.75	7943.34	9359.9	7865.87	7179.89	9198.06	6496.77	7635.39	8389.72	6631.09	7904.6	8012.55	0.0378724	0.113163	0.144887	0.253564	0.27155	0.0131836	0.0459255
sp|P29391|FRIL1_MOUSE Ferritin light chain 1 OS=Mus musculus OX=10090 GN=Ftl1 PE=1 SV=2	P29391	Ftl1	sp|P29391|FRIL1_MOUSE Ferritin light chain 1 OS=Mus musculus OX=10090 GN=Ftl1 PE=1 SV=2	4	114242	141315	141898	124409	102974	132483	112382	158200	122881	103636	118030	140248	132862	122433	120456	0.103619	0.193267	0.124603	-0.119888	-0.138791	0.694805	0.353667
sp|P29416|HEXA_MOUSE Beta-hexosaminidase subunit alpha OS=Mus musculus OX=10090 GN=Hexa PE=1 SV=2	P29416	Hexa	sp|P29416|HEXA_MOUSE Beta-hexosaminidase subunit alpha OS=Mus musculus OX=10090 GN=Hexa PE=1 SV=2	1	2229	1531.71	2103.69	1527.05	1223.18	2333.47	2520.31	1672.96	1742.28	1596.97	1707.1	1900.94	1817.7	2003.22	1724.69	0.200932	0.309206	0.0723766	0.138406	-0.0577752	0.89412	0.630385
sp|P29595|NEDD8_MOUSE NEDD8 OS=Mus musculus OX=10090 GN=Nedd8 PE=1 SV=2	P29595	Nedd8	sp|P29595|NEDD8_MOUSE NEDD8 OS=Mus musculus OX=10090 GN=Nedd8 PE=1 SV=2	2	19041.3	19901.2	17448.9	19509.2	18720.5	18748.2	18542.5	15155	18823.3	15994.8	18157.6	17323.6	19275.3	18631.5	17740.6	0.0567315	0.0989261	0.0693613	-0.0489159	-0.119991	0.315956	0.159577
sp|P29699|FETUA_MOUSE Alpha-2-HS-glycoprotein OS=Mus musculus OX=10090 GN=Ahsg PE=1 SV=1	P29699	Ahsg	sp|P29699|FETUA_MOUSE Alpha-2-HS-glycoprotein OS=Mus musculus OX=10090 GN=Ahsg PE=1 SV=1	4	94970.6	93224.6	100332	110431	84522	106210	102013	88074.2	98321.3	89486.2	87161.6	104627	97651.2	95043.6	93903.8	0.0776268	0.110567	0.085066	-0.0423944	-0.0575095	0.492309	0.409871
sp|P29758|OAT_MOUSE Ornithine aminotransferase, mitochondrial OS=Mus musculus OX=10090 GN=Oat PE=1 SV=1	P29758	Oat	sp|P29758|OAT_MOUSE Ornithine aminotransferase, mitochondrial OS=Mus musculus OX=10090 GN=Oat PE=1 SV=1	7	160220	137232	143622	143828	178567	190565	175056	157849	187664	161005	150709	182717	143725	176812	171861	0.0671501	0.077015	0.10301	0.298832	0.255047	0.0122724	0.0382506
sp|P29788|VTNC_MOUSE Vitronectin OS=Mus musculus OX=10090 GN=Vtn PE=1 SV=2	P29788	Vtn	sp|P29788|VTNC_MOUSE Vitronectin OS=Mus musculus OX=10090 GN=Vtn PE=1 SV=2	1	6710.97	6416.81	9270.13	7683.53	7837.68	7881.74	8049.16	9571.46	7733.48	9663.6	8787.58	8276.13	7197.25	7965.45	8531.86	0.171	0.0994981	0.0952761	0.149531	0.248066	0.251406	0.140167
sp|P30412|PPIC_MOUSE Peptidyl-prolyl cis-trans isomerase C OS=Mus musculus OX=10090 GN=Ppic PE=1 SV=1	P30412	Ppic	sp|P30412|PPIC_MOUSE Peptidyl-prolyl cis-trans isomerase C OS=Mus musculus OX=10090 GN=Ppic PE=1 SV=1	3	239417	253382	254036	232669	299730	236694	263764	182120	226225	224122	229713	221282	246399	250229	225173	0.0431575	0.201815	0.0157651	0.0207182	-0.129399	0.900911	0.0542013
sp|P30416|FKBP4_MOUSE Peptidyl-prolyl cis-trans isomerase FKBP4 OS=Mus musculus OX=10090 GN=Fkbp4 PE=1 SV=5	P30416	Fkbp4	sp|P30416|FKBP4_MOUSE Peptidyl-prolyl cis-trans isomerase FKBP4 OS=Mus musculus OX=10090 GN=Fkbp4 PE=1 SV=5	10	126906	124651	133077	126084	161848	154502	156287	127490	163297	154033	131332	163643	126495	155395	158665	0.0291118	0.102313	0.0990613	0.29684	0.326294	0.029806	0.0123368
sp|P30681|HMGB2_MOUSE High mobility group protein B2 OS=Mus musculus OX=10090 GN=Hmgb2 PE=1 SV=3	P30681	Hmgb2	sp|P30681|HMGB2_MOUSE High mobility group protein B2 OS=Mus musculus OX=10090 GN=Hmgb2 PE=1 SV=3	4	92659.6	101088	104906	94431.4	103234	105339	109196	105564	133261	101562	119769	130538	97759.9	105451	125154	0.0582179	0.0233892	0.118564	0.110095	0.355886	0.137344	0.0142501
sp|P30999|CTND1_MOUSE Catenin delta-1 OS=Mus musculus OX=10090 GN=Ctnnd1 PE=1 SV=2	P30999	Ctnnd1	sp|P30999|CTND1_MOUSE Catenin delta-1 OS=Mus musculus OX=10090 GN=Ctnnd1 PE=1 SV=2	8	16793.6	19112.4	17874.7	17564.8	20363.7	18954.8	19271.9	16726.2	21544.5	20116.1	17921.7	20163.8	17719.8	19113.3	20139.9	0.0540748	0.0810638	0.0751227	0.109227	0.184753	0.374184	0.0608529
sp|P31001|DESM_MOUSE Desmin OS=Mus musculus OX=10090 GN=Des PE=1 SV=3	P31001	Des	sp|P31001|DESM_MOUSE Desmin OS=Mus musculus OX=10090 GN=Des PE=1 SV=3	33	1.85359e+06	3.15399e+06	2.53889e+06	2.50397e+06	3.00092e+06	2.92044e+06	1.74278e+06	2.30457e+06	2.20201e+06	2.8638e+06	3.23133e+06	2.07715e+06	2.52143e+06	2.6125e+06	2.53291e+06	0.211404	0.236141	0.211157	0.0411339	-0.00582945	0.92831	0.814443
sp|P31230|AIMP1_MOUSE Aminoacyl tRNA synthase complex-interacting multifunctional protein 1 OS=Mus musculus OX=10090 GN=Aimp1 PE=1 SV=2	P31230	Aimp1	sp|P31230|AIMP1_MOUSE Aminoacyl tRNA synthase complex-interacting multifunctional protein 1 OS=Mus musculus OX=10090 GN=Aimp1 PE=1 SV=2	11	903518	767926	850241	824182	911961	990295	987911	567707	944133	899954	869331	961569	837211	949936	922044	0.0673965	0.232695	0.0456339	0.18126	0.139004	0.93551	0.0768933
sp|P31428|DPEP1_MOUSE Dipeptidase 1 OS=Mus musculus OX=10090 GN=Dpep1 PE=1 SV=2	P31428	Dpep1	sp|P31428|DPEP1_MOUSE Dipeptidase 1 OS=Mus musculus OX=10090 GN=Dpep1 PE=1 SV=2	3	33108.9	38222.8	27130.8	23795.8	29330.3	33457.5	28384.7	28813.5	32359.1	29927.4	30098.7	29464.6	30119.9	29071.9	30013	0.209263	0.0779919	0.0424289	-0.0440097	0.00200728	0.966086	0.900789
sp|P31532|SAA4_MOUSE Serum amyloid A-4 protein OS=Mus musculus OX=10090 GN=Saa4 PE=1 SV=2	P31532	Saa4	sp|P31532|SAA4_MOUSE Serum amyloid A-4 protein OS=Mus musculus OX=10090 GN=Saa4 PE=1 SV=2	1	1678.59	1911.14	1756.23	1492.82	856.888	2127.25	1918.14	2904.48	1720.88	1320.54	1339.39	2139.46	1717.41	2022.7	1530.14	0.101727	0.432581	0.237075	0.23448	-0.177505	0.841258	0.585073
sp|P31725|S10A9_MOUSE Protein S100-A9 OS=Mus musculus OX=10090 GN=S100a9 PE=1 SV=3	P31725	S100a9	sp|P31725|S10A9_MOUSE Protein S100-A9 OS=Mus musculus OX=10090 GN=S100a9 PE=1 SV=3	1	7355.08	5084.54	8648.72	16512.4	12353.1	8979.72	14192.7	66605.2	9377.9	12494.5	13500	11499.7	8001.9	13272.9	11997.1	0.52819	1.07574	0.150273	0.731327	0.587759	0.123461	0.20829
sp|P31786|ACBP_MOUSE Acyl-CoA-binding protein OS=Mus musculus OX=10090 GN=Dbi PE=1 SV=2	P31786	Dbi	sp|P31786|ACBP_MOUSE Acyl-CoA-binding protein OS=Mus musculus OX=10090 GN=Dbi PE=1 SV=2	2	77475.5	80648.2	81837.5	79643	90717	86485.7	82852.9	84461.2	89018.1	76400.6	81526.8	90542.7	80145.6	85473.4	85272.4	0.0231428	0.0394825	0.0784109	0.0927796	0.0880909	0.111545	0.298338
sp|P31938|MP2K1_MOUSE Dual specificity mitogen-activated protein kinase kinase 1 OS=Mus musculus OX=10090 GN=Map2k1 PE=1 SV=2	P31938	Map2k1	sp|P31938|MP2K1_MOUSE Dual specificity mitogen-activated protein kinase kinase 1 OS=Mus musculus OX=10090 GN=Map2k1 PE=1 SV=2	9	202961	186457	203311	198050	220162	242988	222150	197097	220652	216077	205129	222059	200506	221156	218364	0.0397967	0.0850563	0.0355187	0.141514	0.123123	0.0841867	0.0507831
sp|P32020|NLTP_MOUSE Non-specific lipid-transfer protein OS=Mus musculus OX=10090 GN=Scp2 PE=1 SV=3	P32020	Scp2	sp|P32020|NLTP_MOUSE Non-specific lipid-transfer protein OS=Mus musculus OX=10090 GN=Scp2 PE=1 SV=3	8	308445	292692	279723	265996	374296	334153	315378	319604	341013	287191	306010	368765	286207	326879	323512	0.0632328	0.0799671	0.11153	0.191708	0.175013	0.0229069	0.0835288
sp|P32067|LA_MOUSE Lupus La protein homolog OS=Mus musculus OX=10090 GN=Ssb PE=1 SV=1	P32067	Ssb	sp|P32067|LA_MOUSE Lupus La protein homolog OS=Mus musculus OX=10090 GN=Ssb PE=1 SV=1	4	38419.9	42334.4	43141.3	43048.4	39994.5	49106	40411.4	36931.7	45727.6	34138.9	36150	51358.5	42691.4	40203	40938.8	0.053669	0.125738	0.193856	-0.086612	-0.070363	0.91411	0.91301
sp|P32233|DRG1_MOUSE Developmentally-regulated GTP-binding protein 1 OS=Mus musculus OX=10090 GN=Drg1 PE=1 SV=1	P32233	Drg1	sp|P32233|DRG1_MOUSE Developmentally-regulated GTP-binding protein 1 OS=Mus musculus OX=10090 GN=Drg1 PE=1 SV=1	1	66003.9	60027.6	57278	63175.8	65320.5	78444.1	76617.9	64935.4	77938	70007.4	64467.5	71046.3	61601.7	70969.2	70526.8	0.0614589	0.100958	0.0780278	0.20011	0.195635	0.0491594	0.0294152
sp|P32261|ANT3_MOUSE Antithrombin-III OS=Mus musculus OX=10090 GN=Serpinc1 PE=1 SV=1	P32261	Serpinc1	sp|P32261|ANT3_MOUSE Antithrombin-III OS=Mus musculus OX=10090 GN=Serpinc1 PE=1 SV=1	8	161067	173284	157109	163475	109257	180857	155441	146770	166253	147363	124051	151090	162271	151105	149227	0.0420584	0.200234	0.118591	-0.103409	-0.120976	0.272361	0.116788
sp|P32848|PRVA_MOUSE Parvalbumin alpha OS=Mus musculus OX=10090 GN=Pvalb PE=1 SV=3	P32848	Pvalb	sp|P32848|PRVA_MOUSE Parvalbumin alpha OS=Mus musculus OX=10090 GN=Pvalb PE=1 SV=3	20	4.60124e+07	3.8795e+07	4.31914e+07	4.38007e+07	2.51418e+07	5.11012e+07	4.12538e+07	3.95725e+07	4.45087e+07	2.62085e+07	4.03031e+07	3.83652e+07	4.3496e+07	4.04131e+07	3.93342e+07	0.0703953	0.272547	0.210344	-0.106337	-0.145504	0.403821	0.187167
sp|P32921|SYWC_MOUSE Tryptophan--tRNA ligase, cytoplasmic OS=Mus musculus OX=10090 GN=Wars1 PE=1 SV=2	P32921	Wars1	sp|P32921|SYWC_MOUSE Tryptophan--tRNA ligase, cytoplasmic OS=Mus musculus OX=10090 GN=Wars1 PE=1 SV=2	12	189198	169563	167031	180580	208407	214727	216894	193358	188108	199196	189513	199925	175071	211567	194354	0.0580839	0.0509789	0.0321349	0.273726	0.151011	0.00981454	0.0513318
sp|P33215|NEDD1_MOUSE Protein NEDD1 OS=Mus musculus OX=10090 GN=Nedd1 PE=1 SV=2	P33215	Nedd1	sp|P33215|NEDD1_MOUSE Protein NEDD1 OS=Mus musculus OX=10090 GN=Nedd1 PE=1 SV=2	1	1091.36	740.444	713.999	875.879	1100.57	1045.1	953.002	1017.73	929.052	819.121	879.233	945.041	808.162	1031.41	904.142	0.201697	0.0595964	0.0635216	0.356863	0.166441	0.0663672	0.563441
sp|P34022|RANG_MOUSE Ran-specific GTPase-activating protein OS=Mus musculus OX=10090 GN=Ranbp1 PE=1 SV=2	P34022	Ranbp1	sp|P34022|RANG_MOUSE Ran-specific GTPase-activating protein OS=Mus musculus OX=10090 GN=Ranbp1 PE=1 SV=2	3	26524.6	27837.7	29736.7	29671.6	25880	31377.4	31622.8	25049	28105.1	26330.8	25867.8	30677.3	28754.7	28628.7	27217.9	0.0545803	0.122973	0.0785576	-0.0122809	-0.0792722	0.963913	0.625357
sp|P34884|MIF_MOUSE Macrophage migration inhibitory factor OS=Mus musculus OX=10090 GN=Mif PE=1 SV=2	P34884	Mif	sp|P34884|MIF_MOUSE Macrophage migration inhibitory factor OS=Mus musculus OX=10090 GN=Mif PE=1 SV=2	3	66283.2	53690.1	59026.4	61883.1	82083.2	65415.4	75189	65138.1	68437.6	71237.7	65884.9	72659.6	60454.7	70302.2	69837.7	0.0876553	0.114115	0.043281	0.214624	0.208263	0.0376317	0.0232483
sp|P34914|HYES_MOUSE Bifunctional epoxide hydrolase 2 OS=Mus musculus OX=10090 GN=Ephx2 PE=1 SV=2	P34914	Ephx2	sp|P34914|HYES_MOUSE Bifunctional epoxide hydrolase 2 OS=Mus musculus OX=10090 GN=Ephx2 PE=1 SV=2	12	286871	248919	298348	305711	491373	380133	374904	321817	350736	358799	344951	422760	292610	377518	354768	0.0886028	0.181758	0.0977002	0.367813	0.278081	0.00915484	0.00370374
sp|P34928|APOC1_MOUSE Apolipoprotein C-I OS=Mus musculus OX=10090 GN=Apoc1 PE=1 SV=1	P34928	Apoc1	sp|P34928|APOC1_MOUSE Apolipoprotein C-I OS=Mus musculus OX=10090 GN=Apoc1 PE=1 SV=1	2	14658.7	13142.5	17140.5	15525.9	7563.02	14601.4	14996.7	10914	13884.2	12314	10665.5	14315.3	15092.3	12757.7	13099.1	0.110497	0.290665	0.129716	-0.257075	-0.206344	0.115091	0.0698785
sp|P35123|UBP4_MOUSE Ubiquitin carboxyl-terminal hydrolase 4 OS=Mus musculus OX=10090 GN=Usp4 PE=1 SV=3	P35123	Usp4	sp|P35123|UBP4_MOUSE Ubiquitin carboxyl-terminal hydrolase 4 OS=Mus musculus OX=10090 GN=Usp4 PE=1 SV=3	7	33080.2	32023.9	34052.9	34935.5	41901.8	40226.9	38001.4	32199.2	39811.2	36840.9	35109.9	36009.3	33566.6	39114.2	36425.1	0.0374147	0.111206	0.0551864	0.220233	0.117963	0.0877401	0.0498621
sp|P35235|PTN11_MOUSE Tyrosine-protein phosphatase non-receptor type 11 OS=Mus musculus OX=10090 GN=Ptpn11 PE=1 SV=3	P35235	Ptpn11	sp|P35235|PTN11_MOUSE Tyrosine-protein phosphatase non-receptor type 11 OS=Mus musculus OX=10090 GN=Ptpn11 PE=1 SV=3	12	99206.2	94678.3	99502.3	101574	118721	123537	114492	107232	110920	111134	98983.5	120750	99354.3	116606	111027	0.0294275	0.0595929	0.0806881	0.230756	0.160252	0.00863506	0.0526646
sp|P35278|RAB5C_MOUSE Ras-related protein Rab-5C OS=Mus musculus OX=10090 GN=Rab5c PE=1 SV=2	P35278	Rab5c	sp|P35278|RAB5C_MOUSE Ras-related protein Rab-5C OS=Mus musculus OX=10090 GN=Rab5c PE=1 SV=2	2	4556.39	4401.73	5497.44	4960.03	4619.78	4403.62	5108.83	3632.07	5539.73	4933.78	5120.9	5822.63	4758.21	4511.7	5330.31	0.100816	0.138422	0.0750972	-0.0758617	0.163987	0.294006	0.144208
sp|P35279|RAB6A_MOUSE Ras-related protein Rab-6A OS=Mus musculus OX=10090 GN=Rab6a PE=1 SV=4	P35279	Rab6a	sp|P35279|RAB6A_MOUSE Ras-related protein Rab-6A OS=Mus musculus OX=10090 GN=Rab6a PE=1 SV=4	7	99218.5	85678.5	98393.6	96094.2	106744	102486	104053	92636.5	103524	106786	91192	96372.9	97243.9	103269	99948.3	0.0659292	0.0606253	0.0706286	0.086791	0.0387518	0.242894	0.391595
sp|P35282|RAB21_MOUSE Ras-related protein Rab-21 OS=Mus musculus OX=10090 GN=Rab21 PE=1 SV=4	P35282	Rab21	sp|P35282|RAB21_MOUSE Ras-related protein Rab-21 OS=Mus musculus OX=10090 GN=Rab21 PE=1 SV=4	5	21109.4	18904.2	19616.4	19565.3	21219	21722.2	22257.7	17802.5	23472.5	22041	19118	24555.9	19590.9	21470.6	22756.8	0.0470726	0.0968883	0.105679	0.132083	0.215403	0.485357	0.0885732
sp|P35283|RAB12_MOUSE Ras-related protein Rab-12 OS=Mus musculus OX=10090 GN=Rab12 PE=1 SV=3	P35283	Rab12	sp|P35283|RAB12_MOUSE Ras-related protein Rab-12 OS=Mus musculus OX=10090 GN=Rab12 PE=1 SV=3	7	192687	180547	178744	172749	198289	192788	187027	155835	174378	178648	163626	151141	179645	189907	169002	0.0461599	0.103539	0.0736045	0.0799962	-0.0888241	0.88711	0.125845
sp|P35285|RB22A_MOUSE Ras-related protein Rab-22A OS=Mus musculus OX=10090 GN=Rab22a PE=1 SV=2	P35285	Rab22a	sp|P35285|RB22A_MOUSE Ras-related protein Rab-22A OS=Mus musculus OX=10090 GN=Rab22a PE=1 SV=2	1	3784.28	3746.37	4580.12	5270.87	5569.04	4780.72	5471.28	3958.17	5231.64	4995.2	4734.81	4694.16	4182.2	5126	4865	0.167287	0.15076	0.0509331	0.296851	0.224221	0.242062	0.136456
sp|P35290|RAB24_MOUSE Ras-related protein Rab-24 OS=Mus musculus OX=10090 GN=Rab24 PE=1 SV=2	P35290	Rab24	sp|P35290|RAB24_MOUSE Ras-related protein Rab-24 OS=Mus musculus OX=10090 GN=Rab24 PE=1 SV=2	5	24418.4	21441.3	22043.5	21339.2	23260.8	23411.8	25693.7	17858	24152.1	20843.2	22270.9	21129	21742.4	23336.3	21700	0.0645043	0.147364	0.0679417	0.102194	-0.00318014	0.965266	0.850838
sp|P35293|RAB18_MOUSE Ras-related protein Rab-18 OS=Mus musculus OX=10090 GN=Rab18 PE=1 SV=2	P35293	Rab18	sp|P35293|RAB18_MOUSE Ras-related protein Rab-18 OS=Mus musculus OX=10090 GN=Rab18 PE=1 SV=2	7	272703	261637	244332	251436	314031	307380	307101	248164	271866	247920	263310	261996	256537	307240	262653	0.0479998	0.104826	0.0379657	0.260489	0.0342743	0.0739388	0.72557
sp|P35383|P2RY2_MOUSE P2Y purinoceptor 2 OS=Mus musculus OX=10090 GN=P2ry2 PE=1 SV=1	P35383	P2ry2	sp|P35383|P2RY2_MOUSE P2Y purinoceptor 2 OS=Mus musculus OX=10090 GN=P2ry2 PE=1 SV=1	1	1066.34	1084.32	769.23	1178.39	917.663	1312.2	1179.08	1006.05	1033.23	853.391	1037.88	1033.39	1075.33	1092.56	1033.31	0.172927	0.159773	0.0917124	0.0184555	-0.0574557	0.505022	0.795416
sp|P35385|HSPB7_MOUSE Heat shock protein beta-7 OS=Mus musculus OX=10090 GN=Hspb7 PE=1 SV=3	P35385	Hspb7	sp|P35385|HSPB7_MOUSE Heat shock protein beta-7 OS=Mus musculus OX=10090 GN=Hspb7 PE=1 SV=3	7	484091	446900	366427	407793	519993	493310	646629	567865	560960	555095	538909	637876	427346	543929	558028	0.118775	0.120791	0.076949	0.348126	0.386423	0.0100114	0.00222887
sp|P35441|TSP1_MOUSE Thrombospondin-1 OS=Mus musculus OX=10090 GN=Thbs1 PE=1 SV=1	P35441	Thbs1	sp|P35441|TSP1_MOUSE Thrombospondin-1 OS=Mus musculus OX=10090 GN=Thbs1 PE=1 SV=1	5	11207.7	6502.69	7965.51	9001.31	5159.84	6202	5782.71	4925.7	7003.79	5729.58	5330.05	8585.02	8483.41	5471.27	6366.68	0.228217	0.105525	0.220235	-0.632415	-0.418669	0.00439193	0.0942916
sp|P35486|ODPA_MOUSE Pyruvate dehydrogenase E1 component subunit alpha, somatic form, mitochondrial OS=Mus musculus OX=10090 GN=Pdha1 PE=1 SV=1	P35486	Pdha1	sp|P35486|ODPA_MOUSE Pyruvate dehydrogenase E1 component subunit alpha, somatic form, mitochondrial OS=Mus musculus OX=10090 GN=Pdha1 PE=1 SV=1	26	2.23012e+06	2.15732e+06	2.23742e+06	2.08839e+06	2.88399e+06	2.61697e+06	2.68553e+06	2.39822e+06	2.93853e+06	2.55663e+06	2.56724e+06	2.7808e+06	2.19372e+06	2.65125e+06	2.67402e+06	0.032139	0.0757202	0.0677332	0.27337	0.284677	0.00511472	0.00116979
sp|P35505|FAAA_MOUSE Fumarylacetoacetase OS=Mus musculus OX=10090 GN=Fah PE=1 SV=2	P35505	Fah	sp|P35505|FAAA_MOUSE Fumarylacetoacetase OS=Mus musculus OX=10090 GN=Fah PE=1 SV=2	2	2950.05	1960.51	1073.36	1141.35	2058.45	1986.57	1675.19	1293.67	1957.53	1798.88	1364.36	1240.6	1550.93	1830.88	1581.62	0.492485	0.198895	0.215297	0.286319	0.0666821	0.809927	0.854423
sp|P35564|CALX_MOUSE Calnexin OS=Mus musculus OX=10090 GN=Canx PE=1 SV=1	P35564	Canx	sp|P35564|CALX_MOUSE Calnexin OS=Mus musculus OX=10090 GN=Canx PE=1 SV=1	12	115329	114497	108542	111625	119748	122952	116675	102362	125175	106685	100558	131239	113061	118211	115930	0.0273585	0.0786932	0.126164	0.0642664	0.0316736	0.662025	0.714277
sp|P35569|IRS1_MOUSE Insulin receptor substrate 1 OS=Mus musculus OX=10090 GN=Irs1 PE=1 SV=1	P35569	Irs1	sp|P35569|IRS1_MOUSE Insulin receptor substrate 1 OS=Mus musculus OX=10090 GN=Irs1 PE=1 SV=1	1	952.851	1056	984.468	747.959	832.95	815.207	1054.8	1435.12	744.576	1227.68	940.298	992.633	968.659	943.876	966.466	0.141288	0.278831	0.203529	-0.0472316	-0.00360769	0.557455	0.763994
sp|P35585|AP1M1_MOUSE AP-1 complex subunit mu-1 OS=Mus musculus OX=10090 GN=Ap1m1 PE=1 SV=3	P35585	Ap1m1	sp|P35585|AP1M1_MOUSE AP-1 complex subunit mu-1 OS=Mus musculus OX=10090 GN=Ap1m1 PE=1 SV=3	6	53129.1	44149.9	51015.4	51611.1	54207.9	59196.4	52283	51619.2	60748.4	52560.9	58208.1	59674.5	51313.2	53245.4	58941.3	0.0797362	0.0630838	0.0630357	0.0531147	0.199859	0.178467	0.0277871
sp|P35700|PRDX1_MOUSE Peroxiredoxin-1 OS=Mus musculus OX=10090 GN=Prdx1 PE=1 SV=1	P35700	Prdx1	sp|P35700|PRDX1_MOUSE Peroxiredoxin-1 OS=Mus musculus OX=10090 GN=Prdx1 PE=1 SV=1	12	1.6685e+06	1.50776e+06	1.59244e+06	1.65343e+06	1.63089e+06	1.82062e+06	1.63001e+06	1.58406e+06	1.5262e+06	1.4835e+06	1.46136e+06	1.54053e+06	1.62293e+06	1.63045e+06	1.50485e+06	0.0454708	0.0630818	0.0244796	0.00691729	-0.108873	0.480603	0.123982
sp|P35762|CD81_MOUSE CD81 antigen OS=Mus musculus OX=10090 GN=Cd81 PE=1 SV=2	P35762	Cd81	sp|P35762|CD81_MOUSE CD81 antigen OS=Mus musculus OX=10090 GN=Cd81 PE=1 SV=2	1	17709.4	20747.6	17631.8	15926.9	20215.9	18715.5	19358.1	14504.4	19458.1	19156.8	16519.5	18751.1	17670.6	19036.8	18953.9	0.111397	0.139477	0.0721731	0.107241	0.101071	0.935142	0.675235
sp|P35821|PTN1_MOUSE Tyrosine-protein phosphatase non-receptor type 1 OS=Mus musculus OX=10090 GN=Ptpn1 PE=1 SV=2	P35821	Ptpn1	sp|P35821|PTN1_MOUSE Tyrosine-protein phosphatase non-receptor type 1 OS=Mus musculus OX=10090 GN=Ptpn1 PE=1 SV=2	1	4311.59	4314.64	3575.47	5123.77	4591.17	4493.29	5603.77	4476.25	4405.21	4531.48	3373.33	4757.54	4313.12	4542.23	4468.34	0.146015	0.11357	0.143729	0.0745855	0.0508644	0.257534	0.876844
sp|P35831|PTN12_MOUSE Tyrosine-protein phosphatase non-receptor type 12 OS=Mus musculus OX=10090 GN=Ptpn12 PE=1 SV=3	P35831	Ptpn12	sp|P35831|PTN12_MOUSE Tyrosine-protein phosphatase non-receptor type 12 OS=Mus musculus OX=10090 GN=Ptpn12 PE=1 SV=3	2	6928.15	5533.47	6841.03	6262.42	7544.96	6291.5	6893.4	6352.9	6810.72	6377.24	7167.34	7715.1	6551.72	6623.15	6989.03	0.100712	0.0860667	0.0806846	0.0158487	0.0941564	0.410012	0.177486
sp|P35979|RL12_MOUSE 60S ribosomal protein L12 OS=Mus musculus OX=10090 GN=Rpl12 PE=1 SV=2	P35979	Rpl12	sp|P35979|RL12_MOUSE 60S ribosomal protein L12 OS=Mus musculus OX=10090 GN=Rpl12 PE=1 SV=2	7	216841	203816	227603	228414	240438	249479	237552	172453	252323	219736	232773	243003	222222	238995	237888	0.0525357	0.15728	0.0590185	0.105374	0.0983682	0.847812	0.129975
sp|P35980|RL18_MOUSE 60S ribosomal protein L18 OS=Mus musculus OX=10090 GN=Rpl18 PE=1 SV=3	P35980	Rpl18	sp|P35980|RL18_MOUSE 60S ribosomal protein L18 OS=Mus musculus OX=10090 GN=Rpl18 PE=1 SV=3	5	76238.5	61376.2	67368.6	76541.6	78531.4	75283.7	80506.7	53298.3	73019.1	71033.6	77389	68784.9	71803.6	76907.6	72026.3	0.104546	0.175092	0.0503959	0.101505	0.00708861	0.903913	0.584964
sp|P36423|THAS_MOUSE Thromboxane-A synthase OS=Mus musculus OX=10090 GN=Tbxas1 PE=1 SV=2	P36423	Tbxas1	sp|P36423|THAS_MOUSE Thromboxane-A synthase OS=Mus musculus OX=10090 GN=Tbxas1 PE=1 SV=2	1	340.006	340.006	340.006	340.006	340.006	340.006	688.299	340.006	340.006	340.006	340.006	340.006	340.006	340.006	340.006	0	0.407762	0	0	0	0.2847	1
sp|P36536|SAR1A_MOUSE GTP-binding protein SAR1a OS=Mus musculus OX=10090 GN=Sar1a PE=1 SV=1	P36536	Sar1a	sp|P36536|SAR1A_MOUSE GTP-binding protein SAR1a OS=Mus musculus OX=10090 GN=Sar1a PE=1 SV=1	5	85322.2	85358.4	95727.7	95079.4	99727.3	105014	100121	90894	107320	105077	93328.9	106142	90218.9	99924	105609	0.0643566	0.0594081	0.0630332	0.149495	0.229315	0.122653	0.0308694
sp|P36552|HEM6_MOUSE Oxygen-dependent coproporphyrinogen-III oxidase, mitochondrial OS=Mus musculus OX=10090 GN=Cpox PE=1 SV=2	P36552	Cpox	sp|P36552|HEM6_MOUSE Oxygen-dependent coproporphyrinogen-III oxidase, mitochondrial OS=Mus musculus OX=10090 GN=Cpox PE=1 SV=2	5	25497	24802.8	27219.6	24844.9	28451.8	31138.4	27999.5	23002.3	30211.2	25340.6	24859.4	29907.6	25171	28225.7	27624.1	0.0442045	0.122718	0.10416	0.165322	0.129343	0.320617	0.249649
sp|P36916|GNL1_MOUSE Guanine nucleotide-binding protein-like 1 OS=Mus musculus OX=10090 GN=Gnl1 PE=1 SV=4	P36916	Gnl1	sp|P36916|GNL1_MOUSE Guanine nucleotide-binding protein-like 1 OS=Mus musculus OX=10090 GN=Gnl1 PE=1 SV=4	2	12645.7	13506.8	12658.1	12543.7	13810.9	15858.5	15128.8	12890.8	14085.9	14280.1	12509.5	15393.5	12651.9	14469.9	14183	0.0349263	0.0919979	0.0844234	0.192199	0.164771	0.0760894	0.11408
sp|P36993|PPM1B_MOUSE Protein phosphatase 1B OS=Mus musculus OX=10090 GN=Ppm1b PE=1 SV=1	P36993	Ppm1b	sp|P36993|PPM1B_MOUSE Protein phosphatase 1B OS=Mus musculus OX=10090 GN=Ppm1b PE=1 SV=1	7	55747.6	54187.7	50037.1	54974	62853.8	68937	64216.1	54897.4	62674.6	52036.8	50081.8	64458.5	54580.9	63534.9	57355.7	0.0474019	0.0930044	0.127396	0.219109	0.0653477	0.0308691	0.398902
sp|P37040|NCPR_MOUSE NADPH--cytochrome P450 reductase OS=Mus musculus OX=10090 GN=Por PE=1 SV=2	P37040	Por	sp|P37040|NCPR_MOUSE NADPH--cytochrome P450 reductase OS=Mus musculus OX=10090 GN=Por PE=1 SV=2	8	45007	47061.1	45088.2	39442	56899.8	50416.8	50409.2	46500.3	49326	47259.4	48974.5	54160.6	45047.6	50413	49150.2	0.074269	0.0844184	0.0593091	0.162346	0.125739	0.0430276	0.0426809
sp|P37804|TAGL_MOUSE Transgelin OS=Mus musculus OX=10090 GN=Tagln PE=1 SV=3	P37804	Tagln	sp|P37804|TAGL_MOUSE Transgelin OS=Mus musculus OX=10090 GN=Tagln PE=1 SV=3	10	253521	334903	249741	255712	254950	366609	281086	272568	261871	234793	247757	310846	254616	276827	254814	0.150035	0.169306	0.126019	0.120503	0.000579517	0.495739	0.70285
sp|P37889|FBLN2_MOUSE Fibulin-2 OS=Mus musculus OX=10090 GN=Fbln2 PE=1 SV=2	P37889	Fbln2	sp|P37889|FBLN2_MOUSE Fibulin-2 OS=Mus musculus OX=10090 GN=Fbln2 PE=1 SV=2	2	4768.23	5108.09	5854.23	6487.08	5397.35	6469.61	5308.66	4577.68	5688.14	4694.68	5171.28	7790.33	5481.16	5353.01	5429.71	0.138564	0.14333	0.233806	-0.0308311	-0.0118911	0.819996	0.7523
sp|P38060|HMGCL_MOUSE Hydroxymethylglutaryl-CoA lyase, mitochondrial OS=Mus musculus OX=10090 GN=Hmgcl PE=1 SV=2	P38060	Hmgcl	sp|P38060|HMGCL_MOUSE Hydroxymethylglutaryl-CoA lyase, mitochondrial OS=Mus musculus OX=10090 GN=Hmgcl PE=1 SV=2	7	131019	146684	142019	126304	200576	154304	181363	121635	171626	145829	163094	163380	136519	167834	163237	0.0692608	0.208483	0.0673951	0.294399	0.259038	0.137793	0.0131107
sp|P38647|GRP75_MOUSE Stress-70 protein, mitochondrial OS=Mus musculus OX=10090 GN=Hspa9 PE=1 SV=3	P38647	Hspa9	sp|P38647|GRP75_MOUSE Stress-70 protein, mitochondrial OS=Mus musculus OX=10090 GN=Hspa9 PE=1 SV=3	43	3.18927e+06	2.89752e+06	2.97989e+06	3.18911e+06	4.01961e+06	4.07054e+06	3.96734e+06	3.21314e+06	3.95185e+06	3.1039e+06	3.23381e+06	4.15872e+06	3.0845e+06	3.99348e+06	3.59283e+06	0.0484589	0.106141	0.144351	0.373409	0.213677	0.00906003	0.0611998
sp|P39053|DYN1_MOUSE Dynamin-1 OS=Mus musculus OX=10090 GN=Dnm1 PE=1 SV=2	P39053	Dnm1	sp|P39053|DYN1_MOUSE Dynamin-1 OS=Mus musculus OX=10090 GN=Dnm1 PE=1 SV=2	1	6314.84	9275.18	6983.13	5992.96	7523.92	8734.22	6849.44	5988.92	7866.89	5762.06	5652.61	8043.33	6648.99	7186.68	6814.48	0.20738	0.159263	0.190379	0.112425	0.0198792	0.8384	0.730544
sp|P39054|DYN2_MOUSE Dynamin-2 OS=Mus musculus OX=10090 GN=Dnm2 PE=1 SV=2	P39054	Dnm2	sp|P39054|DYN2_MOUSE Dynamin-2 OS=Mus musculus OX=10090 GN=Dnm2 PE=1 SV=2	13	87810.8	76853.9	78514.8	77716.2	89238.7	88335.9	85080.4	75461.9	90641.4	80540.6	78041.6	89430.8	78115.5	86708.1	84985.7	0.0636118	0.0745676	0.0744873	0.150323	0.119654	0.383656	0.334643
sp|P39061|COIA1_MOUSE Collagen alpha-1(XVIII) chain OS=Mus musculus OX=10090 GN=Col18a1 PE=1 SV=4	P39061	Col18a1	sp|P39061|COIA1_MOUSE Collagen alpha-1(XVIII) chain OS=Mus musculus OX=10090 GN=Col18a1 PE=1 SV=4	3	9695.38	8805.64	8564.76	7342.49	8245.22	10636.5	7932.3	7778.92	7240.6	8769.13	7673.84	6790.16	8685.2	8088.76	7457.22	0.112804	0.154901	0.111274	-0.102771	-0.22039	0.982438	0.143983
sp|P39429|TRAF2_MOUSE TNF receptor-associated factor 2 OS=Mus musculus OX=10090 GN=Traf2 PE=1 SV=1	P39429	Traf2	sp|P39429|TRAF2_MOUSE TNF receptor-associated factor 2 OS=Mus musculus OX=10090 GN=Traf2 PE=1 SV=1	1	340.006	849.064	340.006	340.006	340.006	340.006	340.006	340.006	340.006	340.006	340.006	340.006	340.006	340.006	340.006	0.544714	0	0	0	0	0.279329	0.283301
sp|P39447|ZO1_MOUSE Tight junction protein ZO-1 OS=Mus musculus OX=10090 GN=Tjp1 PE=1 SV=2	P39447	Tjp1	sp|P39447|ZO1_MOUSE Tight junction protein ZO-1 OS=Mus musculus OX=10090 GN=Tjp1 PE=1 SV=2	9	51697.9	60136.4	52679.9	51528.9	55562.9	62929.3	52998.2	51049.1	69902.4	48759.9	55676.7	65341.7	52188.9	54280.6	60509.2	0.0761914	0.0935101	0.158792	0.0563542	0.20886	0.657692	0.276777
sp|P39655|LOX12_MOUSE Arachidonate 12-lipoxygenase, 12S-type OS=Mus musculus OX=10090 GN=Alox12 PE=1 SV=4	P39655	Alox12	sp|P39655|LOX12_MOUSE Arachidonate 12-lipoxygenase, 12S-type OS=Mus musculus OX=10090 GN=Alox12 PE=1 SV=4	1	340.006	340.006	1212.92	1138.06	809.834	340.006	719.463	722.222	735.047	340.006	340.006	1188.07	739.031	720.842	537.526	0.637855	0.323356	0.620345	0.212651	-0.315332	0.939685	0.785714
sp|P39688|FYN_MOUSE Tyrosine-protein kinase Fyn OS=Mus musculus OX=10090 GN=Fyn PE=1 SV=4;sp|Q04736|YES_MOUSE Tyrosine-protein kinase Yes OS=Mus musculus OX=10090 GN=Yes1 PE=1 SV=3	P39688	Fyn	sp|P39688|FYN_MOUSE Tyrosine-protein kinase Fyn OS=Mus musculus OX=10090 GN=Fyn PE=1 SV=4;sp|Q04736|YES_MOUSE Tyrosine-protein kinase Yes OS=Mus musculus OX=10090 GN=Yes1 PE=1 SV=3	1	3915.06	3647.07	3826.27	3120.67	3210.65	4021.9	2949.13	2920.64	4091.74	3148.94	3379.9	2836.35	3736.67	3079.89	3264.42	0.0980488	0.157035	0.158641	-0.279761	-0.195415	0.243918	0.372507
sp|P40124|CAP1_MOUSE Adenylyl cyclase-associated protein 1 OS=Mus musculus OX=10090 GN=Cap1 PE=1 SV=4	P40124	Cap1	sp|P40124|CAP1_MOUSE Adenylyl cyclase-associated protein 1 OS=Mus musculus OX=10090 GN=Cap1 PE=1 SV=4	8	120749	131272	132579	114094	131817	130456	130303	114369	130755	122198	118360	134100	126010	130379	126477	0.0707414	0.0652757	0.0578978	0.0504304	0.00576307	0.773381	0.786908
sp|P40142|TKT_MOUSE Transketolase OS=Mus musculus OX=10090 GN=Tkt PE=1 SV=1	P40142	Tkt	sp|P40142|TKT_MOUSE Transketolase OS=Mus musculus OX=10090 GN=Tkt PE=1 SV=1	12	233954	292198	294471	221848	254769	255896	280172	233898	297985	230216	251553	271965	263076	255332	261759	0.146234	0.0738623	0.110014	-0.0342131	0.000555013	0.892224	0.887378
sp|P40240|CD9_MOUSE CD9 antigen OS=Mus musculus OX=10090 GN=Cd9 PE=1 SV=2	P40240	Cd9	sp|P40240|CD9_MOUSE CD9 antigen OS=Mus musculus OX=10090 GN=Cd9 PE=1 SV=2	3	36503.2	83332.3	33372.3	33778.8	29132	44848.6	33974.1	31861.8	40111.5	48403.2	32137.4	43844	35141	32917.9	41977.8	0.522605	0.19705	0.167396	-0.0939398	0.256129	0.314927	0.791597
sp|P40336|VP26A_MOUSE Vacuolar protein sorting-associated protein 26A OS=Mus musculus OX=10090 GN=Vps26a PE=1 SV=1	P40336	Vps26a	sp|P40336|VP26A_MOUSE Vacuolar protein sorting-associated protein 26A OS=Mus musculus OX=10090 GN=Vps26a PE=1 SV=1	3	19827.2	15539.9	14295.6	16718.1	17519.8	18048.2	14569.1	13700.7	18016.4	13709.2	15621.8	15231.4	16129	16044.4	15426.6	0.142864	0.134546	0.114002	-0.012744	-0.0633893	0.680944	0.515331
sp|P40630|TFAM_MOUSE Transcription factor A, mitochondrial OS=Mus musculus OX=10090 GN=Tfam PE=1 SV=2	P40630	Tfam	sp|P40630|TFAM_MOUSE Transcription factor A, mitochondrial OS=Mus musculus OX=10090 GN=Tfam PE=1 SV=2	10	250885	240155	252665	249905	348800	316048	321841	264554	331060	271993	292075	350180	250395	318944	311567	0.0226067	0.11251	0.11457	0.349045	0.312515	0.00650854	0.00561058
sp|P40936|INMT_MOUSE Indolethylamine N-methyltransferase OS=Mus musculus OX=10090 GN=Inmt PE=1 SV=1	P40936	Inmt	sp|P40936|INMT_MOUSE Indolethylamine N-methyltransferase OS=Mus musculus OX=10090 GN=Inmt PE=1 SV=1	5	138700	122360	119934	123550	125670	177231	148717	151731	154810	129271	172767	135067	122955	150224	144938	0.0674662	0.139869	0.133898	0.288929	0.233972	0.0501923	0.0591994
sp|P41105|RL28_MOUSE 60S ribosomal protein L28 OS=Mus musculus OX=10090 GN=Rpl28 PE=1 SV=2	P41105	Rpl28	sp|P41105|RL28_MOUSE 60S ribosomal protein L28 OS=Mus musculus OX=10090 GN=Rpl28 PE=1 SV=2	7	419378	406947	465743	438869	472584	485673	488017	341132	480379	463236	458259	499418	429123	479128	471808	0.0592263	0.158456	0.039236	0.159257	0.13694	0.798049	0.0598287
sp|P41209|CETN1_MOUSE Centrin-1 OS=Mus musculus OX=10090 GN=Cetn1 PE=1 SV=1;sp|Q9R1K9|CETN2_MOUSE Centrin-2 OS=Mus musculus OX=10090 GN=Cetn2 PE=1 SV=1	P41209	Cetn1	sp|P41209|CETN1_MOUSE Centrin-1 OS=Mus musculus OX=10090 GN=Cetn1 PE=1 SV=1;sp|Q9R1K9|CETN2_MOUSE Centrin-2 OS=Mus musculus OX=10090 GN=Cetn2 PE=1 SV=1	2	9081.84	9675.12	7753.35	9946.25	7992.79	9757.13	9879.91	8821.32	10523.2	7497.38	9072.44	10789.1	9378.48	9289.23	9797.82	0.107127	0.0969784	0.16012	-0.0149063	0.0598643	0.991936	0.730926
sp|P41216|ACSL1_MOUSE Long-chain-fatty-acid--CoA ligase 1 OS=Mus musculus OX=10090 GN=Acsl1 PE=1 SV=2	P41216	Acsl1	sp|P41216|ACSL1_MOUSE Long-chain-fatty-acid--CoA ligase 1 OS=Mus musculus OX=10090 GN=Acsl1 PE=1 SV=2	29	2.94179e+06	2.40905e+06	2.58469e+06	2.65935e+06	4.02891e+06	3.89316e+06	3.62443e+06	3.21464e+06	3.82182e+06	3.36533e+06	3.19989e+06	4.04229e+06	2.62202e+06	3.7588e+06	3.59358e+06	0.0837265	0.0972515	0.108523	0.518815	0.451971	0.000966205	0.00163195
sp|P41241|CSK_MOUSE Tyrosine-protein kinase CSK OS=Mus musculus OX=10090 GN=Csk PE=1 SV=2	P41241	Csk	sp|P41241|CSK_MOUSE Tyrosine-protein kinase CSK OS=Mus musculus OX=10090 GN=Csk PE=1 SV=2	1	1514.64	1260.46	1548.87	1481	1596.85	1881.27	1264.33	1696.42	1569.31	1597.41	1718.55	1654.76	1497.82	1646.64	1626.09	0.089698	0.160686	0.0404141	0.136088	0.118405	0.312704	0.0522352
sp|P42125|ECI1_MOUSE Enoyl-CoA delta isomerase 1, mitochondrial OS=Mus musculus OX=10090 GN=Eci1 PE=1 SV=2	P42125	Eci1	sp|P42125|ECI1_MOUSE Enoyl-CoA delta isomerase 1, mitochondrial OS=Mus musculus OX=10090 GN=Eci1 PE=1 SV=2	14	1.70567e+06	1.32596e+06	1.55049e+06	1.47735e+06	2.62314e+06	2.00945e+06	2.02781e+06	1.6499e+06	2.25645e+06	1.9728e+06	1.90339e+06	2.17364e+06	1.51392e+06	2.01863e+06	2.07322e+06	0.104212	0.194063	0.0798781	0.415496	0.452311	0.014355	0.00112437
sp|P42208|SEPT2_MOUSE Septin-2 OS=Mus musculus OX=10090 GN=Septin2 PE=1 SV=2	P42208	Septin2	sp|P42208|SEPT2_MOUSE Septin-2 OS=Mus musculus OX=10090 GN=Septin2 PE=1 SV=2	7	62619.6	68405.1	67864.7	60386	70828.1	68576.5	72290.1	60496	80385	64169.1	63141.7	75686.8	65242.1	69702.3	69928	0.0608207	0.0773143	0.120424	0.0963807	0.0963237	0.423636	0.231615
sp|P42225|STAT1_MOUSE Signal transducer and activator of transcription 1 OS=Mus musculus OX=10090 GN=Stat1 PE=1 SV=1	P42225	Stat1	sp|P42225|STAT1_MOUSE Signal transducer and activator of transcription 1 OS=Mus musculus OX=10090 GN=Stat1 PE=1 SV=1	1	3681.65	3992.44	4423.01	3769.86	3954.32	4427.77	4818.91	3771.34	4533.99	4370.28	4639.1	5402.03	3881.15	4191.05	4586.55	0.083469	0.11151	0.0965642	0.109114	0.241421	0.372615	0.0206436
sp|P42227|STAT3_MOUSE Signal transducer and activator of transcription 3 OS=Mus musculus OX=10090 GN=Stat3 PE=1 SV=2	P42227	Stat3	sp|P42227|STAT3_MOUSE Signal transducer and activator of transcription 3 OS=Mus musculus OX=10090 GN=Stat3 PE=1 SV=2	3	20649.6	20266.9	18897.3	18426.1	20913.7	22103.4	20524.3	23927.2	22945.8	19601.2	19552.3	25170	19582.1	21508.5	21273.5	0.0545216	0.0699149	0.125678	0.135706	0.115933	0.0673138	0.151619
sp|P42232|STA5B_MOUSE Signal transducer and activator of transcription 5B OS=Mus musculus OX=10090 GN=Stat5b PE=1 SV=1	P42232	Stat5b	sp|P42232|STA5B_MOUSE Signal transducer and activator of transcription 5B OS=Mus musculus OX=10090 GN=Stat5b PE=1 SV=1	12	321345	260207	294139	293888	306624	298746	316093	300179	305086	295016	295250	249677	294013	303401	295133	0.0856023	0.0258766	0.0867553	0.0452636	0.00548306	0.412876	0.739105
sp|P42567|EPS15_MOUSE Epidermal growth factor receptor substrate 15 OS=Mus musculus OX=10090 GN=Eps15 PE=1 SV=1	P42567	Eps15	sp|P42567|EPS15_MOUSE Epidermal growth factor receptor substrate 15 OS=Mus musculus OX=10090 GN=Eps15 PE=1 SV=1	3	12780.3	14080.4	14389.7	12829.4	12405.4	14940.4	14735.3	10952.9	14750.2	13497.3	13048.8	14237.7	13454.9	13570.4	13867.5	0.0618011	0.144773	0.0545783	0.00854831	0.0446166	0.744153	0.583401
sp|P42669|PURA_MOUSE Transcriptional activator protein Pur-alpha OS=Mus musculus OX=10090 GN=Pura PE=1 SV=1	P42669	Pura	sp|P42669|PURA_MOUSE Transcriptional activator protein Pur-alpha OS=Mus musculus OX=10090 GN=Pura PE=1 SV=1	8	290935	279932	278274	304501	311977	347005	309503	303482	334988	302709	311076	309515	285433	310740	310296	0.0419869	0.0618514	0.0447826	0.12281	0.120753	0.0794214	0.0636084
sp|P42703|LIFR_MOUSE Leukemia inhibitory factor receptor OS=Mus musculus OX=10090 GN=Lifr PE=1 SV=1	P42703	Lifr	sp|P42703|LIFR_MOUSE Leukemia inhibitory factor receptor OS=Mus musculus OX=10090 GN=Lifr PE=1 SV=1	1	2750.95	2854.36	4581.98	3151.24	2778.06	3932	4136.83	1978.9	3076.58	3762.6	2831.62	5352.65	3002.8	3355.03	3419.59	0.25451	0.316127	0.302225	0.140126	0.181983	0.749779	0.516317
sp|P42859|HD_MOUSE Huntingtin OS=Mus musculus OX=10090 GN=Htt PE=1 SV=2	P42859	Htt	sp|P42859|HD_MOUSE Huntingtin OS=Mus musculus OX=10090 GN=Htt PE=1 SV=2	1	881.406	340.006	761.117	340.006	852.066	746.914	686.589	340.006	340.006	915.663	340.006	340.006	550.562	716.751	340.006	0.485951	0.337802	0.594785	0.493355	-0.581279	0.578115	0.54973
sp|P42925|PXMP2_MOUSE Peroxisomal membrane protein 2 OS=Mus musculus OX=10090 GN=Pxmp2 PE=1 SV=2	P42925	Pxmp2	sp|P42925|PXMP2_MOUSE Peroxisomal membrane protein 2 OS=Mus musculus OX=10090 GN=Pxmp2 PE=1 SV=2	1	1802.07	2095.83	2503.76	2532.47	2762.25	2032.67	2777.55	2552.76	3035.52	3227.62	2681.78	3054.77	2299.79	2657.5	3045.15	0.156705	0.137432	0.0763386	0.213143	0.410697	0.237302	0.00649557
sp|P42932|TCPQ_MOUSE T-complex protein 1 subunit theta OS=Mus musculus OX=10090 GN=Cct8 PE=1 SV=3	P42932	Cct8	sp|P42932|TCPQ_MOUSE T-complex protein 1 subunit theta OS=Mus musculus OX=10090 GN=Cct8 PE=1 SV=3	27	527434	485483	547091	556178	665723	647369	645372	558949	631762	607695	587734	699060	537262	646370	619728	0.0593939	0.0759849	0.0767386	0.266974	0.205979	0.0146638	0.0090532
sp|P43023|CX6A2_MOUSE Cytochrome c oxidase subunit 6A2, mitochondrial OS=Mus musculus OX=10090 GN=Cox6a2 PE=1 SV=2	P43023	Cox6a2	sp|P43023|CX6A2_MOUSE Cytochrome c oxidase subunit 6A2, mitochondrial OS=Mus musculus OX=10090 GN=Cox6a2 PE=1 SV=2	1	3729.2	2242.57	3393.43	3562.91	3478.78	3008.97	3877.55	3089.09	4946.24	3440.4	3247.31	4120.12	3478.17	3283.94	3780.26	0.208454	0.118738	0.195267	-0.0850166	0.114733	0.657839	0.166051
sp|P43274|H14_MOUSE Histone H1.4 OS=Mus musculus OX=10090 GN=H1-4 PE=1 SV=2	P43274	H1-4	sp|P43274|H14_MOUSE Histone H1.4 OS=Mus musculus OX=10090 GN=H1-4 PE=1 SV=2	4	181278	189919	184510	185564	189891	198678	189747	169331	219775	166681	200839	214419	185037	189819	207629	0.0192564	0.066569	0.119087	0.0368166	0.16543	0.887434	0.277277
sp|P43275|H11_MOUSE Histone H1.1 OS=Mus musculus OX=10090 GN=H1-1 PE=1 SV=2	P43275	H1-1	sp|P43275|H11_MOUSE Histone H1.1 OS=Mus musculus OX=10090 GN=H1-1 PE=1 SV=2	2	8177.46	8456.4	8110.85	9640.11	9726.3	9401.98	8188.84	9852.1	11661.8	7268.37	11262.7	12612.7	8316.93	9564.14	11462.3	0.08281	0.0817546	0.220317	0.201581	0.462753	0.243984	0.123031
sp|P43276|H15_MOUSE Histone H1.5 OS=Mus musculus OX=10090 GN=H1-5 PE=1 SV=2	P43276	H1-5	sp|P43276|H15_MOUSE Histone H1.5 OS=Mus musculus OX=10090 GN=H1-5 PE=1 SV=2	3	112344	133903	120081	125042	139363	149927	127348	105889	191886	104235	150789	211834	122562	133356	171337	0.0735696	0.144676	0.289312	0.1206	0.473177	0.50923	0.105447
sp|P43277|H13_MOUSE Histone H1.3 OS=Mus musculus OX=10090 GN=H1-3 PE=1 SV=2	P43277	H1-3	sp|P43277|H13_MOUSE Histone H1.3 OS=Mus musculus OX=10090 GN=H1-3 PE=1 SV=2	14	1.02218e+06	1.00749e+06	1.02184e+06	1.00344e+06	1.18452e+06	1.17018e+06	1.15007e+06	1.00525e+06	1.28662e+06	1.05494e+06	1.30787e+06	1.31094e+06	1.01466e+06	1.16013e+06	1.29724e+06	0.00956368	0.0733641	0.099918	0.193259	0.354435	0.0667102	0.006907
sp|P43406|ITAV_MOUSE Integrin alpha-V OS=Mus musculus OX=10090 GN=Itgav PE=1 SV=2	P43406	Itgav	sp|P43406|ITAV_MOUSE Integrin alpha-V OS=Mus musculus OX=10090 GN=Itgav PE=1 SV=2	2	12833.5	12072.4	12930.1	12216	12476.7	14296.7	12928.1	9472.11	13540.8	12694.9	11940.2	12881.6	12524.7	12702.4	12788.2	0.0344977	0.165439	0.0515845	0.0205351	0.0304363	0.745812	0.648688
sp|P43883|PLIN2_MOUSE Perilipin-2 OS=Mus musculus OX=10090 GN=Plin2 PE=1 SV=2	P43883	Plin2	sp|P43883|PLIN2_MOUSE Perilipin-2 OS=Mus musculus OX=10090 GN=Plin2 PE=1 SV=2	1	8081.29	8166.72	7734.74	8242.63	11868.7	9892.36	9012.23	7999.71	10435.3	9378.8	9214.01	11472.3	8124	9452.29	9907.07	0.0278418	0.169561	0.103556	0.216928	0.284233	0.0610921	0.00337854
sp|P45376|ALDR_MOUSE Aldo-keto reductase family 1 member B1 OS=Mus musculus OX=10090 GN=Akr1b1 PE=1 SV=3	P45376	Akr1b1	sp|P45376|ALDR_MOUSE Aldo-keto reductase family 1 member B1 OS=Mus musculus OX=10090 GN=Akr1b1 PE=1 SV=3	17	2.05478e+06	1.9857e+06	2.03939e+06	2.01672e+06	2.22872e+06	2.15377e+06	2.2344e+06	1.94821e+06	2.16461e+06	2.13844e+06	1.9955e+06	2.13506e+06	2.02806e+06	2.19124e+06	2.13675e+06	0.0148314	0.0625115	0.036245	0.111465	0.0753418	0.27187	0.285578
sp|P45377|ALD2_MOUSE Aldose reductase-related protein 2 OS=Mus musculus OX=10090 GN=Akr1b8 PE=1 SV=2	P45377	Akr1b8	sp|P45377|ALD2_MOUSE Aldose reductase-related protein 2 OS=Mus musculus OX=10090 GN=Akr1b8 PE=1 SV=2	1	15855	15732.4	16968.2	14725.2	18406	17074	18045.6	14543.4	17523.6	15673.3	16125.5	16814.5	15793.7	17559.8	16470	0.058001	0.102397	0.0489562	0.152381	0.060182	0.30173	0.350147
sp|P45591|COF2_MOUSE Cofilin-2 OS=Mus musculus OX=10090 GN=Cfl2 PE=1 SV=1	P45591	Cfl2	sp|P45591|COF2_MOUSE Cofilin-2 OS=Mus musculus OX=10090 GN=Cfl2 PE=1 SV=1	13	3.888e+06	3.28434e+06	3.45822e+06	3.42519e+06	4.04829e+06	4.29478e+06	4.32766e+06	3.54007e+06	4.06858e+06	3.86601e+06	3.89497e+06	3.90726e+06	3.4417e+06	4.17154e+06	3.90111e+06	0.0741395	0.0897636	0.0231905	0.276843	0.180778	0.0516828	0.0335546
sp|P45952|ACADM_MOUSE Medium-chain specific acyl-CoA dehydrogenase, mitochondrial OS=Mus musculus OX=10090 GN=Acadm PE=1 SV=1	P45952	Acadm	sp|P45952|ACADM_MOUSE Medium-chain specific acyl-CoA dehydrogenase, mitochondrial OS=Mus musculus OX=10090 GN=Acadm PE=1 SV=1	22	1.23834e+06	1.04227e+06	1.20654e+06	1.14274e+06	2.01342e+06	1.57316e+06	1.53325e+06	1.19331e+06	1.69635e+06	1.48014e+06	1.44216e+06	1.7201e+06	1.17464e+06	1.55321e+06	1.58824e+06	0.0747157	0.213177	0.0907543	0.403445	0.432395	0.0203622	0.000738952
sp|P46061|RAGP1_MOUSE Ran GTPase-activating protein 1 OS=Mus musculus OX=10090 GN=Rangap1 PE=1 SV=2	P46061	Rangap1	sp|P46061|RAGP1_MOUSE Ran GTPase-activating protein 1 OS=Mus musculus OX=10090 GN=Rangap1 PE=1 SV=2	3	7088.16	7546.81	9257.37	8594.97	8681.88	8849.14	8622.83	8903.08	9391	8002.32	7719.85	7228.95	8070.89	8765.51	7861.08	0.121315	0.0152032	0.114663	0.122092	-0.0351847	0.236068	0.962988
sp|P46412|GPX3_MOUSE Glutathione peroxidase 3 OS=Mus musculus OX=10090 GN=Gpx3 PE=1 SV=2	P46412	Gpx3	sp|P46412|GPX3_MOUSE Glutathione peroxidase 3 OS=Mus musculus OX=10090 GN=Gpx3 PE=1 SV=2	3	46344.3	41236.4	43840.4	43170.4	41024.9	47467.1	42276	41962.8	42138.2	38380.6	37102.5	36584.5	43505.4	42119.4	37741.6	0.0483325	0.0672787	0.0650417	-0.0466745	-0.205203	0.826569	0.0265497
sp|P46414|CDN1B_MOUSE Cyclin-dependent kinase inhibitor 1B OS=Mus musculus OX=10090 GN=Cdkn1b PE=1 SV=2	P46414	Cdkn1b	sp|P46414|CDN1B_MOUSE Cyclin-dependent kinase inhibitor 1B OS=Mus musculus OX=10090 GN=Cdkn1b PE=1 SV=2	5	16506.9	15311	16355.4	16695.9	14762.4	16767.4	15811.1	17636.1	19079.5	16163.4	14951.5	16817.2	16431.1	16289.3	16490.3	0.038233	0.0761838	0.103442	-0.0131152	0.00491969	0.999581	0.617577
sp|P46460|NSF_MOUSE Vesicle-fusing ATPase OS=Mus musculus OX=10090 GN=Nsf PE=1 SV=2	P46460	Nsf	sp|P46460|NSF_MOUSE Vesicle-fusing ATPase OS=Mus musculus OX=10090 GN=Nsf PE=1 SV=2	14	120006	116779	115511	115108	121480	132528	128602	112000	124603	119262	113648	123282	116145	125041	121272	0.0190043	0.0728972	0.0409512	0.105913	0.0621461	0.299202	0.469407
sp|P46467|VPS4B_MOUSE Vacuolar protein sorting-associated protein 4B OS=Mus musculus OX=10090 GN=Vps4b PE=1 SV=2	P46467	Vps4b	sp|P46467|VPS4B_MOUSE Vacuolar protein sorting-associated protein 4B OS=Mus musculus OX=10090 GN=Vps4b PE=1 SV=2	4	70484.9	60896.4	66274.6	60896	64536.5	75807.1	68205.3	61326	63941.2	58329.7	60509.6	65044.4	63585.5	66370.9	62225.4	0.0719389	0.0923244	0.0499409	0.0625934	-0.0304501	0.516883	0.418311
sp|P46471|PRS7_MOUSE 26S proteasome regulatory subunit 7 OS=Mus musculus OX=10090 GN=Psmc2 PE=1 SV=5	P46471	Psmc2	sp|P46471|PRS7_MOUSE 26S proteasome regulatory subunit 7 OS=Mus musculus OX=10090 GN=Psmc2 PE=1 SV=5	16	525284	488572	510830	531693	570864	630898	555210	499387	576127	514323	488300	573622	518057	563037	543972	0.0371952	0.0958749	0.0813842	0.12012	0.0684166	0.15517	0.404186
sp|P46638|RB11B_MOUSE Ras-related protein Rab-11B OS=Mus musculus OX=10090 GN=Rab11b PE=1 SV=3	P46638	Rab11b	sp|P46638|RB11B_MOUSE Ras-related protein Rab-11B OS=Mus musculus OX=10090 GN=Rab11b PE=1 SV=3	9	391670	360343	381223	387496	458187	424903	438001	355703	428348	422892	389147	406071	384360	431452	414481	0.0365767	0.106128	0.043066	0.166626	0.108601	0.167978	0.0789745
sp|P46656|ADX_MOUSE Adrenodoxin, mitochondrial OS=Mus musculus OX=10090 GN=Fdx1 PE=1 SV=1	P46656	Fdx1	sp|P46656|ADX_MOUSE Adrenodoxin, mitochondrial OS=Mus musculus OX=10090 GN=Fdx1 PE=1 SV=1	5	39734.8	33926.6	37641.4	37476.5	46502.8	49369.5	46192.3	36594.4	46969.9	45256.1	43572.8	56658.4	37558.9	46347.5	46113	0.0647701	0.124641	0.121844	0.303331	0.295771	0.038991	0.00451735
sp|P46737|BRCC3_MOUSE Lys-63-specific deubiquitinase BRCC36 OS=Mus musculus OX=10090 GN=Brcc3 PE=1 SV=1	P46737	Brcc3	sp|P46737|BRCC3_MOUSE Lys-63-specific deubiquitinase BRCC36 OS=Mus musculus OX=10090 GN=Brcc3 PE=1 SV=1	2	3252.64	3350.52	3487.37	3515.88	3822.02	4774.41	3780.4	3045.31	3691.26	3682.88	3808.96	3719.81	3418.95	3801.21	3705.53	0.0360916	0.183862	0.0154865	0.153174	0.116408	0.231969	0.0315016
sp|P46935|NEDD4_MOUSE E3 ubiquitin-protein ligase NEDD4 OS=Mus musculus OX=10090 GN=Nedd4 PE=1 SV=3	P46935	Nedd4	sp|P46935|NEDD4_MOUSE E3 ubiquitin-protein ligase NEDD4 OS=Mus musculus OX=10090 GN=Nedd4 PE=1 SV=3	11	274829	239460	296174	257927	331856	301387	301405	236712	298530	273471	283818	278848	266378	301396	281333	0.0905058	0.136863	0.0379739	0.178909	0.0794732	0.311635	0.263926
sp|P46938|YAP1_MOUSE Transcriptional coactivator YAP1 OS=Mus musculus OX=10090 GN=Yap1 PE=1 SV=2	P46938	Yap1	sp|P46938|YAP1_MOUSE Transcriptional coactivator YAP1 OS=Mus musculus OX=10090 GN=Yap1 PE=1 SV=2	2	10952.2	13962	13713.2	12254.8	14549.9	14568.7	13508	13756.9	15759.3	14549	11702.4	15028	12984	14153.4	14788.5	0.109971	0.0386438	0.124546	0.126126	0.189826	0.12587	0.19958
sp|P46978|STT3A_MOUSE Dolichyl-diphosphooligosaccharide--protein glycosyltransferase subunit STT3A OS=Mus musculus OX=10090 GN=Stt3a PE=1 SV=1	P46978	Stt3a	sp|P46978|STT3A_MOUSE Dolichyl-diphosphooligosaccharide--protein glycosyltransferase subunit STT3A OS=Mus musculus OX=10090 GN=Stt3a PE=1 SV=1	5	53521	46842.2	50636.2	44782	53544	52553.1	49979.8	43933.8	54377.2	52587.1	49673.6	47533.4	48739.2	51266.5	51130.3	0.0796131	0.0863111	0.0595244	0.0735718	0.0696048	0.748825	0.43815
sp|P47199|QOR_MOUSE Quinone oxidoreductase OS=Mus musculus OX=10090 GN=Cryz PE=1 SV=1	P47199	Cryz	sp|P47199|QOR_MOUSE Quinone oxidoreductase OS=Mus musculus OX=10090 GN=Cryz PE=1 SV=1	13	461351	403447	416207	424762	474138	484328	403980	356684	480771	380083	365438	412376	420484	439059	396230	0.0583107	0.140584	0.12522	0.0578181	-0.0868387	0.985772	0.51532
sp|P47738|ALDH2_MOUSE Aldehyde dehydrogenase, mitochondrial OS=Mus musculus OX=10090 GN=Aldh2 PE=1 SV=1	P47738	Aldh2	sp|P47738|ALDH2_MOUSE Aldehyde dehydrogenase, mitochondrial OS=Mus musculus OX=10090 GN=Aldh2 PE=1 SV=1	17	1.8469e+06	1.74556e+06	1.76377e+06	1.57834e+06	2.0838e+06	2.14492e+06	2.08008e+06	1.71137e+06	2.44272e+06	1.79251e+06	2.06439e+06	2.36136e+06	1.75466e+06	2.08194e+06	2.21287e+06	0.0649143	0.0987652	0.137149	0.246751	0.33149	0.055057	0.0185796
sp|P47740|AL3A2_MOUSE Aldehyde dehydrogenase family 3 member A2 OS=Mus musculus OX=10090 GN=Aldh3a2 PE=1 SV=2	P47740	Aldh3a2	sp|P47740|AL3A2_MOUSE Aldehyde dehydrogenase family 3 member A2 OS=Mus musculus OX=10090 GN=Aldh3a2 PE=1 SV=2	4	26626.4	24451.2	28127.3	24142.3	32533	31562.7	32039.9	33181.6	33538.6	29835.2	30442.4	32520.9	25538.8	32286.4	31481.6	0.0729621	0.0214245	0.055021	0.339502	0.30234	0.00158483	0.00358302
sp|P47753|CAZA1_MOUSE F-actin-capping protein subunit alpha-1 OS=Mus musculus OX=10090 GN=Capza1 PE=1 SV=4	P47753	Capza1	sp|P47753|CAZA1_MOUSE F-actin-capping protein subunit alpha-1 OS=Mus musculus OX=10090 GN=Capza1 PE=1 SV=4	1	8570.98	11016.8	9816.17	9170.71	2790.62	3035.13	9879.7	9548.96	3995.06	6392.44	6056.98	6689.75	9493.44	6292.04	6224.71	0.108584	0.62253	0.210948	-0.817547	-0.608614	0.084143	0.00183798
sp|P47754|CAZA2_MOUSE F-actin-capping protein subunit alpha-2 OS=Mus musculus OX=10090 GN=Capza2 PE=1 SV=3	P47754	Capza2	sp|P47754|CAZA2_MOUSE F-actin-capping protein subunit alpha-2 OS=Mus musculus OX=10090 GN=Capza2 PE=1 SV=3	9	300740	329644	288852	308475	90986.3	86150.7	231232	266969	89022.6	162894	158558	149231	304608	161109	153894	0.0559108	0.555841	0.245925	-1.0703	-0.985559	0.0218064	0.00021721
sp|P47757|CAPZB_MOUSE F-actin-capping protein subunit beta OS=Mus musculus OX=10090 GN=Capzb PE=1 SV=3	P47757	Capzb	sp|P47757|CAPZB_MOUSE F-actin-capping protein subunit beta OS=Mus musculus OX=10090 GN=Capzb PE=1 SV=3	14	516818	627476	543228	558441	164931	140528	453945	540710	143641	320958	297174	317449	550835	309438	307312	0.0841183	0.622492	0.314154	-1.00929	-0.842566	0.0417521	0.00195521
sp|P47758|SRPRB_MOUSE Signal recognition particle receptor subunit beta OS=Mus musculus OX=10090 GN=Srprb PE=1 SV=1	P47758	Srprb	sp|P47758|SRPRB_MOUSE Signal recognition particle receptor subunit beta OS=Mus musculus OX=10090 GN=Srprb PE=1 SV=1	10	151320	132011	148976	159726	167823	177518	175999	148721	168466	162378	161524	153290	150148	171911	161951	0.0785152	0.0789956	0.0386349	0.194914	0.109211	0.0765478	0.109617
sp|P47791|GSHR_MOUSE Glutathione reductase, mitochondrial OS=Mus musculus OX=10090 GN=Gsr PE=1 SV=3	P47791	Gsr	sp|P47791|GSHR_MOUSE Glutathione reductase, mitochondrial OS=Mus musculus OX=10090 GN=Gsr PE=1 SV=3	7	153235	155565	146712	140450	156912	173781	166075	155889	158616	170535	147045	155132	149973	161493	156874	0.0457486	0.0516673	0.0618207	0.106532	0.0651548	0.0905041	0.242297
sp|P47802|MTX1_MOUSE Metaxin-1 OS=Mus musculus OX=10090 GN=Mtx1 PE=1 SV=1	P47802	Mtx1	sp|P47802|MTX1_MOUSE Metaxin-1 OS=Mus musculus OX=10090 GN=Mtx1 PE=1 SV=1	6	145844	138126	145208	146551	192592	171362	183667	157531	176638	172879	169231	167260	145526	177514	171055	0.02716	0.0864229	0.0241415	0.285798	0.233104	0.00548899	0.000937874
sp|P47809|MP2K4_MOUSE Dual specificity mitogen-activated protein kinase kinase 4 OS=Mus musculus OX=10090 GN=Map2k4 PE=1 SV=2	P47809	Map2k4	sp|P47809|MP2K4_MOUSE Dual specificity mitogen-activated protein kinase kinase 4 OS=Mus musculus OX=10090 GN=Map2k4 PE=1 SV=2	13	303241	293041	307540	288834	372396	338688	358118	291830	352021	343588	314547	333312	298141	348403	338450	0.0291732	0.103207	0.0480581	0.224412	0.182992	0.0637742	0.0164813
sp|P47811|MK14_MOUSE Mitogen-activated protein kinase 14 OS=Mus musculus OX=10090 GN=Mapk14 PE=1 SV=3	P47811	Mapk14	sp|P47811|MK14_MOUSE Mitogen-activated protein kinase 14 OS=Mus musculus OX=10090 GN=Mapk14 PE=1 SV=3	8	206680	176664	179258	176606	209820	238701	213431	197835	213164	188402	188454	211906	177961	211626	200180	0.0792085	0.0799354	0.0694705	0.249939	0.167296	0.033906	0.168164
sp|P47857|PFKAM_MOUSE ATP-dependent 6-phosphofructokinase, muscle type OS=Mus musculus OX=10090 GN=Pfkm PE=1 SV=3	P47857	Pfkm	sp|P47857|PFKAM_MOUSE ATP-dependent 6-phosphofructokinase, muscle type OS=Mus musculus OX=10090 GN=Pfkm PE=1 SV=3	35	7.82092e+06	6.95291e+06	7.59475e+06	7.35102e+06	8.44927e+06	7.96194e+06	8.16238e+06	6.47305e+06	7.91413e+06	7.62836e+06	7.12936e+06	6.79759e+06	7.47289e+06	8.06216e+06	7.37886e+06	0.0499872	0.113641	0.067793	0.109582	-0.0189007	0.569898	0.85135
sp|P47911|RL6_MOUSE 60S ribosomal protein L6 OS=Mus musculus OX=10090 GN=Rpl6 PE=1 SV=3	P47911	Rpl6	sp|P47911|RL6_MOUSE 60S ribosomal protein L6 OS=Mus musculus OX=10090 GN=Rpl6 PE=1 SV=3	14	386949	340795	419032	413022	474123	440510	446146	293203	440247	439309	448756	433397	399985	443328	439778	0.0913086	0.197175	0.0143647	0.149164	0.137595	0.688391	0.0405412
sp|P47915|RL29_MOUSE 60S ribosomal protein L29 OS=Mus musculus OX=10090 GN=Rpl29 PE=1 SV=2	P47915	Rpl29	sp|P47915|RL29_MOUSE 60S ribosomal protein L29 OS=Mus musculus OX=10090 GN=Rpl29 PE=1 SV=2	7	278819	261856	299738	298663	361688	330180	348058	228581	332184	302950	334705	347023	288741	339119	333444	0.0633884	0.190536	0.0567165	0.232367	0.208513	0.37964	0.0165937
sp|P47934|CACP_MOUSE Carnitine O-acetyltransferase OS=Mus musculus OX=10090 GN=Crat PE=1 SV=3	P47934	Crat	sp|P47934|CACP_MOUSE Carnitine O-acetyltransferase OS=Mus musculus OX=10090 GN=Crat PE=1 SV=3	23	1.71262e+06	1.70174e+06	1.81827e+06	1.67724e+06	2.21326e+06	2.12769e+06	2.02934e+06	1.73566e+06	2.30144e+06	1.8081e+06	1.9355e+06	2.20801e+06	1.70718e+06	2.07851e+06	2.07176e+06	0.0360735	0.102609	0.111619	0.28354	0.27612	0.0316895	0.0190008
sp|P47941|CRKL_MOUSE Crk-like protein OS=Mus musculus OX=10090 GN=Crkl PE=1 SV=2	P47941	Crkl	sp|P47941|CRKL_MOUSE Crk-like protein OS=Mus musculus OX=10090 GN=Crkl PE=1 SV=2	2	12573.8	13490	11594.1	11164.3	14018.8	12045	13826.2	12826.6	12927.9	12978.3	12396.1	13836.1	12083.9	13326.4	12953.1	0.0851918	0.0697392	0.0457011	0.141366	0.101388	0.229037	0.225304
sp|P47962|RL5_MOUSE 60S ribosomal protein L5 OS=Mus musculus OX=10090 GN=Rpl5 PE=1 SV=3	P47962	Rpl5	sp|P47962|RL5_MOUSE 60S ribosomal protein L5 OS=Mus musculus OX=10090 GN=Rpl5 PE=1 SV=3	10	186706	165668	193294	192177	206561	228693	224926	153983	210511	207364	204518	201727	189441	215744	205941	0.0696906	0.169127	0.0183041	0.186411	0.120598	0.361806	0.0349195
sp|P47963|RL13_MOUSE 60S ribosomal protein L13 OS=Mus musculus OX=10090 GN=Rpl13 PE=1 SV=3	P47963	Rpl13	sp|P47963|RL13_MOUSE 60S ribosomal protein L13 OS=Mus musculus OX=10090 GN=Rpl13 PE=1 SV=3	8	118230	102123	116042	108318	152243	124944	137186	93177.6	128698	137146	133365	131118	112180	131065	132241	0.0664162	0.197764	0.0270817	0.223743	0.238162	0.27634	0.00357977
sp|P47964|RL36_MOUSE 60S ribosomal protein L36 OS=Mus musculus OX=10090 GN=Rpl36 PE=1 SV=2	P47964	Rpl36	sp|P47964|RL36_MOUSE 60S ribosomal protein L36 OS=Mus musculus OX=10090 GN=Rpl36 PE=1 SV=2	2	8536.15	7559.66	7766.08	7477.87	8730.06	9007.29	8141.69	5604.3	9779.96	8504.91	8570.72	9510.29	7662.87	8435.87	9040.5	0.0616402	0.197377	0.0714157	0.137905	0.236698	0.918745	0.0188055
sp|P47968|RPIA_MOUSE Ribose-5-phosphate isomerase OS=Mus musculus OX=10090 GN=Rpia PE=1 SV=2	P47968	Rpia	sp|P47968|RPIA_MOUSE Ribose-5-phosphate isomerase OS=Mus musculus OX=10090 GN=Rpia PE=1 SV=2	2	14243.2	10985.3	12654.5	12169.7	12294.6	14664.4	14322.2	13265	14874.6	12817.5	12624.6	11908.3	12412.1	13793.6	12721	0.107864	0.0788171	0.0975607	0.151462	0.0357005	0.230159	0.54589
sp|P48024|EIF1_MOUSE Eukaryotic translation initiation factor 1 OS=Mus musculus OX=10090 GN=Eif1 PE=1 SV=2	P48024	Eif1	sp|P48024|EIF1_MOUSE Eukaryotic translation initiation factor 1 OS=Mus musculus OX=10090 GN=Eif1 PE=1 SV=2	4	74600.8	60514.7	81926.8	72577.4	80294.8	69000.2	81112.5	84410.4	72527.5	70275.2	71959.7	64839.3	73589.1	80703.6	71117.5	0.12273	0.085251	0.0501718	0.13326	-0.0492529	0.283668	0.66036
sp|P48036|ANXA5_MOUSE Annexin A5 OS=Mus musculus OX=10090 GN=Anxa5 PE=1 SV=1	P48036	Anxa5	sp|P48036|ANXA5_MOUSE Annexin A5 OS=Mus musculus OX=10090 GN=Anxa5 PE=1 SV=1	15	598488	686926	651019	548976	649365	621265	618958	521240	718779	581066	633031	742964	624754	620111	675905	0.0971927	0.092985	0.112445	-0.00948635	0.111901	0.673532	0.340408
sp|P48193|41_MOUSE Protein 4.1 OS=Mus musculus OX=10090 GN=Epb41 PE=1 SV=2	P48193	Epb41	sp|P48193|41_MOUSE Protein 4.1 OS=Mus musculus OX=10090 GN=Epb41 PE=1 SV=2	8	132197	130499	136409	125509	152217	143894	145906	133517	161170	142082	133694	139562	131348	144900	140822	0.0343796	0.0539863	0.0825164	0.141662	0.100454	0.0805643	0.0937869
sp|P48410|ABCD1_MOUSE ATP-binding cassette sub-family D member 1 OS=Mus musculus OX=10090 GN=Abcd1 PE=1 SV=1	P48410	Abcd1	sp|P48410|ABCD1_MOUSE ATP-binding cassette sub-family D member 1 OS=Mus musculus OX=10090 GN=Abcd1 PE=1 SV=1	5	7553.69	6281.59	7569.8	6018.53	9286.09	8089.93	8490.71	8737.77	8602.93	7723.72	8291.55	9218.55	6917.64	8614.24	8447.24	0.119913	0.0578485	0.0737084	0.32242	0.29408	0.00772946	0.013756
sp|P48428|TBCA_MOUSE Tubulin-specific chaperone A OS=Mus musculus OX=10090 GN=Tbca PE=1 SV=3	P48428	Tbca	sp|P48428|TBCA_MOUSE Tubulin-specific chaperone A OS=Mus musculus OX=10090 GN=Tbca PE=1 SV=3	2	10832	13986.7	13908.2	14995.4	14405.1	15224.8	16622.9	13066.7	14036.6	11437	12928.6	15586.2	13947.5	14814.9	13482.6	0.134152	0.100471	0.129907	0.0865052	-0.050117	0.24986	0.948796
sp|P48453|PP2BB_MOUSE Serine/threonine-protein phosphatase 2B catalytic subunit beta isoform OS=Mus musculus OX=10090 GN=Ppp3cb PE=1 SV=2	P48453	Ppp3cb	sp|P48453|PP2BB_MOUSE Serine/threonine-protein phosphatase 2B catalytic subunit beta isoform OS=Mus musculus OX=10090 GN=Ppp3cb PE=1 SV=2	9	179782	158808	162411	162711	165195	171426	166697	149252	168900	153802	154387	144258	162561	165946	154095	0.0566807	0.0590504	0.065436	0.0297201	-0.0771691	0.745431	0.202985
sp|P48455|PP2BC_MOUSE Serine/threonine-protein phosphatase 2B catalytic subunit gamma isoform OS=Mus musculus OX=10090 GN=Ppp3cc PE=1 SV=1	P48455	Ppp3cc	sp|P48455|PP2BC_MOUSE Serine/threonine-protein phosphatase 2B catalytic subunit gamma isoform OS=Mus musculus OX=10090 GN=Ppp3cc PE=1 SV=1	2	8711.71	9579.54	7057	8486.36	7478.04	10381	8692.67	7631.93	8778.97	6641.04	6574.35	7129.99	8599.03	8162.3	6885.52	0.123726	0.156478	0.141305	-0.0781271	-0.321395	0.936893	0.115018
sp|P48678|LMNA_MOUSE Prelamin-A/C OS=Mus musculus OX=10090 GN=Lmna PE=1 SV=2	P48678	Lmna	sp|P48678|LMNA_MOUSE Prelamin-A/C OS=Mus musculus OX=10090 GN=Lmna PE=1 SV=2	43	893757	1.5447e+06	1.12696e+06	1.19565e+06	1.34428e+06	1.4631e+06	737666	1.2607e+06	1.70572e+06	1.45002e+06	1.64043e+06	1.66907e+06	1.1613e+06	1.30249e+06	1.65475e+06	0.226259	0.266464	0.0705528	0.165417	0.511446	0.980359	0.0157405
sp|P48722|HS74L_MOUSE Heat shock 70 kDa protein 4L OS=Mus musculus OX=10090 GN=Hspa4l PE=1 SV=2	P48722	Hspa4l	sp|P48722|HS74L_MOUSE Heat shock 70 kDa protein 4L OS=Mus musculus OX=10090 GN=Hspa4l PE=1 SV=2	4	6041.82	6594.8	6974.71	6615.4	10076.3	8256.2	9263.91	8309.78	9253.75	10243.2	8818.63	12030.5	6605.1	8786.84	9748.49	0.0587227	0.0965946	0.141425	0.409637	0.55974	0.000764192	0.000322313
sp|P48725|PCNT_MOUSE Pericentrin OS=Mus musculus OX=10090 GN=Pcnt PE=1 SV=2	P48725	Pcnt	sp|P48725|PCNT_MOUSE Pericentrin OS=Mus musculus OX=10090 GN=Pcnt PE=1 SV=2	3	1718.46	2466.64	1841.7	2017.2	3185.69	2112.82	2084.72	1754.45	2459.2	2315.46	1911.11	2681.91	1929.45	2098.77	2387.33	0.162884	0.272494	0.138506	0.122814	0.308046	0.4202	0.148241
sp|P48758|CBR1_MOUSE Carbonyl reductase [NADPH] 1 OS=Mus musculus OX=10090 GN=Cbr1 PE=1 SV=3	P48758	Cbr1	sp|P48758|CBR1_MOUSE Carbonyl reductase [NADPH] 1 OS=Mus musculus OX=10090 GN=Cbr1 PE=1 SV=3	7	312748	310725	342833	354704	384366	382106	346637	331241	345194	354861	337271	296715	327790	364372	341233	0.0664292	0.0729795	0.0766479	0.152447	0.059405	0.150443	0.869565
sp|P48771|CX7A2_MOUSE Cytochrome c oxidase subunit 7A2, mitochondrial OS=Mus musculus OX=10090 GN=Cox7a2 PE=1 SV=2	P48771	Cox7a2	sp|P48771|CX7A2_MOUSE Cytochrome c oxidase subunit 7A2, mitochondrial OS=Mus musculus OX=10090 GN=Cox7a2 PE=1 SV=2	2	13898	11140.5	13994	13385.6	20900.8	16085.5	18724.3	13574.5	18193.2	18571.6	17298.4	20183.2	13641.8	17404.9	18382.4	0.101973	0.183621	0.0649566	0.347553	0.43047	0.0249328	0.000452768
sp|P48774|GSTM5_MOUSE Glutathione S-transferase Mu 5 OS=Mus musculus OX=10090 GN=Gstm5 PE=1 SV=1	P48774	Gstm5	sp|P48774|GSTM5_MOUSE Glutathione S-transferase Mu 5 OS=Mus musculus OX=10090 GN=Gstm5 PE=1 SV=1	8	379715	354208	403769	397255	397315	398921	425656	319050	343887	429749	397971	287208	388485	398118	370929	0.057728	0.119403	0.171794	0.0357013	-0.0701925	0.99374	0.497422
sp|P48962|ADT1_MOUSE ADP/ATP translocase 1 OS=Mus musculus OX=10090 GN=Slc25a4 PE=1 SV=4	P48962	Slc25a4	sp|P48962|ADT1_MOUSE ADP/ATP translocase 1 OS=Mus musculus OX=10090 GN=Slc25a4 PE=1 SV=4	11	3.17527e+06	2.83162e+06	2.85375e+06	2.92752e+06	3.73684e+06	3.87141e+06	3.3965e+06	3.13346e+06	3.85444e+06	3.36859e+06	3.20159e+06	3.56873e+06	2.89063e+06	3.56667e+06	3.46866e+06	0.0534711	0.0944475	0.0802856	0.301664	0.262509	0.0158003	0.0104219
sp|P49070|CAMLG_MOUSE Calcium signal-modulating cyclophilin ligand OS=Mus musculus OX=10090 GN=Camlg PE=1 SV=2	P49070	Camlg	sp|P49070|CAMLG_MOUSE Calcium signal-modulating cyclophilin ligand OS=Mus musculus OX=10090 GN=Camlg PE=1 SV=2	2	1304.76	2721.95	1307.42	1456.94	1818.46	1466.53	1770.99	1627.21	1723.18	1717.03	1704.83	1867.62	1382.18	1699.1	1720.11	0.404343	0.0949277	0.043741	0.298649	0.317662	0.846489	0.609508
sp|P49138|MAPK2_MOUSE MAP kinase-activated protein kinase 2 OS=Mus musculus OX=10090 GN=Mapkapk2 PE=1 SV=2	P49138	Mapkapk2	sp|P49138|MAPK2_MOUSE MAP kinase-activated protein kinase 2 OS=Mus musculus OX=10090 GN=Mapkapk2 PE=1 SV=2	4	166782	135290	144227	144381	154511	169500	156207	134768	161404	136289	141080	166525	144304	155359	151242	0.0909567	0.0931266	0.0982908	0.106472	0.0644845	0.563935	0.722727
sp|P49182|HEP2_MOUSE Heparin cofactor 2 OS=Mus musculus OX=10090 GN=Serpind1 PE=1 SV=1	P49182	Serpind1	sp|P49182|HEP2_MOUSE Heparin cofactor 2 OS=Mus musculus OX=10090 GN=Serpind1 PE=1 SV=1	3	9592.15	8987.49	11666.3	8179.02	6145.57	8209.45	8342.49	8948.96	8458.95	9905.46	7558.02	7612.34	9289.82	8275.97	8035.64	0.15515	0.154275	0.13063	-0.166004	-0.210477	0.0907018	0.17487
sp|P49300|CLC10_MOUSE C-type lectin domain family 10 member A OS=Mus musculus OX=10090 GN=Clec10a PE=1 SV=1	P49300	Clec10a	sp|P49300|CLC10_MOUSE C-type lectin domain family 10 member A OS=Mus musculus OX=10090 GN=Clec10a PE=1 SV=1	1	14599.8	17304	18795.6	16433.7	10571.4	19033.7	14063.2	20736.2	18545.5	12186.8	11583.8	17382.6	16868.8	16548.5	14784.7	0.1044	0.288681	0.237865	-0.0436384	-0.212399	0.630474	0.282727
sp|P49312|ROA1_MOUSE Heterogeneous nuclear ribonucleoprotein A1 OS=Mus musculus OX=10090 GN=Hnrnpa1 PE=1 SV=2	P49312	Hnrnpa1	sp|P49312|ROA1_MOUSE Heterogeneous nuclear ribonucleoprotein A1 OS=Mus musculus OX=10090 GN=Hnrnpa1 PE=1 SV=2	4	28833.5	30055.9	27445	25696.7	20546.8	27671.3	29842.2	28060.8	31697.3	25861.6	25035.4	25561.2	28139.3	27866.1	25711.4	0.0669069	0.154519	0.115551	-0.013671	-0.129762	0.482946	0.563703
sp|P49442|INPP_MOUSE Inositol polyphosphate 1-phosphatase OS=Mus musculus OX=10090 GN=Inpp1 PE=1 SV=2	P49442	Inpp1	sp|P49442|INPP_MOUSE Inositol polyphosphate 1-phosphatase OS=Mus musculus OX=10090 GN=Inpp1 PE=1 SV=2	5	110182	108608	100542	95881.1	113459	122259	127060	111350	128704	116608	111618	124325	104575	117859	120466	0.0651411	0.0623626	0.063633	0.172592	0.204423	0.0367516	0.0180777
sp|P49443|PPM1A_MOUSE Protein phosphatase 1A OS=Mus musculus OX=10090 GN=Ppm1a PE=1 SV=1	P49443	Ppm1a	sp|P49443|PPM1A_MOUSE Protein phosphatase 1A OS=Mus musculus OX=10090 GN=Ppm1a PE=1 SV=1	10	79213.1	77597.5	75562.1	71753.6	84984.6	88127.1	85265.1	68900.2	87297.4	76808.8	75860.2	90052.4	76579.8	85124.8	82053.1	0.0423443	0.106686	0.0875509	0.152742	0.0967686	0.303167	0.164535
sp|P49586|PCY1A_MOUSE Choline-phosphate cytidylyltransferase A OS=Mus musculus OX=10090 GN=Pcyt1a PE=1 SV=1	P49586	Pcyt1a	sp|P49586|PCY1A_MOUSE Choline-phosphate cytidylyltransferase A OS=Mus musculus OX=10090 GN=Pcyt1a PE=1 SV=1	7	22721.2	22158	22990	24557.4	24302.3	22238.9	25125.9	23954.7	25737	24370.1	23388.4	24351.3	22855.6	24128.5	24360.7	0.0444647	0.0508149	0.0394858	0.0781792	0.0920304	0.493021	0.189919
sp|P49615|CDK5_MOUSE Cyclin-dependent-like kinase 5 OS=Mus musculus OX=10090 GN=Cdk5 PE=1 SV=1	P49615	Cdk5	sp|P49615|CDK5_MOUSE Cyclin-dependent-like kinase 5 OS=Mus musculus OX=10090 GN=Cdk5 PE=1 SV=1	2	7363.28	6344.63	6435.45	5817.53	7385.11	7755.43	8708.85	8455.43	6938.8	7147.38	7968.23	7198.09	6390.04	8105.43	7172.74	0.0990159	0.0758095	0.0616592	0.341754	0.166726	0.00856015	0.0692853
sp|P49710|HCLS1_MOUSE Hematopoietic lineage cell-specific protein OS=Mus musculus OX=10090 GN=Hcls1 PE=1 SV=2	P49710	Hcls1	sp|P49710|HCLS1_MOUSE Hematopoietic lineage cell-specific protein OS=Mus musculus OX=10090 GN=Hcls1 PE=1 SV=2	1	340.006	340.006	754.445	340.006	340.006	340.006	340.006	340.006	776.006	340.006	340.006	340.006	340.006	340.006	340.006	0.467115	0	0.485517	0	0	0.281844	0.978072
sp|P49722|PSA2_MOUSE Proteasome subunit alpha type-2 OS=Mus musculus OX=10090 GN=Psma2 PE=1 SV=3	P49722	Psma2	sp|P49722|PSA2_MOUSE Proteasome subunit alpha type-2 OS=Mus musculus OX=10090 GN=Psma2 PE=1 SV=3	7	194698	165285	205108	186881	213808	233172	211769	192462	216928	206733	196222	188485	190789	212789	201477	0.0897893	0.0781963	0.061356	0.157726	0.0784483	0.0832103	0.227249
sp|P49769|PSN1_MOUSE Presenilin-1 OS=Mus musculus OX=10090 GN=Psen1 PE=1 SV=1	P49769	Psen1	sp|P49769|PSN1_MOUSE Presenilin-1 OS=Mus musculus OX=10090 GN=Psen1 PE=1 SV=1	1	2018.15	2352.08	1485.89	1672.01	2107.23	2001.89	1970.73	1350.23	2160.26	1675.02	2235.88	2733.7	1845.08	1986.31	2198.07	0.203606	0.184763	0.196856	0.112737	0.258717	0.925387	0.249083
sp|P49813|TMOD1_MOUSE Tropomodulin-1 OS=Mus musculus OX=10090 GN=Tmod1 PE=1 SV=2	P49813	Tmod1	sp|P49813|TMOD1_MOUSE Tropomodulin-1 OS=Mus musculus OX=10090 GN=Tmod1 PE=1 SV=2	8	107542	141037	100948	105658	24787.6	21909.5	61614.2	100181	27218.1	44881.9	49875.9	51725.3	106600	43200.9	47378.9	0.16144	0.705762	0.257562	-1.44764	-1.17184	0.0153571	0.000141848
sp|P49817|CAV1_MOUSE Caveolin-1 OS=Mus musculus OX=10090 GN=Cav1 PE=1 SV=1	P49817	Cav1	sp|P49817|CAV1_MOUSE Caveolin-1 OS=Mus musculus OX=10090 GN=Cav1 PE=1 SV=1	8	702091	692950	668162	635835	826144	789066	745299	684658	832099	675393	742453	772793	680556	767182	757623	0.0439346	0.0799211	0.0862812	0.172508	0.154716	0.0576462	0.0649442
sp|P49962|SRP09_MOUSE Signal recognition particle 9 kDa protein OS=Mus musculus OX=10090 GN=Srp9 PE=1 SV=2	P49962	Srp9	sp|P49962|SRP09_MOUSE Signal recognition particle 9 kDa protein OS=Mus musculus OX=10090 GN=Srp9 PE=1 SV=2	3	6714.18	5909.01	5281.85	6595	6333.4	6993.11	7823.63	5905.1	5846.42	6584.74	7093.12	7417.05	6252	6663.26	6838.93	0.108527	0.123651	0.101627	0.0923131	0.130628	0.250458	0.222687
sp|P50136|ODBA_MOUSE 2-oxoisovalerate dehydrogenase subunit alpha, mitochondrial OS=Mus musculus OX=10090 GN=Bckdha PE=1 SV=1	P50136	Bckdha	sp|P50136|ODBA_MOUSE 2-oxoisovalerate dehydrogenase subunit alpha, mitochondrial OS=Mus musculus OX=10090 GN=Bckdha PE=1 SV=1	9	104505	105558	102852	96182.9	141881	137112	134898	103193	148199	107411	126971	135822	103679	136005	131396	0.0411732	0.136362	0.132444	0.391538	0.341033	0.0152456	0.00971593
sp|P50171|DHB8_MOUSE Estradiol 17-beta-dehydrogenase 8 OS=Mus musculus OX=10090 GN=Hsd17b8 PE=1 SV=2	P50171	Hsd17b8	sp|P50171|DHB8_MOUSE Estradiol 17-beta-dehydrogenase 8 OS=Mus musculus OX=10090 GN=Hsd17b8 PE=1 SV=2	7	152682	132361	141520	147375	194425	196450	176777	152805	195514	160909	171233	170960	144447	185601	171097	0.0606681	0.112356	0.0842387	0.360325	0.244565	0.00974828	0.00652226
sp|P50172|DHI1_MOUSE Corticosteroid 11-beta-dehydrogenase isozyme 1 OS=Mus musculus OX=10090 GN=Hsd11b1 PE=1 SV=3	P50172	Hsd11b1	sp|P50172|DHI1_MOUSE Corticosteroid 11-beta-dehydrogenase isozyme 1 OS=Mus musculus OX=10090 GN=Hsd11b1 PE=1 SV=3	2	15521.4	13114.8	10846.1	12301.8	20861.5	14845.7	17158.2	13736.7	13918	15928.6	14462.2	13818.6	12708.3	16002	14190.1	0.151139	0.189089	0.0669704	0.329443	0.15959	0.0486331	0.148017
sp|P50247|SAHH_MOUSE Adenosylhomocysteinase OS=Mus musculus OX=10090 GN=Ahcy PE=1 SV=3	P50247	Ahcy	sp|P50247|SAHH_MOUSE Adenosylhomocysteinase OS=Mus musculus OX=10090 GN=Ahcy PE=1 SV=3	13	417098	362286	381786	394318	402544	461016	409392	402149	397278	412271	372419	396670	388052	405968	396974	0.0590779	0.0677122	0.0417815	0.0652537	0.0329802	0.19895	0.734405
sp|P50285|FMO1_MOUSE Dimethylaniline monooxygenase [N-oxide-forming] 1 OS=Mus musculus OX=10090 GN=Fmo1 PE=1 SV=1	P50285	Fmo1	sp|P50285|FMO1_MOUSE Dimethylaniline monooxygenase [N-oxide-forming] 1 OS=Mus musculus OX=10090 GN=Fmo1 PE=1 SV=1	3	30408.4	26867.7	29165	26780.3	28795.9	28440.9	26456	26359	30047.7	25326.5	29186.9	26031.2	28016.4	27448.4	27609	0.0630478	0.0467149	0.0838665	-0.0292769	-0.0222759	0.592966	0.663587
sp|P50396|GDIA_MOUSE Rab GDP dissociation inhibitor alpha OS=Mus musculus OX=10090 GN=Gdi1 PE=1 SV=3	P50396	Gdi1	sp|P50396|GDIA_MOUSE Rab GDP dissociation inhibitor alpha OS=Mus musculus OX=10090 GN=Gdi1 PE=1 SV=3	10	168077	165711	145224	159081	149595	187003	162852	152478	167954	148599	145474	155688	162396	157665	152144	0.0643503	0.10428	0.0646137	-0.0431348	-0.0941729	0.769789	0.535299
sp|P50427|STS_MOUSE Steryl-sulfatase OS=Mus musculus OX=10090 GN=Sts PE=1 SV=1	P50427	Sts	sp|P50427|STS_MOUSE Steryl-sulfatase OS=Mus musculus OX=10090 GN=Sts PE=1 SV=1	2	3963.85	4882.97	6109.83	5977.13	4503.78	4891.41	4838.58	4501.88	4537.5	4222.69	4832.69	5310.21	5430.05	4671.18	4685.09	0.192849	0.044878	0.0978539	-0.210747	-0.206245	0.339172	0.396269
sp|P50431|GLYC_MOUSE Serine hydroxymethyltransferase, cytosolic OS=Mus musculus OX=10090 GN=Shmt1 PE=1 SV=3	P50431	Shmt1	sp|P50431|GLYC_MOUSE Serine hydroxymethyltransferase, cytosolic OS=Mus musculus OX=10090 GN=Shmt1 PE=1 SV=3	2	17166.9	13353.4	16569.1	13686.9	23939.4	14257.9	13853.3	12927.6	15367.2	14773.1	13014.4	13378.3	15128	14055.6	14075.7	0.128538	0.317648	0.0791465	-0.0996473	-0.0992118	0.775099	0.368736
sp|P50446|K2C6A_MOUSE Keratin, type II cytoskeletal 6A OS=Mus musculus OX=10090 GN=Krt6a PE=1 SV=3	P50446	Krt6a	sp|P50446|K2C6A_MOUSE Keratin, type II cytoskeletal 6A OS=Mus musculus OX=10090 GN=Krt6a PE=1 SV=3	17	370453	563024	571599	592800	501913	705595	414517	723775	1.31584e+06	803781	448629	488776	567311	603754	646278	0.197223	0.260025	0.524104	0.0690392	0.143888	0.523567	0.243733
sp|P50462|CSRP3_MOUSE Cysteine and glycine-rich protein 3 OS=Mus musculus OX=10090 GN=Csrp3 PE=1 SV=1	P50462	Csrp3	sp|P50462|CSRP3_MOUSE Cysteine and glycine-rich protein 3 OS=Mus musculus OX=10090 GN=Csrp3 PE=1 SV=1	9	440777	269156	368324	461147	571642	461455	796257	467920	557367	587480	651441	916808	404551	519781	619460	0.225564	0.272211	0.24148	0.360175	0.618574	0.032148	0.00442491
sp|P50516|VATA_MOUSE V-type proton ATPase catalytic subunit A OS=Mus musculus OX=10090 GN=Atp6v1a PE=1 SV=2	P50516	Atp6v1a	sp|P50516|VATA_MOUSE V-type proton ATPase catalytic subunit A OS=Mus musculus OX=10090 GN=Atp6v1a PE=1 SV=2	12	106034	97938.5	109450	107203	121453	115928	122336	110043	114195	109516	109452	113489	106618	118691	111502	0.0477041	0.0484361	0.0226838	0.154381	0.0644111	0.0468771	0.153408
sp|P50518|VATE1_MOUSE V-type proton ATPase subunit E 1 OS=Mus musculus OX=10090 GN=Atp6v1e1 PE=1 SV=2	P50518	Atp6v1e1	sp|P50518|VATE1_MOUSE V-type proton ATPase subunit E 1 OS=Mus musculus OX=10090 GN=Atp6v1e1 PE=1 SV=2	7	98635.1	97437.3	97200.8	86533.4	111165	107665	107898	95704.5	100497	96434	95956.1	114129	97319.1	107781	98465.4	0.0594742	0.0643228	0.0835125	0.147315	0.0165881	0.0807837	0.238228
sp|P50543|S10AB_MOUSE Protein S100-A11 OS=Mus musculus OX=10090 GN=S100a11 PE=1 SV=1	P50543	S100a11	sp|P50543|S10AB_MOUSE Protein S100-A11 OS=Mus musculus OX=10090 GN=S100a11 PE=1 SV=1	3	75438.9	92177.2	102738	89792.5	97003.4	84248.4	88709	83157.8	91121.8	81093.6	80141.9	90085.5	90984.8	86478.7	85589.5	0.124845	0.0712749	0.0676775	-0.0736366	-0.0900609	0.834974	0.52556
sp|P50544|ACADV_MOUSE Very long-chain specific acyl-CoA dehydrogenase, mitochondrial OS=Mus musculus OX=10090 GN=Acadvl PE=1 SV=3	P50544	Acadvl	sp|P50544|ACADV_MOUSE Very long-chain specific acyl-CoA dehydrogenase, mitochondrial OS=Mus musculus OX=10090 GN=Acadvl PE=1 SV=3	37	3.61057e+06	3.04611e+06	3.73437e+06	3.543e+06	6.02893e+06	4.82081e+06	4.69275e+06	3.68361e+06	5.44764e+06	4.45946e+06	4.52443e+06	4.99219e+06	3.57678e+06	4.75678e+06	4.75831e+06	0.0867439	0.199857	0.094802	0.411258	0.410107	0.014562	0.000784187
sp|P50580|PA2G4_MOUSE Proliferation-associated protein 2G4 OS=Mus musculus OX=10090 GN=Pa2g4 PE=1 SV=3	P50580	Pa2g4	sp|P50580|PA2G4_MOUSE Proliferation-associated protein 2G4 OS=Mus musculus OX=10090 GN=Pa2g4 PE=1 SV=3	13	165901	128787	141352	148137	157724	169803	161128	131455	152435	140157	144046	146102	144744	159426	145074	0.105967	0.106545	0.0352212	0.139696	0.0036448	0.450402	0.982989
sp|P50608|FMOD_MOUSE Fibromodulin OS=Mus musculus OX=10090 GN=Fmod PE=2 SV=1	P50608	Fmod	sp|P50608|FMOD_MOUSE Fibromodulin OS=Mus musculus OX=10090 GN=Fmod PE=2 SV=1	2	73722.7	88161.2	78067.1	64784.7	63323.2	46406.4	38718.5	23547.1	53959.4	38946.4	42688.8	47468.1	75894.9	42562.4	45078.4	0.127488	0.384818	0.141609	-0.839738	-0.753003	0.00965891	0.000361477
sp|P51125|ICAL_MOUSE Calpastatin OS=Mus musculus OX=10090 GN=Cast PE=1 SV=2	P51125	Cast	sp|P51125|ICAL_MOUSE Calpastatin OS=Mus musculus OX=10090 GN=Cast PE=1 SV=2	11	137258	136878	137336	147401	146479	166441	160814	138071	159406	137694	137953	170473	137297	153647	148679	0.0366843	0.0850023	0.107639	0.160743	0.111138	0.140829	0.220432
sp|P51150|RAB7A_MOUSE Ras-related protein Rab-7a OS=Mus musculus OX=10090 GN=Rab7a PE=1 SV=2	P51150	Rab7a	sp|P51150|RAB7A_MOUSE Ras-related protein Rab-7a OS=Mus musculus OX=10090 GN=Rab7a PE=1 SV=2	9	780423	739319	778561	761308	790201	798023	792091	691165	875008	763798	745254	868776	769934	791146	816287	0.0249757	0.0667364	0.0839027	0.0392976	0.0814427	0.962462	0.261913
sp|P51163|HEM4_MOUSE Uroporphyrinogen-III synthase OS=Mus musculus OX=10090 GN=Uros PE=1 SV=1	P51163	Uros	sp|P51163|HEM4_MOUSE Uroporphyrinogen-III synthase OS=Mus musculus OX=10090 GN=Uros PE=1 SV=1	3	22980.7	21273.4	22793	22151.8	35621.1	30764.3	28707.3	25025.4	27285.3	27727.6	24994.6	27934.6	22472.4	29735.8	27506.4	0.0345653	0.147171	0.0501974	0.403329	0.291715	0.00412852	0.00156572
sp|P51174|ACADL_MOUSE Long-chain specific acyl-CoA dehydrogenase, mitochondrial OS=Mus musculus OX=10090 GN=Acadl PE=1 SV=2	P51174	Acadl	sp|P51174|ACADL_MOUSE Long-chain specific acyl-CoA dehydrogenase, mitochondrial OS=Mus musculus OX=10090 GN=Acadl PE=1 SV=2	17	2.76664e+06	2.4825e+06	2.74489e+06	2.63041e+06	4.26112e+06	3.62427e+06	3.51958e+06	2.97766e+06	3.96207e+06	3.3097e+06	3.33991e+06	4.07184e+06	2.68765e+06	3.57192e+06	3.65099e+06	0.0490411	0.146406	0.109595	0.410529	0.437015	0.0041296	0.000690279
sp|P51175|PPOX_MOUSE Protoporphyrinogen oxidase OS=Mus musculus OX=10090 GN=Ppox PE=1 SV=1	P51175	Ppox	sp|P51175|PPOX_MOUSE Protoporphyrinogen oxidase OS=Mus musculus OX=10090 GN=Ppox PE=1 SV=1	4	8626.43	8857.85	8910.24	8848.11	10820.1	9955.17	10352.3	8360.61	9806.86	8327.16	9019.12	10438.2	8852.98	10153.8	9412.99	0.0142792	0.108168	0.0978978	0.197504	0.0872266	0.10985	0.280901
sp|P51410|RL9_MOUSE 60S ribosomal protein L9 OS=Mus musculus OX=10090 GN=Rpl9 PE=2 SV=2	P51410	Rpl9	sp|P51410|RL9_MOUSE 60S ribosomal protein L9 OS=Mus musculus OX=10090 GN=Rpl9 PE=2 SV=2	5	231395	189401	215048	212332	248385	254594	230204	160232	237410	217900	213237	240984	213690	239295	227655	0.0815137	0.19402	0.0609158	0.162256	0.090033	0.723329	0.224054
sp|P51432|PLCB3_MOUSE 1-phosphatidylinositol 4,5-bisphosphate phosphodiesterase beta-3 OS=Mus musculus OX=10090 GN=Plcb3 PE=1 SV=2	P51432	Plcb3	sp|P51432|PLCB3_MOUSE 1-phosphatidylinositol 4,5-bisphosphate phosphodiesterase beta-3 OS=Mus musculus OX=10090 GN=Plcb3 PE=1 SV=2	2	3956.22	4226.91	3452.72	2690.28	2977.47	3658.88	2720.15	2641.69	4273.85	2740.21	3320.86	2932.78	3704.47	2848.81	3126.82	0.188532	0.154144	0.20565	-0.377042	-0.244016	0.162153	0.551097
sp|P51637|CAV3_MOUSE Caveolin-3 OS=Mus musculus OX=10090 GN=Cav3 PE=1 SV=1	P51637	Cav3	sp|P51637|CAV3_MOUSE Caveolin-3 OS=Mus musculus OX=10090 GN=Cav3 PE=1 SV=1	2	35702.2	24736.4	28026	29242.1	34092.6	31390.9	33788.2	27349	27091.4	32595.2	33191.3	23801.1	28634.1	32589.5	29843.3	0.156193	0.0983946	0.154648	0.186026	0.0538402	0.39093	0.928493
sp|P51660|DHB4_MOUSE Peroxisomal multifunctional enzyme type 2 OS=Mus musculus OX=10090 GN=Hsd17b4 PE=1 SV=3	P51660	Hsd17b4	sp|P51660|DHB4_MOUSE Peroxisomal multifunctional enzyme type 2 OS=Mus musculus OX=10090 GN=Hsd17b4 PE=1 SV=3	15	209227	200839	226304	202323	308234	253210	255303	250990	262405	239460	241804	272634	205775	254256	252105	0.0556784	0.103356	0.0633815	0.305406	0.291953	0.00398033	0.00358457
sp|P51667|MLRV_MOUSE Myosin regulatory light chain 2, ventricular/cardiac muscle isoform OS=Mus musculus OX=10090 GN=Myl2 PE=1 SV=3	P51667	Myl2	sp|P51667|MLRV_MOUSE Myosin regulatory light chain 2, ventricular/cardiac muscle isoform OS=Mus musculus OX=10090 GN=Myl2 PE=1 SV=3	13	1.07365e+06	985724	572173	865374	1.09219e+06	961517	1.24593e+06	775621	1.05228e+06	943491	756974	2.17865e+06	925549	1.02685e+06	997884	0.250186	0.195808	0.520923	0.149977	0.109472	0.303824	0.255073
sp|P51830|ADCY9_MOUSE Adenylate cyclase type 9 OS=Mus musculus OX=10090 GN=Adcy9 PE=1 SV=1	P51830	Adcy9	sp|P51830|ADCY9_MOUSE Adenylate cyclase type 9 OS=Mus musculus OX=10090 GN=Adcy9 PE=1 SV=1	7	22568.4	20163.5	21442.9	22434.3	23566.3	24140.1	23985.7	21530.2	26119.7	23078	19570.9	22651.4	21938.6	23776	22864.7	0.0513678	0.0518409	0.117226	0.116347	0.0599576	0.168998	0.455137
sp|P51855|GSHB_MOUSE Glutathione synthetase OS=Mus musculus OX=10090 GN=Gss PE=1 SV=1	P51855	Gss	sp|P51855|GSHB_MOUSE Glutathione synthetase OS=Mus musculus OX=10090 GN=Gss PE=1 SV=1	4	34074.4	32387.1	27096.2	31951.3	35603.4	36566.2	33048.8	27159.8	36230.4	29973.7	29903.9	38099.3	32169.2	34326.1	33102	0.0955233	0.127685	0.126408	0.0926602	0.0348024	0.546546	0.417645
sp|P51859|HDGF_MOUSE Hepatoma-derived growth factor OS=Mus musculus OX=10090 GN=Hdgf PE=1 SV=2	P51859	Hdgf	sp|P51859|HDGF_MOUSE Hepatoma-derived growth factor OS=Mus musculus OX=10090 GN=Hdgf PE=1 SV=2	7	72745.3	65298.6	66345.5	66255.5	55537	70592.1	63394.9	59855.7	72028.9	50069.2	61393.4	65899.3	66300.5	61625.3	63646.4	0.0505805	0.102145	0.148744	-0.106092	-0.0598462	0.197915	0.274166
sp|P51863|VA0D1_MOUSE V-type proton ATPase subunit d 1 OS=Mus musculus OX=10090 GN=Atp6v0d1 PE=1 SV=2	P51863	Atp6v0d1	sp|P51863|VA0D1_MOUSE V-type proton ATPase subunit d 1 OS=Mus musculus OX=10090 GN=Atp6v0d1 PE=1 SV=2	2	19361.8	17423.5	18990.3	19765.7	26429.8	22889.3	21341.6	18665.5	23110.1	21390.5	20123	25876.4	19176.1	22115.4	22250.3	0.0542585	0.145164	0.110027	0.204933	0.213507	0.0647598	0.0190722
sp|P51881|ADT2_MOUSE ADP/ATP translocase 2 OS=Mus musculus OX=10090 GN=Slc25a5 PE=1 SV=3	P51881	Slc25a5	sp|P51881|ADT2_MOUSE ADP/ATP translocase 2 OS=Mus musculus OX=10090 GN=Slc25a5 PE=1 SV=3	18	2.1305e+07	1.88314e+07	2.13555e+07	2.22561e+07	3.1216e+07	2.92509e+07	2.75586e+07	2.33274e+07	2.9038e+07	2.74667e+07	2.63942e+07	2.70507e+07	2.13302e+07	2.84048e+07	2.72587e+07	0.0702181	0.120629	0.040895	0.412596	0.353777	0.00406899	0.000382344
sp|P51885|LUM_MOUSE Lumican OS=Mus musculus OX=10090 GN=Lum PE=1 SV=2	P51885	Lum	sp|P51885|LUM_MOUSE Lumican OS=Mus musculus OX=10090 GN=Lum PE=1 SV=2	9	516793	620010	517535	492722	439004	478800	507315	461230	456659	398335	415947	439904	517164	470015	427926	0.105598	0.0611822	0.0601862	-0.138167	-0.273826	0.0755134	0.00523885
sp|P51910|APOD_MOUSE Apolipoprotein D OS=Mus musculus OX=10090 GN=Apod PE=1 SV=1	P51910	Apod	sp|P51910|APOD_MOUSE Apolipoprotein D OS=Mus musculus OX=10090 GN=Apod PE=1 SV=1	2	14644.4	17198.5	12752.3	12295.4	9166.39	15169.6	12322.4	16289.8	12386.6	12495.7	8393.23	11807.2	13698.3	13746	12096.9	0.156747	0.240724	0.172301	0.000686524	-0.176322	0.530252	0.0616313
sp|P51912|AAAT_MOUSE Neutral amino acid transporter B(0) OS=Mus musculus OX=10090 GN=Slc1a5 PE=1 SV=2	P51912	Slc1a5	sp|P51912|AAAT_MOUSE Neutral amino acid transporter B(0) OS=Mus musculus OX=10090 GN=Slc1a5 PE=1 SV=2	1	3873.11	6594	4827.95	3300.62	2535.34	3274.1	2789.02	2178.36	3264.9	2204.08	2266.4	3657.29	4350.53	2662.18	2765.65	0.310107	0.170979	0.254934	-0.701484	-0.668729	0.00810932	0.0233438
sp|P52196|THTR_MOUSE Thiosulfate sulfurtransferase OS=Mus musculus OX=10090 GN=Tst PE=1 SV=3	P52196	Tst	sp|P52196|THTR_MOUSE Thiosulfate sulfurtransferase OS=Mus musculus OX=10090 GN=Tst PE=1 SV=3	6	216111	202372	224660	209949	335750	304042	263530	216024	276822	216198	264344	270955	213030	283786	267650	0.044284	0.185114	0.107855	0.410211	0.329329	0.0210989	0.0167854
sp|P52332|JAK1_MOUSE Tyrosine-protein kinase JAK1 OS=Mus musculus OX=10090 GN=Jak1 PE=1 SV=1	P52332	Jak1	sp|P52332|JAK1_MOUSE Tyrosine-protein kinase JAK1 OS=Mus musculus OX=10090 GN=Jak1 PE=1 SV=1	1	2084.2	1580.87	2535.99	1937.13	2395.92	2354.89	2179.42	1948.49	2220.29	2372.26	1835.89	2397.68	2010.66	2267.16	2296.27	0.194383	0.0917799	0.117474	0.173096	0.191798	0.350999	0.412693
sp|P52430|PON1_MOUSE Serum paraoxonase/arylesterase 1 OS=Mus musculus OX=10090 GN=Pon1 PE=1 SV=2	P52430	Pon1	sp|P52430|PON1_MOUSE Serum paraoxonase/arylesterase 1 OS=Mus musculus OX=10090 GN=Pon1 PE=1 SV=2	1	8124	7343.45	5892.21	6220.06	3719.22	6162.37	6545.17	3110.47	6017.54	6437.99	4241.2	6025.44	6781.75	4940.79	6021.49	0.14915	0.352557	0.172421	-0.497452	-0.166572	0.0544836	0.102903
sp|P52479|UBP10_MOUSE Ubiquitin carboxyl-terminal hydrolase 10 OS=Mus musculus OX=10090 GN=Usp10 PE=1 SV=3	P52479	Usp10	sp|P52479|UBP10_MOUSE Ubiquitin carboxyl-terminal hydrolase 10 OS=Mus musculus OX=10090 GN=Usp10 PE=1 SV=3	1	15396.7	11730.5	15153.6	14924.2	19369.3	17818.5	17039.4	10395.3	16199.4	15961.4	15694.2	12162.5	15038.9	17428.9	15827.8	0.120593	0.245143	0.127017	0.212468	0.0737548	0.479997	0.598278
sp|P52480|KPYM_MOUSE Pyruvate kinase PKM OS=Mus musculus OX=10090 GN=Pkm PE=1 SV=4	P52480	Pkm	sp|P52480|KPYM_MOUSE Pyruvate kinase PKM OS=Mus musculus OX=10090 GN=Pkm PE=1 SV=4	42	1.96872e+07	1.84119e+07	1.85968e+07	1.90358e+07	1.98621e+07	2.14759e+07	1.997e+07	1.72824e+07	2.02004e+07	1.91981e+07	1.76645e+07	1.8665e+07	1.88163e+07	1.99161e+07	1.89315e+07	0.0299393	0.088579	0.0558803	0.0820418	0.00876053	0.549426	0.983269
sp|P52503|NDUS6_MOUSE NADH dehydrogenase [ubiquinone] iron-sulfur protein 6, mitochondrial OS=Mus musculus OX=10090 GN=Ndufs6 PE=1 SV=2	P52503	Ndufs6	sp|P52503|NDUS6_MOUSE NADH dehydrogenase [ubiquinone] iron-sulfur protein 6, mitochondrial OS=Mus musculus OX=10090 GN=Ndufs6 PE=1 SV=2	6	342203	343204	347734	387049	444935	445139	437390	365424	459109	367024	406779	439243	345469	441162	423011	0.0604695	0.0914422	0.0963365	0.35273	0.291105	0.0201261	0.023821
sp|P52633|STAT6_MOUSE Signal transducer and transcription activator 6 OS=Mus musculus OX=10090 GN=Stat6 PE=1 SV=2	P52633	Stat6	sp|P52633|STAT6_MOUSE Signal transducer and transcription activator 6 OS=Mus musculus OX=10090 GN=Stat6 PE=1 SV=2	1	8077.82	6933.95	7335.94	6821.22	8145.43	7963.84	6955.97	6801.98	8316.29	7243.17	7414.62	9197.79	7134.95	7459.91	7865.46	0.0779476	0.0918321	0.112194	0.0615283	0.138827	0.727331	0.181957
sp|P52760|RIDA_MOUSE 2-iminobutanoate/2-iminopropanoate deaminase OS=Mus musculus OX=10090 GN=Rida PE=1 SV=3	P52760	Rida	sp|P52760|RIDA_MOUSE 2-iminobutanoate/2-iminopropanoate deaminase OS=Mus musculus OX=10090 GN=Rida PE=1 SV=3	6	118041	96776.3	96450.1	96915.6	105120	102785	98549.5	94473.7	112694	90830.2	89723	99856.7	96845.9	100667	95343.4	0.104513	0.046938	0.108161	0.0555128	-0.0241754	0.809095	0.599546
sp|P52792|HXK4_MOUSE Hexokinase-4 OS=Mus musculus OX=10090 GN=Gck PE=1 SV=1	P52792	Gck	sp|P52792|HXK4_MOUSE Hexokinase-4 OS=Mus musculus OX=10090 GN=Gck PE=1 SV=1	1	340.006	340.006	340.006	664.758	693.139	1002.44	819.502	340.006	723.258	340.006	340.006	804.739	340.006	756.32	531.632	0.385514	0.39181	0.447538	1.14839	0.544476	0.0767238	0.370826
sp|P52795|EFNB1_MOUSE Ephrin-B1 OS=Mus musculus OX=10090 GN=Efnb1 PE=1 SV=1	P52795	Efnb1	sp|P52795|EFNB1_MOUSE Ephrin-B1 OS=Mus musculus OX=10090 GN=Efnb1 PE=1 SV=1	1	2969.52	2968.58	2388.18	2525.36	3175.61	3611.64	2950.38	2272.48	2890.37	3238.78	2719.28	3789.9	2746.97	3063	3064.57	0.110958	0.186099	0.149561	0.160836	0.16022	0.393433	0.1168
sp|P52825|CPT2_MOUSE Carnitine O-palmitoyltransferase 2, mitochondrial OS=Mus musculus OX=10090 GN=Cpt2 PE=1 SV=2	P52825	Cpt2	sp|P52825|CPT2_MOUSE Carnitine O-palmitoyltransferase 2, mitochondrial OS=Mus musculus OX=10090 GN=Cpt2 PE=1 SV=2	21	647917	546689	603720	584576	1.06416e+06	747505	749213	589448	808733	649921	738659	814476	594148	748359	773696	0.0706665	0.252699	0.102061	0.333095	0.379651	0.0516622	0.00585392
sp|P53026|RL10A_MOUSE 60S ribosomal protein L10a OS=Mus musculus OX=10090 GN=Rpl10a PE=1 SV=3	P53026	Rpl10a	sp|P53026|RL10A_MOUSE 60S ribosomal protein L10a OS=Mus musculus OX=10090 GN=Rpl10a PE=1 SV=3	6	407262	388770	428945	414404	521874	501872	490981	324571	479280	448636	478404	511971	410833	496426	478842	0.0407413	0.198058	0.05395	0.272995	0.221051	0.365194	0.00596827
sp|P53395|ODB2_MOUSE Lipoamide acyltransferase component of branched-chain alpha-keto acid dehydrogenase complex, mitochondrial OS=Mus musculus OX=10090 GN=Dbt PE=1 SV=2	P53395	Dbt	sp|P53395|ODB2_MOUSE Lipoamide acyltransferase component of branched-chain alpha-keto acid dehydrogenase complex, mitochondrial OS=Mus musculus OX=10090 GN=Dbt PE=1 SV=2	14	551314	539598	603652	549491	788133	715448	687433	584820	789812	547514	660588	728447	550402	701441	694517	0.0514921	0.121377	0.152295	0.349548	0.333802	0.0149362	0.0426037
sp|P53564|CUX1_MOUSE Homeobox protein cut-like 1 OS=Mus musculus OX=10090 GN=Cux1 PE=1 SV=3	P53564	Cux1	sp|P53564|CUX1_MOUSE Homeobox protein cut-like 1 OS=Mus musculus OX=10090 GN=Cux1 PE=1 SV=3	4	4563.98	3727.58	3165.39	4344.01	4614.59	5134.04	4220.15	4196.04	4694.19	4574.7	4629.53	3777.26	4035.79	4417.37	4602.11	0.159925	0.0967448	0.0974332	0.133116	0.193638	0.137954	0.220506
sp|P53612|PGTB2_MOUSE Geranylgeranyl transferase type-2 subunit beta OS=Mus musculus OX=10090 GN=Rabggtb PE=1 SV=2	P53612	Rabggtb	sp|P53612|PGTB2_MOUSE Geranylgeranyl transferase type-2 subunit beta OS=Mus musculus OX=10090 GN=Rabggtb PE=1 SV=2	3	13608	9868.5	11783.2	12237.1	15528.2	11815.8	15718.7	11103.5	11676	13865.8	13072.1	11005.1	12010.2	13672	12374	0.130185	0.17891	0.104797	0.173806	0.0410189	0.253463	0.576466
sp|P53702|CCHL_MOUSE Cytochrome c-type heme lyase OS=Mus musculus OX=10090 GN=Hccs PE=1 SV=2	P53702	Hccs	sp|P53702|CCHL_MOUSE Cytochrome c-type heme lyase OS=Mus musculus OX=10090 GN=Hccs PE=1 SV=2	3	24381.1	19907.5	22300.1	25720.3	25453.8	31688.2	26473.9	23217.5	28784.5	22027	26655.8	28180.9	23340.6	25963.8	27418.4	0.110014	0.134327	0.115763	0.154818	0.233178	0.114891	0.1213
sp|P53808|PPCT_MOUSE Phosphatidylcholine transfer protein OS=Mus musculus OX=10090 GN=Pctp PE=1 SV=2	P53808	Pctp	sp|P53808|PPCT_MOUSE Phosphatidylcholine transfer protein OS=Mus musculus OX=10090 GN=Pctp PE=1 SV=2	2	34273.7	30884	28703.8	30098.6	37222.1	33145.7	32470.2	30053.4	32659.5	34260	26888.1	28768.7	30491.3	32807.9	30714.1	0.0763957	0.0896482	0.111082	0.10569	0.00772274	0.296435	0.839019
sp|P53810|PIPNA_MOUSE Phosphatidylinositol transfer protein alpha isoform OS=Mus musculus OX=10090 GN=Pitpna PE=1 SV=2	P53810	Pitpna	sp|P53810|PIPNA_MOUSE Phosphatidylinositol transfer protein alpha isoform OS=Mus musculus OX=10090 GN=Pitpna PE=1 SV=2	10	365499	325744	330789	333205	353662	376430	338975	304170	353314	287290	296139	333014	331997	346318	314576	0.0533123	0.0882669	0.0978127	0.0606134	-0.0802321	0.85011	0.266041
sp|P53811|PIPNB_MOUSE Phosphatidylinositol transfer protein beta isoform OS=Mus musculus OX=10090 GN=Pitpnb PE=1 SV=2	P53811	Pitpnb	sp|P53811|PIPNB_MOUSE Phosphatidylinositol transfer protein beta isoform OS=Mus musculus OX=10090 GN=Pitpnb PE=1 SV=2	5	169568	148136	145678	142285	155348	162349	160219	139681	152777	130047	132977	159864	146907	157784	142877	0.0814715	0.0663229	0.101875	0.102922	-0.0435558	0.735806	0.432746
sp|P53986|MOT1_MOUSE Monocarboxylate transporter 1 OS=Mus musculus OX=10090 GN=Slc16a1 PE=1 SV=1	P53986	Slc16a1	sp|P53986|MOT1_MOUSE Monocarboxylate transporter 1 OS=Mus musculus OX=10090 GN=Slc16a1 PE=1 SV=1	5	78605.6	66944.1	77808.6	78943.5	114879	97152.9	96226.6	86600	105167	93306.4	88455.5	110564	78207.1	96689.8	99236.5	0.0763985	0.119388	0.103083	0.306066	0.34101	0.00529002	0.00270929
sp|P53994|RAB2A_MOUSE Ras-related protein Rab-2A OS=Mus musculus OX=10090 GN=Rab2a PE=1 SV=1	P53994	Rab2a	sp|P53994|RAB2A_MOUSE Ras-related protein Rab-2A OS=Mus musculus OX=10090 GN=Rab2a PE=1 SV=1	9	303120	246138	277458	254823	284067	293461	260604	253263	259922	275008	251449	248973	266141	272336	255685	0.0943327	0.0696757	0.0454146	0.0331627	-0.0567105	0.868856	0.468877
sp|P53996|CNBP_MOUSE Cellular nucleic acid-binding protein OS=Mus musculus OX=10090 GN=Cnbp PE=1 SV=2	P53996	Cnbp	sp|P53996|CNBP_MOUSE Cellular nucleic acid-binding protein OS=Mus musculus OX=10090 GN=Cnbp PE=1 SV=2	7	106792	121961	120601	137220	142943	143363	129825	129993	162175	147337	139499	153300	121281	136468	150318	0.102279	0.056021	0.0635999	0.168609	0.30941	0.0915856	0.00706154
sp|P54071|IDHP_MOUSE Isocitrate dehydrogenase [NADP], mitochondrial OS=Mus musculus OX=10090 GN=Idh2 PE=1 SV=3	P54071	Idh2	sp|P54071|IDHP_MOUSE Isocitrate dehydrogenase [NADP], mitochondrial OS=Mus musculus OX=10090 GN=Idh2 PE=1 SV=3	23	3.69772e+06	3.16102e+06	3.41517e+06	3.5272e+06	5.24568e+06	4.28021e+06	4.55351e+06	3.15711e+06	4.86539e+06	3.7214e+06	4.53578e+06	5.11002e+06	3.47118e+06	4.41686e+06	4.70059e+06	0.0652487	0.201635	0.132822	0.347092	0.436714	0.0752677	0.00561331
sp|P54103|DNJC2_MOUSE DnaJ homolog subfamily C member 2 OS=Mus musculus OX=10090 GN=Dnajc2 PE=1 SV=2	P54103	Dnajc2	sp|P54103|DNJC2_MOUSE DnaJ homolog subfamily C member 2 OS=Mus musculus OX=10090 GN=Dnajc2 PE=1 SV=2	2	4338.62	4113.51	5835.12	4366.11	4756.51	4362.02	4987.25	3960.16	5223.17	4179.14	3245.21	6236.42	4352.37	4559.26	4701.15	0.169265	0.100052	0.274011	0.0656563	0.102272	0.775093	0.960957
sp|P54116|STOM_MOUSE Erythrocyte band 7 integral membrane protein OS=Mus musculus OX=10090 GN=Stom PE=1 SV=3	P54116	Stom	sp|P54116|STOM_MOUSE Erythrocyte band 7 integral membrane protein OS=Mus musculus OX=10090 GN=Stom PE=1 SV=3	1	5574.96	5302.37	5426.65	5695.02	7586.3	5341.09	6000.33	5131.98	5861.11	5830.07	5354.07	6263.57	5500.8	5670.71	5845.59	0.0311575	0.18471	0.0638598	0.0415764	0.0878327	0.381782	0.229222
sp|P54310|LIPS_MOUSE Hormone-sensitive lipase OS=Mus musculus OX=10090 GN=Lipe PE=1 SV=2	P54310	Lipe	sp|P54310|LIPS_MOUSE Hormone-sensitive lipase OS=Mus musculus OX=10090 GN=Lipe PE=1 SV=2	5	20376	24467	27090.5	19931.9	27884.9	20544.6	23107.6	19860.7	25061.7	18406.4	20774.3	22413.3	22421.5	21826.1	21593.8	0.149103	0.15914	0.129218	-0.0352916	-0.0492769	0.953259	0.547735
sp|P54726|RD23A_MOUSE UV excision repair protein RAD23 homolog A OS=Mus musculus OX=10090 GN=Rad23a PE=1 SV=2	P54726	Rad23a	sp|P54726|RD23A_MOUSE UV excision repair protein RAD23 homolog A OS=Mus musculus OX=10090 GN=Rad23a PE=1 SV=2	5	109028	84167.7	86569.3	73290.4	84827.3	97177.3	85657.6	72567	112007	67648	74513.9	87976.9	85368.5	85242.4	81245.4	0.169944	0.118216	0.228708	-0.00200625	-0.0762445	0.742616	0.753735
sp|P54728|RD23B_MOUSE UV excision repair protein RAD23 homolog B OS=Mus musculus OX=10090 GN=Rad23b PE=1 SV=2	P54728	Rad23b	sp|P54728|RD23B_MOUSE UV excision repair protein RAD23 homolog B OS=Mus musculus OX=10090 GN=Rad23b PE=1 SV=2	10	182469	173601	184615	168049	181123	218688	180730	152395	192370	176108	162463	193641	178035	180927	184239	0.0436504	0.148418	0.0816672	0.02369	0.0484559	0.73705	0.700277
sp|P54729|NUB1_MOUSE NEDD8 ultimate buster 1 OS=Mus musculus OX=10090 GN=Nub1 PE=1 SV=2	P54729	Nub1	sp|P54729|NUB1_MOUSE NEDD8 ultimate buster 1 OS=Mus musculus OX=10090 GN=Nub1 PE=1 SV=2	7	41391.2	42177.6	39773.7	42478.8	42596.6	50880.4	40812.4	38517	44503.6	38427.5	40816.8	40239.8	41784.4	41704.5	40528.3	0.0292178	0.12464	0.0621949	-0.00302671	-0.0440069	0.590163	0.781176
sp|P54731|FAF1_MOUSE FAS-associated factor 1 OS=Mus musculus OX=10090 GN=Faf1 PE=1 SV=2	P54731	Faf1	sp|P54731|FAF1_MOUSE FAS-associated factor 1 OS=Mus musculus OX=10090 GN=Faf1 PE=1 SV=2	6	143882	131432	141396	134244	163177	166643	156537	124968	165900	142350	146433	160563	137820	159857	153498	0.0425601	0.124602	0.0729333	0.21417	0.154389	0.195391	0.0510439
sp|P54775|PRS6B_MOUSE 26S proteasome regulatory subunit 6B OS=Mus musculus OX=10090 GN=Psmc4 PE=1 SV=2	P54775	Psmc4	sp|P54775|PRS6B_MOUSE 26S proteasome regulatory subunit 6B OS=Mus musculus OX=10090 GN=Psmc4 PE=1 SV=2	14	269285	235950	245040	238582	277321	297994	267134	237455	267614	250649	241140	265208	241811	272228	257929	0.06149	0.0933299	0.0488134	0.170807	0.092644	0.190934	0.45109
sp|P54797|TNG2_MOUSE Transport and Golgi organization 2 homolog OS=Mus musculus OX=10090 GN=Tango2 PE=1 SV=1	P54797	Tango2	sp|P54797|TNG2_MOUSE Transport and Golgi organization 2 homolog OS=Mus musculus OX=10090 GN=Tango2 PE=1 SV=1	2	9187.39	9220.92	9285.82	7480.58	11068.2	9525.3	9086.81	10758	11849.5	8154.2	11132	9431.4	9204.16	10141.6	10281.7	0.0996572	0.094305	0.164522	0.137266	0.154776	0.0814687	0.171905
sp|P54822|PUR8_MOUSE Adenylosuccinate lyase OS=Mus musculus OX=10090 GN=Adsl PE=1 SV=2	P54822	Adsl	sp|P54822|PUR8_MOUSE Adenylosuccinate lyase OS=Mus musculus OX=10090 GN=Adsl PE=1 SV=2	16	906020	771129	827750	861207	948206	967082	913275	810464	945579	853925	833606	898988	844479	930740	876456	0.0675438	0.0767758	0.0564606	0.140347	0.0534276	0.216574	0.348261
sp|P54823|DDX6_MOUSE Probable ATP-dependent RNA helicase DDX6 OS=Mus musculus OX=10090 GN=Ddx6 PE=1 SV=1	P54823	Ddx6	sp|P54823|DDX6_MOUSE Probable ATP-dependent RNA helicase DDX6 OS=Mus musculus OX=10090 GN=Ddx6 PE=1 SV=1	10	65140.7	58188.3	64390.5	56920.8	73587.2	71992.9	70774.3	60582	69843.5	67469.7	65823.4	64844.3	61289.4	71383.6	66646.5	0.0687784	0.0849572	0.032631	0.221752	0.122631	0.0751034	0.073468
sp|P54869|HMCS2_MOUSE Hydroxymethylglutaryl-CoA synthase, mitochondrial OS=Mus musculus OX=10090 GN=Hmgcs2 PE=1 SV=2	P54869	Hmgcs2	sp|P54869|HMCS2_MOUSE Hydroxymethylglutaryl-CoA synthase, mitochondrial OS=Mus musculus OX=10090 GN=Hmgcs2 PE=1 SV=2	1	1086.02	340.006	340.006	340.006	340.006	340.006	340.006	340.006	340.006	340.006	340.006	340.006	340.006	340.006	340.006	0.708454	0	0	0	0	0.276304	0.281253
sp|P54923|ADPRH_MOUSE [Protein ADP-ribosylarginine] hydrolase OS=Mus musculus OX=10090 GN=Adprh PE=1 SV=1	P54923	Adprh	sp|P54923|ADPRH_MOUSE [Protein ADP-ribosylarginine] hydrolase OS=Mus musculus OX=10090 GN=Adprh PE=1 SV=1	5	14992.3	15310.9	15415.2	16296.5	14381.2	15842	16135	13554.5	17210	13540.3	14023.5	16731.5	15363.1	15111.6	15377.5	0.0360117	0.0814735	0.121087	-0.0254887	-0.00425154	0.51126	0.836974
sp|P55012|S12A2_MOUSE Solute carrier family 12 member 2 OS=Mus musculus OX=10090 GN=Slc12a2 PE=1 SV=2	P55012	Slc12a2	sp|P55012|S12A2_MOUSE Solute carrier family 12 member 2 OS=Mus musculus OX=10090 GN=Slc12a2 PE=1 SV=2	11	145098	122831	151641	145745	128376	170239	149057	156653	145653	155256	117158	153460	145422	152855	149556	0.0897082	0.115765	0.123517	0.0714792	0.0399583	0.406949	0.919378
sp|P55088|AQP4_MOUSE Aquaporin-4 OS=Mus musculus OX=10090 GN=Aqp4 PE=1 SV=2	P55088	Aqp4	sp|P55088|AQP4_MOUSE Aquaporin-4 OS=Mus musculus OX=10090 GN=Aqp4 PE=1 SV=2	1	8974.94	4918.87	10546.8	8202.49	13767.1	5229.19	10285.2	7883.05	8602.59	10559.1	8881.92	5954.08	8588.72	9084.12	8742.26	0.29056	0.390566	0.22404	0.0696423	0.0268388	0.65194	0.755686
sp|P55096|ABCD3_MOUSE ATP-binding cassette sub-family D member 3 OS=Mus musculus OX=10090 GN=Abcd3 PE=1 SV=2	P55096	Abcd3	sp|P55096|ABCD3_MOUSE ATP-binding cassette sub-family D member 3 OS=Mus musculus OX=10090 GN=Abcd3 PE=1 SV=2	6	41039.4	37881.4	40719.4	62669.7	58255	51720.6	49730.4	52493.3	53166.3	50884.4	61504.3	64526.7	40879.4	52106.9	57335.3	0.251942	0.0689936	0.113539	0.350073	0.484237	0.150352	0.0605247
sp|P55098|PEX2_MOUSE Peroxisome biogenesis factor 2 OS=Mus musculus OX=10090 GN=Pex2 PE=2 SV=1	P55098	Pex2	sp|P55098|PEX2_MOUSE Peroxisome biogenesis factor 2 OS=Mus musculus OX=10090 GN=Pex2 PE=2 SV=1	1	3514.25	3254.72	3762.82	3210.19	3134.01	3627.33	3300.31	3814.68	2867.07	3422.27	3377.53	2487.16	3384.49	3463.82	3122.3	0.0745498	0.0888854	0.146639	0.0328779	-0.120104	0.889642	0.138521
sp|P55264|ADK_MOUSE Adenosine kinase OS=Mus musculus OX=10090 GN=Adk PE=1 SV=2	P55264	Adk	sp|P55264|ADK_MOUSE Adenosine kinase OS=Mus musculus OX=10090 GN=Adk PE=1 SV=2	9	566881	482378	531439	522400	612984	614162	594279	503681	654576	543193	536897	595962	526920	603632	569578	0.066036	0.0903633	0.0940082	0.195966	0.110813	0.146019	0.11809
sp|P55284|CADH5_MOUSE Cadherin-5 OS=Mus musculus OX=10090 GN=Cdh5 PE=1 SV=2	P55284	Cdh5	sp|P55284|CADH5_MOUSE Cadherin-5 OS=Mus musculus OX=10090 GN=Cdh5 PE=1 SV=2	4	32160.3	34918.7	31483.4	34702.1	44322.7	44483.7	34046.8	37359.4	49408.4	38124.3	42406.2	41670.6	33431.2	40841	42038.4	0.0525164	0.129884	0.110089	0.284607	0.331501	0.0347042	0.00309634
sp|P55302|AMRP_MOUSE Alpha-2-macroglobulin receptor-associated protein OS=Mus musculus OX=10090 GN=Lrpap1 PE=1 SV=1	P55302	Lrpap1	sp|P55302|AMRP_MOUSE Alpha-2-macroglobulin receptor-associated protein OS=Mus musculus OX=10090 GN=Lrpap1 PE=1 SV=1	7	52424.7	57814.3	49208.4	46420.5	49974.2	54925.7	49782.2	44224.5	49986.4	43825.9	44549.9	46816.6	50816.6	49878.2	45683.2	0.0950373	0.0879403	0.0598619	-0.0261704	-0.153356	0.62144	0.104489
sp|P55772|ENTP1_MOUSE Ectonucleoside triphosphate diphosphohydrolase 1 OS=Mus musculus OX=10090 GN=Entpd1 PE=1 SV=1	P55772	Entpd1	sp|P55772|ENTP1_MOUSE Ectonucleoside triphosphate diphosphohydrolase 1 OS=Mus musculus OX=10090 GN=Entpd1 PE=1 SV=1	4	90667.1	85077.8	89168.8	80023.9	100351	101721	92534.7	96739.3	104742	94215.2	93334.6	106181	87123.3	98545.3	99478.6	0.0552775	0.042031	0.0680829	0.177884	0.189702	0.0279701	0.0184587
sp|P55937|GOGA3_MOUSE Golgin subfamily A member 3 OS=Mus musculus OX=10090 GN=Golga3 PE=1 SV=3	P55937	Golga3	sp|P55937|GOGA3_MOUSE Golgin subfamily A member 3 OS=Mus musculus OX=10090 GN=Golga3 PE=1 SV=3	11	41978	40232.4	40930.4	38731.8	42863.7	43576.9	43420.4	36614.4	47455.9	41236.5	40282.6	48752.8	40581.4	43142.1	44346.2	0.033652	0.0805006	0.096578	0.0883002	0.124489	0.640994	0.131065
sp|P56135|ATPK_MOUSE ATP synthase subunit f, mitochondrial OS=Mus musculus OX=10090 GN=Atp5mf PE=1 SV=3	P56135	Atp5mf	sp|P56135|ATPK_MOUSE ATP synthase subunit f, mitochondrial OS=Mus musculus OX=10090 GN=Atp5mf PE=1 SV=3	2	600260	556767	603981	581015	839377	769153	757638	619994	849583	715827	669884	823370	590637	763395	769598	0.0369624	0.122932	0.112056	0.370309	0.378495	0.00752872	0.00222406
sp|P56183|RRP1_MOUSE Ribosomal RNA processing protein 1 homolog A OS=Mus musculus OX=10090 GN=Rrp1 PE=1 SV=2	P56183	Rrp1	sp|P56183|RRP1_MOUSE Ribosomal RNA processing protein 1 homolog A OS=Mus musculus OX=10090 GN=Rrp1 PE=1 SV=2	1	340.006	340.006	340.006	790.092	775.896	340.006	865.989	1016.83	1034.66	867.54	832.637	786.724	340.006	820.942	850.089	0.497303	0.387688	0.122716	1.26955	1.32175	0.104784	0.00471676
sp|P56213|ALR_MOUSE FAD-linked sulfhydryl oxidase ALR OS=Mus musculus OX=10090 GN=Gfer PE=1 SV=2	P56213	Gfer	sp|P56213|ALR_MOUSE FAD-linked sulfhydryl oxidase ALR OS=Mus musculus OX=10090 GN=Gfer PE=1 SV=2	3	13840.2	11899.4	12507.7	11316.9	16330.5	16060.8	15144.5	13341.1	16244.2	15379.7	14084	14957.5	12203.5	15602.6	15168.6	0.0872816	0.0887724	0.0592468	0.354316	0.314096	0.0127954	0.00559782
sp|P56375|ACYP2_MOUSE Acylphosphatase-2 OS=Mus musculus OX=10090 GN=Acyp2 PE=1 SV=2	P56375	Acyp2	sp|P56375|ACYP2_MOUSE Acylphosphatase-2 OS=Mus musculus OX=10090 GN=Acyp2 PE=1 SV=2	9	232114	203523	199279	209121	224713	225369	238010	197920	238145	215742	218663	226376	206322	225041	222520	0.0693604	0.076165	0.0445165	0.125419	0.10895	0.427296	0.20512
sp|P56376|ACYP1_MOUSE Acylphosphatase-1 OS=Mus musculus OX=10090 GN=Acyp1 PE=1 SV=2	P56376	Acyp1	sp|P56376|ACYP1_MOUSE Acylphosphatase-1 OS=Mus musculus OX=10090 GN=Acyp1 PE=1 SV=2	5	321950	285554	281341	295296	369634	367026	333182	376005	368147	344041	332491	353736	290425	368330	348888	0.0616086	0.0531917	0.0432141	0.343028	0.264664	0.00398423	0.00539418
sp|P56379|ATP68_MOUSE ATP synthase subunit ATP5MPL, mitochondrial OS=Mus musculus OX=10090 GN=Atp5mpl PE=1 SV=1	P56379	Atp5mpl	sp|P56379|ATP68_MOUSE ATP synthase subunit ATP5MPL, mitochondrial OS=Mus musculus OX=10090 GN=Atp5mpl PE=1 SV=1	2	70603.8	68659.9	75223.4	72617.4	103475	95553.6	85212	79257.6	94756.1	91201.4	89694.5	90075.5	71610.6	90382.8	90638.4	0.0391399	0.118465	0.0252283	0.333652	0.340064	0.00680996	0.00016008
sp|P56380|AP4A_MOUSE Bis(5'-nucleosyl)-tetraphosphatase [asymmetrical] OS=Mus musculus OX=10090 GN=Nudt2 PE=1 SV=3	P56380	Nudt2	sp|P56380|AP4A_MOUSE Bis(5'-nucleosyl)-tetraphosphatase [asymmetrical] OS=Mus musculus OX=10090 GN=Nudt2 PE=1 SV=3	3	184279	161030	165427	147382	209636	199273	163866	168100	197676	173240	175049	175758	163229	183687	175403	0.0926504	0.122435	0.0639901	0.16527	0.103908	0.158612	0.136502
sp|P56382|ATP5E_MOUSE ATP synthase subunit epsilon, mitochondrial OS=Mus musculus OX=10090 GN=Atp5f1e PE=1 SV=2	P56382	Atp5f1e	sp|P56382|ATP5E_MOUSE ATP synthase subunit epsilon, mitochondrial OS=Mus musculus OX=10090 GN=Atp5f1e PE=1 SV=2	5	585359	498907	552522	533571	829217	718791	717178	619319	750208	652646	683193	715883	543047	717985	699538	0.0665988	0.118939	0.0599876	0.403096	0.365152	0.00327035	0.000813388
sp|P56383|AT5G2_MOUSE ATP synthase F(0) complex subunit C2, mitochondrial OS=Mus musculus OX=10090 GN=Atp5mc2 PE=1 SV=2;sp|P56384|AT5G3_MOUSE ATP synthase F(0) complex subunit C3, mitochondrial OS=Mus musculus OX=10090 GN=Atp5mc3 PE=1 SV=1;sp|Q9CR84|AT5G1_MOUSE ATP synthase F(0) complex subunit C1, mitochondrial OS=Mus musculus OX=10090 GN=Atp5mc1 PE=1 SV=1	P56383	Atp5mc2	sp|P56383|AT5G2_MOUSE ATP synthase F(0) complex subunit C2, mitochondrial OS=Mus musculus OX=10090 GN=Atp5mc2 PE=1 SV=2;sp|P56384|AT5G3_MOUSE ATP synthase F(0) complex subunit C3, mitochondrial OS=Mus musculus OX=10090 GN=Atp5mc3 PE=1 SV=1;sp|Q9CR84|AT5G1_MOUSE ATP synthase F(0) complex subunit C1, mitochondrial OS=Mus musculus OX=10090 GN=Atp5mc1 PE=1 SV=1	1	496766	414258	419995	459029	671762	626580	580505	510430	607739	503827	553519	632638	439512	603542	580629	0.0857876	0.115303	0.100104	0.457925	0.401565	0.00373328	0.00481506
sp|P56391|CX6B1_MOUSE Cytochrome c oxidase subunit 6B1 OS=Mus musculus OX=10090 GN=Cox6b1 PE=1 SV=2	P56391	Cox6b1	sp|P56391|CX6B1_MOUSE Cytochrome c oxidase subunit 6B1 OS=Mus musculus OX=10090 GN=Cox6b1 PE=1 SV=2	4	267087	242528	242481	260009	298332	280527	297682	272852	297869	265231	297109	290955	251269	289104	294032	0.0493555	0.0442081	0.0533555	0.202596	0.227536	0.0249643	0.0193817
sp|P56392|CX7A1_MOUSE Cytochrome c oxidase subunit 7A1, mitochondrial OS=Mus musculus OX=10090 GN=Cox7a1 PE=1 SV=1	P56392	Cox7a1	sp|P56392|CX7A1_MOUSE Cytochrome c oxidase subunit 7A1, mitochondrial OS=Mus musculus OX=10090 GN=Cox7a1 PE=1 SV=1	2	126930	101341	119505	120091	220282	164583	148833	144990	200633	172964	186677	225416	119798	156708	193655	0.0936096	0.205034	0.113976	0.385661	0.691959	0.00592493	7.96706e-05
sp|P56393|COX7B_MOUSE Cytochrome c oxidase subunit 7B, mitochondrial OS=Mus musculus OX=10090 GN=Cox7b PE=3 SV=1	P56393	Cox7b	sp|P56393|COX7B_MOUSE Cytochrome c oxidase subunit 7B, mitochondrial OS=Mus musculus OX=10090 GN=Cox7b PE=3 SV=1	1	105070	72492.1	96448.8	89767	133712	117666	114574	102889	120612	112140	120376	111253	93107.9	116120	116258	0.151793	0.108431	0.0438702	0.319443	0.320382	0.0194208	0.0111255
sp|P56395|CYB5_MOUSE Cytochrome b5 OS=Mus musculus OX=10090 GN=Cyb5a PE=1 SV=2	P56395	Cyb5a	sp|P56395|CYB5_MOUSE Cytochrome b5 OS=Mus musculus OX=10090 GN=Cyb5a PE=1 SV=2	4	59854.7	68324	63315.5	56751.1	58158.3	53814.9	58890	49443.5	58175.6	48732.1	58371.7	59341.5	61585.1	55986.6	58273.6	0.0799516	0.0793931	0.0885921	-0.138017	-0.079171	0.0837966	0.136297
sp|P56399|UBP5_MOUSE Ubiquitin carboxyl-terminal hydrolase 5 OS=Mus musculus OX=10090 GN=Usp5 PE=1 SV=1	P56399	Usp5	sp|P56399|UBP5_MOUSE Ubiquitin carboxyl-terminal hydrolase 5 OS=Mus musculus OX=10090 GN=Usp5 PE=1 SV=1	13	296787	302426	291770	290344	308428	346238	339142	289022	342819	308193	296972	316458	294279	323785	312325	0.0185472	0.0834042	0.0617335	0.136279	0.085793	0.163119	0.144003
sp|P56480|ATPB_MOUSE ATP synthase subunit beta, mitochondrial OS=Mus musculus OX=10090 GN=Atp5f1b PE=1 SV=2	P56480	Atp5f1b	sp|P56480|ATPB_MOUSE ATP synthase subunit beta, mitochondrial OS=Mus musculus OX=10090 GN=Atp5f1b PE=1 SV=2	26	1.39506e+07	1.21049e+07	1.38383e+07	1.34955e+07	2.03144e+07	1.83661e+07	1.79124e+07	1.52693e+07	2.00639e+07	1.73128e+07	1.68711e+07	1.92437e+07	1.36669e+07	1.81393e+07	1.82782e+07	0.0637275	0.115649	0.0831221	0.408429	0.417537	0.00241231	0.000386937
sp|P56501|UCP3_MOUSE Mitochondrial uncoupling protein 3 OS=Mus musculus OX=10090 GN=Ucp3 PE=1 SV=1	P56501	Ucp3	sp|P56501|UCP3_MOUSE Mitochondrial uncoupling protein 3 OS=Mus musculus OX=10090 GN=Ucp3 PE=1 SV=1	7	70330	60458.4	69007.2	65557.4	126146	85983	85307.5	82001.7	94093	90464.2	85603.9	92468	67282.3	85645.3	91466.1	0.0664176	0.22064	0.0406074	0.34861	0.443398	0.00747172	0.000126234
sp|P56565|S10A1_MOUSE Protein S100-A1 OS=Mus musculus OX=10090 GN=S100a1 PE=1 SV=2	P56565	S100a1	sp|P56565|S10A1_MOUSE Protein S100-A1 OS=Mus musculus OX=10090 GN=S100a1 PE=1 SV=2	1	10805.7	8363.44	7446.23	10164.1	12630	17775	12946.8	12552.1	20021.9	12822.4	17804.2	31244.2	9263.75	12788.4	18913.1	0.169454	0.181629	0.380314	0.471902	1.03408	0.00453989	0.00260114
sp|P56695|WFS1_MOUSE Wolframin OS=Mus musculus OX=10090 GN=Wfs1 PE=1 SV=1	P56695	Wfs1	sp|P56695|WFS1_MOUSE Wolframin OS=Mus musculus OX=10090 GN=Wfs1 PE=1 SV=1	13	303031	291169	293851	297320	392538	388272	394505	313906	351301	345912	326707	396887	295586	390405	348606	0.01728	0.104806	0.0836913	0.401399	0.238004	0.00562611	0.00532575
sp|P56812|PDCD5_MOUSE Programmed cell death protein 5 OS=Mus musculus OX=10090 GN=Pdcd5 PE=1 SV=3	P56812	Pdcd5	sp|P56812|PDCD5_MOUSE Programmed cell death protein 5 OS=Mus musculus OX=10090 GN=Pdcd5 PE=1 SV=3	2	84225.2	76736.7	80051	76458.2	85395.3	81440.9	89953.1	76897.6	81201.1	73555.7	71669.1	82756.9	78393.8	83418.1	77378.4	0.0456894	0.0667572	0.0711449	0.0895363	-0.0202504	0.361107	0.578423
sp|P56959|FUS_MOUSE RNA-binding protein FUS OS=Mus musculus OX=10090 GN=Fus PE=1 SV=1	P56959	Fus	sp|P56959|FUS_MOUSE RNA-binding protein FUS OS=Mus musculus OX=10090 GN=Fus PE=1 SV=1	2	26536.3	27624	20548.4	27551.7	18945.8	29619	21863.8	19913.8	28405.6	17173.4	19483.4	27537.9	27044	20888.8	23510.7	0.132255	0.214447	0.244405	-0.373899	-0.223222	0.264208	0.392838
sp|P56960|EXOSX_MOUSE Exosome component 10 OS=Mus musculus OX=10090 GN=Exosc10 PE=1 SV=2	P56960	Exosc10	sp|P56960|EXOSX_MOUSE Exosome component 10 OS=Mus musculus OX=10090 GN=Exosc10 PE=1 SV=2	2	2734.02	3657.46	3310.84	3128.75	2604.64	3571.76	3604.28	2227.99	4161.44	2905	2809.97	3421.56	3219.8	3088.2	3163.28	0.119867	0.231122	0.186285	-0.0775348	-0.029797	0.513115	0.776912
sp|P57680|EVC_MOUSE Ellis-van Creveld syndrome protein homolog OS=Mus musculus OX=10090 GN=Evc PE=1 SV=2	P57680	Evc	sp|P57680|EVC_MOUSE Ellis-van Creveld syndrome protein homolog OS=Mus musculus OX=10090 GN=Evc PE=1 SV=2	1	340.006	340.006	737.489	340.006	340.006	340.006	340.006	340.006	340.006	340.006	340.006	340.006	340.006	340.006	340.006	0.452326	0	0	0	0	0.282461	0.285429
sp|P57716|NICA_MOUSE Nicastrin OS=Mus musculus OX=10090 GN=Ncstn PE=1 SV=3	P57716	Ncstn	sp|P57716|NICA_MOUSE Nicastrin OS=Mus musculus OX=10090 GN=Ncstn PE=1 SV=3	3	24433.4	24809.6	24123.3	21784.9	25831.2	26161.2	24261.1	22927.9	28690.8	23097.3	22492.2	28388.4	24278.4	25046.2	25742.8	0.057358	0.0603216	0.12967	0.0442375	0.0768697	0.446517	0.33217
sp|P57746|VATD_MOUSE V-type proton ATPase subunit D OS=Mus musculus OX=10090 GN=Atp6v1d PE=1 SV=1	P57746	Atp6v1d	sp|P57746|VATD_MOUSE V-type proton ATPase subunit D OS=Mus musculus OX=10090 GN=Atp6v1d PE=1 SV=1	1	8503.15	7221.77	7805.38	8097.81	9642.27	8227.72	8756.55	8833.62	8615.85	8080	8360.17	7089.07	7951.6	8795.08	8220.08	0.0681714	0.0658722	0.083162	0.145683	0.0479432	0.0689102	0.79376
sp|P57759|ERP29_MOUSE Endoplasmic reticulum resident protein 29 OS=Mus musculus OX=10090 GN=Erp29 PE=1 SV=2	P57759	Erp29	sp|P57759|ERP29_MOUSE Endoplasmic reticulum resident protein 29 OS=Mus musculus OX=10090 GN=Erp29 PE=1 SV=2	5	24855	25322	24846.2	23804	24504.1	26344.5	26477.2	22884.7	27544.1	28925.5	21916	26702.3	24850.6	25424.3	27123.2	0.0259684	0.0679713	0.115909	0.0319802	0.126071	0.80517	0.388801
sp|P57776|EF1D_MOUSE Elongation factor 1-delta OS=Mus musculus OX=10090 GN=Eef1d PE=1 SV=3	P57776	Eef1d	sp|P57776|EF1D_MOUSE Elongation factor 1-delta OS=Mus musculus OX=10090 GN=Eef1d PE=1 SV=3	13	642002	579871	632344	618373	771637	776970	760502	547468	704662	668047	637934	753391	625359	766070	686355	0.0441624	0.155892	0.0719813	0.292844	0.133847	0.144	0.0490544
sp|P57780|ACTN4_MOUSE Alpha-actinin-4 OS=Mus musculus OX=10090 GN=Actn4 PE=1 SV=1	P57780	Actn4	sp|P57780|ACTN4_MOUSE Alpha-actinin-4 OS=Mus musculus OX=10090 GN=Actn4 PE=1 SV=1	18	326918	451606	352916	374684	270657	291960	266610	361328	284756	266680	239776	255367	363800	281309	261023	0.142681	0.147465	0.07242	-0.37138	-0.478658	0.0317103	0.00119751
sp|P57784|RU2A_MOUSE U2 small nuclear ribonucleoprotein A' OS=Mus musculus OX=10090 GN=Snrpa1 PE=1 SV=2	P57784	Snrpa1	sp|P57784|RU2A_MOUSE U2 small nuclear ribonucleoprotein A' OS=Mus musculus OX=10090 GN=Snrpa1 PE=1 SV=2	3	22187.3	25093.2	25287.4	22621.1	24881.8	26479.7	22064.2	23094.3	25024.9	20293.9	23244.2	26422.8	23857.1	23988	24134.6	0.0680851	0.0808808	0.111336	0.00883177	0.0176373	0.826425	0.938137
sp|P57787|MOT4_MOUSE Monocarboxylate transporter 4 OS=Mus musculus OX=10090 GN=Slc16a3 PE=1 SV=1	P57787	Slc16a3	sp|P57787|MOT4_MOUSE Monocarboxylate transporter 4 OS=Mus musculus OX=10090 GN=Slc16a3 PE=1 SV=1	6	98374.9	85613.9	94509	99218.4	84224.9	97631.9	88611.6	76168.6	82723.5	99997.6	77722.3	73407.4	96442	86418.3	80222.9	0.0659139	0.103253	0.139728	-0.1585	-0.266059	0.206255	0.109613
sp|P58021|TM9S2_MOUSE Transmembrane 9 superfamily member 2 OS=Mus musculus OX=10090 GN=Tm9sf2 PE=1 SV=1	P58021	Tm9sf2	sp|P58021|TM9S2_MOUSE Transmembrane 9 superfamily member 2 OS=Mus musculus OX=10090 GN=Tm9sf2 PE=1 SV=1	2	26732.5	23574.3	22991.2	21715.8	26854.8	26093.4	26858.9	21934.4	24869.7	26203.2	24584.3	25954.9	23282.7	26474.1	25412.3	0.0897685	0.0928458	0.0313242	0.185284	0.12605	0.339044	0.204991
sp|P58044|IDI1_MOUSE Isopentenyl-diphosphate Delta-isomerase 1 OS=Mus musculus OX=10090 GN=Idi1 PE=1 SV=1	P58044	Idi1	sp|P58044|IDI1_MOUSE Isopentenyl-diphosphate Delta-isomerase 1 OS=Mus musculus OX=10090 GN=Idi1 PE=1 SV=1	1	2812.96	3694.97	3632.24	2882.83	3951.58	3574	3022.32	2752.16	3446.65	2478.17	2997.59	3612.87	3257.54	3298.16	3222.12	0.14513	0.162365	0.162269	0.0224241	-0.00967488	0.853119	0.697501
sp|P58059|RT21_MOUSE 28S ribosomal protein S21, mitochondrial OS=Mus musculus OX=10090 GN=Mrps21 PE=1 SV=1	P58059	Mrps21	sp|P58059|RT21_MOUSE 28S ribosomal protein S21, mitochondrial OS=Mus musculus OX=10090 GN=Mrps21 PE=1 SV=1	2	4287.73	4000.05	4356.03	4628.7	6515.43	5699.14	5310.42	4630.7	6110.68	5193.49	4634.16	6913.66	4321.88	5504.78	5652.08	0.0597921	0.142017	0.176015	0.348171	0.382404	0.0116181	0.0135224
sp|P58064|RT06_MOUSE 28S ribosomal protein S6, mitochondrial OS=Mus musculus OX=10090 GN=Mrps6 PE=1 SV=3	P58064	Mrps6	sp|P58064|RT06_MOUSE 28S ribosomal protein S6, mitochondrial OS=Mus musculus OX=10090 GN=Mrps6 PE=1 SV=3	1	2939.19	2276.45	1909.66	2193.4	2302.33	2970.22	2663.07	2315.11	3049.47	3031.18	2111.02	3145.84	2234.92	2489.09	3040.33	0.186993	0.124469	0.171062	0.15211	0.444245	0.334028	0.129815
sp|P58242|ASM3B_MOUSE Acid sphingomyelinase-like phosphodiesterase 3b OS=Mus musculus OX=10090 GN=Smpdl3b PE=1 SV=1	P58242	Smpdl3b	sp|P58242|ASM3B_MOUSE Acid sphingomyelinase-like phosphodiesterase 3b OS=Mus musculus OX=10090 GN=Smpdl3b PE=1 SV=1	1	6323.84	4611.84	6167.59	5638.1	4380.48	6598.66	6012.91	3831.69	5849.57	4922.31	4367.75	4227.74	5902.85	5196.7	4645.03	0.13605	0.251942	0.151952	-0.200381	-0.346846	0.442297	0.121909
sp|P58252|EF2_MOUSE Elongation factor 2 OS=Mus musculus OX=10090 GN=Eef2 PE=1 SV=2	P58252	Eef2	sp|P58252|EF2_MOUSE Elongation factor 2 OS=Mus musculus OX=10090 GN=Eef2 PE=1 SV=2	40	3.49676e+06	2.76221e+06	3.29474e+06	3.44258e+06	4.12472e+06	3.6648e+06	4.01464e+06	2.86893e+06	3.53134e+06	3.77182e+06	3.50625e+06	3.54462e+06	3.36866e+06	3.83972e+06	3.53798e+06	0.103296	0.154794	0.034343	0.187675	0.0710946	0.241106	0.111231
sp|P58281|OPA1_MOUSE Dynamin-like 120 kDa protein, mitochondrial OS=Mus musculus OX=10090 GN=Opa1 PE=1 SV=1	P58281	Opa1	sp|P58281|OPA1_MOUSE Dynamin-like 120 kDa protein, mitochondrial OS=Mus musculus OX=10090 GN=Opa1 PE=1 SV=1	26	726148	744036	691010	719126	873426	855761	798654	721502	851958	723552	717296	854637	722637	827208	787755	0.0306015	0.084262	0.0975584	0.194136	0.119686	0.0581073	0.150481
sp|P58389|PTPA_MOUSE Serine/threonine-protein phosphatase 2A activator OS=Mus musculus OX=10090 GN=Ptpa PE=1 SV=1	P58389	Ptpa	sp|P58389|PTPA_MOUSE Serine/threonine-protein phosphatase 2A activator OS=Mus musculus OX=10090 GN=Ptpa PE=1 SV=1	7	71947.8	68277.4	66437.2	68437.2	80694.4	65328.2	69339.6	60684.3	76196	66763.3	64755.8	71064	68357.3	67333.9	68913.6	0.0334674	0.123949	0.0727519	-0.0224026	0.0109919	0.979446	0.804897
sp|P58404|STRN4_MOUSE Striatin-4 OS=Mus musculus OX=10090 GN=Strn4 PE=1 SV=2	P58404	Strn4	sp|P58404|STRN4_MOUSE Striatin-4 OS=Mus musculus OX=10090 GN=Strn4 PE=1 SV=2	1	1341.74	1787.96	1189.11	1940.77	1689.21	1730.19	1613.72	1211.62	1708.21	1414.25	1275.85	2230.27	1564.85	1651.47	1561.23	0.228043	0.152437	0.254944	0.0921648	0.00505811	0.951569	0.724731
sp|P58466|CTDS1_MOUSE Carboxy-terminal domain RNA polymerase II polypeptide A small phosphatase 1 OS=Mus musculus OX=10090 GN=Ctdsp1 PE=1 SV=1	P58466	Ctdsp1	sp|P58466|CTDS1_MOUSE Carboxy-terminal domain RNA polymerase II polypeptide A small phosphatase 1 OS=Mus musculus OX=10090 GN=Ctdsp1 PE=1 SV=1	1	946.392	1023.51	944.315	815.082	1150.47	886.291	982.076	761.153	1038.43	847.643	902.812	970.736	945.353	934.184	936.774	0.0926852	0.173709	0.0880479	-0.0190447	-0.0140999	0.953538	0.896779
sp|P58544|BTBD1_MOUSE BTB/POZ domain-containing protein 1 OS=Mus musculus OX=10090 GN=Btbd1 PE=1 SV=3	P58544	Btbd1	sp|P58544|BTBD1_MOUSE BTB/POZ domain-containing protein 1 OS=Mus musculus OX=10090 GN=Btbd1 PE=1 SV=3	1	1679.13	1320.25	1253.41	1167.39	842.136	1082.21	1276.11	1034.26	1427.03	1390.27	1430.89	1250.69	1286.83	1058.23	1408.65	0.165995	0.16837	0.0616032	-0.282052	0.130849	0.0454662	0.782996
sp|P58742|AAAS_MOUSE Aladin OS=Mus musculus OX=10090 GN=Aaas PE=1 SV=1	P58742	Aaas	sp|P58742|AAAS_MOUSE Aladin OS=Mus musculus OX=10090 GN=Aaas PE=1 SV=1	1	4709.54	4373.78	4604.38	4167.63	5259.12	5143.5	6503.93	5708.44	5125.92	5443.32	4599.73	5850.38	4489.08	5483.78	5284.62	0.0542566	0.109122	0.100457	0.288015	0.235205	0.00557814	0.024986
sp|P58771|TPM1_MOUSE Tropomyosin alpha-1 chain OS=Mus musculus OX=10090 GN=Tpm1 PE=1 SV=1	P58771	Tpm1	sp|P58771|TPM1_MOUSE Tropomyosin alpha-1 chain OS=Mus musculus OX=10090 GN=Tpm1 PE=1 SV=1	21	8.36246e+06	9.14608e+06	9.04234e+06	8.5157e+06	2.67048e+06	2.15691e+06	6.46698e+06	9.00787e+06	2.48609e+06	5.31241e+06	5.32551e+06	4.77973e+06	8.77902e+06	4.56873e+06	5.04607e+06	0.0439976	0.64047	0.301772	-1.07831	-0.800263	0.0399283	0.00211008
sp|P58774|TPM2_MOUSE Tropomyosin beta chain OS=Mus musculus OX=10090 GN=Tpm2 PE=1 SV=1	P58774	Tpm2	sp|P58774|TPM2_MOUSE Tropomyosin beta chain OS=Mus musculus OX=10090 GN=Tpm2 PE=1 SV=1	36	1.03515e+07	1.42004e+07	1.1251e+07	1.19625e+07	3.12401e+06	2.83059e+06	7.84043e+06	1.08802e+07	3.2929e+06	6.39788e+06	6.24117e+06	6.27938e+06	1.16067e+07	5.48222e+06	6.26028e+06	0.137669	0.630658	0.271591	-1.22905	-0.889993	0.0223937	0.000837448
sp|P58871|TB182_MOUSE 182 kDa tankyrase-1-binding protein OS=Mus musculus OX=10090 GN=Tnks1bp1 PE=1 SV=2	P58871	Tnks1bp1	sp|P58871|TB182_MOUSE 182 kDa tankyrase-1-binding protein OS=Mus musculus OX=10090 GN=Tnks1bp1 PE=1 SV=2	8	22473.5	20702.2	22795.5	20776.7	26116.1	24132.1	23988.2	20114.3	29388.6	25142.1	25931.1	30702.1	21625.1	24060.1	27659.9	0.0508334	0.106449	0.0963346	0.155042	0.353374	0.239579	0.00227995
sp|P59017|B2L13_MOUSE Bcl-2-like protein 13 OS=Mus musculus OX=10090 GN=Bcl2l13 PE=1 SV=2	P59017	Bcl2l13	sp|P59017|B2L13_MOUSE Bcl-2-like protein 13 OS=Mus musculus OX=10090 GN=Bcl2l13 PE=1 SV=2	5	112028	100080	100898	107027	132308	125783	131127	115857	133612	109180	116385	127530	103962	128455	121958	0.0534576	0.0593886	0.0901396	0.305514	0.229439	0.00614979	0.0286163
sp|P59041|DJC30_MOUSE DnaJ homolog subfamily C member 30, mitochondrial OS=Mus musculus OX=10090 GN=Dnajc30 PE=1 SV=1	P59041	Dnajc30	sp|P59041|DJC30_MOUSE DnaJ homolog subfamily C member 30, mitochondrial OS=Mus musculus OX=10090 GN=Dnajc30 PE=1 SV=1	1	340.006	340.006	340.006	726.087	722.078	859.605	340.006	716.697	891.503	871.092	824.892	340.006	340.006	719.388	847.992	0.44222	0.33822	0.358979	1.0812	1.31796	0.12025	0.0861856
sp|P59235|NUP43_MOUSE Nucleoporin Nup43 OS=Mus musculus OX=10090 GN=Nup43 PE=1 SV=2	P59235	Nup43	sp|P59235|NUP43_MOUSE Nucleoporin Nup43 OS=Mus musculus OX=10090 GN=Nup43 PE=1 SV=2	2	9055.52	7671.3	9968.92	8237.28	10197.3	9098.21	8628.68	9717.21	9613.2	9096.14	8738.65	9233.74	8646.4	9407.71	9164.94	0.11459	0.0731603	0.0394182	0.12258	0.0856025	0.289243	0.403768
sp|P59266|FITM2_MOUSE Fat storage-inducing transmembrane protein 2 OS=Mus musculus OX=10090 GN=Fitm2 PE=1 SV=1	P59266	Fitm2	sp|P59266|FITM2_MOUSE Fat storage-inducing transmembrane protein 2 OS=Mus musculus OX=10090 GN=Fitm2 PE=1 SV=1	1	12106.8	10008.2	11381.8	13080	18017.1	11623.6	16518.2	10453.3	11646	16924.7	14768.4	12570.6	11744.3	14070.9	13669.5	0.111104	0.259963	0.168934	0.239281	0.215006	0.208955	0.09054
sp|P59325|IF5_MOUSE Eukaryotic translation initiation factor 5 OS=Mus musculus OX=10090 GN=Eif5 PE=1 SV=1	P59325	Eif5	sp|P59325|IF5_MOUSE Eukaryotic translation initiation factor 5 OS=Mus musculus OX=10090 GN=Eif5 PE=1 SV=1	7	67616	63199.3	60265.7	61596.6	64862.3	74381.4	71835.2	65275.4	74287.9	63355.9	62865.7	73736.7	62398	68555.3	68546.3	0.0506228	0.0688904	0.0919056	0.134235	0.13155	0.123783	0.182172
sp|P59481|LMA2L_MOUSE VIP36-like protein OS=Mus musculus OX=10090 GN=Lman2l PE=1 SV=1	P59481	Lman2l	sp|P59481|LMA2L_MOUSE VIP36-like protein OS=Mus musculus OX=10090 GN=Lman2l PE=1 SV=1	1	8031.37	5161.78	7400.92	7785.85	11170.2	8185.26	9741.42	8640.29	7064.46	8162.76	8462.41	7905.51	7593.39	9190.86	8034.14	0.185294	0.140862	0.0760838	0.273326	0.0816781	0.0293041	0.261282
sp|P59672|ANS1A_MOUSE Ankyrin repeat and SAM domain-containing protein 1A OS=Mus musculus OX=10090 GN=Anks1a PE=1 SV=3	P59672	Anks1a	sp|P59672|ANS1A_MOUSE Ankyrin repeat and SAM domain-containing protein 1A OS=Mus musculus OX=10090 GN=Anks1a PE=1 SV=3	2	6150.57	5212.64	5597.45	5770.89	7423.82	6301.16	7488.41	6334.85	6803.48	6032.08	6256.03	8764.47	5684.17	6879.34	6529.76	0.0685219	0.0955067	0.178528	0.270954	0.198978	0.0149631	0.0494257
sp|P59708|SF3B6_MOUSE Splicing factor 3B subunit 6 OS=Mus musculus OX=10090 GN=Sf3b6 PE=1 SV=1	P59708	Sf3b6	sp|P59708|SF3B6_MOUSE Splicing factor 3B subunit 6 OS=Mus musculus OX=10090 GN=Sf3b6 PE=1 SV=1	1	5101.93	4504.69	5463.18	5235.48	5745.3	5439.72	5865.38	5311.05	6611.54	4499.13	6315.74	6072.17	5168.7	5592.51	6193.96	0.080616	0.0462259	0.160547	0.113275	0.2609	0.1099	0.157471
sp|P59999|ARPC4_MOUSE Actin-related protein 2/3 complex subunit 4 OS=Mus musculus OX=10090 GN=Arpc4 PE=1 SV=3	P59999	Arpc4	sp|P59999|ARPC4_MOUSE Actin-related protein 2/3 complex subunit 4 OS=Mus musculus OX=10090 GN=Arpc4 PE=1 SV=3	6	55584.9	53880.1	53618.8	52287.8	61569.2	62250.3	59403.9	58066.6	59793.5	52774.8	57414	60619.3	53749.5	60486.5	58603.8	0.0251574	0.0320358	0.0611094	0.170137	0.12445	0.023654	0.150723
sp|P60122|RUVB1_MOUSE RuvB-like 1 OS=Mus musculus OX=10090 GN=Ruvbl1 PE=1 SV=1	P60122	Ruvbl1	sp|P60122|RUVB1_MOUSE RuvB-like 1 OS=Mus musculus OX=10090 GN=Ruvbl1 PE=1 SV=1	4	23131.2	23318.9	26297.8	27607.1	24984.4	30688.7	27305.4	21994.8	30600.3	24039.8	26780.7	28221.3	24808.4	26144.9	27501	0.0884355	0.140048	0.100112	0.076884	0.150767	0.624536	0.216683
sp|P60202|MYPR_MOUSE Myelin proteolipid protein OS=Mus musculus OX=10090 GN=Plp1 PE=1 SV=2	P60202	Plp1	sp|P60202|MYPR_MOUSE Myelin proteolipid protein OS=Mus musculus OX=10090 GN=Plp1 PE=1 SV=2	1	1139.8	2064.4	1312.98	1138.19	1581.59	1327.4	1416.07	1264.09	1474.51	1676.3	1030.47	1142.17	1226.39	1371.74	1308.34	0.312194	0.0985996	0.22366	0.164438	0.0851941	0.902682	0.771622
sp|P60229|EIF3E_MOUSE Eukaryotic translation initiation factor 3 subunit E OS=Mus musculus OX=10090 GN=Eif3e PE=1 SV=1	P60229	Eif3e	sp|P60229|EIF3E_MOUSE Eukaryotic translation initiation factor 3 subunit E OS=Mus musculus OX=10090 GN=Eif3e PE=1 SV=1	9	155331	135412	152892	146397	173888	169108	173525	128870	165380	156860	147295	162856	149644	171316	159858	0.0603492	0.134869	0.0508536	0.195348	0.0953423	0.306241	0.169849
sp|P60335|PCBP1_MOUSE Poly(rC)-binding protein 1 OS=Mus musculus OX=10090 GN=Pcbp1 PE=1 SV=1	P60335	Pcbp1	sp|P60335|PCBP1_MOUSE Poly(rC)-binding protein 1 OS=Mus musculus OX=10090 GN=Pcbp1 PE=1 SV=1	3	267639	207549	304220	311803	350157	313361	331179	280657	331231	347590	305642	294740	285929	322270	318436	0.174427	0.0927047	0.0751207	0.175019	0.15714	0.122882	0.101612
sp|P60487|PLPP_MOUSE Pyridoxal phosphate phosphatase OS=Mus musculus OX=10090 GN=Pdxp PE=1 SV=1	P60487	Pdxp	sp|P60487|PLPP_MOUSE Pyridoxal phosphate phosphatase OS=Mus musculus OX=10090 GN=Pdxp PE=1 SV=1	3	15322.8	13163.7	14001.4	12794.5	17291.9	17117.3	12197.9	12813.4	10983.4	12350.1	11281.3	10971.1	13582.6	14965.4	11132.3	0.0811517	0.18347	0.0571859	0.125485	-0.286441	0.526396	0.00604912
sp|P60521|GBRL2_MOUSE Gamma-aminobutyric acid receptor-associated protein-like 2 OS=Mus musculus OX=10090 GN=Gabarapl2 PE=1 SV=1;sp|Q8R3R8|GBRL1_MOUSE Gamma-aminobutyric acid receptor-associated protein-like 1 OS=Mus musculus OX=10090 GN=Gabarapl1 PE=1 SV=2;sp|Q9DCD6|GBRAP_MOUSE Gamma-aminobutyric acid receptor-associated protein OS=Mus musculus OX=10090 GN=Gabarap PE=1 SV=2	P60521	Gabarapl2	sp|P60521|GBRL2_MOUSE Gamma-aminobutyric acid receptor-associated protein-like 2 OS=Mus musculus OX=10090 GN=Gabarapl2 PE=1 SV=1;sp|Q8R3R8|GBRL1_MOUSE Gamma-aminobutyric acid receptor-associated protein-like 1 OS=Mus musculus OX=10090 GN=Gabarapl1 PE=1 SV=2;sp|Q9DCD6|GBRAP_MOUSE Gamma-aminobutyric acid receptor-associated protein OS=Mus musculus OX=10090 GN=Gabarap PE=1 SV=2	2	38381.6	45941.8	38599.5	39662.3	33676.8	48341.5	36190.2	35534.3	44855.1	34395.6	34179.8	44395.1	39130.9	35862.3	39395.4	0.0879388	0.174034	0.151355	-0.125769	-0.00186114	0.481683	0.671667
sp|P60670|NPL4_MOUSE Nuclear protein localization protein 4 homolog OS=Mus musculus OX=10090 GN=Nploc4 PE=1 SV=3	P60670	Nploc4	sp|P60670|NPL4_MOUSE Nuclear protein localization protein 4 homolog OS=Mus musculus OX=10090 GN=Nploc4 PE=1 SV=3	6	143582	127771	127847	131840	152834	158865	142816	135187	141175	132243	123950	134106	129844	147825	133174	0.0561982	0.0712643	0.0532998	0.186457	0.036672	0.08608	0.984744
sp|P60710|ACTB_MOUSE Actin, cytoplasmic 1 OS=Mus musculus OX=10090 GN=Actb PE=1 SV=1;sp|P63260|ACTG_MOUSE Actin, cytoplasmic 2 OS=Mus musculus OX=10090 GN=Actg1 PE=1 SV=1	P60710	Actb	sp|P60710|ACTB_MOUSE Actin, cytoplasmic 1 OS=Mus musculus OX=10090 GN=Actb PE=1 SV=1;sp|P63260|ACTG_MOUSE Actin, cytoplasmic 2 OS=Mus musculus OX=10090 GN=Actg1 PE=1 SV=1	3	561308	718625	655289	535673	200256	162166	510306	506284	192923	359618	303736	442935	608298	353270	331677	0.137068	0.549634	0.322924	-0.929563	-0.875819	0.0278772	0.00332523
sp|P60766|CDC42_MOUSE Cell division control protein 42 homolog OS=Mus musculus OX=10090 GN=Cdc42 PE=1 SV=2	P60766	Cdc42	sp|P60766|CDC42_MOUSE Cell division control protein 42 homolog OS=Mus musculus OX=10090 GN=Cdc42 PE=1 SV=2	5	233301	200029	288488	225740	397918	249107	318688	256803	323486	390283	341939	340782	229521	287746	341360	0.157164	0.225635	0.0822307	0.317975	0.572865	0.0712192	0.00112159
sp|P60824|CIRBP_MOUSE Cold-inducible RNA-binding protein OS=Mus musculus OX=10090 GN=Cirbp PE=1 SV=1	P60824	Cirbp	sp|P60824|CIRBP_MOUSE Cold-inducible RNA-binding protein OS=Mus musculus OX=10090 GN=Cirbp PE=1 SV=1	3	49207.4	57996.9	52393.7	48495.6	48025.6	61362.3	50856.7	42341.8	63832.6	39702.3	52087.1	48961.1	50800.5	49441.2	50524.1	0.0831933	0.157426	0.194725	-0.0390125	-0.007852	0.697565	0.772276
sp|P60840|ENSA_MOUSE Alpha-endosulfine OS=Mus musculus OX=10090 GN=Ensa PE=1 SV=1	P60840	Ensa	sp|P60840|ENSA_MOUSE Alpha-endosulfine OS=Mus musculus OX=10090 GN=Ensa PE=1 SV=1	4	29466.8	29336.2	29159.7	32778.6	29947.9	29402.4	28222.4	27080.6	29174.8	26019.8	27464.2	24086.9	29401.5	28812.4	26742	0.0574266	0.0445683	0.0809453	-0.0294978	-0.137306	0.316132	0.0447741
sp|P60843|IF4A1_MOUSE Eukaryotic initiation factor 4A-I OS=Mus musculus OX=10090 GN=Eif4a1 PE=1 SV=1	P60843	Eif4a1	sp|P60843|IF4A1_MOUSE Eukaryotic initiation factor 4A-I OS=Mus musculus OX=10090 GN=Eif4a1 PE=1 SV=1	14	362226	304479	329651	351373	373555	381229	373689	343849	366729	336013	352610	356397	340512	373622	354503	0.0757566	0.0449573	0.0361634	0.13461	0.0588085	0.128297	0.343884
sp|P60867|RS20_MOUSE 40S ribosomal protein S20 OS=Mus musculus OX=10090 GN=Rps20 PE=1 SV=1	P60867	Rps20	sp|P60867|RS20_MOUSE 40S ribosomal protein S20 OS=Mus musculus OX=10090 GN=Rps20 PE=1 SV=1	5	209664	177860	216623	202674	264029	246964	223148	162554	250231	230821	214547	235596	206169	235056	233209	0.0837168	0.197923	0.0631682	0.187533	0.177929	0.40596	0.0309633
[truncated: 3,116 more rows]

## Sheet: Table_S2_Run_UPregulated
Table S2. Whole M. plantaris TMT-MS data: UPregulated proteins in Run
[truncated: 3,235 more rows]

## Sheet: Table_S3_RR_UPregulated
Table S3. Whole M. plantaris TMT-MS data: UPregulated proteins in RR
[truncated: 3,085 more rows]

## Sheet: Table_S4_Run_DOWNregulated
Table S4. Whole M. plantaris TMT-MS data: DOWNregulated proteins in RR
[truncated: 868 more rows]

[truncated: 4 more sheets: Table_S5_RR_DOWNregulated, Table_S6_Heatmap_GO_UP, Table_S7_Heatmap_GO_DOWN, Table_S8_TRRUST_Enrichment]
