# Supplementary material for: Effects of high‐resistance wheel running on hallmarks of endurance and resistance training adaptations in mice
Source: Physiol Rep. 2023 Jun 6;11(11):e15701. doi: 10.14814/phy2.15701 (PMC10244467; doi:10.14814/phy2.15701)
Supplement: Supplementary file 2 — Tables S9–S16. [file PHY2-11-e15701-s001.xlsx]

## Sheet: Table_S9_SOL_Complete_List
Table S9. Whole M. soleus TMT-MS data: Complete list
proteinName	ac	geneName	proteinDescription	nbPeptides	allAccessions	PSM.TMTpro_126..Raw.	PSM.TMTpro_127N..Raw.	PSM.TMTpro_127C..Raw.	PSM.TMTpro_128C..Raw.	PSM.TMTpro_129N..Raw.	PSM.TMTpro_129C..Raw.	PSM.TMTpro_130N..Raw.	PSM.TMTpro_131N..Raw.	PSM.TMTpro_131C..Raw.	PSM.TMTpro_132N..Raw.	PSM.TMTpro_132C..Raw.	PSM.TMTpro_133C..Raw.	medianInt_Sed	medianInt_Run	medianInt_RR	cv_Sed	cv_Run	cv_RR	log2ratio_Run	log2ratio_RR	pValue_Run	pValue_RR
sp|A1L317|K1C24_MOUSE Keratin, type I cytoskeletal 24 OS=Mus musculus OX=10090 GN=Krt24 PE=2 SV=2;sp|A6BLY7|K1C28_MOUSE Keratin, type I cytoskeletal 28 OS=Mus musculus OX=10090 GN=Krt28 PE=1 SV=1	A1L317	Krt24	sp|A1L317|K1C24_MOUSE Keratin, type I cytoskeletal 24 OS=Mus musculus OX=10090 GN=Krt24 PE=2 SV=2;sp|A6BLY7|K1C28_MOUSE Keratin, type I cytoskeletal 28 OS=Mus musculus OX=10090 GN=Krt28 PE=1 SV=1	1	sp|A1L317|K1C24_MOUSE Keratin, type I cytoskeletal 24 OS=Mus musculus OX=10090 GN=Krt24 PE=2 SV=2;sp|A6BLY7|K1C28_MOUSE Keratin, type I cytoskeletal 28 OS=Mus musculus OX=10090 GN=Krt28 PE=1 SV=1	906.717	1068.61	1261.49	1200.82	1337	2076.26	684.728	2323.19	1935.66	977.493	764.508	963.768	1134.72	1706.63	970.631	0.141789	0.462908	0.453268	0.556613	-0.222922	0.282294	0.945582
sp|A2A432|CUL4B_MOUSE Cullin-4B OS=Mus musculus OX=10090 GN=Cul4b PE=1 SV=1	A2A432	Cul4b	sp|A2A432|CUL4B_MOUSE Cullin-4B OS=Mus musculus OX=10090 GN=Cul4b PE=1 SV=1	1	sp|A2A432|CUL4B_MOUSE Cullin-4B OS=Mus musculus OX=10090 GN=Cul4b PE=1 SV=1	845.587	367.426	1255.94	367.426	367.426	367.426	913.933	997.342	367.426	900.229	367.426	1036.43	606.506	640.68	633.827	0.604459	0.515935	0.526085	0.0560681	0.0451697	0.914198	0.928754
sp|A2A5R2|BIG2_MOUSE Brefeldin A-inhibited guanine nucleotide-exchange protein 2 OS=Mus musculus OX=10090 GN=Arfgef2 PE=1 SV=1	A2A5R2	Arfgef2	sp|A2A5R2|BIG2_MOUSE Brefeldin A-inhibited guanine nucleotide-exchange protein 2 OS=Mus musculus OX=10090 GN=Arfgef2 PE=1 SV=1	3	sp|A2A5R2|BIG2_MOUSE Brefeldin A-inhibited guanine nucleotide-exchange protein 2 OS=Mus musculus OX=10090 GN=Arfgef2 PE=1 SV=1	23091.4	23895.9	32729.2	24539.2	23469	21556	25540.2	26892.1	24237.9	21803.1	23210.1	26658.8	24217.5	24504.6	23724	0.171994	0.0961407	0.0853847	0.0158395	-0.0299166	0.510252	0.397418
sp|A2A6A1|GPTC8_MOUSE G patch domain-containing protein 8 OS=Mus musculus OX=10090 GN=Gpatch8 PE=1 SV=1	A2A6A1	Gpatch8	sp|A2A6A1|GPTC8_MOUSE G patch domain-containing protein 8 OS=Mus musculus OX=10090 GN=Gpatch8 PE=1 SV=1	1	sp|A2A6A1|GPTC8_MOUSE G patch domain-containing protein 8 OS=Mus musculus OX=10090 GN=Gpatch8 PE=1 SV=1	2132.26	2499.8	2734.47	3251.7	2103.46	2758.57	2851.46	3134.14	3517.66	2744.73	2814.12	2768.96	2617.14	2805.01	2791.54	0.176654	0.160751	0.12561	0.101272	0.0944745	0.842861	0.266292
sp|A2A6Q5|CDC27_MOUSE Cell division cycle protein 27 homolog OS=Mus musculus OX=10090 GN=Cdc27 PE=1 SV=1	A2A6Q5	Cdc27	sp|A2A6Q5|CDC27_MOUSE Cell division cycle protein 27 homolog OS=Mus musculus OX=10090 GN=Cdc27 PE=1 SV=1	1	sp|A2A6Q5|CDC27_MOUSE Cell division cycle protein 27 homolog OS=Mus musculus OX=10090 GN=Cdc27 PE=1 SV=1	2583.26	2934.15	2798.5	2198.37	2921.98	2418.12	2371.77	2533.48	2673.92	3504.74	2721.98	2510.26	2690.88	2475.8	2697.95	0.12217	0.0975487	0.155648	-0.119418	0.00488604	0.771088	0.402839
sp|A2A863|ITB4_MOUSE Integrin beta-4 OS=Mus musculus OX=10090 GN=Itgb4 PE=1 SV=1	A2A863	Itgb4	sp|A2A863|ITB4_MOUSE Integrin beta-4 OS=Mus musculus OX=10090 GN=Itgb4 PE=1 SV=1	4	sp|A2A863|ITB4_MOUSE Integrin beta-4 OS=Mus musculus OX=10090 GN=Itgb4 PE=1 SV=1	46047.6	48586.2	72950	56666.3	42952.4	32979.3	53086.9	46839.2	56975.6	45645.6	49118.4	45530.9	52626.3	44895.8	47382	0.216448	0.19174	0.108884	-0.226292	-0.14815	0.0897091	0.297182
sp|A2A8Z1|OSBL9_MOUSE Oxysterol-binding protein-related protein 9 OS=Mus musculus OX=10090 GN=Osbpl9 PE=1 SV=1	A2A8Z1	Osbpl9	sp|A2A8Z1|OSBL9_MOUSE Oxysterol-binding protein-related protein 9 OS=Mus musculus OX=10090 GN=Osbpl9 PE=1 SV=1	1	sp|A2A8Z1|OSBL9_MOUSE Oxysterol-binding protein-related protein 9 OS=Mus musculus OX=10090 GN=Osbpl9 PE=1 SV=1	2653.81	2460.39	2661.25	2823.51	2427.39	2901.93	2570.36	2114.6	2565.51	2258.64	2510.75	2699.24	2657.53	2498.87	2538.13	0.0560597	0.130505	0.0735288	-0.0893958	-0.0664043	0.418779	0.341272
sp|A2AAJ9|OBSCN_MOUSE Obscurin OS=Mus musculus OX=10090 GN=Obscn PE=1 SV=3	A2AAJ9	Obscn	sp|A2AAJ9|OBSCN_MOUSE Obscurin OS=Mus musculus OX=10090 GN=Obscn PE=1 SV=3	247	sp|A2AAJ9|OBSCN_MOUSE Obscurin OS=Mus musculus OX=10090 GN=Obscn PE=1 SV=3	1.31487e+07	1.25771e+07	8.16322e+06	1.24412e+07	1.33647e+07	1.33745e+07	1.26747e+07	1.22755e+07	1.16651e+07	1.18931e+07	1.26407e+07	1.2485e+07	1.25092e+07	1.30197e+07	1.2189e+07	0.198581	0.0419077	0.0383126	0.0572286	-0.0378047	0.253185	0.534546
sp|A2ABU4|MYOM3_MOUSE Myomesin-3 OS=Mus musculus OX=10090 GN=Myom3 PE=1 SV=1	A2ABU4	Myom3	sp|A2ABU4|MYOM3_MOUSE Myomesin-3 OS=Mus musculus OX=10090 GN=Myom3 PE=1 SV=1	67	sp|A2ABU4|MYOM3_MOUSE Myomesin-3 OS=Mus musculus OX=10090 GN=Myom3 PE=1 SV=1	6.72559e+06	6.55952e+06	3.15245e+06	6.37741e+06	7.42178e+06	7.35618e+06	6.97938e+06	6.28644e+06	5.91466e+06	6.38433e+06	6.90793e+06	6.10722e+06	6.46846e+06	7.16778e+06	6.24578e+06	0.299242	0.0742922	0.0682144	0.147747	-0.0507547	0.156699	0.387686
sp|A2ADY9|DDI2_MOUSE Protein DDI1 homolog 2 OS=Mus musculus OX=10090 GN=Ddi2 PE=1 SV=1	A2ADY9	Ddi2	sp|A2ADY9|DDI2_MOUSE Protein DDI1 homolog 2 OS=Mus musculus OX=10090 GN=Ddi2 PE=1 SV=1	1	sp|A2ADY9|DDI2_MOUSE Protein DDI1 homolog 2 OS=Mus musculus OX=10090 GN=Ddi2 PE=1 SV=1	2152.42	1881.79	1992.53	1455.21	1527.34	1743.36	1961.56	1877.35	1618.26	1577.54	1938.18	2146.41	1937.16	1810.35	1778.22	0.159483	0.106549	0.148782	-0.0980704	-0.128781	0.642471	0.810742
sp|A2AF47|DOC11_MOUSE Dedicator of cytokinesis protein 11 OS=Mus musculus OX=10090 GN=Dock11 PE=1 SV=1	A2AF47	Dock11	sp|A2AF47|DOC11_MOUSE Dedicator of cytokinesis protein 11 OS=Mus musculus OX=10090 GN=Dock11 PE=1 SV=1	2	sp|A2AF47|DOC11_MOUSE Dedicator of cytokinesis protein 11 OS=Mus musculus OX=10090 GN=Dock11 PE=1 SV=1	3286.56	3063.69	3277.04	3789.66	3871.85	3332.92	2849.65	3351.23	4026.75	4002.64	4208.57	3165.92	3281.8	3342.08	4014.69	0.0918175	0.12458	0.120972	0.0262531	0.290797	0.96322	0.111706
sp|A2AGH6|MED12_MOUSE Mediator of RNA polymerase II transcription subunit 12 OS=Mus musculus OX=10090 GN=Med12 PE=1 SV=1	A2AGH6	Med12	sp|A2AGH6|MED12_MOUSE Mediator of RNA polymerase II transcription subunit 12 OS=Mus musculus OX=10090 GN=Med12 PE=1 SV=1	1	sp|A2AGH6|MED12_MOUSE Mediator of RNA polymerase II transcription subunit 12 OS=Mus musculus OX=10090 GN=Med12 PE=1 SV=1	367.426	367.426	367.426	367.426	367.426	367.426	725.468	367.426	367.426	367.426	367.426	787.217	367.426	367.426	367.426	0	0.391785	0.444342	0	0	0.277331	0.277567
sp|A2AGT5|CKAP5_MOUSE Cytoskeleton-associated protein 5 OS=Mus musculus OX=10090 GN=Ckap5 PE=1 SV=1	A2AGT5	Ckap5	sp|A2AGT5|CKAP5_MOUSE Cytoskeleton-associated protein 5 OS=Mus musculus OX=10090 GN=Ckap5 PE=1 SV=1	15	sp|A2AGT5|CKAP5_MOUSE Cytoskeleton-associated protein 5 OS=Mus musculus OX=10090 GN=Ckap5 PE=1 SV=1	199441	210214	256523	203768	192517	189378	215854	231851	215849	209260	208381	209100	206991	204186	209180	0.121379	0.097058	0.0165622	-0.021868	0.0153547	0.559744	0.677425
sp|A2AHC3|CAMP1_MOUSE Calmodulin-regulated spectrin-associated protein 1 OS=Mus musculus OX=10090 GN=Camsap1 PE=1 SV=1	A2AHC3	Camsap1	sp|A2AHC3|CAMP1_MOUSE Calmodulin-regulated spectrin-associated protein 1 OS=Mus musculus OX=10090 GN=Camsap1 PE=1 SV=1	3	sp|A2AHC3|CAMP1_MOUSE Calmodulin-regulated spectrin-associated protein 1 OS=Mus musculus OX=10090 GN=Camsap1 PE=1 SV=1	9424.21	11265	9605.6	10690.4	11472.4	9374.52	10488.7	10653.4	11377.1	8752.83	11202.7	9556.91	10148	10571	10379.8	0.0858487	0.0822424	0.124981	0.0609414	0.0301006	0.718702	0.942474
sp|A2AJ76|HMCN2_MOUSE Hemicentin-2 OS=Mus musculus OX=10090 GN=Hmcn2 PE=1 SV=1	A2AJ76	Hmcn2	sp|A2AJ76|HMCN2_MOUSE Hemicentin-2 OS=Mus musculus OX=10090 GN=Hmcn2 PE=1 SV=1	13	sp|A2AJ76|HMCN2_MOUSE Hemicentin-2 OS=Mus musculus OX=10090 GN=Hmcn2 PE=1 SV=1	31287.5	33691	27181.1	32341.7	45737.2	36296.4	38455.5	34695	49186.4	45935.4	57759.2	40155.5	31814.6	37375.9	47560.9	0.0901992	0.125716	0.152356	0.232017	0.579443	0.0194627	0.00070086
sp|A2AJ88|PLPL7_MOUSE Patatin-like phospholipase domain-containing protein 7 OS=Mus musculus OX=10090 GN=Pnpla7 PE=1 SV=1	A2AJ88	Pnpla7	sp|A2AJ88|PLPL7_MOUSE Patatin-like phospholipase domain-containing protein 7 OS=Mus musculus OX=10090 GN=Pnpla7 PE=1 SV=1	1	sp|A2AJ88|PLPL7_MOUSE Patatin-like phospholipase domain-containing protein 7 OS=Mus musculus OX=10090 GN=Pnpla7 PE=1 SV=1	2858.62	2444.01	3048.16	2933.56	2433.56	2281.21	1689.56	3017.12	2393.1	1826.58	1896.33	2412.14	2896.09	2357.39	2144.72	0.0932945	0.231615	0.147199	-0.297552	-0.44294	0.120092	0.00848697
sp|A2AJI0|MA7D1_MOUSE MAP7 domain-containing protein 1 OS=Mus musculus OX=10090 GN=Map7d1 PE=1 SV=1	A2AJI0	Map7d1	sp|A2AJI0|MA7D1_MOUSE MAP7 domain-containing protein 1 OS=Mus musculus OX=10090 GN=Map7d1 PE=1 SV=1	11	sp|A2AJI0|MA7D1_MOUSE MAP7 domain-containing protein 1 OS=Mus musculus OX=10090 GN=Map7d1 PE=1 SV=1	90986.8	95112.6	117130	105651	88183.5	89108.3	97244.9	103917	81943.9	83066	92868.4	98406.9	100382	93176.6	87967.2	0.114474	0.078415	0.088978	-0.106845	-0.190714	0.321121	0.0918622
sp|A2AJL3|FGGY_MOUSE FGGY carbohydrate kinase domain-containing protein OS=Mus musculus OX=10090 GN=Fggy PE=1 SV=1	A2AJL3	Fggy	sp|A2AJL3|FGGY_MOUSE FGGY carbohydrate kinase domain-containing protein OS=Mus musculus OX=10090 GN=Fggy PE=1 SV=1	1	sp|A2AJL3|FGGY_MOUSE FGGY carbohydrate kinase domain-containing protein OS=Mus musculus OX=10090 GN=Fggy PE=1 SV=1	3610.87	4480.91	5730.93	4491.08	3877.08	4035.26	4955.96	5271.74	4315.88	4870.99	5248.23	4556.23	4486	4495.61	4713.61	0.190474	0.150774	0.0850227	-0.00451585	0.0705997	0.966757	0.63264
sp|A2AJQ3|D19L4_MOUSE Probable C-mannosyltransferase DPY19L4 OS=Mus musculus OX=10090 GN=Dpy19l4 PE=2 SV=1	A2AJQ3	Dpy19l4	sp|A2AJQ3|D19L4_MOUSE Probable C-mannosyltransferase DPY19L4 OS=Mus musculus OX=10090 GN=Dpy19l4 PE=2 SV=1	1	sp|A2AJQ3|D19L4_MOUSE Probable C-mannosyltransferase DPY19L4 OS=Mus musculus OX=10090 GN=Dpy19l4 PE=2 SV=1	1019.98	859.31	1395.82	982.625	1076.04	940.621	1105.88	1187.44	1335.54	1309.38	1040.99	1607.92	1001.3	1090.96	1322.46	0.217339	0.0952947	0.17507	0.123839	0.401528	0.81347	0.0992111
sp|A2AKG8|FOCAD_MOUSE Focadhesin OS=Mus musculus OX=10090 GN=Focad PE=1 SV=1	A2AKG8	Focad	sp|A2AKG8|FOCAD_MOUSE Focadhesin OS=Mus musculus OX=10090 GN=Focad PE=1 SV=1	2	sp|A2AKG8|FOCAD_MOUSE Focadhesin OS=Mus musculus OX=10090 GN=Focad PE=1 SV=1	3407.58	3026.43	4230.04	3463.21	3874.05	3572.31	4014.6	3810.12	4226.87	3770.94	4805.55	3842.57	3435.4	3842.08	4034.72	0.142799	0.04835	0.113842	0.16141	0.230403	0.287541	0.0800365
sp|A2ALK8|PTN3_MOUSE Tyrosine-protein phosphatase non-receptor type 3 OS=Mus musculus OX=10090 GN=Ptpn3 PE=1 SV=1	A2ALK8	Ptpn3	sp|A2ALK8|PTN3_MOUSE Tyrosine-protein phosphatase non-receptor type 3 OS=Mus musculus OX=10090 GN=Ptpn3 PE=1 SV=1	4	sp|A2ALK8|PTN3_MOUSE Tyrosine-protein phosphatase non-receptor type 3 OS=Mus musculus OX=10090 GN=Ptpn3 PE=1 SV=1	15429.4	14662.4	15835	15424.9	13798.5	12508.9	11191.2	13012.9	12712.2	11512.1	11309.5	12221.6	15427.1	12760.9	11866.8	0.0319262	0.0867091	0.0542041	-0.27402	-0.379178	0.00819402	0.000544568
sp|A2ALW5|DJC25_MOUSE DnaJ homolog subfamily C member 25 OS=Mus musculus OX=10090 GN=Dnajc25 PE=1 SV=1	A2ALW5	Dnajc25	sp|A2ALW5|DJC25_MOUSE DnaJ homolog subfamily C member 25 OS=Mus musculus OX=10090 GN=Dnajc25 PE=1 SV=1	1	sp|A2ALW5|DJC25_MOUSE DnaJ homolog subfamily C member 25 OS=Mus musculus OX=10090 GN=Dnajc25 PE=1 SV=1	1933.21	1873.61	1905.79	2014.76	1882.64	1760.39	1816.95	2516.75	2159.4	2420.7	2576.85	2413.4	1919.5	1849.79	2417.05	0.0312702	0.176484	0.0722129	-0.0535556	0.332553	0.798157	0.00280071
sp|A2AMM0|CAVN4_MOUSE Caveolae-associated protein 4 OS=Mus musculus OX=10090 GN=Cavin4 PE=1 SV=1	A2AMM0	Cavin4	sp|A2AMM0|CAVN4_MOUSE Caveolae-associated protein 4 OS=Mus musculus OX=10090 GN=Cavin4 PE=1 SV=1	9	sp|A2AMM0|CAVN4_MOUSE Caveolae-associated protein 4 OS=Mus musculus OX=10090 GN=Cavin4 PE=1 SV=1	1.06958e+06	1.07086e+06	1.28221e+06	1.0951e+06	942059	991958	1.13266e+06	989061	929481	965657	1.06231e+06	1.12045e+06	1.08298e+06	990510	1.01398e+06	0.0907711	0.0812563	0.0859356	-0.12868	-0.0965303	0.133553	0.14783
sp|A2AN08|UBR4_MOUSE E3 ubiquitin-protein ligase UBR4 OS=Mus musculus OX=10090 GN=Ubr4 PE=1 SV=1	A2AN08	Ubr4	sp|A2AN08|UBR4_MOUSE E3 ubiquitin-protein ligase UBR4 OS=Mus musculus OX=10090 GN=Ubr4 PE=1 SV=1	33	sp|A2AN08|UBR4_MOUSE E3 ubiquitin-protein ligase UBR4 OS=Mus musculus OX=10090 GN=Ubr4 PE=1 SV=1	259033	266987	305672	260664	253842	252410	252256	274820	253610	237205	269531	255157	263826	253126	254383	0.080528	0.0426405	0.0520918	-0.0596329	-0.0524845	0.36522	0.228241
sp|A2APV2|FMNL2_MOUSE Formin-like protein 2 OS=Mus musculus OX=10090 GN=Fmnl2 PE=1 SV=2	A2APV2	Fmnl2	sp|A2APV2|FMNL2_MOUSE Formin-like protein 2 OS=Mus musculus OX=10090 GN=Fmnl2 PE=1 SV=2	2	sp|A2APV2|FMNL2_MOUSE Formin-like protein 2 OS=Mus musculus OX=10090 GN=Fmnl2 PE=1 SV=2	19663.6	22058.8	17280.7	20538	28565.6	21212	22747.7	22091.8	23752.8	22499.2	23206.9	20359.7	20100.8	22419.8	22853.1	0.100506	0.140951	0.0662657	0.157709	0.185307	0.0674026	0.0891102
sp|A2APY7|NDUF5_MOUSE Arginine-hydroxylase NDUFAF5, mitochondrial OS=Mus musculus OX=10090 GN=Ndufaf5 PE=1 SV=1	A2APY7	Ndufaf5	sp|A2APY7|NDUF5_MOUSE Arginine-hydroxylase NDUFAF5, mitochondrial OS=Mus musculus OX=10090 GN=Ndufaf5 PE=1 SV=1	1	sp|A2APY7|NDUF5_MOUSE Arginine-hydroxylase NDUFAF5, mitochondrial OS=Mus musculus OX=10090 GN=Ndufaf5 PE=1 SV=1	27945	29126.4	32183.2	27192.7	29127.6	27266	31443.8	23142.6	31691.6	27107.8	27418.5	29938.5	28535.7	28196.8	28678.5	0.0754613	0.126585	0.0749237	-0.0177139	0.00611623	0.506174	0.966812
sp|A2AQ19|RTF1_MOUSE RNA polymerase-associated protein RTF1 homolog OS=Mus musculus OX=10090 GN=Rtf1 PE=1 SV=1	A2AQ19	Rtf1	sp|A2AQ19|RTF1_MOUSE RNA polymerase-associated protein RTF1 homolog OS=Mus musculus OX=10090 GN=Rtf1 PE=1 SV=1	2	sp|A2AQ19|RTF1_MOUSE RNA polymerase-associated protein RTF1 homolog OS=Mus musculus OX=10090 GN=Rtf1 PE=1 SV=1	7266.21	8305.99	9754.52	8939.52	9287.44	8734.74	7661.44	9270.67	9667.6	8996.51	10393.4	9486.75	8622.75	9002.7	9577.17	0.1226	0.0872665	0.060093	0.062544	0.152361	0.774834	0.115567
sp|A2AQ25|SKT_MOUSE Sickle tail protein OS=Mus musculus OX=10090 GN=Skt PE=1 SV=1	A2AQ25	Skt	sp|A2AQ25|SKT_MOUSE Sickle tail protein OS=Mus musculus OX=10090 GN=Skt PE=1 SV=1	15	sp|A2AQ25|SKT_MOUSE Sickle tail protein OS=Mus musculus OX=10090 GN=Skt PE=1 SV=1	68298	70886	67494.2	73794.8	64799.2	69711	67758.9	70507.8	61720.7	69203.9	66657.6	69857.5	69592	68734.9	67930.7	0.0405942	0.0372599	0.0552471	-0.0177742	-0.0348614	0.583565	0.347586
sp|A2AQP0|MYH7B_MOUSE Myosin-7B OS=Mus musculus OX=10090 GN=Myh7b PE=3 SV=1	A2AQP0	Myh7b	sp|A2AQP0|MYH7B_MOUSE Myosin-7B OS=Mus musculus OX=10090 GN=Myh7b PE=3 SV=1	21	sp|A2AQP0|MYH7B_MOUSE Myosin-7B OS=Mus musculus OX=10090 GN=Myh7b PE=3 SV=1	147524	184519	95490.3	219611	311453	204545	116429	142669	187908	184724	204474	136339	166022	173607	186316	0.328215	0.447506	0.164397	0.0501799	0.175336	0.530283	0.465069
sp|A2ARP1|VIP1_MOUSE Inositol hexakisphosphate and diphosphoinositol-pentakisphosphate kinase 1 OS=Mus musculus OX=10090 GN=Ppip5k1 PE=1 SV=1	A2ARP1	Ppip5k1	sp|A2ARP1|VIP1_MOUSE Inositol hexakisphosphate and diphosphoinositol-pentakisphosphate kinase 1 OS=Mus musculus OX=10090 GN=Ppip5k1 PE=1 SV=1	10	sp|A2ARP1|VIP1_MOUSE Inositol hexakisphosphate and diphosphoinositol-pentakisphosphate kinase 1 OS=Mus musculus OX=10090 GN=Ppip5k1 PE=1 SV=1	74209.9	70110.4	87616.2	73222.4	73257.1	72382.7	82803.6	82752.7	65495.9	65175.6	70597.1	68170.7	73716.2	78004.9	66833.3	0.101592	0.0740435	0.0377352	0.0789381	-0.141672	0.757302	0.0698162
sp|A2ASQ1|AGRIN_MOUSE Agrin OS=Mus musculus OX=10090 GN=Agrn PE=1 SV=1	A2ASQ1	Agrn	sp|A2ASQ1|AGRIN_MOUSE Agrin OS=Mus musculus OX=10090 GN=Agrn PE=1 SV=1	3	sp|A2ASQ1|AGRIN_MOUSE Agrin OS=Mus musculus OX=10090 GN=Agrn PE=1 SV=1	11179.2	10890.6	8942.13	12604.1	16645.7	11813.9	12834.6	13246.5	14415	14928.5	14875.9	12493.1	11034.9	13040.6	14645.5	0.138228	0.153676	0.0808826	0.240879	0.408329	0.0439044	0.00890544
sp|A2ASS6|TITIN_MOUSE Titin OS=Mus musculus OX=10090 GN=Ttn PE=1 SV=1	A2ASS6	Ttn	sp|A2ASS6|TITIN_MOUSE Titin OS=Mus musculus OX=10090 GN=Ttn PE=1 SV=1	1760	sp|A2ASS6|TITIN_MOUSE Titin OS=Mus musculus OX=10090 GN=Ttn PE=1 SV=1	2.22809e+08	2.11298e+08	7.75648e+07	2.02844e+08	2.61397e+08	2.50525e+08	1.96242e+08	1.90265e+08	2.05976e+08	2.05048e+08	2.17522e+08	1.95939e+08	2.07071e+08	2.23384e+08	2.05512e+08	0.379956	0.162758	0.0429216	0.0989728	-0.0106024	0.214464	0.3316
sp|A2ASZ8|SCMC2_MOUSE Calcium-binding mitochondrial carrier protein SCaMC-2 OS=Mus musculus OX=10090 GN=Slc25a25 PE=1 SV=1	A2ASZ8	Slc25a25	sp|A2ASZ8|SCMC2_MOUSE Calcium-binding mitochondrial carrier protein SCaMC-2 OS=Mus musculus OX=10090 GN=Slc25a25 PE=1 SV=1	1	sp|A2ASZ8|SCMC2_MOUSE Calcium-binding mitochondrial carrier protein SCaMC-2 OS=Mus musculus OX=10090 GN=Slc25a25 PE=1 SV=1	2093.95	2630	2137.75	1970.14	2201.85	1911.35	2097.1	2168.44	1742.73	2063.53	2435	2338.78	2115.85	2132.77	2201.15	0.131423	0.0619651	0.144975	0.011364	0.0542716	0.523366	0.740149
sp|A2AT37|RENT2_MOUSE Regulator of nonsense transcripts 2 OS=Mus musculus OX=10090 GN=Upf2 PE=1 SV=1	A2AT37	Upf2	sp|A2AT37|RENT2_MOUSE Regulator of nonsense transcripts 2 OS=Mus musculus OX=10090 GN=Upf2 PE=1 SV=1	2	sp|A2AT37|RENT2_MOUSE Regulator of nonsense transcripts 2 OS=Mus musculus OX=10090 GN=Upf2 PE=1 SV=1	2213.81	2185.53	1930.96	2520.71	1617.32	2235.49	2132.58	2007.03	1415.27	2268.18	1929.91	1375.5	2199.67	2069.81	1672.59	0.109147	0.135378	0.24576	-0.0884244	-0.41245	0.252978	0.0616887
sp|A2AUC9|KLH41_MOUSE Kelch-like protein 41 OS=Mus musculus OX=10090 GN=Klhl41 PE=1 SV=1	A2AUC9	Klhl41	sp|A2AUC9|KLH41_MOUSE Kelch-like protein 41 OS=Mus musculus OX=10090 GN=Klhl41 PE=1 SV=1	29	sp|A2AUC9|KLH41_MOUSE Kelch-like protein 41 OS=Mus musculus OX=10090 GN=Klhl41 PE=1 SV=1	4.60189e+06	5.05629e+06	3.43821e+06	4.59807e+06	5.44173e+06	5.07165e+06	5.20678e+06	5.10925e+06	5.28727e+06	4.37112e+06	5.67472e+06	4.70966e+06	4.59998e+06	5.15802e+06	4.99846e+06	0.156265	0.0319363	0.116205	0.165126	0.117446	0.0663293	0.202407
sp|A2AWA9|RBGP1_MOUSE Rab GTPase-activating protein 1 OS=Mus musculus OX=10090 GN=Rabgap1 PE=1 SV=1	A2AWA9	Rabgap1	sp|A2AWA9|RBGP1_MOUSE Rab GTPase-activating protein 1 OS=Mus musculus OX=10090 GN=Rabgap1 PE=1 SV=1	7	sp|A2AWA9|RBGP1_MOUSE Rab GTPase-activating protein 1 OS=Mus musculus OX=10090 GN=Rabgap1 PE=1 SV=1	14380.1	13443.9	17609.8	14623.5	13283.1	14144.4	14773.4	15111.1	15258.2	13512.4	16582.7	15332.8	14501.8	14458.9	15295.5	0.120116	0.0560831	0.0831812	-0.00456816	0.0769207	0.547152	0.860864
sp|A2AWP8|ARGAL_MOUSE Rho guanine nucleotide exchange factor 10-like protein OS=Mus musculus OX=10090 GN=Arhgef10l PE=1 SV=1	A2AWP8	Arhgef10l	sp|A2AWP8|ARGAL_MOUSE Rho guanine nucleotide exchange factor 10-like protein OS=Mus musculus OX=10090 GN=Arhgef10l PE=1 SV=1	4	sp|A2AWP8|ARGAL_MOUSE Rho guanine nucleotide exchange factor 10-like protein OS=Mus musculus OX=10090 GN=Arhgef10l PE=1 SV=1	39162.5	36405.1	48307	36373.8	36918.6	39648	42243.3	47163.4	41716	40615.7	38182.1	37856	37783.8	40945.6	39398.9	0.141029	0.105092	0.0473884	0.116178	0.0606601	0.655111	0.938292
sp|A2BDX3|MOCS3_MOUSE Adenylyltransferase and sulfurtransferase MOCS3 OS=Mus musculus OX=10090 GN=Mocs3 PE=1 SV=1	A2BDX3	Mocs3	sp|A2BDX3|MOCS3_MOUSE Adenylyltransferase and sulfurtransferase MOCS3 OS=Mus musculus OX=10090 GN=Mocs3 PE=1 SV=1	2	sp|A2BDX3|MOCS3_MOUSE Adenylyltransferase and sulfurtransferase MOCS3 OS=Mus musculus OX=10090 GN=Mocs3 PE=1 SV=1	5962.87	6026.11	6734.68	5799.49	4952.42	4704.53	6761.56	6644.72	5963.67	4904.89	5837.3	7255.71	5994.49	5798.57	5900.48	0.0674892	0.188717	0.161374	-0.0634456	-0.0228658	0.455088	0.713968
sp|A2BH40|ARI1A_MOUSE AT-rich interactive domain-containing protein 1A OS=Mus musculus OX=10090 GN=Arid1a PE=1 SV=1	A2BH40	Arid1a	sp|A2BH40|ARI1A_MOUSE AT-rich interactive domain-containing protein 1A OS=Mus musculus OX=10090 GN=Arid1a PE=1 SV=1	1	sp|A2BH40|ARI1A_MOUSE AT-rich interactive domain-containing protein 1A OS=Mus musculus OX=10090 GN=Arid1a PE=1 SV=1	893.294	867.074	1115.42	1333.18	1263.47	1197.72	1497.9	1713.8	1739.1	2116.61	2037.55	1653.07	1004.36	1380.69	1888.33	0.207102	0.166004	0.119305	0.462774	0.915195	0.0280093	0.000397533
sp|A2BIM8|MUP18_MOUSE Major urinary protein 18 OS=Mus musculus OX=10090 GN=Mup18 PE=3 SV=1;sp|P02762|MUP6_MOUSE Major urinary protein 6 OS=Mus musculus OX=10090 GN=Mup6 PE=1 SV=2;sp|P04938|MUP11_MOUSE Major urinary protein 11 OS=Mus musculus OX=10090 GN=Mup11 PE=1 SV=2	A2BIM8	Mup18	sp|A2BIM8|MUP18_MOUSE Major urinary protein 18 OS=Mus musculus OX=10090 GN=Mup18 PE=3 SV=1;sp|P02762|MUP6_MOUSE Major urinary protein 6 OS=Mus musculus OX=10090 GN=Mup6 PE=1 SV=2;sp|P04938|MUP11_MOUSE Major urinary protein 11 OS=Mus musculus OX=10090 GN=Mup11 PE=1 SV=2	1	sp|A2BIM8|MUP18_MOUSE Major urinary protein 18 OS=Mus musculus OX=10090 GN=Mup18 PE=3 SV=1;sp|P02762|MUP6_MOUSE Major urinary protein 6 OS=Mus musculus OX=10090 GN=Mup6 PE=1 SV=2;sp|P04938|MUP11_MOUSE Major urinary protein 11 OS=Mus musculus OX=10090 GN=Mup11 PE=1 SV=2	19592.1	19226.9	33507.9	31127	8990.08	30043.2	24140.7	12525	20006.5	22969.4	20421.1	30941.9	25359.6	18332.8	21695.3	0.290641	0.519959	0.215255	-0.506084	-0.189333	0.173968	0.637417
sp|A2RSJ4|UH1BL_MOUSE UHRF1-binding protein 1-like OS=Mus musculus OX=10090 GN=Uhrf1bp1l PE=1 SV=2	A2RSJ4	Uhrf1bp1l	sp|A2RSJ4|UH1BL_MOUSE UHRF1-binding protein 1-like OS=Mus musculus OX=10090 GN=Uhrf1bp1l PE=1 SV=2	1	sp|A2RSJ4|UH1BL_MOUSE UHRF1-binding protein 1-like OS=Mus musculus OX=10090 GN=Uhrf1bp1l PE=1 SV=2	12064.6	10773	12329.2	10253.9	10807.8	11531.9	10834.4	13130.7	11521.4	8969.46	9688.64	9971.53	11418.8	11183.1	9830.08	0.0881175	0.0940925	0.107125	-0.0284722	-0.213968	0.785836	0.107834
sp|A2RSX7|TYW5_MOUSE tRNA wybutosine-synthesizing protein 5 OS=Mus musculus OX=10090 GN=Tyw5 PE=2 SV=2	A2RSX7	Tyw5	sp|A2RSX7|TYW5_MOUSE tRNA wybutosine-synthesizing protein 5 OS=Mus musculus OX=10090 GN=Tyw5 PE=2 SV=2	1	sp|A2RSX7|TYW5_MOUSE tRNA wybutosine-synthesizing protein 5 OS=Mus musculus OX=10090 GN=Tyw5 PE=2 SV=2	2849.8	3743.47	3601.08	3744.63	2878.38	2306.9	2713.07	2532.23	2889.64	2258.48	3685.81	2943.22	3672.28	2622.65	2916.43	0.123002	0.0940771	0.198351	-0.486238	-0.332261	0.00589592	0.135498
sp|A2RSY6|TRM1L_MOUSE TRMT1-like protein OS=Mus musculus OX=10090 GN=Trmt1l PE=1 SV=1	A2RSY6	Trmt1l	sp|A2RSY6|TRM1L_MOUSE TRMT1-like protein OS=Mus musculus OX=10090 GN=Trmt1l PE=1 SV=1	1	sp|A2RSY6|TRM1L_MOUSE TRMT1-like protein OS=Mus musculus OX=10090 GN=Trmt1l PE=1 SV=1	367.426	367.426	1136.85	367.426	367.426	1000.05	981.867	979.284	367.426	367.426	694.357	367.426	367.426	980.575	367.426	0.687254	0.372476	0.363937	1.41617	0	0.177206	0.664412
sp|A2RT67|DEND3_MOUSE DENN domain-containing protein 3 OS=Mus musculus OX=10090 GN=Dennd3 PE=1 SV=2	A2RT67	Dennd3	sp|A2RT67|DEND3_MOUSE DENN domain-containing protein 3 OS=Mus musculus OX=10090 GN=Dennd3 PE=1 SV=2	1	sp|A2RT67|DEND3_MOUSE DENN domain-containing protein 3 OS=Mus musculus OX=10090 GN=Dennd3 PE=1 SV=2	367.426	367.426	367.426	367.426	367.426	367.426	367.426	367.426	367.426	1176.3	762.582	367.426	367.426	367.426	565.004	0	0	0.578127	0	0.526719	1	0.0858187
sp|A2VDH3|LRC38_MOUSE Leucine-rich repeat-containing protein 38 OS=Mus musculus OX=10090 GN=Lrrc38 PE=2 SV=2	A2VDH3	Lrrc38	sp|A2VDH3|LRC38_MOUSE Leucine-rich repeat-containing protein 38 OS=Mus musculus OX=10090 GN=Lrrc38 PE=2 SV=2	2	sp|A2VDH3|LRC38_MOUSE Leucine-rich repeat-containing protein 38 OS=Mus musculus OX=10090 GN=Lrrc38 PE=2 SV=2	19092.7	20208.7	23041.7	19486.1	21324.7	19657.5	21458.2	21838.6	17396.2	15354.8	18077.2	16242	19847.4	21391.5	16819.1	0.0871989	0.0458648	0.072082	0.108318	-0.239464	0.605803	0.010439
sp|A3KFX0|5NT1A_MOUSE Cytosolic 5'-nucleotidase 1A OS=Mus musculus OX=10090 GN=Nt5c1a PE=1 SV=1	A3KFX0	Nt5c1a	sp|A3KFX0|5NT1A_MOUSE Cytosolic 5'-nucleotidase 1A OS=Mus musculus OX=10090 GN=Nt5c1a PE=1 SV=1	4	sp|A3KFX0|5NT1A_MOUSE Cytosolic 5'-nucleotidase 1A OS=Mus musculus OX=10090 GN=Nt5c1a PE=1 SV=1	31779.4	30708.8	36928.3	29801.9	30443.3	27283.4	27159	29220.9	22541.2	26088.3	24213.2	24574.2	31244.1	28252.1	24393.7	0.0986449	0.0556904	0.0597964	-0.145862	-0.356906	0.0839351	0.00149493
sp|A3KG59|P20D2_MOUSE Peptidase M20 domain-containing protein 2 OS=Mus musculus OX=10090 GN=Pm20d2 PE=1 SV=1	A3KG59	Pm20d2	sp|A3KG59|P20D2_MOUSE Peptidase M20 domain-containing protein 2 OS=Mus musculus OX=10090 GN=Pm20d2 PE=1 SV=1	6	sp|A3KG59|P20D2_MOUSE Peptidase M20 domain-containing protein 2 OS=Mus musculus OX=10090 GN=Pm20d2 PE=1 SV=1	76638.3	73347.2	87757.8	85081	78243	73375	80231.4	73738	73357.8	62883.3	74078.6	67355.7	80859.7	75990.5	70356.8	0.0845131	0.044269	0.0763159	-0.0882664	-0.200076	0.38946	0.0392991
sp|A3KGB4|TBC8B_MOUSE TBC1 domain family member 8B OS=Mus musculus OX=10090 GN=Tbc1d8b PE=1 SV=1	A3KGB4	Tbc1d8b	sp|A3KGB4|TBC8B_MOUSE TBC1 domain family member 8B OS=Mus musculus OX=10090 GN=Tbc1d8b PE=1 SV=1	1	sp|A3KGB4|TBC8B_MOUSE TBC1 domain family member 8B OS=Mus musculus OX=10090 GN=Tbc1d8b PE=1 SV=1	1806.83	2558.55	1784.86	1926.15	1833.2	1641.8	1644.78	1555.64	1773.88	1943.5	2547.1	2298.69	1866.49	1643.29	2121.09	0.180751	0.070169	0.162614	-0.183007	0.180143	0.0668905	0.585992
sp|A3KMP2|TTC38_MOUSE Tetratricopeptide repeat protein 38 OS=Mus musculus OX=10090 GN=Ttc38 PE=1 SV=2	A3KMP2	Ttc38	sp|A3KMP2|TTC38_MOUSE Tetratricopeptide repeat protein 38 OS=Mus musculus OX=10090 GN=Ttc38 PE=1 SV=2	8	sp|A3KMP2|TTC38_MOUSE Tetratricopeptide repeat protein 38 OS=Mus musculus OX=10090 GN=Ttc38 PE=1 SV=2	168931	151466	205405	167046	140291	151829	169798	177981	147509	148445	153126	161676	167989	160814	150786	0.131888	0.106726	0.0424105	-0.0652063	-0.156018	0.365409	0.113386
sp|A6H5Y3|METH_MOUSE Methionine synthase OS=Mus musculus OX=10090 GN=Mtr PE=1 SV=1	A6H5Y3	Mtr	sp|A6H5Y3|METH_MOUSE Methionine synthase OS=Mus musculus OX=10090 GN=Mtr PE=1 SV=1	8	sp|A6H5Y3|METH_MOUSE Methionine synthase OS=Mus musculus OX=10090 GN=Mtr PE=1 SV=1	35286.9	33422.7	41347	34563.4	31249.7	31325.7	35871.9	35904.2	31040	30530.7	33635	32792.7	34925.1	33598.8	31916.3	0.0980607	0.0790825	0.0455801	-0.0590873	-0.130437	0.305358	0.0736268
sp|A6H611|MIPEP_MOUSE Mitochondrial intermediate peptidase OS=Mus musculus OX=10090 GN=Mipep PE=1 SV=1	A6H611	Mipep	sp|A6H611|MIPEP_MOUSE Mitochondrial intermediate peptidase OS=Mus musculus OX=10090 GN=Mipep PE=1 SV=1	4	sp|A6H611|MIPEP_MOUSE Mitochondrial intermediate peptidase OS=Mus musculus OX=10090 GN=Mipep PE=1 SV=1	12559.1	13733.1	15706.5	11726.3	12109.9	10578.2	12408.6	12477.4	11733.4	11924.6	13585.4	12733.2	13146.1	12259.3	12328.9	0.128494	0.074937	0.0677761	-0.0994293	-0.0919265	0.15083	0.366807
sp|A6H630|ARMT1_MOUSE Damage-control phosphatase ARMT1 OS=Mus musculus OX=10090 GN=Armt1 PE=1 SV=1	A6H630	Armt1	sp|A6H630|ARMT1_MOUSE Damage-control phosphatase ARMT1 OS=Mus musculus OX=10090 GN=Armt1 PE=1 SV=1	6	sp|A6H630|ARMT1_MOUSE Damage-control phosphatase ARMT1 OS=Mus musculus OX=10090 GN=Armt1 PE=1 SV=1	140982	128007	167626	136110	111911	125901	126852	141856	110304	119503	109642	123234	138546	126377	114903	0.119798	0.0966191	0.0584291	-0.13242	-0.270875	0.144639	0.0126796
sp|A6H6A9|RBG1L_MOUSE Rab GTPase-activating protein 1-like OS=Mus musculus OX=10090 GN=Rabgap1l PE=1 SV=1	A6H6A9	Rabgap1l	sp|A6H6A9|RBG1L_MOUSE Rab GTPase-activating protein 1-like OS=Mus musculus OX=10090 GN=Rabgap1l PE=1 SV=1	3	sp|A6H6A9|RBG1L_MOUSE Rab GTPase-activating protein 1-like OS=Mus musculus OX=10090 GN=Rabgap1l PE=1 SV=1	7412.61	8210.3	8644.05	6473.62	7937.37	6395.6	8388.48	8725.74	7513.63	7072.72	7876.97	7839.34	7811.45	8162.92	7676.49	0.124295	0.130942	0.0492205	0.0648274	-0.0235859	0.811964	0.896524
sp|A6H6E2|MMRN2_MOUSE Multimerin-2 OS=Mus musculus OX=10090 GN=Mmrn2 PE=1 SV=1	A6H6E2	Mmrn2	sp|A6H6E2|MMRN2_MOUSE Multimerin-2 OS=Mus musculus OX=10090 GN=Mmrn2 PE=1 SV=1	3	sp|A6H6E2|MMRN2_MOUSE Multimerin-2 OS=Mus musculus OX=10090 GN=Mmrn2 PE=1 SV=1	12993.3	13690.1	14736	14128.9	13742.1	13043.8	12104.6	15073.9	14293.1	12523.3	12666.4	14731.8	13909.5	13393	13479.7	0.0528632	0.0926879	0.0828593	-0.0549084	-0.0477314	0.625971	0.659562
sp|A6H8H2|DEN4C_MOUSE DENN domain-containing protein 4C OS=Mus musculus OX=10090 GN=Dennd4c PE=1 SV=1	A6H8H2	Dennd4c	sp|A6H8H2|DEN4C_MOUSE DENN domain-containing protein 4C OS=Mus musculus OX=10090 GN=Dennd4c PE=1 SV=1	11	sp|A6H8H2|DEN4C_MOUSE DENN domain-containing protein 4C OS=Mus musculus OX=10090 GN=Dennd4c PE=1 SV=1	48279.3	53483.7	68125.8	54764.7	47484.1	51632.3	54591.4	58501.9	58681.2	51527.4	53389.2	56207.9	54124.2	53111.8	54798.5	0.15052	0.0877977	0.0572145	-0.0276994	0.0174869	0.544483	0.848232
sp|A6X919|D19L1_MOUSE Probable C-mannosyltransferase DPY19L1 OS=Mus musculus OX=10090 GN=Dpy19l1 PE=1 SV=1	A6X919	Dpy19l1	sp|A6X919|D19L1_MOUSE Probable C-mannosyltransferase DPY19L1 OS=Mus musculus OX=10090 GN=Dpy19l1 PE=1 SV=1	1	sp|A6X919|D19L1_MOUSE Probable C-mannosyltransferase DPY19L1 OS=Mus musculus OX=10090 GN=Dpy19l1 PE=1 SV=1	367.426	367.426	367.426	367.426	367.426	367.426	367.426	367.426	1014.19	367.426	367.426	785.603	367.426	367.426	576.514	0	0	0.507014	0	0.548173	1	0.0789224
sp|A6X935|ITIH4_MOUSE Inter alpha-trypsin inhibitor, heavy chain 4 OS=Mus musculus OX=10090 GN=Itih4 PE=1 SV=2	A6X935	Itih4	sp|A6X935|ITIH4_MOUSE Inter alpha-trypsin inhibitor, heavy chain 4 OS=Mus musculus OX=10090 GN=Itih4 PE=1 SV=2	9	sp|A6X935|ITIH4_MOUSE Inter alpha-trypsin inhibitor, heavy chain 4 OS=Mus musculus OX=10090 GN=Itih4 PE=1 SV=2	59068.3	57153.6	63270.6	56271.4	47285.6	57081.7	45482.7	78169.9	68425.4	61154.4	49975.1	71406	58110.9	52183.6	64789.9	0.0528254	0.263172	0.152013	-0.1614	0.15488	0.63014	0.517076
sp|B1AR13|CISD3_MOUSE CDGSH iron-sulfur domain-containing protein 3, mitochondrial OS=Mus musculus OX=10090 GN=Cisd3 PE=1 SV=1	B1AR13	Cisd3	sp|B1AR13|CISD3_MOUSE CDGSH iron-sulfur domain-containing protein 3, mitochondrial OS=Mus musculus OX=10090 GN=Cisd3 PE=1 SV=1	6	sp|B1AR13|CISD3_MOUSE CDGSH iron-sulfur domain-containing protein 3, mitochondrial OS=Mus musculus OX=10090 GN=Cisd3 PE=1 SV=1	406759	375886	469856	400502	372929	393349	368720	393489	363114	343888	374509	362125	403631	383139	362620	0.0968434	0.0344337	0.0350843	-0.0756372	-0.154536	0.239812	0.0475159
sp|B1AUE5|PEX10_MOUSE Peroxisome biogenesis factor 10 OS=Mus musculus OX=10090 GN=Pex10 PE=2 SV=1	B1AUE5	Pex10	sp|B1AUE5|PEX10_MOUSE Peroxisome biogenesis factor 10 OS=Mus musculus OX=10090 GN=Pex10 PE=2 SV=1	4	sp|B1AUE5|PEX10_MOUSE Peroxisome biogenesis factor 10 OS=Mus musculus OX=10090 GN=Pex10 PE=2 SV=1	20988.7	19475.2	24839.8	22674.1	19095.4	19925.4	24251.1	25364.5	20885.1	20005.7	20720.5	21810.6	21831.4	22088.3	20802.8	0.104723	0.140374	0.035596	0.0110014	-0.0685622	0.96213	0.433519
sp|B1AVY7|KI16B_MOUSE Kinesin-like protein KIF16B OS=Mus musculus OX=10090 GN=Kif16b PE=1 SV=1	B1AVY7	Kif16b	sp|B1AVY7|KI16B_MOUSE Kinesin-like protein KIF16B OS=Mus musculus OX=10090 GN=Kif16b PE=1 SV=1	2	sp|B1AVY7|KI16B_MOUSE Kinesin-like protein KIF16B OS=Mus musculus OX=10090 GN=Kif16b PE=1 SV=1	2457.31	3405.54	4039.25	3061.18	3990.75	3876.34	3245.2	3688.71	3146.63	3109.24	3952.44	2463.72	3233.36	3782.53	3127.94	0.203962	0.0886226	0.192461	0.22792	-0.0458016	0.192968	0.872667
sp|B1AVZ0|UPP_MOUSE Uracil phosphoribosyltransferase homolog OS=Mus musculus OX=10090 GN=Uprt PE=1 SV=1	B1AVZ0	Uprt	sp|B1AVZ0|UPP_MOUSE Uracil phosphoribosyltransferase homolog OS=Mus musculus OX=10090 GN=Uprt PE=1 SV=1	4	sp|B1AVZ0|UPP_MOUSE Uracil phosphoribosyltransferase homolog OS=Mus musculus OX=10090 GN=Uprt PE=1 SV=1	40793.4	40410.2	45775.4	39496.8	46892.7	40726.7	49795.2	45189.8	47705.4	39432.5	48168.4	46795.2	40601.8	46041.2	47250.3	0.06785	0.083103	0.0900985	0.181151	0.218728	0.173364	0.19003
sp|B1AY13|UBP24_MOUSE Ubiquitin carboxyl-terminal hydrolase 24 OS=Mus musculus OX=10090 GN=Usp24 PE=1 SV=1	B1AY13	Usp24	sp|B1AY13|UBP24_MOUSE Ubiquitin carboxyl-terminal hydrolase 24 OS=Mus musculus OX=10090 GN=Usp24 PE=1 SV=1	19	sp|B1AY13|UBP24_MOUSE Ubiquitin carboxyl-terminal hydrolase 24 OS=Mus musculus OX=10090 GN=Usp24 PE=1 SV=1	142193	138297	167367	137600	122307	124631	131475	142675	137735	125206	134491	139131	140245	128053	136113	0.0966558	0.0701489	0.0467092	-0.131579	-0.0431066	0.108189	0.182571
sp|B1AZA5|TM245_MOUSE Transmembrane protein 245 OS=Mus musculus OX=10090 GN=Tmem245 PE=1 SV=1	B1AZA5	Tmem245	sp|B1AZA5|TM245_MOUSE Transmembrane protein 245 OS=Mus musculus OX=10090 GN=Tmem245 PE=1 SV=1	3	sp|B1AZA5|TM245_MOUSE Transmembrane protein 245 OS=Mus musculus OX=10090 GN=Tmem245 PE=1 SV=1	12414.8	15690.8	19143	15524.9	12715.6	11351.3	12832.1	12598.4	15913	13123.5	13776.1	14877.9	15607.9	12657	14327	0.175194	0.0556518	0.085242	-0.302338	-0.124582	0.0302178	0.428962
sp|B1AZP2|DLGP4_MOUSE Disks large-associated protein 4 OS=Mus musculus OX=10090 GN=Dlgap4 PE=1 SV=1	B1AZP2	Dlgap4	sp|B1AZP2|DLGP4_MOUSE Disks large-associated protein 4 OS=Mus musculus OX=10090 GN=Dlgap4 PE=1 SV=1	2	sp|B1AZP2|DLGP4_MOUSE Disks large-associated protein 4 OS=Mus musculus OX=10090 GN=Dlgap4 PE=1 SV=1	1169.26	1612.13	3196.44	2314.32	1778.83	2249.29	2534.63	2603.03	1405.37	1653.36	2242.76	2094.53	1963.23	2391.96	1873.94	0.426893	0.16344	0.209561	0.305845	-0.0537674	0.442816	0.775001
sp|B2RQC6|PYR1_MOUSE CAD protein OS=Mus musculus OX=10090 GN=Cad PE=1 SV=1	B2RQC6	Cad	sp|B2RQC6|PYR1_MOUSE CAD protein OS=Mus musculus OX=10090 GN=Cad PE=1 SV=1	4	sp|B2RQC6|PYR1_MOUSE CAD protein OS=Mus musculus OX=10090 GN=Cad PE=1 SV=1	17419.2	11906.8	23028.4	14133	15343	16618.5	16304.5	16111.3	16465.7	16888.3	16944.9	18323.4	15776.1	16207.9	16916.6	0.290828	0.0337232	0.0470637	0.0468001	0.108567	0.987996	0.639475
sp|B2RRE7|OTUD4_MOUSE OTU domain-containing protein 4 OS=Mus musculus OX=10090 GN=Otud4 PE=1 SV=1	B2RRE7	Otud4	sp|B2RRE7|OTUD4_MOUSE OTU domain-containing protein 4 OS=Mus musculus OX=10090 GN=Otud4 PE=1 SV=1	5	sp|B2RRE7|OTUD4_MOUSE OTU domain-containing protein 4 OS=Mus musculus OX=10090 GN=Otud4 PE=1 SV=1	21646.5	19879.3	25594.9	21351.1	19761.6	21284.9	22241	21688.8	19501.9	21742.3	22152.9	22575.7	21498.8	21486.9	21947.6	0.110472	0.0500457	0.0637609	-0.000829895	0.0297806	0.585632	0.702063
sp|B2RUR8|OTU7B_MOUSE OTU domain-containing protein 7B OS=Mus musculus OX=10090 GN=Otud7b PE=1 SV=1	B2RUR8	Otud7b	sp|B2RUR8|OTU7B_MOUSE OTU domain-containing protein 7B OS=Mus musculus OX=10090 GN=Otud7b PE=1 SV=1	2	sp|B2RUR8|OTU7B_MOUSE OTU domain-containing protein 7B OS=Mus musculus OX=10090 GN=Otud7b PE=1 SV=1	14124.1	12020.3	16851.4	14014.5	14625.4	13312.2	15352.3	14528.3	15472.7	14173.3	13988.8	14630.5	14069.3	14576.8	14401.9	0.139211	0.0585055	0.0454279	0.0511314	0.0335376	0.797849	0.705549
sp|B2RXC1|TPC11_MOUSE Trafficking protein particle complex subunit 11 OS=Mus musculus OX=10090 GN=Trappc11 PE=1 SV=1	B2RXC1	Trappc11	sp|B2RXC1|TPC11_MOUSE Trafficking protein particle complex subunit 11 OS=Mus musculus OX=10090 GN=Trappc11 PE=1 SV=1	2	sp|B2RXC1|TPC11_MOUSE Trafficking protein particle complex subunit 11 OS=Mus musculus OX=10090 GN=Trappc11 PE=1 SV=1	20602.7	18580.5	21440.9	17557.5	17357.2	17192.2	21317.4	20639.6	19425.1	22090.1	18309.3	18394.3	19591.6	18998.4	18909.7	0.091493	0.112789	0.0902455	-0.0478363	-0.0497179	0.760334	0.991647
sp|B2RXR6|ANR44_MOUSE Serine/threonine-protein phosphatase 6 regulatory ankyrin repeat subunit B OS=Mus musculus OX=10090 GN=Ankrd44 PE=1 SV=1	B2RXR6	Ankrd44	sp|B2RXR6|ANR44_MOUSE Serine/threonine-protein phosphatase 6 regulatory ankyrin repeat subunit B OS=Mus musculus OX=10090 GN=Ankrd44 PE=1 SV=1	1	sp|B2RXR6|ANR44_MOUSE Serine/threonine-protein phosphatase 6 regulatory ankyrin repeat subunit B OS=Mus musculus OX=10090 GN=Ankrd44 PE=1 SV=1	1298.59	1540.24	1396.91	1737.13	1744.21	1565.22	1218.69	1869.23	1945.43	1696.69	1771.42	2038.55	1468.57	1654.72	1858.43	0.127568	0.176808	0.0841074	0.171774	0.339802	0.561618	0.0153798
sp|B2RXS4|PLXB2_MOUSE Plexin-B2 OS=Mus musculus OX=10090 GN=Plxnb2 PE=1 SV=1	B2RXS4	Plxnb2	sp|B2RXS4|PLXB2_MOUSE Plexin-B2 OS=Mus musculus OX=10090 GN=Plxnb2 PE=1 SV=1	3	sp|B2RXS4|PLXB2_MOUSE Plexin-B2 OS=Mus musculus OX=10090 GN=Plxnb2 PE=1 SV=1	5824.77	4756.95	7151.18	6205.11	6044.26	4847.77	5534.27	6795.74	6715.31	6509.97	7386.52	6968.16	6014.94	5789.26	6841.74	0.165481	0.141637	0.0547474	-0.0558497	0.186287	0.792683	0.107374
sp|B2RY56|RBM25_MOUSE RNA-binding protein 25 OS=Mus musculus OX=10090 GN=Rbm25 PE=1 SV=2	B2RY56	Rbm25	sp|B2RY56|RBM25_MOUSE RNA-binding protein 25 OS=Mus musculus OX=10090 GN=Rbm25 PE=1 SV=2	5	sp|B2RY56|RBM25_MOUSE RNA-binding protein 25 OS=Mus musculus OX=10090 GN=Rbm25 PE=1 SV=2	33704.7	34564.7	39130.1	35118.3	35583.8	30412.6	39250.4	39423.1	42834.2	34981.4	40891.8	41953.5	34841.5	37417.1	41422.6	0.0675048	0.116829	0.0882835	0.101201	0.249537	0.878596	0.0870034
sp|B7ZMP1|XPP3_MOUSE Xaa-Pro aminopeptidase 3 OS=Mus musculus OX=10090 GN=Xpnpep3 PE=1 SV=1	B7ZMP1	Xpnpep3	sp|B7ZMP1|XPP3_MOUSE Xaa-Pro aminopeptidase 3 OS=Mus musculus OX=10090 GN=Xpnpep3 PE=1 SV=1	3	sp|B7ZMP1|XPP3_MOUSE Xaa-Pro aminopeptidase 3 OS=Mus musculus OX=10090 GN=Xpnpep3 PE=1 SV=1	25495.4	25043.7	31815.9	26210	22981.2	23900.4	24738	22765.7	24441.1	21545.8	25869.4	25479.5	25852.7	23440.8	24960.3	0.116177	0.0384092	0.0803008	-0.141433	-0.0508527	0.0662072	0.161298
sp|B8JK39|ITA9_MOUSE Integrin alpha-9 OS=Mus musculus OX=10090 GN=Itga9 PE=1 SV=1	B8JK39	Itga9	sp|B8JK39|ITA9_MOUSE Integrin alpha-9 OS=Mus musculus OX=10090 GN=Itga9 PE=1 SV=1	1	sp|B8JK39|ITA9_MOUSE Integrin alpha-9 OS=Mus musculus OX=10090 GN=Itga9 PE=1 SV=1	367.426	367.426	367.426	367.426	367.426	367.426	946.707	367.426	995.114	367.426	791.345	967.702	367.426	367.426	879.524	0	0.565432	0.371276	0	1.25198	0.26783	0.00815069
sp|B9EJ86|OSBL8_MOUSE Oxysterol-binding protein-related protein 8 OS=Mus musculus OX=10090 GN=Osbpl8 PE=1 SV=1	B9EJ86	Osbpl8	sp|B9EJ86|OSBL8_MOUSE Oxysterol-binding protein-related protein 8 OS=Mus musculus OX=10090 GN=Osbpl8 PE=1 SV=1	4	sp|B9EJ86|OSBL8_MOUSE Oxysterol-binding protein-related protein 8 OS=Mus musculus OX=10090 GN=Osbpl8 PE=1 SV=1	10890	11432.5	14307.9	11205.1	11060	10244	13241.8	14509.3	13244.5	12768.2	13696.5	13504.2	11318.8	12150.9	13374.4	0.132262	0.15984	0.0302179	0.0965789	0.240755	0.823466	0.127249
sp|B9EJR8|DAAF5_MOUSE Dynein assembly factor 5, axonemal OS=Mus musculus OX=10090 GN=Dnaaf5 PE=1 SV=1	B9EJR8	Dnaaf5	sp|B9EJR8|DAAF5_MOUSE Dynein assembly factor 5, axonemal OS=Mus musculus OX=10090 GN=Dnaaf5 PE=1 SV=1	3	sp|B9EJR8|DAAF5_MOUSE Dynein assembly factor 5, axonemal OS=Mus musculus OX=10090 GN=Dnaaf5 PE=1 SV=1	13835.3	14318.4	13662.9	13450.9	11281.4	10988.3	14284.3	12777.7	11841.2	12152	14034.3	12496.6	13749.1	12029.6	12324.3	0.026741	0.123145	0.0770341	-0.195522	-0.15794	0.109986	0.108592
sp|B9EKI3|TMF1_MOUSE TATA element modulatory factor OS=Mus musculus OX=10090 GN=Tmf1 PE=1 SV=2	B9EKI3	Tmf1	sp|B9EKI3|TMF1_MOUSE TATA element modulatory factor OS=Mus musculus OX=10090 GN=Tmf1 PE=1 SV=2	3	sp|B9EKI3|TMF1_MOUSE TATA element modulatory factor OS=Mus musculus OX=10090 GN=Tmf1 PE=1 SV=2	6940.63	6468.74	8955.33	5459.69	6253.23	7212.15	7633.79	7707.38	7439.75	6488.45	6195.93	7011.63	6704.69	7422.97	6750.04	0.211182	0.0928757	0.0814076	0.147138	0.00953566	0.656988	0.912034
sp|C0HKD8|MFA1A_MOUSE Microfibrillar-associated protein 1A OS=Mus musculus OX=10090 GN=Mfap1a PE=1 SV=1;sp|C0HKD9|MFA1B_MOUSE Microfibrillar-associated protein 1B OS=Mus musculus OX=10090 GN=Mfap1b PE=1 SV=1	C0HKD8	Mfap1a	sp|C0HKD8|MFA1A_MOUSE Microfibrillar-associated protein 1A OS=Mus musculus OX=10090 GN=Mfap1a PE=1 SV=1;sp|C0HKD9|MFA1B_MOUSE Microfibrillar-associated protein 1B OS=Mus musculus OX=10090 GN=Mfap1b PE=1 SV=1	1	sp|C0HKD8|MFA1A_MOUSE Microfibrillar-associated protein 1A OS=Mus musculus OX=10090 GN=Mfap1a PE=1 SV=1;sp|C0HKD9|MFA1B_MOUSE Microfibrillar-associated protein 1B OS=Mus musculus OX=10090 GN=Mfap1b PE=1 SV=1	1568.64	1738.54	1636.06	1464.66	1238.68	1335.39	1003.44	1084.89	1365.19	1141.78	1565.13	1755.25	1602.35	1161.79	1465.16	0.0718783	0.128193	0.180931	-0.466693	-0.132181	0.00203347	0.281019
sp|D3YXK2|SAFB1_MOUSE Scaffold attachment factor B1 OS=Mus musculus OX=10090 GN=Safb PE=1 SV=2	D3YXK2	Safb	sp|D3YXK2|SAFB1_MOUSE Scaffold attachment factor B1 OS=Mus musculus OX=10090 GN=Safb PE=1 SV=2	8	sp|D3YXK2|SAFB1_MOUSE Scaffold attachment factor B1 OS=Mus musculus OX=10090 GN=Safb PE=1 SV=2	48189.1	45108.4	51466	51839.1	48569.1	49589.8	51026.8	52171.2	53780.6	45500.2	61041	56008.6	49827.6	50308.3	54894.6	0.0641808	0.0314593	0.119772	0.0144864	0.140204	0.643789	0.225553
sp|D3YYU8|OBSL1_MOUSE Obscurin-like protein 1 OS=Mus musculus OX=10090 GN=Obsl1 PE=1 SV=1	D3YYU8	Obsl1	sp|D3YYU8|OBSL1_MOUSE Obscurin-like protein 1 OS=Mus musculus OX=10090 GN=Obsl1 PE=1 SV=1	6	sp|D3YYU8|OBSL1_MOUSE Obscurin-like protein 1 OS=Mus musculus OX=10090 GN=Obsl1 PE=1 SV=1	17895.9	19567.6	20577.9	15266.8	20287.5	17429.9	19491.2	18354	19871	17264.2	20035	15923.3	18731.7	18922.6	18567.6	0.126625	0.0664947	0.110345	0.0154114	-0.0148218	0.650479	0.987755
sp|D3YZP9|CCDC6_MOUSE Coiled-coil domain-containing protein 6 OS=Mus musculus OX=10090 GN=Ccdc6 PE=1 SV=1	D3YZP9	Ccdc6	sp|D3YZP9|CCDC6_MOUSE Coiled-coil domain-containing protein 6 OS=Mus musculus OX=10090 GN=Ccdc6 PE=1 SV=1	4	sp|D3YZP9|CCDC6_MOUSE Coiled-coil domain-containing protein 6 OS=Mus musculus OX=10090 GN=Ccdc6 PE=1 SV=1	7218.41	6766.29	9496.83	6442.08	5972.95	6481.42	7519.22	7709.84	6879.13	6150.63	6815.07	7937.32	6992.35	7000.32	6847.1	0.184623	0.120086	0.106353	-0.00157643	-0.0295453	0.481838	0.494
sp|D3YZV8|CCDC8_MOUSE Coiled-coil domain-containing protein 8 homolog OS=Mus musculus OX=10090 GN=Ccdc8 PE=1 SV=2	D3YZV8	Ccdc8	sp|D3YZV8|CCDC8_MOUSE Coiled-coil domain-containing protein 8 homolog OS=Mus musculus OX=10090 GN=Ccdc8 PE=1 SV=2	2	sp|D3YZV8|CCDC8_MOUSE Coiled-coil domain-containing protein 8 homolog OS=Mus musculus OX=10090 GN=Ccdc8 PE=1 SV=2	6026.9	5850.14	6414.99	7364.48	5616.16	5337.68	5915.21	5319.99	6022.99	5218.02	4513.03	5000.36	6220.95	5476.92	5109.19	0.105402	0.0505298	0.121328	-0.183533	-0.283664	0.0534244	0.0221232
sp|D3Z1D3|CEFIP_MOUSE Cardiac-enriched FHL2-interacting protein OS=Mus musculus OX=10090 GN=CEFIP PE=1 SV=1	D3Z1D3	CEFIP	sp|D3Z1D3|CEFIP_MOUSE Cardiac-enriched FHL2-interacting protein OS=Mus musculus OX=10090 GN=CEFIP PE=1 SV=1	10	sp|D3Z1D3|CEFIP_MOUSE Cardiac-enriched FHL2-interacting protein OS=Mus musculus OX=10090 GN=CEFIP PE=1 SV=1	26189.1	23490	26255.1	24479.2	18678.9	20461.7	20577.2	20679	21636.7	24566.8	22751.5	22277.5	25334.1	20519.4	22514.5	0.0539258	0.0473174	0.0551697	-0.303276	-0.169487	0.00233037	0.0912311
sp|D3Z4I3|RBM24_MOUSE RNA-binding protein 24 OS=Mus musculus OX=10090 GN=Rbm24 PE=1 SV=1;sp|Q62176|RBM38_MOUSE RNA-binding protein 38 OS=Mus musculus OX=10090 GN=Rbm38 PE=1 SV=2	D3Z4I3	Rbm24	sp|D3Z4I3|RBM24_MOUSE RNA-binding protein 24 OS=Mus musculus OX=10090 GN=Rbm24 PE=1 SV=1;sp|Q62176|RBM38_MOUSE RNA-binding protein 38 OS=Mus musculus OX=10090 GN=Rbm38 PE=1 SV=2	2	sp|D3Z4I3|RBM24_MOUSE RNA-binding protein 24 OS=Mus musculus OX=10090 GN=Rbm24 PE=1 SV=1;sp|Q62176|RBM38_MOUSE RNA-binding protein 38 OS=Mus musculus OX=10090 GN=Rbm38 PE=1 SV=2	11046.5	11718.9	14205.6	11724.5	10769.8	10633.4	12197	11419.5	13093.2	9943.91	11133.9	11548.5	11721.7	11094.7	11341.2	0.114293	0.0635821	0.113808	-0.0799329	-0.0478452	0.294922	0.431442
sp|D3Z4S3|PTRD1_MOUSE Putative peptidyl-tRNA hydrolase PTRHD1 OS=Mus musculus OX=10090 GN=Ptrhd1 PE=1 SV=1	D3Z4S3	Ptrhd1	sp|D3Z4S3|PTRD1_MOUSE Putative peptidyl-tRNA hydrolase PTRHD1 OS=Mus musculus OX=10090 GN=Ptrhd1 PE=1 SV=1	1	sp|D3Z4S3|PTRD1_MOUSE Putative peptidyl-tRNA hydrolase PTRHD1 OS=Mus musculus OX=10090 GN=Ptrhd1 PE=1 SV=1	45096.3	45830.3	39884.3	42116.5	40166.8	43104.2	41506.6	33951.9	42805	29033	47002.3	44143.8	43606.4	40836.7	43474.4	0.0635981	0.100916	0.1964	-0.0940236	-0.00370147	0.219529	0.489359
sp|D3Z6Q9|BIN2_MOUSE Bridging integrator 2 OS=Mus musculus OX=10090 GN=Bin2 PE=1 SV=1	D3Z6Q9	Bin2	sp|D3Z6Q9|BIN2_MOUSE Bridging integrator 2 OS=Mus musculus OX=10090 GN=Bin2 PE=1 SV=1	2	sp|D3Z6Q9|BIN2_MOUSE Bridging integrator 2 OS=Mus musculus OX=10090 GN=Bin2 PE=1 SV=1	2645.73	3170.77	3848.87	3256.95	1917.05	2472.48	2459.7	3334.97	3171.6	3318.91	2565.55	3721.86	3213.86	2466.09	3245.25	0.152548	0.230241	0.150095	-0.381956	0.0137831	0.0704323	0.912114
sp|D3Z7H8|CILP2_MOUSE Cartilage intermediate layer protein 2 OS=Mus musculus OX=10090 GN=Cilp2 PE=1 SV=1	D3Z7H8	Cilp2	sp|D3Z7H8|CILP2_MOUSE Cartilage intermediate layer protein 2 OS=Mus musculus OX=10090 GN=Cilp2 PE=1 SV=1	10	sp|D3Z7H8|CILP2_MOUSE Cartilage intermediate layer protein 2 OS=Mus musculus OX=10090 GN=Cilp2 PE=1 SV=1	115004	128157	84950.5	111905	170428	109103	101779	84334.5	88429.9	155542	146573	127245	113454	105441	136909	0.16479	0.321962	0.230096	-0.106409	0.267635	0.832029	0.2923
sp|D3Z7P3|GLSK_MOUSE Glutaminase kidney isoform, mitochondrial OS=Mus musculus OX=10090 GN=Gls PE=1 SV=1	D3Z7P3	Gls	sp|D3Z7P3|GLSK_MOUSE Glutaminase kidney isoform, mitochondrial OS=Mus musculus OX=10090 GN=Gls PE=1 SV=1	7	sp|D3Z7P3|GLSK_MOUSE Glutaminase kidney isoform, mitochondrial OS=Mus musculus OX=10090 GN=Gls PE=1 SV=1	135820	128204	158207	131183	132199	121143	133535	142428	132395	110036	140502	128634	133502	132867	130514	0.0983079	0.0659671	0.10081	-0.00667807	-0.0325839	0.523565	0.292838
sp|D3Z7Q2|SIM20_MOUSE Small integral membrane protein 20 OS=Mus musculus OX=10090 GN=Smim20 PE=1 SV=1	D3Z7Q2	Smim20	sp|D3Z7Q2|SIM20_MOUSE Small integral membrane protein 20 OS=Mus musculus OX=10090 GN=Smim20 PE=1 SV=1	2	sp|D3Z7Q2|SIM20_MOUSE Small integral membrane protein 20 OS=Mus musculus OX=10090 GN=Smim20 PE=1 SV=1	19823.2	19473.2	20076.9	21310.6	15981.9	17605.6	17810.8	19728	18893.4	17369.8	18569.1	20387.6	19950.1	17708.2	18731.2	0.0396134	0.0862676	0.0660478	-0.17197	-0.090973	0.0554557	0.192747
sp|E0CYV9|CD054_MOUSE Uncharacterized protein C4orf54 homolog OS=Mus musculus OX=10090 PE=1 SV=1	E0CYV9	NA	sp|E0CYV9|CD054_MOUSE Uncharacterized protein C4orf54 homolog OS=Mus musculus OX=10090 PE=1 SV=1	27	sp|E0CYV9|CD054_MOUSE Uncharacterized protein C4orf54 homolog OS=Mus musculus OX=10090 PE=1 SV=1	282427	314494	348820	287843	329570	260143	336320	368095	334258	293254	307371	317979	301169	332945	312675	0.0984963	0.140559	0.055241	0.146051	0.0552978	0.620337	0.774827
sp|E9PV24|FIBA_MOUSE Fibrinogen alpha chain OS=Mus musculus OX=10090 GN=Fga PE=1 SV=1	E9PV24	Fga	sp|E9PV24|FIBA_MOUSE Fibrinogen alpha chain OS=Mus musculus OX=10090 GN=Fga PE=1 SV=1	17	sp|E9PV24|FIBA_MOUSE Fibrinogen alpha chain OS=Mus musculus OX=10090 GN=Fga PE=1 SV=1	645005	634261	759446	637844	428767	607383	558633	890625	659764	692188	496553	881251	641424	583008	675976	0.0902206	0.313351	0.231208	-0.139003	0.0753007	0.457731	0.985518
sp|E9PVA8|GCN1_MOUSE eIF-2-alpha kinase activator GCN1 OS=Mus musculus OX=10090 GN=Gcn1 PE=1 SV=1	E9PVA8	Gcn1	sp|E9PVA8|GCN1_MOUSE eIF-2-alpha kinase activator GCN1 OS=Mus musculus OX=10090 GN=Gcn1 PE=1 SV=1	24	sp|E9PVA8|GCN1_MOUSE eIF-2-alpha kinase activator GCN1 OS=Mus musculus OX=10090 GN=Gcn1 PE=1 SV=1	176658	169728	226294	180865	165306	160780	194461	200018	174412	165779	183946	188018	178761	179883	179179	0.136347	0.110796	0.0559739	0.00437455	0.00295801	0.616085	0.48831
sp|E9PVB3|CC175_MOUSE Coiled-coil domain-containing protein 175 OS=Mus musculus OX=10090 GN=Ccdc175 PE=4 SV=1	E9PVB3	Ccdc175	sp|E9PVB3|CC175_MOUSE Coiled-coil domain-containing protein 175 OS=Mus musculus OX=10090 GN=Ccdc175 PE=4 SV=1	1	sp|E9PVB3|CC175_MOUSE Coiled-coil domain-containing protein 175 OS=Mus musculus OX=10090 GN=Ccdc175 PE=4 SV=1	17096.7	17960.6	4833.67	13308.5	36373.8	23375.4	8620.11	10590.1	18090.3	15632	16226.3	12826.8	15202.6	16982.7	15929.2	0.450745	0.652217	0.138873	0.060819	0.0783873	0.390036	0.333593
sp|E9PVD3|PCD16_MOUSE Protocadherin-16 OS=Mus musculus OX=10090 GN=Dchs1 PE=1 SV=1	E9PVD3	Dchs1	sp|E9PVD3|PCD16_MOUSE Protocadherin-16 OS=Mus musculus OX=10090 GN=Dchs1 PE=1 SV=1	1	sp|E9PVD3|PCD16_MOUSE Protocadherin-16 OS=Mus musculus OX=10090 GN=Dchs1 PE=1 SV=1	834.634	865.98	1408.18	1309.8	1360.11	1104.31	1557.96	1428.34	1177	1273.91	1434.78	845.943	1087.89	1394.23	1225.46	0.268589	0.140015	0.210101	0.388161	0.201317	0.122997	0.624849
sp|E9PYK3|PARP4_MOUSE Protein mono-ADP-ribosyltransferase PARP4 OS=Mus musculus OX=10090 GN=Parp4 PE=1 SV=1	E9PYK3	Parp4	sp|E9PYK3|PARP4_MOUSE Protein mono-ADP-ribosyltransferase PARP4 OS=Mus musculus OX=10090 GN=Parp4 PE=1 SV=1	11	sp|E9PYK3|PARP4_MOUSE Protein mono-ADP-ribosyltransferase PARP4 OS=Mus musculus OX=10090 GN=Parp4 PE=1 SV=1	59801.6	63109.2	82707.7	68972.1	63019.5	67260.9	79857.7	81857	67728.8	71949.6	75350.8	79360.1	66040.7	73559.3	73650.2	0.147293	0.127044	0.0672265	0.151668	0.158373	0.501537	0.349603
sp|E9PZJ8|ASCC3_MOUSE Activating signal cointegrator 1 complex subunit 3 OS=Mus musculus OX=10090 GN=Ascc3 PE=1 SV=1	E9PZJ8	Ascc3	sp|E9PZJ8|ASCC3_MOUSE Activating signal cointegrator 1 complex subunit 3 OS=Mus musculus OX=10090 GN=Ascc3 PE=1 SV=1	1	sp|E9PZJ8|ASCC3_MOUSE Activating signal cointegrator 1 complex subunit 3 OS=Mus musculus OX=10090 GN=Ascc3 PE=1 SV=1	1236.16	1174.23	1397.45	1614.69	1204.71	1305.2	1757.36	1561.03	1429.01	1122.56	1321.78	1127.85	1316.81	1433.12	1224.82	0.145077	0.171682	0.120733	0.119054	-0.106302	0.51442	0.390573
sp|E9PZQ0|RYR1_MOUSE Ryanodine receptor 1 OS=Mus musculus OX=10090 GN=Ryr1 PE=1 SV=1	E9PZQ0	Ryr1	sp|E9PZQ0|RYR1_MOUSE Ryanodine receptor 1 OS=Mus musculus OX=10090 GN=Ryr1 PE=1 SV=1	158	sp|E9PZQ0|RYR1_MOUSE Ryanodine receptor 1 OS=Mus musculus OX=10090 GN=Ryr1 PE=1 SV=1	8.74389e+06	8.04154e+06	9.59638e+06	8.01154e+06	7.29376e+06	7.41031e+06	7.89271e+06	8.04062e+06	7.43008e+06	6.97355e+06	7.43143e+06	7.14496e+06	8.39272e+06	7.65151e+06	7.28752e+06	0.086815	0.0474047	0.0311405	-0.132847	-0.202722	0.0866454	0.01336
sp|E9Q1P8|I2BP2_MOUSE Interferon regulatory factor 2-binding protein 2 OS=Mus musculus OX=10090 GN=Irf2bp2 PE=1 SV=1	E9Q1P8	Irf2bp2	sp|E9Q1P8|I2BP2_MOUSE Interferon regulatory factor 2-binding protein 2 OS=Mus musculus OX=10090 GN=Irf2bp2 PE=1 SV=1	1	sp|E9Q1P8|I2BP2_MOUSE Interferon regulatory factor 2-binding protein 2 OS=Mus musculus OX=10090 GN=Irf2bp2 PE=1 SV=1	5228.9	5394.21	6197.56	4762.79	4839.67	4369.98	5216	4508.52	5506.44	5928.99	5375.71	6938.18	5311.55	4674.1	5717.72	0.110751	0.0796868	0.119208	-0.185178	0.105495	0.100925	0.249441
sp|E9Q2M9|WDFY4_MOUSE WD repeat- and FYVE domain-containing protein 4 OS=Mus musculus OX=10090 GN=Wdfy4 PE=1 SV=2	E9Q2M9	Wdfy4	sp|E9Q2M9|WDFY4_MOUSE WD repeat- and FYVE domain-containing protein 4 OS=Mus musculus OX=10090 GN=Wdfy4 PE=1 SV=2	1	sp|E9Q2M9|WDFY4_MOUSE WD repeat- and FYVE domain-containing protein 4 OS=Mus musculus OX=10090 GN=Wdfy4 PE=1 SV=2	367.426	367.426	367.426	367.426	367.426	367.426	367.426	367.426	367.426	367.426	720.027	367.426	367.426	367.426	367.426	0	0	0.386984	0	0	1	0.281071
sp|E9Q394|AKP13_MOUSE A-kinase anchor protein 13 OS=Mus musculus OX=10090 GN=Akap13 PE=1 SV=1	E9Q394	Akap13	sp|E9Q394|AKP13_MOUSE A-kinase anchor protein 13 OS=Mus musculus OX=10090 GN=Akap13 PE=1 SV=1	4	sp|E9Q394|AKP13_MOUSE A-kinase anchor protein 13 OS=Mus musculus OX=10090 GN=Akap13 PE=1 SV=1	20164.5	22395.4	27856.3	22104.7	23567.9	20005.2	25622.5	26269.2	27267.4	25515.6	25713.5	28606.4	22250.1	24595.2	26490.4	0.142785	0.118154	0.0541619	0.143338	0.251071	0.714379	0.0674076
sp|E9Q3C1|C2CD2_MOUSE C2 domain-containing protein 2 OS=Mus musculus OX=10090 GN=C2cd2 PE=1 SV=1	E9Q3C1	C2cd2	sp|E9Q3C1|C2CD2_MOUSE C2 domain-containing protein 2 OS=Mus musculus OX=10090 GN=C2cd2 PE=1 SV=1	1	sp|E9Q3C1|C2CD2_MOUSE C2 domain-containing protein 2 OS=Mus musculus OX=10090 GN=C2cd2 PE=1 SV=1	734.852	1281.06	1464.43	734.852	1169.44	1222.63	1151.8	1598.94	734.852	734.852	1509.99	1746.89	1007.96	1196.04	1122.42	0.356633	0.164099	0.444211	0.301473	0.1186	0.190933	0.740771
sp|E9Q3L2|PI4KA_MOUSE Phosphatidylinositol 4-kinase alpha OS=Mus musculus OX=10090 GN=Pi4ka PE=1 SV=2	E9Q3L2	Pi4ka	sp|E9Q3L2|PI4KA_MOUSE Phosphatidylinositol 4-kinase alpha OS=Mus musculus OX=10090 GN=Pi4ka PE=1 SV=2	6	sp|E9Q3L2|PI4KA_MOUSE Phosphatidylinositol 4-kinase alpha OS=Mus musculus OX=10090 GN=Pi4ka PE=1 SV=2	21844.9	22249.4	33152.9	24631.1	22160.3	23057.7	24142	27192	23849.3	24299.7	24688.1	23648.1	23440.2	23599.9	24074.5	0.206822	0.0907817	0.0193115	0.0112757	0.0403184	0.677034	0.668548
sp|E9Q414|APOB_MOUSE Apolipoprotein B-100 OS=Mus musculus OX=10090 GN=Apob PE=1 SV=1	E9Q414	Apob	sp|E9Q414|APOB_MOUSE Apolipoprotein B-100 OS=Mus musculus OX=10090 GN=Apob PE=1 SV=1	4	sp|E9Q414|APOB_MOUSE Apolipoprotein B-100 OS=Mus musculus OX=10090 GN=Apob PE=1 SV=1	11884.2	13434.5	16778.6	12241.8	9603.98	11502.6	9048	15989	14325.4	14959.2	10186.3	18090.5	12838.2	10553.3	14642.3	0.164155	0.272997	0.225865	-0.287047	0.190928	0.204204	0.720879
sp|E9Q4Z2|ACACB_MOUSE Acetyl-CoA carboxylase 2 OS=Mus musculus OX=10090 GN=Acacb PE=1 SV=1	E9Q4Z2	Acacb	sp|E9Q4Z2|ACACB_MOUSE Acetyl-CoA carboxylase 2 OS=Mus musculus OX=10090 GN=Acacb PE=1 SV=1	30	sp|E9Q4Z2|ACACB_MOUSE Acetyl-CoA carboxylase 2 OS=Mus musculus OX=10090 GN=Acacb PE=1 SV=1	495919	459892	608560	489997	467545	454247	495159	506538	466262	440729	480728	473300	492958	481352	469781	0.127041	0.0502169	0.0373663	-0.0349402	-0.0694918	0.401713	0.190878
sp|E9Q555|RN213_MOUSE E3 ubiquitin-protein ligase RNF213 OS=Mus musculus OX=10090 GN=Rnf213 PE=1 SV=2	E9Q555	Rnf213	sp|E9Q555|RN213_MOUSE E3 ubiquitin-protein ligase RNF213 OS=Mus musculus OX=10090 GN=Rnf213 PE=1 SV=2	2	sp|E9Q555|RN213_MOUSE E3 ubiquitin-protein ligase RNF213 OS=Mus musculus OX=10090 GN=Rnf213 PE=1 SV=2	4973.57	6450.55	6341.63	6526	6318.36	5125.63	5408.97	6381.86	5520.73	5296.87	7003.25	6125.59	6396.09	5863.67	5823.16	0.121326	0.109542	0.12742	-0.129686	-0.137283	0.614907	0.870892
sp|E9Q557|DESP_MOUSE Desmoplakin OS=Mus musculus OX=10090 GN=Dsp PE=1 SV=1	E9Q557	Dsp	sp|E9Q557|DESP_MOUSE Desmoplakin OS=Mus musculus OX=10090 GN=Dsp PE=1 SV=1	9	sp|E9Q557|DESP_MOUSE Desmoplakin OS=Mus musculus OX=10090 GN=Dsp PE=1 SV=1	51986.9	22391.2	34584.4	26833.7	30051.7	35773	16642.7	62649	33583.2	51124.2	20878.5	28076.8	30709.1	32912.3	30830	0.38405	0.532588	0.386075	0.106075	0.0114761	0.973932	0.938463
sp|E9Q5C9|NOLC1_MOUSE Nucleolar and coiled-body phosphoprotein 1 OS=Mus musculus OX=10090 GN=Nolc1 PE=1 SV=1	E9Q5C9	Nolc1	sp|E9Q5C9|NOLC1_MOUSE Nucleolar and coiled-body phosphoprotein 1 OS=Mus musculus OX=10090 GN=Nolc1 PE=1 SV=1	7	sp|E9Q5C9|NOLC1_MOUSE Nucleolar and coiled-body phosphoprotein 1 OS=Mus musculus OX=10090 GN=Nolc1 PE=1 SV=1	47428.9	44471.5	48275.8	52520.2	45835.6	48989.1	49750.4	46423.1	49767.3	46416.2	55305	55670.2	47852.3	47706.1	52536.2	0.069017	0.0400338	0.086625	-0.00488012	0.132772	0.890356	0.271715
sp|E9Q634|MYO1E_MOUSE Unconventional myosin-Ie OS=Mus musculus OX=10090 GN=Myo1e PE=1 SV=1	E9Q634	Myo1e	sp|E9Q634|MYO1E_MOUSE Unconventional myosin-Ie OS=Mus musculus OX=10090 GN=Myo1e PE=1 SV=1	4	sp|E9Q634|MYO1E_MOUSE Unconventional myosin-Ie OS=Mus musculus OX=10090 GN=Myo1e PE=1 SV=1	13291	15116.7	17980.4	14105.6	16131.2	13435.2	15678.7	16721	16794.5	17202.4	18590.1	16214	14611.2	15904.9	16998.5	0.135272	0.09268	0.0588049	0.12312	0.219093	0.740798	0.0950821
sp|E9Q6J5|BD1L1_MOUSE Biorientation of chromosomes in cell division protein 1-like 1 OS=Mus musculus OX=10090 GN=Bod1l PE=1 SV=1	E9Q6J5	Bod1l	sp|E9Q6J5|BD1L1_MOUSE Biorientation of chromosomes in cell division protein 1-like 1 OS=Mus musculus OX=10090 GN=Bod1l PE=1 SV=1	2	sp|E9Q6J5|BD1L1_MOUSE Biorientation of chromosomes in cell division protein 1-like 1 OS=Mus musculus OX=10090 GN=Bod1l PE=1 SV=1	1382.63	1784.72	2086.51	2683.18	1847.94	1992.06	1798.28	2712.08	3215.79	1687.63	1882.16	2086.93	1935.61	1920	1984.54	0.276144	0.203277	0.308729	-0.00830226	0.038489	0.662985	0.541504
sp|E9Q6P5|TTC7B_MOUSE Tetratricopeptide repeat protein 7B OS=Mus musculus OX=10090 GN=Ttc7b PE=1 SV=1	E9Q6P5	Ttc7b	sp|E9Q6P5|TTC7B_MOUSE Tetratricopeptide repeat protein 7B OS=Mus musculus OX=10090 GN=Ttc7b PE=1 SV=1	2	sp|E9Q6P5|TTC7B_MOUSE Tetratricopeptide repeat protein 7B OS=Mus musculus OX=10090 GN=Ttc7b PE=1 SV=1	6659.35	7009.67	7049.01	6492.88	7021.99	6112.52	6496.56	7862.38	5787.53	7274.36	7971.86	7979.6	6834.51	6759.27	7623.11	0.0398113	0.110199	0.142228	-0.016586	0.156504	0.922275	0.478364
sp|E9Q735|UBE4A_MOUSE Ubiquitin conjugation factor E4 A OS=Mus musculus OX=10090 GN=Ube4a PE=1 SV=1	E9Q735	Ube4a	sp|E9Q735|UBE4A_MOUSE Ubiquitin conjugation factor E4 A OS=Mus musculus OX=10090 GN=Ube4a PE=1 SV=1	3	sp|E9Q735|UBE4A_MOUSE Ubiquitin conjugation factor E4 A OS=Mus musculus OX=10090 GN=Ube4a PE=1 SV=1	17313.5	19103.9	23531.8	17230.7	15500.8	17835.4	17316.1	17400.9	18611.5	15055.4	18803.1	16448	18208.7	17358.5	17529.7	0.153086	0.0607567	0.104491	-0.0672453	-0.0558324	0.163921	0.232543
sp|E9Q7G0|NUMA1_MOUSE Nuclear mitotic apparatus protein 1 OS=Mus musculus OX=10090 GN=Numa1 PE=1 SV=1	E9Q7G0	Numa1	sp|E9Q7G0|NUMA1_MOUSE Nuclear mitotic apparatus protein 1 OS=Mus musculus OX=10090 GN=Numa1 PE=1 SV=1	28	sp|E9Q7G0|NUMA1_MOUSE Nuclear mitotic apparatus protein 1 OS=Mus musculus OX=10090 GN=Numa1 PE=1 SV=1	197472	195382	243127	207850	207694	185885	216944	198146	225566	197055	246906	224211	202661	202920	224888	0.104894	0.0657571	0.0914274	0.00191302	0.150607	0.556378	0.424031
sp|E9Q8D0|DJC21_MOUSE DnaJ homolog subfamily C member 21 OS=Mus musculus OX=10090 GN=Dnajc21 PE=1 SV=1	E9Q8D0	Dnajc21	sp|E9Q8D0|DJC21_MOUSE DnaJ homolog subfamily C member 21 OS=Mus musculus OX=10090 GN=Dnajc21 PE=1 SV=1	1	sp|E9Q8D0|DJC21_MOUSE DnaJ homolog subfamily C member 21 OS=Mus musculus OX=10090 GN=Dnajc21 PE=1 SV=1	2655.98	2487.65	4167.25	3542.02	3432.87	3293.99	2647.66	2594.88	2216.97	2531.99	2617.98	2739.9	3099	2970.83	2574.98	0.244737	0.144621	0.0884218	-0.05463	-0.252547	0.658899	0.0892178
sp|E9Q8I9|FRY_MOUSE Protein furry homolog OS=Mus musculus OX=10090 GN=Fry PE=1 SV=1	E9Q8I9	Fry	sp|E9Q8I9|FRY_MOUSE Protein furry homolog OS=Mus musculus OX=10090 GN=Fry PE=1 SV=1	3	sp|E9Q8I9|FRY_MOUSE Protein furry homolog OS=Mus musculus OX=10090 GN=Fry PE=1 SV=1	13889.2	13846.1	16741.9	13583.6	13463.5	12247.1	14711.7	14781.9	14853.1	12321.8	14213.5	13700.3	13867.6	14087.6	13956.9	0.102694	0.0869504	0.0781114	0.0212892	0.0090152	0.494058	0.456829
sp|E9Q9K5|TRDN_MOUSE Triadin OS=Mus musculus OX=10090 GN=Trdn PE=1 SV=1	E9Q9K5	Trdn	sp|E9Q9K5|TRDN_MOUSE Triadin OS=Mus musculus OX=10090 GN=Trdn PE=1 SV=1	20	sp|E9Q9K5|TRDN_MOUSE Triadin OS=Mus musculus OX=10090 GN=Trdn PE=1 SV=1	664486	595421	560005	606886	641276	655947	706655	630326	517738	629244	518945	517420	601153	648611	518342	0.0715103	0.0512388	0.101878	0.109595	-0.213765	0.173969	0.127061
sp|E9QA62|LMOD3_MOUSE Leiomodin-3 OS=Mus musculus OX=10090 GN=Lmod3 PE=1 SV=1	E9QA62	Lmod3	sp|E9QA62|LMOD3_MOUSE Leiomodin-3 OS=Mus musculus OX=10090 GN=Lmod3 PE=1 SV=1	2	sp|E9QA62|LMOD3_MOUSE Leiomodin-3 OS=Mus musculus OX=10090 GN=Lmod3 PE=1 SV=1	1262.09	1710.69	1544.55	1695.22	3927.04	2583.54	1675.25	1207.27	2511.96	3712.71	1768.57	2035.76	1619.89	2129.39	2273.86	0.133924	0.509988	0.343183	0.362531	0.48286	0.184949	0.018047
sp|E9QAT4|SC16A_MOUSE Protein transport protein Sec16A OS=Mus musculus OX=10090 GN=Sec16a PE=1 SV=1	E9QAT4	Sec16a	sp|E9QAT4|SC16A_MOUSE Protein transport protein Sec16A OS=Mus musculus OX=10090 GN=Sec16a PE=1 SV=1	6	sp|E9QAT4|SC16A_MOUSE Protein transport protein Sec16A OS=Mus musculus OX=10090 GN=Sec16a PE=1 SV=1	49976.2	48141.5	66722.2	51918.6	46307.1	47591.7	57218.4	56490.9	51361.4	47368.7	53534.7	53078	50947.4	52041.3	52219.7	0.156787	0.110795	0.054646	0.0256176	0.0356532	0.665077	0.557911
sp|F6ZDS4|TPR_MOUSE Nucleoprotein TPR OS=Mus musculus OX=10090 GN=Tpr PE=1 SV=1	F6ZDS4	Tpr	sp|F6ZDS4|TPR_MOUSE Nucleoprotein TPR OS=Mus musculus OX=10090 GN=Tpr PE=1 SV=1	32	sp|F6ZDS4|TPR_MOUSE Nucleoprotein TPR OS=Mus musculus OX=10090 GN=Tpr PE=1 SV=1	260623	269025	339194	267925	240499	266289	298213	272341	284062	264551	312752	299975	268475	269315	292018	0.129691	0.0879603	0.0716872	0.00441501	0.120737	0.520552	0.73091
sp|F7BWT7|TSN15_MOUSE Tetraspanin-15 OS=Mus musculus OX=10090 GN=Tspan15 PE=1 SV=2	F7BWT7	Tspan15	sp|F7BWT7|TSN15_MOUSE Tetraspanin-15 OS=Mus musculus OX=10090 GN=Tspan15 PE=1 SV=2	1	sp|F7BWT7|TSN15_MOUSE Tetraspanin-15 OS=Mus musculus OX=10090 GN=Tspan15 PE=1 SV=2	5533.99	5993.05	4482.87	5070.56	4917.69	5247.61	5911.54	6009.42	5229.6	5823.1	5372.48	5489.82	5302.27	5579.57	5431.15	0.122573	0.0952502	0.0461838	0.0723645	0.0359407	0.546257	0.535053
sp|F8VPU2|FARP1_MOUSE FERM, ARHGEF and pleckstrin domain-containing protein 1 OS=Mus musculus OX=10090 GN=Farp1 PE=1 SV=1	F8VPU2	Farp1	sp|F8VPU2|FARP1_MOUSE FERM, ARHGEF and pleckstrin domain-containing protein 1 OS=Mus musculus OX=10090 GN=Farp1 PE=1 SV=1	3	sp|F8VPU2|FARP1_MOUSE FERM, ARHGEF and pleckstrin domain-containing protein 1 OS=Mus musculus OX=10090 GN=Farp1 PE=1 SV=1	4220.84	5192.87	6844.22	4509.1	5981.48	4898.61	4883.92	5073.35	5828.56	4319.74	6899.27	6410.12	4850.99	4985.98	6119.34	0.226251	0.100185	0.1908	0.0429703	0.33706	0.871383	0.365404
sp|G3X9K3|BIG1_MOUSE Brefeldin A-inhibited guanine nucleotide-exchange protein 1 OS=Mus musculus OX=10090 GN=Arfgef1 PE=1 SV=1	G3X9K3	Arfgef1	sp|G3X9K3|BIG1_MOUSE Brefeldin A-inhibited guanine nucleotide-exchange protein 1 OS=Mus musculus OX=10090 GN=Arfgef1 PE=1 SV=1	4	sp|G3X9K3|BIG1_MOUSE Brefeldin A-inhibited guanine nucleotide-exchange protein 1 OS=Mus musculus OX=10090 GN=Arfgef1 PE=1 SV=1	34994.4	32213	35655.4	32684.5	31542.1	30997	32665.9	34201.9	29460.6	30929.1	34447.2	35112.9	33839.4	32104	32688.2	0.0499698	0.0437601	0.0839667	-0.0753321	-0.051189	0.390128	0.458408
sp|G5E829|AT2B1_MOUSE Plasma membrane calcium-transporting ATPase 1 OS=Mus musculus OX=10090 GN=Atp2b1 PE=1 SV=1	G5E829	Atp2b1	sp|G5E829|AT2B1_MOUSE Plasma membrane calcium-transporting ATPase 1 OS=Mus musculus OX=10090 GN=Atp2b1 PE=1 SV=1	20	sp|G5E829|AT2B1_MOUSE Plasma membrane calcium-transporting ATPase 1 OS=Mus musculus OX=10090 GN=Atp2b1 PE=1 SV=1	568024	546424	737297	581937	501142	516875	596974	580117	637580	573077	598627	596142	574981	548496	597384	0.143241	0.0854184	0.0444811	-0.0703275	0.0552486	0.24291	0.942617
sp|G5E870|TRIPC_MOUSE E3 ubiquitin-protein ligase TRIP12 OS=Mus musculus OX=10090 GN=Trip12 PE=1 SV=1	G5E870	Trip12	sp|G5E870|TRIPC_MOUSE E3 ubiquitin-protein ligase TRIP12 OS=Mus musculus OX=10090 GN=Trip12 PE=1 SV=1	6	sp|G5E870|TRIPC_MOUSE E3 ubiquitin-protein ligase TRIP12 OS=Mus musculus OX=10090 GN=Trip12 PE=1 SV=1	20990.7	23769	27133.7	20472.6	21509.5	20848.2	25202.5	28247.2	24983.7	22787.4	24909.2	26101.7	22379.9	23356	24946.4	0.132468	0.143845	0.0560465	0.0598533	0.159413	0.704646	0.335176
sp|G5E897|PLGT3_MOUSE Protein O-glucosyltransferase 3 OS=Mus musculus OX=10090 GN=Poglut3 PE=1 SV=1	G5E897	Poglut3	sp|G5E897|PLGT3_MOUSE Protein O-glucosyltransferase 3 OS=Mus musculus OX=10090 GN=Poglut3 PE=1 SV=1	2	sp|G5E897|PLGT3_MOUSE Protein O-glucosyltransferase 3 OS=Mus musculus OX=10090 GN=Poglut3 PE=1 SV=1	5545.33	5073.02	6577.6	6208.11	5352.51	4760.47	5896.27	5955.59	6989.97	5440.24	6156.46	7787.38	5876.72	5624.39	6573.21	0.114826	0.101554	0.15426	-0.0627048	0.160979	0.441376	0.233314
sp|G5E8K5|ANK3_MOUSE Ankyrin-3 OS=Mus musculus OX=10090 GN=Ank3 PE=1 SV=1	G5E8K5	Ank3	sp|G5E8K5|ANK3_MOUSE Ankyrin-3 OS=Mus musculus OX=10090 GN=Ank3 PE=1 SV=1	25	sp|G5E8K5|ANK3_MOUSE Ankyrin-3 OS=Mus musculus OX=10090 GN=Ank3 PE=1 SV=1	410601	422673	516935	426635	388583	379292	438344	421116	400130	394306	421517	440977	424654	404849	410823	0.110218	0.0678894	0.051481	-0.0700529	-0.0482439	0.237148	0.315981
sp|G5E8P0|GCP6_MOUSE Gamma-tubulin complex component 6 OS=Mus musculus OX=10090 GN=Tubgcp6 PE=1 SV=1	G5E8P0	Tubgcp6	sp|G5E8P0|GCP6_MOUSE Gamma-tubulin complex component 6 OS=Mus musculus OX=10090 GN=Tubgcp6 PE=1 SV=1	1	sp|G5E8P0|GCP6_MOUSE Gamma-tubulin complex component 6 OS=Mus musculus OX=10090 GN=Tubgcp6 PE=1 SV=1	1456.97	937.843	1325.18	1371.52	1377.54	1630.83	1704.8	1231.04	1350.83	1331.4	1238.77	1382.21	1348.35	1504.19	1341.11	0.180639	0.148255	0.0465253	0.152868	-0.00758798	0.185389	0.581272
sp|G5E8Q8|AGRF5_MOUSE Adhesion G protein-coupled receptor F5 OS=Mus musculus OX=10090 GN=Adgrf5 PE=1 SV=1	G5E8Q8	Adgrf5	sp|G5E8Q8|AGRF5_MOUSE Adhesion G protein-coupled receptor F5 OS=Mus musculus OX=10090 GN=Adgrf5 PE=1 SV=1	2	sp|G5E8Q8|AGRF5_MOUSE Adhesion G protein-coupled receptor F5 OS=Mus musculus OX=10090 GN=Adgrf5 PE=1 SV=1	9086.14	9634.31	11109	8901.08	8459.14	9505.15	9267.98	10732.5	9313.59	9499.06	8556.24	9538.16	9360.23	9386.57	9406.32	0.103335	0.0991349	0.049597	0.0045578	0.00763598	0.790286	0.476615
sp|O08528|HXK2_MOUSE Hexokinase-2 OS=Mus musculus OX=10090 GN=Hk2 PE=1 SV=1	O08528	Hk2	sp|O08528|HXK2_MOUSE Hexokinase-2 OS=Mus musculus OX=10090 GN=Hk2 PE=1 SV=1	40	sp|O08528|HXK2_MOUSE Hexokinase-2 OS=Mus musculus OX=10090 GN=Hk2 PE=1 SV=1	3.37992e+06	3.22865e+06	4.17414e+06	3.42786e+06	2.87301e+06	3.1221e+06	3.10187e+06	3.31533e+06	3.25702e+06	2.92619e+06	3.44922e+06	3.32943e+06	3.40389e+06	3.11199e+06	3.29323e+06	0.11905	0.0583476	0.0691283	-0.12932	-0.0477337	0.0864266	0.226981
sp|O08529|CAN2_MOUSE Calpain-2 catalytic subunit OS=Mus musculus OX=10090 GN=Capn2 PE=1 SV=4	O08529	Capn2	sp|O08529|CAN2_MOUSE Calpain-2 catalytic subunit OS=Mus musculus OX=10090 GN=Capn2 PE=1 SV=4	14	sp|O08529|CAN2_MOUSE Calpain-2 catalytic subunit OS=Mus musculus OX=10090 GN=Capn2 PE=1 SV=4	496143	501219	632810	514704	518434	508877	614335	563133	511852	506452	553187	538359	507961	540784	525106	0.120974	0.0875933	0.0419043	0.0892267	0.0475564	0.693605	0.856255
sp|O08532|CA2D1_MOUSE Voltage-dependent calcium channel subunit alpha-2/delta-1 OS=Mus musculus OX=10090 GN=Cacna2d1 PE=1 SV=1	O08532	Cacna2d1	sp|O08532|CA2D1_MOUSE Voltage-dependent calcium channel subunit alpha-2/delta-1 OS=Mus musculus OX=10090 GN=Cacna2d1 PE=1 SV=1	30	sp|O08532|CA2D1_MOUSE Voltage-dependent calcium channel subunit alpha-2/delta-1 OS=Mus musculus OX=10090 GN=Cacna2d1 PE=1 SV=1	982703	905163	1.08043e+06	897838	867942	887353	848958	858609	808984	752427	819643	758641	943933	863276	783812	0.0880336	0.0189151	0.0437091	-0.127666	-0.267702	0.0902711	0.00562843
sp|O08539|BIN1_MOUSE Myc box-dependent-interacting protein 1 OS=Mus musculus OX=10090 GN=Bin1 PE=1 SV=1	O08539	Bin1	sp|O08539|BIN1_MOUSE Myc box-dependent-interacting protein 1 OS=Mus musculus OX=10090 GN=Bin1 PE=1 SV=1	19	sp|O08539|BIN1_MOUSE Myc box-dependent-interacting protein 1 OS=Mus musculus OX=10090 GN=Bin1 PE=1 SV=1	1.30827e+06	1.28069e+06	1.5909e+06	1.21678e+06	1.08313e+06	1.25815e+06	1.38576e+06	1.22877e+06	1.18246e+06	1.19781e+06	1.28148e+06	1.24885e+06	1.29448e+06	1.24346e+06	1.22333e+06	0.12278	0.100276	0.0372697	-0.0580285	-0.0817942	0.30704	0.200442
sp|O08547|SC22B_MOUSE Vesicle-trafficking protein SEC22b OS=Mus musculus OX=10090 GN=Sec22b PE=1 SV=3	O08547	Sec22b	sp|O08547|SC22B_MOUSE Vesicle-trafficking protein SEC22b OS=Mus musculus OX=10090 GN=Sec22b PE=1 SV=3	7	sp|O08547|SC22B_MOUSE Vesicle-trafficking protein SEC22b OS=Mus musculus OX=10090 GN=Sec22b PE=1 SV=3	132388	141847	170518	146119	137569	139727	145184	155368	134256	141837	142739	148031	143983	142456	142288	0.109985	0.0550018	0.0400396	-0.0154916	-0.0169309	0.778535	0.556386
sp|O08553|DPYL2_MOUSE Dihydropyrimidinase-related protein 2 OS=Mus musculus OX=10090 GN=Dpysl2 PE=1 SV=2	O08553	Dpysl2	sp|O08553|DPYL2_MOUSE Dihydropyrimidinase-related protein 2 OS=Mus musculus OX=10090 GN=Dpysl2 PE=1 SV=2	17	sp|O08553|DPYL2_MOUSE Dihydropyrimidinase-related protein 2 OS=Mus musculus OX=10090 GN=Dpysl2 PE=1 SV=2	721271	700725	976220	735210	725541	664396	823971	827707	783863	751442	821563	857845	728240	774756	802713	0.165127	0.104667	0.057359	0.086477	0.140138	0.787615	0.680443
sp|O08573|LEG9_MOUSE Galectin-9 OS=Mus musculus OX=10090 GN=Lgals9 PE=1 SV=1	O08573	Lgals9	sp|O08573|LEG9_MOUSE Galectin-9 OS=Mus musculus OX=10090 GN=Lgals9 PE=1 SV=1	2	sp|O08573|LEG9_MOUSE Galectin-9 OS=Mus musculus OX=10090 GN=Lgals9 PE=1 SV=1	21600.9	20064.5	24515.8	20582.3	25177.3	24152.4	21318	26090	25465	26920.5	29095.2	24552.4	21091.6	24664.8	26192.7	0.0916733	0.0855242	0.0747414	0.225894	0.312359	0.140577	0.0107802
sp|O08579|EMD_MOUSE Emerin OS=Mus musculus OX=10090 GN=Emd PE=1 SV=1	O08579	Emd	sp|O08579|EMD_MOUSE Emerin OS=Mus musculus OX=10090 GN=Emd PE=1 SV=1	6	sp|O08579|EMD_MOUSE Emerin OS=Mus musculus OX=10090 GN=Emd PE=1 SV=1	73901.1	77017.3	86714.2	73724.7	67051.1	73429.2	77181.5	73903.1	78845.3	73784.9	86135.5	78098.5	75459.2	73666.1	78471.9	0.0784534	0.0581121	0.0646823	-0.0343955	0.0567702	0.298933	0.756802
sp|O08580|ERR1_MOUSE Steroid hormone receptor ERR1 OS=Mus musculus OX=10090 GN=Esrra PE=1 SV=4	O08580	Esrra	sp|O08580|ERR1_MOUSE Steroid hormone receptor ERR1 OS=Mus musculus OX=10090 GN=Esrra PE=1 SV=4	2	sp|O08580|ERR1_MOUSE Steroid hormone receptor ERR1 OS=Mus musculus OX=10090 GN=Esrra PE=1 SV=4	1468.25	1770.74	1433.03	1331.5	1689.75	1617.22	1783.92	1674.71	1612.31	2258.07	1337.45	1994.31	1450.64	1682.23	1803.31	0.125938	0.0408816	0.226002	0.213778	0.305928	0.101747	0.183974
sp|O08582|GTPB1_MOUSE GTP-binding protein 1 OS=Mus musculus OX=10090 GN=Gtpbp1 PE=1 SV=2	O08582	Gtpbp1	sp|O08582|GTPB1_MOUSE GTP-binding protein 1 OS=Mus musculus OX=10090 GN=Gtpbp1 PE=1 SV=2	5	sp|O08582|GTPB1_MOUSE GTP-binding protein 1 OS=Mus musculus OX=10090 GN=Gtpbp1 PE=1 SV=2	33393.3	33146.1	39561.8	34451.2	30265.7	32004.7	35421.2	30611.4	33569.7	31124.2	35805.1	36008.5	33922.3	31308	34687.4	0.0854606	0.0733762	0.0669988	-0.115881	0.0316058	0.181453	0.644981
sp|O08583|THOC4_MOUSE THO complex subunit 4 OS=Mus musculus OX=10090 GN=Alyref PE=1 SV=3	O08583	Alyref	sp|O08583|THOC4_MOUSE THO complex subunit 4 OS=Mus musculus OX=10090 GN=Alyref PE=1 SV=3	2	sp|O08583|THOC4_MOUSE THO complex subunit 4 OS=Mus musculus OX=10090 GN=Alyref PE=1 SV=3	23717.6	24803.1	25118.3	25624.4	23134.1	22446	26698.2	25009.8	25402.4	24509.2	28540.7	27025.7	24960.7	24072	26214	0.0325014	0.0789089	0.067628	-0.0533738	0.0700168	0.701377	0.265694
sp|O08585|CLCA_MOUSE Clathrin light chain A OS=Mus musculus OX=10090 GN=Clta PE=1 SV=2	O08585	Clta	sp|O08585|CLCA_MOUSE Clathrin light chain A OS=Mus musculus OX=10090 GN=Clta PE=1 SV=2	3	sp|O08585|CLCA_MOUSE Clathrin light chain A OS=Mus musculus OX=10090 GN=Clta PE=1 SV=2	24109.8	22551	24402.6	23987.5	18847.7	20593.3	18383.7	18971.5	26170.8	22119.8	21402.1	30116	24048.6	18909.6	24145.3	0.0347765	0.0501748	0.161596	-0.34684	0.000699554	0.00213221	0.624496
sp|O08586|PTEN_MOUSE Phosphatidylinositol 3,4,5-trisphosphate 3-phosphatase and dual-specificity protein phosphatase PTEN OS=Mus musculus OX=10090 GN=Pten PE=1 SV=1	O08586	Pten	sp|O08586|PTEN_MOUSE Phosphatidylinositol 3,4,5-trisphosphate 3-phosphatase and dual-specificity protein phosphatase PTEN OS=Mus musculus OX=10090 GN=Pten PE=1 SV=1	1	sp|O08586|PTEN_MOUSE Phosphatidylinositol 3,4,5-trisphosphate 3-phosphatase and dual-specificity protein phosphatase PTEN OS=Mus musculus OX=10090 GN=Pten PE=1 SV=1	3688.47	4064.94	5378.92	4022.3	3135.11	3666.73	4512.4	4742.03	3730.83	3700.72	4821.96	3884.63	4043.62	4089.56	3807.73	0.173965	0.185954	0.131637	0.00856716	-0.0869895	0.55461	0.564859
sp|O08599|STXB1_MOUSE Syntaxin-binding protein 1 OS=Mus musculus OX=10090 GN=Stxbp1 PE=1 SV=2	O08599	Stxbp1	sp|O08599|STXB1_MOUSE Syntaxin-binding protein 1 OS=Mus musculus OX=10090 GN=Stxbp1 PE=1 SV=2	2	sp|O08599|STXB1_MOUSE Syntaxin-binding protein 1 OS=Mus musculus OX=10090 GN=Stxbp1 PE=1 SV=2	7899.68	8488.16	10731	6975.86	8035	6810.94	8128.83	8966.57	10070.9	8009.01	10414	8363.86	8193.92	8081.92	9217.38	0.187452	0.111191	0.130666	-0.0189494	0.164523	0.57348	0.429834
sp|O08600|NUCG_MOUSE Endonuclease G, mitochondrial OS=Mus musculus OX=10090 GN=Endog PE=1 SV=1	O08600	Endog	sp|O08600|NUCG_MOUSE Endonuclease G, mitochondrial OS=Mus musculus OX=10090 GN=Endog PE=1 SV=1	5	sp|O08600|NUCG_MOUSE Endonuclease G, mitochondrial OS=Mus musculus OX=10090 GN=Endog PE=1 SV=1	187431	178347	172882	189096	181721	188860	174846	171996	168785	171260	186970	189223	182889	178283	179115	0.0421366	0.0420256	0.058774	-0.036618	-0.0310236	0.780014	0.744568
sp|O08605|MKNK1_MOUSE MAP kinase-interacting serine/threonine-protein kinase 1 OS=Mus musculus OX=10090 GN=Mknk1 PE=1 SV=2	O08605	Mknk1	sp|O08605|MKNK1_MOUSE MAP kinase-interacting serine/threonine-protein kinase 1 OS=Mus musculus OX=10090 GN=Mknk1 PE=1 SV=2	2	sp|O08605|MKNK1_MOUSE MAP kinase-interacting serine/threonine-protein kinase 1 OS=Mus musculus OX=10090 GN=Mknk1 PE=1 SV=2	17673.4	15800.1	26716	19479.3	20328.6	25620	23969.6	23859.8	18354	24124.6	23502.1	22566.7	18576.4	23914.7	23034.4	0.239739	0.0950267	0.117537	0.366132	0.311731	0.139435	0.324477
sp|O08638|MYH11_MOUSE Myosin-11 OS=Mus musculus OX=10090 GN=Myh11 PE=1 SV=1	O08638	Myh11	sp|O08638|MYH11_MOUSE Myosin-11 OS=Mus musculus OX=10090 GN=Myh11 PE=1 SV=1	65	sp|O08638|MYH11_MOUSE Myosin-11 OS=Mus musculus OX=10090 GN=Myh11 PE=1 SV=1	1.63611e+06	1.60137e+06	1.83494e+06	1.77803e+06	2.1319e+06	1.73586e+06	1.76394e+06	1.63513e+06	2.32765e+06	2.04407e+06	1.97383e+06	1.81166e+06	1.70707e+06	1.7499e+06	2.00895e+06	0.0652574	0.119603	0.105656	0.036954	0.235947	0.445226	0.0267661
sp|O08663|MAP2_MOUSE Methionine aminopeptidase 2 OS=Mus musculus OX=10090 GN=Metap2 PE=1 SV=1	O08663	Metap2	sp|O08663|MAP2_MOUSE Methionine aminopeptidase 2 OS=Mus musculus OX=10090 GN=Metap2 PE=1 SV=1	9	sp|O08663|MAP2_MOUSE Methionine aminopeptidase 2 OS=Mus musculus OX=10090 GN=Metap2 PE=1 SV=1	213648	217333	264249	237311	201052	201967	214989	208091	171007	186634	182126	183926	227322	205029	183026	0.0995207	0.0312329	0.0379478	-0.147677	-0.31131	0.0830667	0.00232593
sp|O08674|RBPJL_MOUSE Recombining binding protein suppressor of hairless-like protein OS=Mus musculus OX=10090 GN=Rbpjl PE=1 SV=1;sp|P31266|SUH_MOUSE Recombining binding protein suppressor of hairless OS=Mus musculus OX=10090 GN=Rbpj PE=1 SV=1	O08674	Rbpjl	sp|O08674|RBPJL_MOUSE Recombining binding protein suppressor of hairless-like protein OS=Mus musculus OX=10090 GN=Rbpjl PE=1 SV=1;sp|P31266|SUH_MOUSE Recombining binding protein suppressor of hairless OS=Mus musculus OX=10090 GN=Rbpj PE=1 SV=1	1	sp|O08674|RBPJL_MOUSE Recombining binding protein suppressor of hairless-like protein OS=Mus musculus OX=10090 GN=Rbpjl PE=1 SV=1;sp|P31266|SUH_MOUSE Recombining binding protein suppressor of hairless OS=Mus musculus OX=10090 GN=Rbpj PE=1 SV=1	1377.22	1826.65	2161.33	2371.05	2662.37	2733.38	2302.87	2661.7	3271.33	3300.2	3375.53	3159.27	1993.99	2662.03	3285.76	0.224229	0.0750582	0.0273766	0.421971	0.725657	0.0223519	0.000781935
sp|O08677|KNG1_MOUSE Kininogen-1 OS=Mus musculus OX=10090 GN=Kng1 PE=1 SV=1	O08677	Kng1	sp|O08677|KNG1_MOUSE Kininogen-1 OS=Mus musculus OX=10090 GN=Kng1 PE=1 SV=1	16	sp|O08677|KNG1_MOUSE Kininogen-1 OS=Mus musculus OX=10090 GN=Kng1 PE=1 SV=1	715757	675568	814838	704511	499332	603380	719696	703183	675381	719924	611990	823133	710134	653282	697653	0.0831817	0.161454	0.125554	-0.124562	-0.0262718	0.125396	0.679749
sp|O08709|PRDX6_MOUSE Peroxiredoxin-6 OS=Mus musculus OX=10090 GN=Prdx6 PE=1 SV=3	O08709	Prdx6	sp|O08709|PRDX6_MOUSE Peroxiredoxin-6 OS=Mus musculus OX=10090 GN=Prdx6 PE=1 SV=3	12	sp|O08709|PRDX6_MOUSE Peroxiredoxin-6 OS=Mus musculus OX=10090 GN=Prdx6 PE=1 SV=3	852228	820409	994408	859340	802658	771262	881550	895544	770492	773517	776289	814088	855784	842104	774903	0.0874425	0.0719861	0.026117	-0.0248207	-0.143221	0.446234	0.06155
sp|O08715|AKAP1_MOUSE A-kinase anchor protein 1, mitochondrial OS=Mus musculus OX=10090 GN=Akap1 PE=1 SV=4	O08715	Akap1	sp|O08715|AKAP1_MOUSE A-kinase anchor protein 1, mitochondrial OS=Mus musculus OX=10090 GN=Akap1 PE=1 SV=4	11	sp|O08715|AKAP1_MOUSE A-kinase anchor protein 1, mitochondrial OS=Mus musculus OX=10090 GN=Akap1 PE=1 SV=4	168763	159852	200486	185318	153194	158557	150905	191246	150727	139235	167146	172857	177041	155875	158936	0.1008	0.114937	0.0975705	-0.182321	-0.155979	0.264349	0.11055
sp|O08734|BAK_MOUSE Bcl-2 homologous antagonist/killer OS=Mus musculus OX=10090 GN=Bak1 PE=1 SV=3	O08734	Bak1	sp|O08734|BAK_MOUSE Bcl-2 homologous antagonist/killer OS=Mus musculus OX=10090 GN=Bak1 PE=1 SV=3	1	sp|O08734|BAK_MOUSE Bcl-2 homologous antagonist/killer OS=Mus musculus OX=10090 GN=Bak1 PE=1 SV=3	2287.57	2500.74	3116.85	3101.96	3063.45	4116.16	4420.5	4013.35	3557.56	3315.27	3557.24	4067.89	2801.35	4064.76	3557.4	0.153378	0.150132	0.0874253	0.545286	0.353056	0.00779533	0.00910138
sp|O08738|CASP6_MOUSE Caspase-6 OS=Mus musculus OX=10090 GN=Casp6 PE=1 SV=1	O08738	Casp6	sp|O08738|CASP6_MOUSE Caspase-6 OS=Mus musculus OX=10090 GN=Casp6 PE=1 SV=1	2	sp|O08738|CASP6_MOUSE Caspase-6 OS=Mus musculus OX=10090 GN=Casp6 PE=1 SV=1	9023.34	9124.19	10768.6	9831.55	8155.13	7811.67	8849.81	10649.7	9865.65	9046.67	10337.6	8841.3	9477.87	8502.47	9456.16	0.0831838	0.142642	0.0735726	-0.15688	-0.00365722	0.267524	0.789481
sp|O08739|AMPD3_MOUSE AMP deaminase 3 OS=Mus musculus OX=10090 GN=Ampd3 PE=1 SV=2	O08739	Ampd3	sp|O08739|AMPD3_MOUSE AMP deaminase 3 OS=Mus musculus OX=10090 GN=Ampd3 PE=1 SV=2	10	sp|O08739|AMPD3_MOUSE AMP deaminase 3 OS=Mus musculus OX=10090 GN=Ampd3 PE=1 SV=2	135733	131845	170988	120921	116982	100031	135920	120543	123253	112590	126749	118862	133789	118762	121057	0.154936	0.124444	0.0507192	-0.171892	-0.144356	0.105449	0.0955682
sp|O08749|DLDH_MOUSE Dihydrolipoyl dehydrogenase, mitochondrial OS=Mus musculus OX=10090 GN=Dld PE=1 SV=2	O08749	Dld	sp|O08749|DLDH_MOUSE Dihydrolipoyl dehydrogenase, mitochondrial OS=Mus musculus OX=10090 GN=Dld PE=1 SV=2	22	sp|O08749|DLDH_MOUSE Dihydrolipoyl dehydrogenase, mitochondrial OS=Mus musculus OX=10090 GN=Dld PE=1 SV=2	4.00319e+06	3.8006e+06	4.97967e+06	4.19578e+06	3.60665e+06	3.76041e+06	4.03543e+06	4.18577e+06	3.6579e+06	3.88642e+06	3.74185e+06	3.95806e+06	4.09949e+06	3.89792e+06	3.81413e+06	0.121511	0.0671611	0.0357012	-0.073238	-0.103949	0.275815	0.145611
sp|O08756|HCD2_MOUSE 3-hydroxyacyl-CoA dehydrogenase type-2 OS=Mus musculus OX=10090 GN=Hsd17b10 PE=1 SV=4	O08756	Hsd17b10	sp|O08756|HCD2_MOUSE 3-hydroxyacyl-CoA dehydrogenase type-2 OS=Mus musculus OX=10090 GN=Hsd17b10 PE=1 SV=4	8	sp|O08756|HCD2_MOUSE 3-hydroxyacyl-CoA dehydrogenase type-2 OS=Mus musculus OX=10090 GN=Hsd17b10 PE=1 SV=4	645412	629616	827854	692799	591338	581821	693649	674972	620618	693490	664776	661840	669105	633155	663308	0.128843	0.0898118	0.0454307	-0.0819234	-0.0116531	0.258296	0.462557
sp|O08759|UBE3A_MOUSE Ubiquitin-protein ligase E3A OS=Mus musculus OX=10090 GN=Ube3a PE=1 SV=2	O08759	Ube3a	sp|O08759|UBE3A_MOUSE Ubiquitin-protein ligase E3A OS=Mus musculus OX=10090 GN=Ube3a PE=1 SV=2	13	sp|O08759|UBE3A_MOUSE Ubiquitin-protein ligase E3A OS=Mus musculus OX=10090 GN=Ube3a PE=1 SV=2	290538	283066	338915	289349	258576	283338	295859	299915	260363	265223	272687	275274	289943	289598	268955	0.0860032	0.0654644	0.025482	-0.00205144	-0.108543	0.404636	0.0689233
sp|O08784|TCOF_MOUSE Treacle protein OS=Mus musculus OX=10090 GN=Tcof1 PE=1 SV=1	O08784	Tcof1	sp|O08784|TCOF_MOUSE Treacle protein OS=Mus musculus OX=10090 GN=Tcof1 PE=1 SV=1	8	sp|O08784|TCOF_MOUSE Treacle protein OS=Mus musculus OX=10090 GN=Tcof1 PE=1 SV=1	50337.1	52445.2	62611	59821.3	53471.2	54268	54781.8	52086.4	53333.3	50804.3	60248.7	57656.7	56133.3	53869.6	55495	0.103889	0.0218947	0.0763901	-0.0563023	-0.0144725	0.489513	0.857508
sp|O08788|DCTN1_MOUSE Dynactin subunit 1 OS=Mus musculus OX=10090 GN=Dctn1 PE=1 SV=3	O08788	Dctn1	sp|O08788|DCTN1_MOUSE Dynactin subunit 1 OS=Mus musculus OX=10090 GN=Dctn1 PE=1 SV=3	31	sp|O08788|DCTN1_MOUSE Dynactin subunit 1 OS=Mus musculus OX=10090 GN=Dctn1 PE=1 SV=3	494884	539440	646220	539695	486914	455156	535431	525482	517466	478361	575615	537682	539568	506198	527574	0.11588	0.073689	0.0769116	-0.0931486	-0.0326946	0.188906	0.498812
sp|O08795|GLU2B_MOUSE Glucosidase 2 subunit beta OS=Mus musculus OX=10090 GN=Prkcsh PE=1 SV=1	O08795	Prkcsh	sp|O08795|GLU2B_MOUSE Glucosidase 2 subunit beta OS=Mus musculus OX=10090 GN=Prkcsh PE=1 SV=1	3	sp|O08795|GLU2B_MOUSE Glucosidase 2 subunit beta OS=Mus musculus OX=10090 GN=Prkcsh PE=1 SV=1	56563.1	58137.2	62058.9	60318.7	53499.1	52687	57564	53930.3	53720.2	44426.5	68143.2	57786.6	59228	53714.7	55753.4	0.0407363	0.0396618	0.175447	-0.140728	-0.0879337	0.116381	0.451488
sp|O08800|SPB8_MOUSE Serpin B8 OS=Mus musculus OX=10090 GN=Serpinb8 PE=1 SV=2	O08800	Serpinb8	sp|O08800|SPB8_MOUSE Serpin B8 OS=Mus musculus OX=10090 GN=Serpinb8 PE=1 SV=2	2	sp|O08800|SPB8_MOUSE Serpin B8 OS=Mus musculus OX=10090 GN=Serpinb8 PE=1 SV=2	29722.6	31149.3	35118.5	28159.3	34616.4	41191.6	43617.6	52254.4	32352.3	38177.1	31906.6	41332.1	30436	42404.6	35264.7	0.0960824	0.169916	0.127721	0.478249	0.207908	0.00716255	0.0949281
sp|O08808|DIAP1_MOUSE Protein diaphanous homolog 1 OS=Mus musculus OX=10090 GN=Diaph1 PE=1 SV=1	O08808	Diaph1	sp|O08808|DIAP1_MOUSE Protein diaphanous homolog 1 OS=Mus musculus OX=10090 GN=Diaph1 PE=1 SV=1	22	sp|O08808|DIAP1_MOUSE Protein diaphanous homolog 1 OS=Mus musculus OX=10090 GN=Diaph1 PE=1 SV=1	283382	303402	368485	298184	298577	277983	308481	326549	266109	262539	299944	284316	300793	303529	275213	0.120351	0.0668484	0.0623094	0.0129254	-0.128957	0.672782	0.121814
sp|O08810|U5S1_MOUSE 116 kDa U5 small nuclear ribonucleoprotein component OS=Mus musculus OX=10090 GN=Eftud2 PE=1 SV=1	O08810	Eftud2	sp|O08810|U5S1_MOUSE 116 kDa U5 small nuclear ribonucleoprotein component OS=Mus musculus OX=10090 GN=Eftud2 PE=1 SV=1	8	sp|O08810|U5S1_MOUSE 116 kDa U5 small nuclear ribonucleoprotein component OS=Mus musculus OX=10090 GN=Eftud2 PE=1 SV=1	88298.8	85917.1	101439	92900.9	90503.3	90770.4	100967	94811.7	100313	85084.4	103042	99969.7	90599.8	92791	100141	0.0742833	0.0518175	0.0837153	0.0346	0.14492	0.684281	0.423127
sp|O08848|RO60_MOUSE 60 kDa SS-A/Ro ribonucleoprotein OS=Mus musculus OX=10090 GN=RO60 PE=1 SV=1	O08848	RO60	sp|O08848|RO60_MOUSE 60 kDa SS-A/Ro ribonucleoprotein OS=Mus musculus OX=10090 GN=RO60 PE=1 SV=1	1	sp|O08848|RO60_MOUSE 60 kDa SS-A/Ro ribonucleoprotein OS=Mus musculus OX=10090 GN=RO60 PE=1 SV=1	5645.67	5017.44	6320	4633.29	4445	4325.23	5594.36	4646.61	5859.25	5609.05	5771.74	6014.7	5331.56	4545.8	5815.49	0.136853	0.121297	0.0291431	-0.227869	0.127812	0.173041	0.285679
sp|O08911|MK12_MOUSE Mitogen-activated protein kinase 12 OS=Mus musculus OX=10090 GN=Mapk12 PE=1 SV=1	O08911	Mapk12	sp|O08911|MK12_MOUSE Mitogen-activated protein kinase 12 OS=Mus musculus OX=10090 GN=Mapk12 PE=1 SV=1	11	sp|O08911|MK12_MOUSE Mitogen-activated protein kinase 12 OS=Mus musculus OX=10090 GN=Mapk12 PE=1 SV=1	399041	364610	439600	378665	353687	369460	414309	378477	336862	347988	353522	350165	388853	373969	349077	0.0825182	0.0677674	0.0207895	-0.055918	-0.155194	0.511766	0.0382306
sp|O08912|GALT1_MOUSE Polypeptide N-acetylgalactosaminyltransferase 1 OS=Mus musculus OX=10090 GN=Galnt1 PE=1 SV=1	O08912	Galnt1	sp|O08912|GALT1_MOUSE Polypeptide N-acetylgalactosaminyltransferase 1 OS=Mus musculus OX=10090 GN=Galnt1 PE=1 SV=1	1	sp|O08912|GALT1_MOUSE Polypeptide N-acetylgalactosaminyltransferase 1 OS=Mus musculus OX=10090 GN=Galnt1 PE=1 SV=1	1109.3	1188.52	1097.93	1664.03	1456.11	1405.38	1328.83	1906.39	1498.99	1334.79	1521.23	1799.58	1148.91	1430.74	1510.11	0.212729	0.170665	0.125306	0.317132	0.395208	0.125272	0.0826054
sp|O08915|AIP_MOUSE AH receptor-interacting protein OS=Mus musculus OX=10090 GN=Aip PE=1 SV=1	O08915	Aip	sp|O08915|AIP_MOUSE AH receptor-interacting protein OS=Mus musculus OX=10090 GN=Aip PE=1 SV=1	4	sp|O08915|AIP_MOUSE AH receptor-interacting protein OS=Mus musculus OX=10090 GN=Aip PE=1 SV=1	66453	64207.9	81850.8	63255	53014	63730.4	66856.7	64606.8	65860.6	60606.1	61925.5	64907.6	65330.4	64168.6	63416.5	0.126337	0.0993923	0.0389862	-0.0257083	-0.0430825	0.219995	0.255139
sp|O08917|FLOT1_MOUSE Flotillin-1 OS=Mus musculus OX=10090 GN=Flot1 PE=1 SV=1	O08917	Flot1	sp|O08917|FLOT1_MOUSE Flotillin-1 OS=Mus musculus OX=10090 GN=Flot1 PE=1 SV=1	10	sp|O08917|FLOT1_MOUSE Flotillin-1 OS=Mus musculus OX=10090 GN=Flot1 PE=1 SV=1	132632	150947	172595	151251	137126	119207	154520	153371	167837	154080	180211	173147	151099	145248	170492	0.107593	0.117621	0.0654908	-0.0592287	0.174036	0.372393	0.134353
sp|O08919|NUMBL_MOUSE Numb-like protein OS=Mus musculus OX=10090 GN=Numbl PE=1 SV=3	O08919	Numbl	sp|O08919|NUMBL_MOUSE Numb-like protein OS=Mus musculus OX=10090 GN=Numbl PE=1 SV=3	1	sp|O08919|NUMBL_MOUSE Numb-like protein OS=Mus musculus OX=10090 GN=Numbl PE=1 SV=3	1653.15	1626.44	2671.35	2088.72	2230.47	1816.67	3037.42	2974.74	2722.49	2568.61	2173.39	2404.01	1870.94	2602.6	2486.31	0.243408	0.235574	0.0952812	0.471136	0.419298	0.163233	0.0816384
sp|O08997|ATOX1_MOUSE Copper transport protein ATOX1 OS=Mus musculus OX=10090 GN=Atox1 PE=1 SV=1	O08997	Atox1	sp|O08997|ATOX1_MOUSE Copper transport protein ATOX1 OS=Mus musculus OX=10090 GN=Atox1 PE=1 SV=1	2	sp|O08997|ATOX1_MOUSE Copper transport protein ATOX1 OS=Mus musculus OX=10090 GN=Atox1 PE=1 SV=1	229866	238755	287804	228513	252650	247110	235784	274787	277255	239514	277622	314976	234311	249880	277438	0.114048	0.0648617	0.111082	0.0929832	0.244004	0.683714	0.154238
sp|O09012|PEX5_MOUSE Peroxisomal targeting signal 1 receptor OS=Mus musculus OX=10090 GN=Pex5 PE=1 SV=2	O09012	Pex5	sp|O09012|PEX5_MOUSE Peroxisomal targeting signal 1 receptor OS=Mus musculus OX=10090 GN=Pex5 PE=1 SV=2	2	sp|O09012|PEX5_MOUSE Peroxisomal targeting signal 1 receptor OS=Mus musculus OX=10090 GN=Pex5 PE=1 SV=2	1111.48	734.852	734.852	734.852	1398.98	734.852	734.852	1086.88	1299.01	734.852	1185.08	1165.13	734.852	910.865	1175.1	0.227157	0.323407	0.226178	0.282332	0.677209	0.362569	0.0900853
sp|O09044|SNP23_MOUSE Synaptosomal-associated protein 23 OS=Mus musculus OX=10090 GN=Snap23 PE=1 SV=1	O09044	Snap23	sp|O09044|SNP23_MOUSE Synaptosomal-associated protein 23 OS=Mus musculus OX=10090 GN=Snap23 PE=1 SV=1	5	sp|O09044|SNP23_MOUSE Synaptosomal-associated protein 23 OS=Mus musculus OX=10090 GN=Snap23 PE=1 SV=1	53200.1	47210.6	59551.7	50182.8	52450.3	49095.1	53450.4	49333.7	54445.4	44061.2	59186.4	47748.9	51691.4	50892	51097.2	0.100456	0.0430165	0.131614	-0.0225479	-0.0191718	0.69562	0.755759
sp|O09061|PSB1_MOUSE Proteasome subunit beta type-1 OS=Mus musculus OX=10090 GN=Psmb1 PE=1 SV=1	O09061	Psmb1	sp|O09061|PSB1_MOUSE Proteasome subunit beta type-1 OS=Mus musculus OX=10090 GN=Psmb1 PE=1 SV=1	7	sp|O09061|PSB1_MOUSE Proteasome subunit beta type-1 OS=Mus musculus OX=10090 GN=Psmb1 PE=1 SV=1	305638	286702	357630	288728	273640	314114	303217	311264	300519	288891	300130	315497	297183	307240	300324	0.106817	0.06165	0.0362365	0.048477	0.0157548	0.688641	0.698747
sp|O09110|MP2K3_MOUSE Dual specificity mitogen-activated protein kinase kinase 3 OS=Mus musculus OX=10090 GN=Map2k3 PE=1 SV=2	O09110	Map2k3	sp|O09110|MP2K3_MOUSE Dual specificity mitogen-activated protein kinase kinase 3 OS=Mus musculus OX=10090 GN=Map2k3 PE=1 SV=2	5	sp|O09110|MP2K3_MOUSE Dual specificity mitogen-activated protein kinase kinase 3 OS=Mus musculus OX=10090 GN=Map2k3 PE=1 SV=2	186962	169286	243821	174347	186204	179811	203174	213942	189284	195968	184329	195705	180655	194689	192495	0.177131	0.0797445	0.0292342	0.107444	0.0922614	0.827474	0.986906
sp|O09111|NDUBB_MOUSE NADH dehydrogenase [ubiquinone] 1 beta subcomplex subunit 11, mitochondrial OS=Mus musculus OX=10090 GN=Ndufb11 PE=1 SV=2	O09111	Ndufb11	sp|O09111|NDUBB_MOUSE NADH dehydrogenase [ubiquinone] 1 beta subcomplex subunit 11, mitochondrial OS=Mus musculus OX=10090 GN=Ndufb11 PE=1 SV=2	6	sp|O09111|NDUBB_MOUSE NADH dehydrogenase [ubiquinone] 1 beta subcomplex subunit 11, mitochondrial OS=Mus musculus OX=10090 GN=Ndufb11 PE=1 SV=2	1.03673e+06	964957	1.21796e+06	1.09535e+06	931563	935780	982099	1.00992e+06	947014	853472	992118	948056	1.06604e+06	958940	947535	0.0992207	0.0391545	0.0624254	-0.152621	-0.169462	0.111273	0.0525089
sp|O09117|SYPL1_MOUSE Synaptophysin-like protein 1 OS=Mus musculus OX=10090 GN=Sypl1 PE=1 SV=2	O09117	Sypl1	sp|O09117|SYPL1_MOUSE Synaptophysin-like protein 1 OS=Mus musculus OX=10090 GN=Sypl1 PE=1 SV=2	1	sp|O09117|SYPL1_MOUSE Synaptophysin-like protein 1 OS=Mus musculus OX=10090 GN=Sypl1 PE=1 SV=2	27144.4	22124.5	29149.3	25146.1	29815.8	26676.2	29705.5	27278.2	23815.3	29062.1	30338.2	29529.5	26145.2	28491.8	29295.8	0.115717	0.057328	0.105061	0.123744	0.165153	0.202571	0.302879
sp|O09131|GSTO1_MOUSE Glutathione S-transferase omega-1 OS=Mus musculus OX=10090 GN=Gsto1 PE=1 SV=2	O09131	Gsto1	sp|O09131|GSTO1_MOUSE Glutathione S-transferase omega-1 OS=Mus musculus OX=10090 GN=Gsto1 PE=1 SV=2	15	sp|O09131|GSTO1_MOUSE Glutathione S-transferase omega-1 OS=Mus musculus OX=10090 GN=Gsto1 PE=1 SV=2	1.14092e+06	1.16344e+06	1.37588e+06	1.0977e+06	917990	1.00364e+06	1.206e+06	1.05021e+06	950725	1.1509e+06	1.01118e+06	1.21431e+06	1.15218e+06	1.02693e+06	1.08104e+06	0.103783	0.115671	0.112586	-0.166335	-0.0948953	0.109124	0.211772
sp|O09159|MA2B1_MOUSE Lysosomal alpha-mannosidase OS=Mus musculus OX=10090 GN=Man2b1 PE=1 SV=4	O09159	Man2b1	sp|O09159|MA2B1_MOUSE Lysosomal alpha-mannosidase OS=Mus musculus OX=10090 GN=Man2b1 PE=1 SV=4	2	sp|O09159|MA2B1_MOUSE Lysosomal alpha-mannosidase OS=Mus musculus OX=10090 GN=Man2b1 PE=1 SV=4	4126.02	3691	4243.83	4755.19	5298.43	3233.65	3358.77	3845.81	4489.73	3898.76	5532.94	3376.11	4184.92	3602.29	4194.25	0.104106	0.24073	0.213964	-0.219449	-0.000235959	0.478178	0.886936
sp|O09161|CASQ2_MOUSE Calsequestrin-2 OS=Mus musculus OX=10090 GN=Casq2 PE=1 SV=3	O09161	Casq2	sp|O09161|CASQ2_MOUSE Calsequestrin-2 OS=Mus musculus OX=10090 GN=Casq2 PE=1 SV=3	14	sp|O09161|CASQ2_MOUSE Calsequestrin-2 OS=Mus musculus OX=10090 GN=Casq2 PE=1 SV=3	3.68443e+06	3.57821e+06	4.63857e+06	3.99525e+06	3.59615e+06	3.40754e+06	4.42666e+06	4.00449e+06	3.65888e+06	4.09967e+06	4.02951e+06	4.06699e+06	3.83984e+06	3.80032e+06	4.04825e+06	0.120028	0.117462	0.0517854	-0.0158262	0.0774184	0.723336	0.982071
sp|O09164|SODE_MOUSE Extracellular superoxide dismutase [Cu-Zn] OS=Mus musculus OX=10090 GN=Sod3 PE=1 SV=1	O09164	Sod3	sp|O09164|SODE_MOUSE Extracellular superoxide dismutase [Cu-Zn] OS=Mus musculus OX=10090 GN=Sod3 PE=1 SV=1	2	sp|O09164|SODE_MOUSE Extracellular superoxide dismutase [Cu-Zn] OS=Mus musculus OX=10090 GN=Sod3 PE=1 SV=1	13579.3	12784.7	13688.7	15670.8	14825.6	11299.1	13519.2	11343.7	14972.7	12740.2	17511.3	14455.9	13634	12431.4	14714.3	0.0881437	0.135749	0.132275	-0.138748	0.109801	0.26919	0.417464
sp|O09165|CASQ1_MOUSE Calsequestrin-1 OS=Mus musculus OX=10090 GN=Casq1 PE=1 SV=3	O09165	Casq1	sp|O09165|CASQ1_MOUSE Calsequestrin-1 OS=Mus musculus OX=10090 GN=Casq1 PE=1 SV=3	11	sp|O09165|CASQ1_MOUSE Calsequestrin-1 OS=Mus musculus OX=10090 GN=Casq1 PE=1 SV=3	9.55845e+06	8.78931e+06	1.02226e+07	8.62216e+06	7.51295e+06	7.88107e+06	7.9376e+06	7.92877e+06	7.40002e+06	6.27039e+06	7.25053e+06	5.65707e+06	9.17388e+06	7.90492e+06	6.76046e+06	0.0794744	0.0259698	0.124503	-0.21352	-0.442943	0.0126964	0.00145034
sp|O09167|RL21_MOUSE 60S ribosomal protein L21 OS=Mus musculus OX=10090 GN=Rpl21 PE=1 SV=3	O09167	Rpl21	sp|O09167|RL21_MOUSE 60S ribosomal protein L21 OS=Mus musculus OX=10090 GN=Rpl21 PE=1 SV=3	7	sp|O09167|RL21_MOUSE 60S ribosomal protein L21 OS=Mus musculus OX=10090 GN=Rpl21 PE=1 SV=3	254989	253972	300175	272865	250078	250567	287690	293722	268057	264437	273266	296871	263927	269128	270662	0.0798603	0.0866719	0.0529605	0.0255425	0.0371106	0.994687	0.723619
sp|O09174|AMACR_MOUSE Alpha-methylacyl-CoA racemase OS=Mus musculus OX=10090 GN=Amacr PE=1 SV=4	O09174	Amacr	sp|O09174|AMACR_MOUSE Alpha-methylacyl-CoA racemase OS=Mus musculus OX=10090 GN=Amacr PE=1 SV=4	7	sp|O09174|AMACR_MOUSE Alpha-methylacyl-CoA racemase OS=Mus musculus OX=10090 GN=Amacr PE=1 SV=4	116468	120549	138942	126893	108339	118065	127954	137605	119580	122064	121693	134954	123721	123009	121879	0.0780101	0.102541	0.0562482	-0.00901309	-0.0211736	0.737697	0.888139
sp|O35071|KIF1C_MOUSE Kinesin-like protein KIF1C OS=Mus musculus OX=10090 GN=Kif1c PE=1 SV=2	O35071	Kif1c	sp|O35071|KIF1C_MOUSE Kinesin-like protein KIF1C OS=Mus musculus OX=10090 GN=Kif1c PE=1 SV=2	4	sp|O35071|KIF1C_MOUSE Kinesin-like protein KIF1C OS=Mus musculus OX=10090 GN=Kif1c PE=1 SV=2	23906.5	19488	29075.2	21839.2	18638.8	19968.3	20707.8	18228.5	18951.3	19358.2	21050.8	21648.7	22872.9	19303.6	20204.5	0.173291	0.0594493	0.0642514	-0.244151	-0.178751	0.0583657	0.129927
sp|O35074|PTGIS_MOUSE Prostacyclin synthase OS=Mus musculus OX=10090 GN=Ptgis PE=1 SV=1	O35074	Ptgis	sp|O35074|PTGIS_MOUSE Prostacyclin synthase OS=Mus musculus OX=10090 GN=Ptgis PE=1 SV=1	1	sp|O35074|PTGIS_MOUSE Prostacyclin synthase OS=Mus musculus OX=10090 GN=Ptgis PE=1 SV=1	3053.31	2808.38	4452.79	3174.36	2875.22	2062.11	3757.28	3454.42	2674.8	3597.92	3636.67	2789.6	3113.83	3164.82	3193.76	0.218342	0.245623	0.161713	0.0176376	0.0251902	0.452861	0.651925
sp|O35083|PLCA_MOUSE 1-acyl-sn-glycerol-3-phosphate acyltransferase alpha OS=Mus musculus OX=10090 GN=Agpat1 PE=1 SV=1	O35083	Agpat1	sp|O35083|PLCA_MOUSE 1-acyl-sn-glycerol-3-phosphate acyltransferase alpha OS=Mus musculus OX=10090 GN=Agpat1 PE=1 SV=1	3	sp|O35083|PLCA_MOUSE 1-acyl-sn-glycerol-3-phosphate acyltransferase alpha OS=Mus musculus OX=10090 GN=Agpat1 PE=1 SV=1	111307	110697	131295	118178	98220.8	99040.8	97574	104084	102830	84590.5	100582	89956.5	114743	98630.8	95269.1	0.081206	0.0297213	0.0916976	-0.217657	-0.269921	0.015923	0.00773325
sp|O35114|SCRB2_MOUSE Lysosome membrane protein 2 OS=Mus musculus OX=10090 GN=Scarb2 PE=1 SV=3	O35114	Scarb2	sp|O35114|SCRB2_MOUSE Lysosome membrane protein 2 OS=Mus musculus OX=10090 GN=Scarb2 PE=1 SV=3	3	sp|O35114|SCRB2_MOUSE Lysosome membrane protein 2 OS=Mus musculus OX=10090 GN=Scarb2 PE=1 SV=3	34654.5	37441.4	47034.4	36603.4	30798.5	33151.1	37572.1	37151.3	39622.2	39290.1	36834.5	39038.6	37022.4	35151.2	39164.4	0.141919	0.0940214	0.0326656	-0.0770727	0.0812278	0.197464	0.994114
sp|O35129|PHB2_MOUSE Prohibitin-2 OS=Mus musculus OX=10090 GN=Phb2 PE=1 SV=1	O35129	Phb2	sp|O35129|PHB2_MOUSE Prohibitin-2 OS=Mus musculus OX=10090 GN=Phb2 PE=1 SV=1	16	sp|O35129|PHB2_MOUSE Prohibitin-2 OS=Mus musculus OX=10090 GN=Phb2 PE=1 SV=1	2.13483e+06	2.00778e+06	2.62335e+06	2.20111e+06	1.78933e+06	1.83e+06	2.05774e+06	2.16505e+06	1.88633e+06	1.96151e+06	1.99383e+06	2.10125e+06	2.16797e+06	1.94387e+06	1.97767e+06	0.118985	0.0920123	0.0449278	-0.159722	-0.132425	0.11014	0.105126
sp|O35166|GOSR2_MOUSE Golgi SNAP receptor complex member 2 OS=Mus musculus OX=10090 GN=Gosr2 PE=1 SV=2	O35166	Gosr2	sp|O35166|GOSR2_MOUSE Golgi SNAP receptor complex member 2 OS=Mus musculus OX=10090 GN=Gosr2 PE=1 SV=2	4	sp|O35166|GOSR2_MOUSE Golgi SNAP receptor complex member 2 OS=Mus musculus OX=10090 GN=Gosr2 PE=1 SV=2	37272.2	38259	42386.6	37527.1	34341.8	32691.2	38461.9	37176.5	35410.3	36146.8	35756.8	39225.6	37893	35759.1	35951.8	0.0614287	0.0736488	0.0478555	-0.0846876	-0.0758237	0.173211	0.275543
sp|O35206|COFA1_MOUSE Collagen alpha-1(XV) chain OS=Mus musculus OX=10090 GN=Col15a1 PE=1 SV=2	O35206	Col15a1	sp|O35206|COFA1_MOUSE Collagen alpha-1(XV) chain OS=Mus musculus OX=10090 GN=Col15a1 PE=1 SV=2	5	sp|O35206|COFA1_MOUSE Collagen alpha-1(XV) chain OS=Mus musculus OX=10090 GN=Col15a1 PE=1 SV=2	89575.2	91107.8	67807	105547	139972	112422	94811.2	98816.4	109061	129047	114491	98622.2	90341.5	105619	111776	0.175851	0.183126	0.112343	0.222465	0.306773	0.0727118	0.0328252
sp|O35215|DOPD_MOUSE D-dopachrome decarboxylase OS=Mus musculus OX=10090 GN=Ddt PE=1 SV=3	O35215	Ddt	sp|O35215|DOPD_MOUSE D-dopachrome decarboxylase OS=Mus musculus OX=10090 GN=Ddt PE=1 SV=3	5	sp|O35215|DOPD_MOUSE D-dopachrome decarboxylase OS=Mus musculus OX=10090 GN=Ddt PE=1 SV=3	252429	227703	300749	251264	222421	244725	284399	261026	247469	244901	269120	248119	251847	252876	247794	0.118856	0.10336	0.0444975	0.00513637	-0.0234003	0.820607	0.79117
sp|O35218|CPSF2_MOUSE Cleavage and polyadenylation specificity factor subunit 2 OS=Mus musculus OX=10090 GN=Cpsf2 PE=1 SV=1	O35218	Cpsf2	sp|O35218|CPSF2_MOUSE Cleavage and polyadenylation specificity factor subunit 2 OS=Mus musculus OX=10090 GN=Cpsf2 PE=1 SV=1	1	sp|O35218|CPSF2_MOUSE Cleavage and polyadenylation specificity factor subunit 2 OS=Mus musculus OX=10090 GN=Cpsf2 PE=1 SV=1	1795.03	1851.76	1752.58	1971.56	1995.23	2078.93	2077.44	1701.91	1728.94	2613.65	2245.9	2124.2	1823.4	2036.34	2185.05	0.0515596	0.0909878	0.16742	0.159228	0.260653	0.350396	0.0961209
sp|O35226|PSMD4_MOUSE 26S proteasome non-ATPase regulatory subunit 4 OS=Mus musculus OX=10090 GN=Psmd4 PE=1 SV=1	O35226	Psmd4	sp|O35226|PSMD4_MOUSE 26S proteasome non-ATPase regulatory subunit 4 OS=Mus musculus OX=10090 GN=Psmd4 PE=1 SV=1	13	sp|O35226|PSMD4_MOUSE 26S proteasome non-ATPase regulatory subunit 4 OS=Mus musculus OX=10090 GN=Psmd4 PE=1 SV=1	595458	630553	795074	621050	596876	663749	698631	720512	595808	652854	575788	650101	625801	681190	622954	0.137631	0.0806473	0.0627302	0.121921	-0.00790815	0.817988	0.42417
sp|O35239|PTN9_MOUSE Tyrosine-protein phosphatase non-receptor type 9 OS=Mus musculus OX=10090 GN=Ptpn9 PE=1 SV=2	O35239	Ptpn9	sp|O35239|PTN9_MOUSE Tyrosine-protein phosphatase non-receptor type 9 OS=Mus musculus OX=10090 GN=Ptpn9 PE=1 SV=2	2	sp|O35239|PTN9_MOUSE Tyrosine-protein phosphatase non-receptor type 9 OS=Mus musculus OX=10090 GN=Ptpn9 PE=1 SV=2	734.852	734.852	734.852	734.852	1883.73	1581.47	1298.86	1252.61	1533.61	734.852	1753.33	2119.84	734.852	1440.16	1643.47	0	0.194008	0.381613	0.963726	1.15799	2.84705e-05	0.00898048
sp|O35250|EXOC7_MOUSE Exocyst complex component 7 OS=Mus musculus OX=10090 GN=Exoc7 PE=1 SV=2	O35250	Exoc7	sp|O35250|EXOC7_MOUSE Exocyst complex component 7 OS=Mus musculus OX=10090 GN=Exoc7 PE=1 SV=2	4	sp|O35250|EXOC7_MOUSE Exocyst complex component 7 OS=Mus musculus OX=10090 GN=Exoc7 PE=1 SV=2	21143.5	22658.8	23514.8	17612.1	16684.1	18513.6	22763.7	21697.1	22449.3	19386.9	20770	21538.4	21901.2	20105.4	21154.2	0.122693	0.141119	0.0616165	-0.127097	-0.0494364	0.486198	0.948693
sp|O35286|DHX15_MOUSE Pre-mRNA-splicing factor ATP-dependent RNA helicase DHX15 OS=Mus musculus OX=10090 GN=Dhx15 PE=1 SV=2	O35286	Dhx15	sp|O35286|DHX15_MOUSE Pre-mRNA-splicing factor ATP-dependent RNA helicase DHX15 OS=Mus musculus OX=10090 GN=Dhx15 PE=1 SV=2	7	sp|O35286|DHX15_MOUSE Pre-mRNA-splicing factor ATP-dependent RNA helicase DHX15 OS=Mus musculus OX=10090 GN=Dhx15 PE=1 SV=2	66863.9	70073.1	86869.6	69863.8	68623	64217.1	72465.9	72534.1	81614.4	71600.6	78998.8	83462.7	69968.4	70544.4	80306.6	0.123772	0.0567863	0.0660346	0.0112938	0.198624	0.477904	0.300073
sp|O35295|PURB_MOUSE Transcriptional activator protein Pur-beta OS=Mus musculus OX=10090 GN=Purb PE=1 SV=3	O35295	Purb	sp|O35295|PURB_MOUSE Transcriptional activator protein Pur-beta OS=Mus musculus OX=10090 GN=Purb PE=1 SV=3	5	sp|O35295|PURB_MOUSE Transcriptional activator protein Pur-beta OS=Mus musculus OX=10090 GN=Purb PE=1 SV=3	117171	110256	134665	117301	118917	123540	147049	142888	127916	138659	141010	147132	117236	133214	139835	0.086872	0.104731	0.0577968	0.180516	0.254253	0.17668	0.0329247
sp|O35309|NMI_MOUSE N-myc-interactor OS=Mus musculus OX=10090 GN=Nmi PE=1 SV=1	O35309	Nmi	sp|O35309|NMI_MOUSE N-myc-interactor OS=Mus musculus OX=10090 GN=Nmi PE=1 SV=1	2	sp|O35309|NMI_MOUSE N-myc-interactor OS=Mus musculus OX=10090 GN=Nmi PE=1 SV=1	11614.3	12325.6	15253	12746.1	11627.7	12309.5	12919.7	13148.9	11855.2	11252.4	13000.2	12464.7	12535.8	12614.6	12159.9	0.121886	0.0545319	0.0622527	0.00881418	-0.0441739	0.635184	0.377509
sp|O35326|SRSF5_MOUSE Serine/arginine-rich splicing factor 5 OS=Mus musculus OX=10090 GN=Srsf5 PE=1 SV=2	O35326	Srsf5	sp|O35326|SRSF5_MOUSE Serine/arginine-rich splicing factor 5 OS=Mus musculus OX=10090 GN=Srsf5 PE=1 SV=2	3	sp|O35326|SRSF5_MOUSE Serine/arginine-rich splicing factor 5 OS=Mus musculus OX=10090 GN=Srsf5 PE=1 SV=2	36570.6	41214.3	49629.7	38002	36783.2	38350.9	39321.7	41706.1	40070.6	40365	42385.1	44923.3	39608.2	38836.3	41375	0.141431	0.0528158	0.0534509	-0.0273176	0.0637205	0.504216	0.788494
sp|O35343|IMA3_MOUSE Importin subunit alpha-3 OS=Mus musculus OX=10090 GN=Kpna4 PE=1 SV=1	O35343	Kpna4	sp|O35343|IMA3_MOUSE Importin subunit alpha-3 OS=Mus musculus OX=10090 GN=Kpna4 PE=1 SV=1	2	sp|O35343|IMA3_MOUSE Importin subunit alpha-3 OS=Mus musculus OX=10090 GN=Kpna4 PE=1 SV=1	20443.8	21999.8	26380.5	19377.3	22502.2	18852	24411.1	19142.4	19862.8	20594.8	23218.4	23357.5	21221.8	20822.3	21906.6	0.13973	0.126851	0.0823683	-0.0311571	0.0441975	0.681855	0.91012
sp|O35344|IMA4_MOUSE Importin subunit alpha-4 OS=Mus musculus OX=10090 GN=Kpna3 PE=1 SV=1	O35344	Kpna3	sp|O35344|IMA4_MOUSE Importin subunit alpha-4 OS=Mus musculus OX=10090 GN=Kpna3 PE=1 SV=1	7	sp|O35344|IMA4_MOUSE Importin subunit alpha-4 OS=Mus musculus OX=10090 GN=Kpna3 PE=1 SV=1	299882	274000	353033	290003	256573	252507	276745	298063	265027	261920	265666	279707	294943	266659	265346	0.112542	0.0772794	0.0295507	-0.146267	-0.152356	0.139169	0.0780322
sp|O35345|IMA7_MOUSE Importin subunit alpha-7 OS=Mus musculus OX=10090 GN=Kpna6 PE=1 SV=2	O35345	Kpna6	sp|O35345|IMA7_MOUSE Importin subunit alpha-7 OS=Mus musculus OX=10090 GN=Kpna6 PE=1 SV=2	6	sp|O35345|IMA7_MOUSE Importin subunit alpha-7 OS=Mus musculus OX=10090 GN=Kpna6 PE=1 SV=2	41345.4	40344.8	51739.3	41245.3	35524	36108.5	49108.6	46957.7	40377.6	43995.6	42118	41157	41295.4	41533.1	41637.5	0.12364	0.169636	0.0372396	-0.00412923	0.0118089	0.640168	0.588364
sp|O35350|CAN1_MOUSE Calpain-1 catalytic subunit OS=Mus musculus OX=10090 GN=Capn1 PE=1 SV=1	O35350	Capn1	sp|O35350|CAN1_MOUSE Calpain-1 catalytic subunit OS=Mus musculus OX=10090 GN=Capn1 PE=1 SV=1	20	sp|O35350|CAN1_MOUSE Calpain-1 catalytic subunit OS=Mus musculus OX=10090 GN=Capn1 PE=1 SV=1	1.12084e+06	1.11577e+06	1.30583e+06	1.03441e+06	946024	985357	1.05094e+06	993253	987200	917342	958226	980499	1.1183e+06	989305	969362	0.100328	0.0435449	0.0328037	-0.176833	-0.206296	0.0528416	0.0170948
sp|O35367|KERA_MOUSE Keratocan OS=Mus musculus OX=10090 GN=Kera PE=2 SV=1	O35367	Kera	sp|O35367|KERA_MOUSE Keratocan OS=Mus musculus OX=10090 GN=Kera PE=2 SV=1	7	sp|O35367|KERA_MOUSE Keratocan OS=Mus musculus OX=10090 GN=Kera PE=2 SV=1	37965	36760.1	35496.2	42719.7	55577	34819.1	46208.4	41495.3	39355.1	53498.8	46077.1	43792.9	37362.6	43851.8	44935	0.0825157	0.195952	0.129421	0.229144	0.265968	0.184378	0.0447865
sp|O35379|MRP1_MOUSE Multidrug resistance-associated protein 1 OS=Mus musculus OX=10090 GN=Abcc1 PE=1 SV=1	O35379	Abcc1	sp|O35379|MRP1_MOUSE Multidrug resistance-associated protein 1 OS=Mus musculus OX=10090 GN=Abcc1 PE=1 SV=1	7	sp|O35379|MRP1_MOUSE Multidrug resistance-associated protein 1 OS=Mus musculus OX=10090 GN=Abcc1 PE=1 SV=1	48001.1	48896.1	58282.9	44910.5	45201.8	44908.3	51692.1	52844.3	48599.8	49250.1	43593.4	51178.5	48448.6	48447	48925	0.115257	0.0861605	0.0671255	-0.00323026	0.0141456	0.731523	0.614985
sp|O35381|AN32A_MOUSE Acidic leucine-rich nuclear phosphoprotein 32 family member A OS=Mus musculus OX=10090 GN=Anp32a PE=1 SV=1	O35381	Anp32a	sp|O35381|AN32A_MOUSE Acidic leucine-rich nuclear phosphoprotein 32 family member A OS=Mus musculus OX=10090 GN=Anp32a PE=1 SV=1	7	sp|O35381|AN32A_MOUSE Acidic leucine-rich nuclear phosphoprotein 32 family member A OS=Mus musculus OX=10090 GN=Anp32a PE=1 SV=1	221821	227171	284933	236795	220946	223521	248780	255087	240239	220561	255612	260424	231983	236150	247925	0.118848	0.0732705	0.073555	0.0239307	0.0955045	0.779465	0.89708
sp|O35382|EXOC4_MOUSE Exocyst complex component 4 OS=Mus musculus OX=10090 GN=Exoc4 PE=1 SV=2	O35382	Exoc4	sp|O35382|EXOC4_MOUSE Exocyst complex component 4 OS=Mus musculus OX=10090 GN=Exoc4 PE=1 SV=2	6	sp|O35382|EXOC4_MOUSE Exocyst complex component 4 OS=Mus musculus OX=10090 GN=Exoc4 PE=1 SV=2	22882.3	24583.5	32726.7	28856	27308.1	24883.7	32205.9	30013.8	27667.2	28413.6	28726.5	27254.4	26719.8	28660.9	28040.4	0.162338	0.111442	0.0240733	0.104194	0.0740984	0.57746	0.650535
sp|O35386|PAHX_MOUSE Phytanoyl-CoA dioxygenase, peroxisomal OS=Mus musculus OX=10090 GN=Phyh PE=1 SV=1	O35386	Phyh	sp|O35386|PAHX_MOUSE Phytanoyl-CoA dioxygenase, peroxisomal OS=Mus musculus OX=10090 GN=Phyh PE=1 SV=1	4	sp|O35386|PAHX_MOUSE Phytanoyl-CoA dioxygenase, peroxisomal OS=Mus musculus OX=10090 GN=Phyh PE=1 SV=1	15608.5	14800.5	17511.9	19457.9	14545.3	16194	16199.1	18413.5	17648.9	15459.8	14372.6	16676.8	16560.2	16196.5	16068.3	0.123489	0.0971725	0.0889814	-0.02965	-0.042151	0.722038	0.549374
sp|O35435|PYRD_MOUSE Dihydroorotate dehydrogenase (quinone), mitochondrial OS=Mus musculus OX=10090 GN=Dhodh PE=1 SV=2	O35435	Dhodh	sp|O35435|PYRD_MOUSE Dihydroorotate dehydrogenase (quinone), mitochondrial OS=Mus musculus OX=10090 GN=Dhodh PE=1 SV=2	5	sp|O35435|PYRD_MOUSE Dihydroorotate dehydrogenase (quinone), mitochondrial OS=Mus musculus OX=10090 GN=Dhodh PE=1 SV=2	49479.7	49468.2	56291	52678.3	45109.2	45575.4	45293.6	47661.6	44812.1	36975	47726.2	50187.6	51079	45434.5	46269.2	0.0624709	0.0257763	0.127713	-0.168241	-0.142687	0.0402128	0.0699735
sp|O35459|ECH1_MOUSE Delta(3,5)-Delta(2,4)-dienoyl-CoA isomerase, mitochondrial OS=Mus musculus OX=10090 GN=Ech1 PE=1 SV=1	O35459	Ech1	sp|O35459|ECH1_MOUSE Delta(3,5)-Delta(2,4)-dienoyl-CoA isomerase, mitochondrial OS=Mus musculus OX=10090 GN=Ech1 PE=1 SV=1	15	sp|O35459|ECH1_MOUSE Delta(3,5)-Delta(2,4)-dienoyl-CoA isomerase, mitochondrial OS=Mus musculus OX=10090 GN=Ech1 PE=1 SV=1	2.66873e+06	2.74613e+06	3.18387e+06	2.72237e+06	2.42934e+06	2.40815e+06	2.3891e+06	2.63336e+06	2.23091e+06	2.51734e+06	2.4621e+06	2.68234e+06	2.73425e+06	2.41874e+06	2.48972e+06	0.084071	0.0460235	0.0754695	-0.176887	-0.135234	0.0427492	0.0554288
sp|O35465|FKBP8_MOUSE Peptidyl-prolyl cis-trans isomerase FKBP8 OS=Mus musculus OX=10090 GN=Fkbp8 PE=1 SV=2	O35465	Fkbp8	sp|O35465|FKBP8_MOUSE Peptidyl-prolyl cis-trans isomerase FKBP8 OS=Mus musculus OX=10090 GN=Fkbp8 PE=1 SV=2	5	sp|O35465|FKBP8_MOUSE Peptidyl-prolyl cis-trans isomerase FKBP8 OS=Mus musculus OX=10090 GN=Fkbp8 PE=1 SV=2	110374	106174	143742	113138	102060	103390	131265	122801	118448	112696	116849	113549	111756	113096	115199	0.14502	0.125901	0.0235365	0.0119722	0.0437421	0.754023	0.799577
sp|O35473|C1D_MOUSE Nuclear nucleic acid-binding protein C1D OS=Mus musculus OX=10090 GN=C1d PE=1 SV=1	O35473	C1d	sp|O35473|C1D_MOUSE Nuclear nucleic acid-binding protein C1D OS=Mus musculus OX=10090 GN=C1d PE=1 SV=1	1	sp|O35473|C1D_MOUSE Nuclear nucleic acid-binding protein C1D OS=Mus musculus OX=10090 GN=C1d PE=1 SV=1	9759.02	9490.83	11135.4	9286.96	9505.73	9402.77	11411	12388.3	10607	12076.9	12414.1	12910.1	9624.92	10458.4	12245.5	0.0841184	0.137469	0.0825687	0.113939	0.347411	0.401388	0.0149686
sp|O35522|PSB9_MUSMB Proteasome subunit beta type-9 OS=Mus musculus bactrianus OX=35531 GN=Psmb9 PE=1 SV=1;sp|P28076|PSB9_MOUSE Proteasome subunit beta type-9 OS=Mus musculus OX=10090 GN=Psmb9 PE=1 SV=1	O35522	Psmb9	sp|O35522|PSB9_MUSMB Proteasome subunit beta type-9 OS=Mus musculus bactrianus OX=35531 GN=Psmb9 PE=1 SV=1;sp|P28076|PSB9_MOUSE Proteasome subunit beta type-9 OS=Mus musculus OX=10090 GN=Psmb9 PE=1 SV=1	1	sp|O35522|PSB9_MUSMB Proteasome subunit beta type-9 OS=Mus musculus bactrianus OX=35531 GN=Psmb9 PE=1 SV=1;sp|P28076|PSB9_MOUSE Proteasome subunit beta type-9 OS=Mus musculus OX=10090 GN=Psmb9 PE=1 SV=1	2021.51	2383.08	2559.74	2714.07	1704.93	2573.77	2535.63	2811.78	2875.16	2705.64	2435.93	3085.75	2471.41	2554.7	2790.4	0.123103	0.200883	0.0989682	0.0487009	0.175395	0.886174	0.11
sp|O35551|RABE1_MOUSE Rab GTPase-binding effector protein 1 OS=Mus musculus OX=10090 GN=Rabep1 PE=1 SV=2	O35551	Rabep1	sp|O35551|RABE1_MOUSE Rab GTPase-binding effector protein 1 OS=Mus musculus OX=10090 GN=Rabep1 PE=1 SV=2	8	sp|O35551|RABE1_MOUSE Rab GTPase-binding effector protein 1 OS=Mus musculus OX=10090 GN=Rabep1 PE=1 SV=2	35435.6	34244.5	43327.4	36915.5	27971.7	29127.4	36380	33784	33376.9	32035.5	33461.9	34533.9	36175.6	31455.7	33419.4	0.108002	0.124023	0.0306881	-0.205355	-0.114029	0.0675616	0.0932023
sp|O35566|CD151_MOUSE CD151 antigen OS=Mus musculus OX=10090 GN=Cd151 PE=1 SV=2	O35566	Cd151	sp|O35566|CD151_MOUSE CD151 antigen OS=Mus musculus OX=10090 GN=Cd151 PE=1 SV=2	1	sp|O35566|CD151_MOUSE CD151 antigen OS=Mus musculus OX=10090 GN=Cd151 PE=1 SV=2	2145.19	2624.08	2746.84	2128.45	2584.97	2443.21	2872	2708.03	2828.7	2616.95	2613.17	1775.83	2384.64	2646.5	2615.06	0.133037	0.0687136	0.189628	0.157235	0.140385	0.21758	0.925423
sp|O35593|PSDE_MOUSE 26S proteasome non-ATPase regulatory subunit 14 OS=Mus musculus OX=10090 GN=Psmd14 PE=1 SV=2	O35593	Psmd14	sp|O35593|PSDE_MOUSE 26S proteasome non-ATPase regulatory subunit 14 OS=Mus musculus OX=10090 GN=Psmd14 PE=1 SV=2	6	sp|O35593|PSDE_MOUSE 26S proteasome non-ATPase regulatory subunit 14 OS=Mus musculus OX=10090 GN=Psmd14 PE=1 SV=2	404732	413322	485050	404687	373917	406070	444799	435717	390617	379559	408160	409343	409027	420893	399388	0.0912228	0.0772443	0.0362721	0.0404438	-0.0346709	0.683063	0.238009
sp|O35598|ADA10_MOUSE Disintegrin and metalloproteinase domain-containing protein 10 OS=Mus musculus OX=10090 GN=Adam10 PE=1 SV=2	O35598	Adam10	sp|O35598|ADA10_MOUSE Disintegrin and metalloproteinase domain-containing protein 10 OS=Mus musculus OX=10090 GN=Adam10 PE=1 SV=2	2	sp|O35598|ADA10_MOUSE Disintegrin and metalloproteinase domain-containing protein 10 OS=Mus musculus OX=10090 GN=Adam10 PE=1 SV=2	15402.9	15155.6	12943.7	16493.9	15999.3	16047.6	18137.7	18634.1	20370.4	15317.8	16040.3	16939.8	15279.2	17092.6	16490.1	0.0992374	0.0801578	0.130264	0.159147	0.109534	0.0756115	0.124784
sp|O35604|NPC1_MOUSE NPC intracellular cholesterol transporter 1 OS=Mus musculus OX=10090 GN=Npc1 PE=1 SV=2	O35604	Npc1	sp|O35604|NPC1_MOUSE NPC intracellular cholesterol transporter 1 OS=Mus musculus OX=10090 GN=Npc1 PE=1 SV=2	1	sp|O35604|NPC1_MOUSE NPC intracellular cholesterol transporter 1 OS=Mus musculus OX=10090 GN=Npc1 PE=1 SV=2	967.507	1012.77	1583.26	1007.57	1284.33	1392.76	879.196	1151.13	1198.97	1214.43	767.525	1177.74	1010.17	1217.73	1188.36	0.257575	0.188368	0.197572	0.267443	0.234319	0.790373	0.766814
sp|O35609|SCAM3_MOUSE Secretory carrier-associated membrane protein 3 OS=Mus musculus OX=10090 GN=Scamp3 PE=1 SV=3	O35609	Scamp3	sp|O35609|SCAM3_MOUSE Secretory carrier-associated membrane protein 3 OS=Mus musculus OX=10090 GN=Scamp3 PE=1 SV=3	3	sp|O35609|SCAM3_MOUSE Secretory carrier-associated membrane protein 3 OS=Mus musculus OX=10090 GN=Scamp3 PE=1 SV=3	20913.3	17978.1	26711.7	21360.5	18710.2	21212.2	26819.6	26304.2	20502.3	23214.9	22423.5	23327.4	21136.9	23758.2	22819.2	0.167316	0.169853	0.0584166	0.160408	0.110347	0.551334	0.663167
sp|O35623|BET1_MOUSE BET1 homolog OS=Mus musculus OX=10090 GN=Bet1 PE=1 SV=1	O35623	Bet1	sp|O35623|BET1_MOUSE BET1 homolog OS=Mus musculus OX=10090 GN=Bet1 PE=1 SV=1	1	sp|O35623|BET1_MOUSE BET1 homolog OS=Mus musculus OX=10090 GN=Bet1 PE=1 SV=1	8817.52	9355.7	10686.2	8510.29	9292.88	10689.8	13091.5	11180.8	11000.7	11119.3	10094	10734	9086.61	10935.3	10867.3	0.102925	0.141968	0.0426503	0.267444	0.258704	0.0794282	0.0430732
sp|O35639|ANXA3_MOUSE Annexin A3 OS=Mus musculus OX=10090 GN=Anxa3 PE=1 SV=4	O35639	Anxa3	sp|O35639|ANXA3_MOUSE Annexin A3 OS=Mus musculus OX=10090 GN=Anxa3 PE=1 SV=4	14	sp|O35639|ANXA3_MOUSE Annexin A3 OS=Mus musculus OX=10090 GN=Anxa3 PE=1 SV=4	220983	210672	263101	235093	237150	204395	244745	255955	248203	216088	257515	234580	228038	240947	241392	0.0978521	0.0941014	0.0752809	0.0799536	0.0822152	0.85613	0.658563
sp|O35640|ANXA8_MOUSE Annexin A8 OS=Mus musculus OX=10090 GN=Anxa8 PE=1 SV=2	O35640	Anxa8	sp|O35640|ANXA8_MOUSE Annexin A8 OS=Mus musculus OX=10090 GN=Anxa8 PE=1 SV=2	2	sp|O35640|ANXA8_MOUSE Annexin A8 OS=Mus musculus OX=10090 GN=Anxa8 PE=1 SV=2	12967.2	11728	18798.5	12590.5	9338.72	11570.5	15378.6	12848.6	18606.4	15272.6	17347.2	21173.7	12778.8	12209.5	17976.8	0.230148	0.205294	0.136324	-0.0675708	0.491654	0.341724	0.0434309
sp|O35643|AP1B1_MOUSE AP-1 complex subunit beta-1 OS=Mus musculus OX=10090 GN=Ap1b1 PE=1 SV=2	O35643	Ap1b1	sp|O35643|AP1B1_MOUSE AP-1 complex subunit beta-1 OS=Mus musculus OX=10090 GN=Ap1b1 PE=1 SV=2	7	sp|O35643|AP1B1_MOUSE AP-1 complex subunit beta-1 OS=Mus musculus OX=10090 GN=Ap1b1 PE=1 SV=2	107356	102288	139638	105476	97972.2	96498.1	111568	119029	108617	105243	115411	108153	106416	104770	108385	0.153271	0.102394	0.0393569	-0.025474	0.0265077	0.473474	0.680463
sp|O35658|C1QBP_MOUSE Complement component 1 Q subcomponent-binding protein, mitochondrial OS=Mus musculus OX=10090 GN=C1qbp PE=1 SV=1	O35658	C1qbp	sp|O35658|C1QBP_MOUSE Complement component 1 Q subcomponent-binding protein, mitochondrial OS=Mus musculus OX=10090 GN=C1qbp PE=1 SV=1	5	sp|O35658|C1QBP_MOUSE Complement component 1 Q subcomponent-binding protein, mitochondrial OS=Mus musculus OX=10090 GN=C1qbp PE=1 SV=1	438333	550622	611742	660442	539390	466759	338503	358698	418613	353332	657365	395149	581182	412729	406881	0.169509	0.221555	0.300048	-0.504269	-0.512987	0.0454656	0.137062
sp|O35678|MGLL_MOUSE Monoglyceride lipase OS=Mus musculus OX=10090 GN=Mgll PE=1 SV=1	O35678	Mgll	sp|O35678|MGLL_MOUSE Monoglyceride lipase OS=Mus musculus OX=10090 GN=Mgll PE=1 SV=1	10	sp|O35678|MGLL_MOUSE Monoglyceride lipase OS=Mus musculus OX=10090 GN=Mgll PE=1 SV=1	273370	247139	396507	281447	261108	255516	281303	352483	277035	257650	259934	305366	277408	271206	268485	0.221062	0.155246	0.0800629	-0.0334708	-0.0477488	0.778866	0.494118
sp|O35682|MYADM_MOUSE Myeloid-associated differentiation marker OS=Mus musculus OX=10090 GN=Myadm PE=1 SV=2	O35682	Myadm	sp|O35682|MYADM_MOUSE Myeloid-associated differentiation marker OS=Mus musculus OX=10090 GN=Myadm PE=1 SV=2	2	sp|O35682|MYADM_MOUSE Myeloid-associated differentiation marker OS=Mus musculus OX=10090 GN=Myadm PE=1 SV=2	12023.7	12563.7	16360.5	13842.7	15965.1	11829.9	15781.6	16166.7	15865	16517.8	16736.6	17113.7	13203.2	15873.3	16627.2	0.141057	0.139032	0.031624	0.26739	0.334322	0.387895	0.0220875
sp|O35683|NDUA1_MOUSE NADH dehydrogenase [ubiquinone] 1 alpha subcomplex subunit 1 OS=Mus musculus OX=10090 GN=Ndufa1 PE=1 SV=1	O35683	Ndufa1	sp|O35683|NDUA1_MOUSE NADH dehydrogenase [ubiquinone] 1 alpha subcomplex subunit 1 OS=Mus musculus OX=10090 GN=Ndufa1 PE=1 SV=1	1	sp|O35683|NDUA1_MOUSE NADH dehydrogenase [ubiquinone] 1 alpha subcomplex subunit 1 OS=Mus musculus OX=10090 GN=Ndufa1 PE=1 SV=1	3449.29	4180.51	3529.47	4224.95	4017.01	3265.95	3324.82	4423.42	3765.73	3510.86	3269.04	5005.44	3854.99	3670.92	3638.3	0.107526	0.148931	0.198627	-0.0718667	-0.0791881	0.762655	0.988046
sp|O35685|NUDC_MOUSE Nuclear migration protein nudC OS=Mus musculus OX=10090 GN=Nudc PE=1 SV=1	O35685	Nudc	sp|O35685|NUDC_MOUSE Nuclear migration protein nudC OS=Mus musculus OX=10090 GN=Nudc PE=1 SV=1	9	sp|O35685|NUDC_MOUSE Nuclear migration protein nudC OS=Mus musculus OX=10090 GN=Nudc PE=1 SV=1	147168	145511	187115	155407	145888	144938	159595	158406	152992	140046	163548	160305	151288	152147	156649	0.121954	0.0517016	0.0676403	0.00748447	0.0503802	0.588725	0.716868
sp|O35691|PININ_MOUSE Pinin OS=Mus musculus OX=10090 GN=Pnn PE=1 SV=4	O35691	Pnn	sp|O35691|PININ_MOUSE Pinin OS=Mus musculus OX=10090 GN=Pnn PE=1 SV=4	6	sp|O35691|PININ_MOUSE Pinin OS=Mus musculus OX=10090 GN=Pnn PE=1 SV=4	21710.4	21124.7	25121.5	22360.1	20217.1	19919.5	23260.4	22963.1	23036.4	19665.7	23565.4	23438.1	22035.3	21590.1	23237.3	0.0783203	0.081773	0.08268	-0.0322112	0.0767285	0.493897	0.909038
sp|O35704|SPTC1_MOUSE Serine palmitoyltransferase 1 OS=Mus musculus OX=10090 GN=Sptlc1 PE=1 SV=2	O35704	Sptlc1	sp|O35704|SPTC1_MOUSE Serine palmitoyltransferase 1 OS=Mus musculus OX=10090 GN=Sptlc1 PE=1 SV=2	1	sp|O35704|SPTC1_MOUSE Serine palmitoyltransferase 1 OS=Mus musculus OX=10090 GN=Sptlc1 PE=1 SV=2	1792.15	1869.79	3596.67	1824.91	2414.65	2010.18	2010.39	2821.78	2980.22	2524.67	3004.99	2126.39	1847.35	2212.52	2752.44	0.389467	0.16781	0.157264	0.254292	0.570403	0.735575	0.260582
sp|O35737|HNRH1_MOUSE Heterogeneous nuclear ribonucleoprotein H OS=Mus musculus OX=10090 GN=Hnrnph1 PE=1 SV=3	O35737	Hnrnph1	sp|O35737|HNRH1_MOUSE Heterogeneous nuclear ribonucleoprotein H OS=Mus musculus OX=10090 GN=Hnrnph1 PE=1 SV=3	5	sp|O35737|HNRH1_MOUSE Heterogeneous nuclear ribonucleoprotein H OS=Mus musculus OX=10090 GN=Hnrnph1 PE=1 SV=3	200242	186014	255960	196544	196450	201221	239130	234095	227941	203720	232690	245946	198393	217658	230316	0.149888	0.101015	0.0774858	0.129637	0.215235	0.632023	0.294746
sp|O35744|CHIL3_MOUSE Chitinase-like protein 3 OS=Mus musculus OX=10090 GN=Chil3 PE=1 SV=2;sp|Q91Z98|CHIL4_MOUSE Chitinase-like protein 4 OS=Mus musculus OX=10090 GN=Chil4 PE=1 SV=2	O35744	Chil3	sp|O35744|CHIL3_MOUSE Chitinase-like protein 3 OS=Mus musculus OX=10090 GN=Chil3 PE=1 SV=2;sp|Q91Z98|CHIL4_MOUSE Chitinase-like protein 4 OS=Mus musculus OX=10090 GN=Chil4 PE=1 SV=2	1	sp|O35744|CHIL3_MOUSE Chitinase-like protein 3 OS=Mus musculus OX=10090 GN=Chil3 PE=1 SV=2;sp|Q91Z98|CHIL4_MOUSE Chitinase-like protein 4 OS=Mus musculus OX=10090 GN=Chil4 PE=1 SV=2	367.426	367.426	367.426	367.426	703.472	367.426	1107.73	1093.26	367.426	367.426	1105.62	3407.37	367.426	898.368	736.525	0	0.432719	1.09731	1.25508	0.794668	0.0102212	0.0979046
sp|O35841|API5_MOUSE Apoptosis inhibitor 5 OS=Mus musculus OX=10090 GN=Api5 PE=1 SV=2	O35841	Api5	sp|O35841|API5_MOUSE Apoptosis inhibitor 5 OS=Mus musculus OX=10090 GN=Api5 PE=1 SV=2	8	sp|O35841|API5_MOUSE Apoptosis inhibitor 5 OS=Mus musculus OX=10090 GN=Api5 PE=1 SV=2	62713.5	59512.1	82660.2	66190.7	63089.2	63720.7	70217.4	72776.9	66776.6	68512.1	72426.5	73087	64452.1	66969	70469.3	0.151915	0.0710799	0.0434105	0.0540928	0.128737	0.985265	0.58025
sp|O35855|BCAT2_MOUSE Branched-chain-amino-acid aminotransferase, mitochondrial OS=Mus musculus OX=10090 GN=Bcat2 PE=1 SV=2	O35855	Bcat2	sp|O35855|BCAT2_MOUSE Branched-chain-amino-acid aminotransferase, mitochondrial OS=Mus musculus OX=10090 GN=Bcat2 PE=1 SV=2	8	sp|O35855|BCAT2_MOUSE Branched-chain-amino-acid aminotransferase, mitochondrial OS=Mus musculus OX=10090 GN=Bcat2 PE=1 SV=2	548037	486448	594120	520592	415796	452853	438645	499094	489901	415077	416034	459578	534314	445749	437806	0.0846701	0.0778392	0.0816476	-0.261163	-0.288705	0.0242514	0.0156376
sp|O35857|TIM44_MOUSE Mitochondrial import inner membrane translocase subunit TIM44 OS=Mus musculus OX=10090 GN=Timm44 PE=1 SV=2	O35857	Timm44	sp|O35857|TIM44_MOUSE Mitochondrial import inner membrane translocase subunit TIM44 OS=Mus musculus OX=10090 GN=Timm44 PE=1 SV=2	17	sp|O35857|TIM44_MOUSE Mitochondrial import inner membrane translocase subunit TIM44 OS=Mus musculus OX=10090 GN=Timm44 PE=1 SV=2	462871	438719	556792	494327	431737	431579	450703	464754	450015	420045	500355	480074	478599	441220	465044	0.104667	0.0362227	0.0759134	-0.116873	-0.0414234	0.183912	0.453924
sp|O35864|CSN5_MOUSE COP9 signalosome complex subunit 5 OS=Mus musculus OX=10090 GN=Cops5 PE=1 SV=3	O35864	Cops5	sp|O35864|CSN5_MOUSE COP9 signalosome complex subunit 5 OS=Mus musculus OX=10090 GN=Cops5 PE=1 SV=3	4	sp|O35864|CSN5_MOUSE COP9 signalosome complex subunit 5 OS=Mus musculus OX=10090 GN=Cops5 PE=1 SV=3	36806.5	36735.2	48273.9	37192.3	33842.4	39229.9	40539.2	40045.6	36611.9	39363.7	34413.6	35213.7	36999.4	39637.7	35912.8	0.143008	0.0805779	0.0597295	0.0993164	-0.0432563	0.713054	0.288001
sp|O35887|CALU_MOUSE Calumenin OS=Mus musculus OX=10090 GN=Calu PE=1 SV=1	O35887	Calu	sp|O35887|CALU_MOUSE Calumenin OS=Mus musculus OX=10090 GN=Calu PE=1 SV=1	10	sp|O35887|CALU_MOUSE Calumenin OS=Mus musculus OX=10090 GN=Calu PE=1 SV=1	194130	223774	236429	237650	240991	190217	205637	206234	218427	192311	259827	207979	230101	205936	213203	0.0907657	0.101856	0.131416	-0.159532	-0.109931	0.444377	0.819039
sp|O35900|LSM2_MOUSE U6 snRNA-associated Sm-like protein LSm2 OS=Mus musculus OX=10090 GN=Lsm2 PE=1 SV=1	O35900	Lsm2	sp|O35900|LSM2_MOUSE U6 snRNA-associated Sm-like protein LSm2 OS=Mus musculus OX=10090 GN=Lsm2 PE=1 SV=1	1	sp|O35900|LSM2_MOUSE U6 snRNA-associated Sm-like protein LSm2 OS=Mus musculus OX=10090 GN=Lsm2 PE=1 SV=1	15319	9792.6	15097.1	14247.5	11261.6	13791.9	13239.6	13048.1	12700.6	10909.9	14456.7	12980.2	14672.3	13143.9	12840.4	0.190182	0.0853517	0.114034	-0.158141	-0.191882	0.668152	0.63069
sp|O35943|FRDA_MOUSE Frataxin, mitochondrial OS=Mus musculus OX=10090 GN=Fxn PE=1 SV=1	O35943	Fxn	sp|O35943|FRDA_MOUSE Frataxin, mitochondrial OS=Mus musculus OX=10090 GN=Fxn PE=1 SV=1	1	sp|O35943|FRDA_MOUSE Frataxin, mitochondrial OS=Mus musculus OX=10090 GN=Fxn PE=1 SV=1	12041.2	11787.3	13510.9	12451.5	10288	11644.3	10131.1	10649.6	11838	11311.2	10572.8	13985	12246.4	10468.8	11574.6	0.0610378	0.0636499	0.123001	-0.22627	-0.0815623	0.0232491	0.509515
sp|O35955|PSB10_MOUSE Proteasome subunit beta type-10 OS=Mus musculus OX=10090 GN=Psmb10 PE=1 SV=1	O35955	Psmb10	sp|O35955|PSB10_MOUSE Proteasome subunit beta type-10 OS=Mus musculus OX=10090 GN=Psmb10 PE=1 SV=1	2	sp|O35955|PSB10_MOUSE Proteasome subunit beta type-10 OS=Mus musculus OX=10090 GN=Psmb10 PE=1 SV=1	27697.6	27864	34061.4	30337	25682.1	28552.6	30084.4	32512.7	30034.2	25663.6	33659.8	29494.2	29100.5	29318.5	29764.2	0.0990493	0.0979419	0.110134	0.0115772	0.0337796	0.719736	0.890658
sp|O35963|RB33B_MOUSE Ras-related protein Rab-33B OS=Mus musculus OX=10090 GN=Rab33b PE=1 SV=1;sp|P97950|RB33A_MOUSE Ras-related protein Rab-33A OS=Mus musculus OX=10090 GN=Rab33a PE=2 SV=1	O35963	Rab33b	sp|O35963|RB33B_MOUSE Ras-related protein Rab-33B OS=Mus musculus OX=10090 GN=Rab33b PE=1 SV=1;sp|P97950|RB33A_MOUSE Ras-related protein Rab-33A OS=Mus musculus OX=10090 GN=Rab33a PE=2 SV=1	1	sp|O35963|RB33B_MOUSE Ras-related protein Rab-33B OS=Mus musculus OX=10090 GN=Rab33b PE=1 SV=1;sp|P97950|RB33A_MOUSE Ras-related protein Rab-33A OS=Mus musculus OX=10090 GN=Rab33a PE=2 SV=1	367.426	1103.73	367.426	367.426	699.891	367.426	367.426	367.426	367.426	367.426	1005.97	367.426	367.426	367.426	367.426	0.667544	0.368961	0.605761	0	0	0.679532	0.942991
sp|O35969|GAMT_MOUSE Guanidinoacetate N-methyltransferase OS=Mus musculus OX=10090 GN=Gamt PE=1 SV=1	O35969	Gamt	sp|O35969|GAMT_MOUSE Guanidinoacetate N-methyltransferase OS=Mus musculus OX=10090 GN=Gamt PE=1 SV=1	1	sp|O35969|GAMT_MOUSE Guanidinoacetate N-methyltransferase OS=Mus musculus OX=10090 GN=Gamt PE=1 SV=1	6179.61	7864.73	7727.36	6332.09	7459.51	7490.93	9819.8	7994.36	9745.84	8604.16	11109.6	7222.27	7029.73	7742.65	9175	0.127124	0.135888	0.180366	0.145735	0.388581	0.111255	0.0316813
sp|O35972|RM23_MOUSE 39S ribosomal protein L23, mitochondrial OS=Mus musculus OX=10090 GN=Mrpl23 PE=1 SV=1	O35972	Mrpl23	sp|O35972|RM23_MOUSE 39S ribosomal protein L23, mitochondrial OS=Mus musculus OX=10090 GN=Mrpl23 PE=1 SV=1	3	sp|O35972|RM23_MOUSE 39S ribosomal protein L23, mitochondrial OS=Mus musculus OX=10090 GN=Mrpl23 PE=1 SV=1	58702.7	59072.9	75706.8	52704.5	52657.9	52968.5	57420.4	63995.8	53352.8	64357.8	63898.7	61381.4	58887.8	55194.4	62640.1	0.160544	0.0932221	0.0839635	-0.0946123	0.0888332	0.40254	0.937328
sp|O54692|ZW10_MOUSE Centromere/kinetochore protein zw10 homolog OS=Mus musculus OX=10090 GN=Zw10 PE=1 SV=3	O54692	Zw10	sp|O54692|ZW10_MOUSE Centromere/kinetochore protein zw10 homolog OS=Mus musculus OX=10090 GN=Zw10 PE=1 SV=3	5	sp|O54692|ZW10_MOUSE Centromere/kinetochore protein zw10 homolog OS=Mus musculus OX=10090 GN=Zw10 PE=1 SV=3	26408.8	25742.1	36155	29354.4	30570	30674.7	34622.3	35985.3	30462.8	27386.7	31870.8	32559.9	27881.6	32648.5	31166.8	0.161805	0.0837264	0.075063	0.227078	0.162346	0.18768	0.593069
sp|O54724|CAVN1_MOUSE Caveolae-associated protein 1 OS=Mus musculus OX=10090 GN=Cavin1 PE=1 SV=1	O54724	Cavin1	sp|O54724|CAVN1_MOUSE Caveolae-associated protein 1 OS=Mus musculus OX=10090 GN=Cavin1 PE=1 SV=1	17	sp|O54724|CAVN1_MOUSE Caveolae-associated protein 1 OS=Mus musculus OX=10090 GN=Cavin1 PE=1 SV=1	2.23744e+06	2.11879e+06	2.74856e+06	2.35891e+06	2.00722e+06	1.97781e+06	2.29018e+06	2.26641e+06	2.11254e+06	1.93181e+06	2.40188e+06	2.18996e+06	2.29817e+06	2.13681e+06	2.15125e+06	0.115504	0.0776027	0.090177	-0.107181	-0.0950449	0.192911	0.243627
sp|O54734|OST48_MOUSE Dolichyl-diphosphooligosaccharide--protein glycosyltransferase 48 kDa subunit OS=Mus musculus OX=10090 GN=Ddost PE=1 SV=2	O54734	Ddost	sp|O54734|OST48_MOUSE Dolichyl-diphosphooligosaccharide--protein glycosyltransferase 48 kDa subunit OS=Mus musculus OX=10090 GN=Ddost PE=1 SV=2	6	sp|O54734|OST48_MOUSE Dolichyl-diphosphooligosaccharide--protein glycosyltransferase 48 kDa subunit OS=Mus musculus OX=10090 GN=Ddost PE=1 SV=2	83648.2	84095.6	114907	86239.1	76479	75257.8	85283.2	87358.9	90361.5	87969.1	85920.3	89979.9	85167.4	80881.1	88974.5	0.16444	0.0753983	0.0231222	-0.0765242	0.063113	0.176562	0.687491
sp|O54754|AOXA_MOUSE Aldehyde oxidase 1 OS=Mus musculus OX=10090 GN=Aox1 PE=1 SV=2	O54754	Aox1	sp|O54754|AOXA_MOUSE Aldehyde oxidase 1 OS=Mus musculus OX=10090 GN=Aox1 PE=1 SV=2	3	sp|O54754|AOXA_MOUSE Aldehyde oxidase 1 OS=Mus musculus OX=10090 GN=Aox1 PE=1 SV=2	4118.96	4688.33	5487.07	3908.72	4731.95	4906.88	5789.69	4711.76	4896.02	5147.2	5399.8	5264.69	4403.65	4819.42	5205.95	0.155084	0.101419	0.0413036	0.132944	0.244392	0.247987	0.108049
sp|O54774|AP3D1_MOUSE AP-3 complex subunit delta-1 OS=Mus musculus OX=10090 GN=Ap3d1 PE=1 SV=1	O54774	Ap3d1	sp|O54774|AP3D1_MOUSE AP-3 complex subunit delta-1 OS=Mus musculus OX=10090 GN=Ap3d1 PE=1 SV=1	7	sp|O54774|AP3D1_MOUSE AP-3 complex subunit delta-1 OS=Mus musculus OX=10090 GN=Ap3d1 PE=1 SV=1	54821.8	52958.2	70367.3	55233.1	49020.5	52625.4	56691.7	64621.5	61994.3	58543.5	60199.3	59238.9	55027.5	54658.5	59719.1	0.138412	0.120187	0.0249423	-0.0106931	0.118004	0.612952	0.626212
sp|O54781|SRPK2_MOUSE SRSF protein kinase 2 OS=Mus musculus OX=10090 GN=Srpk2 PE=1 SV=2	O54781	Srpk2	sp|O54781|SRPK2_MOUSE SRSF protein kinase 2 OS=Mus musculus OX=10090 GN=Srpk2 PE=1 SV=2	3	sp|O54781|SRPK2_MOUSE SRSF protein kinase 2 OS=Mus musculus OX=10090 GN=Srpk2 PE=1 SV=2	17507.6	18833.2	16457.4	15873.3	20602.6	18761.9	17236.2	20367	18822.1	19152	20378.2	21091	16982.5	19564.5	19765.1	0.0757172	0.0814607	0.0533042	0.203665	0.218902	0.10625	0.0261379
sp|O54784|DAPK3_MOUSE Death-associated protein kinase 3 OS=Mus musculus OX=10090 GN=Dapk3 PE=1 SV=1	O54784	Dapk3	sp|O54784|DAPK3_MOUSE Death-associated protein kinase 3 OS=Mus musculus OX=10090 GN=Dapk3 PE=1 SV=1	2	sp|O54784|DAPK3_MOUSE Death-associated protein kinase 3 OS=Mus musculus OX=10090 GN=Dapk3 PE=1 SV=1	10538.6	10357.1	13775.2	10864.6	11480.4	10674	12997.6	13254.7	12987.5	12832.3	14374.2	12567.3	10701.6	12239	12909.9	0.141253	0.101836	0.0612647	0.191059	0.270801	0.453682	0.0656679
sp|O54786|DFFA_MOUSE DNA fragmentation factor subunit alpha OS=Mus musculus OX=10090 GN=Dffa PE=1 SV=2	O54786	Dffa	sp|O54786|DFFA_MOUSE DNA fragmentation factor subunit alpha OS=Mus musculus OX=10090 GN=Dffa PE=1 SV=2	6	sp|O54786|DFFA_MOUSE DNA fragmentation factor subunit alpha OS=Mus musculus OX=10090 GN=Dffa PE=1 SV=2	263274	257127	361613	265454	222067	274965	299711	266888	211231	260668	253584	269548	264364	270927	257126	0.17414	0.121815	0.103943	0.0352281	-0.0401746	0.472259	0.167381
sp|O54791|MAFF_MOUSE Transcription factor MafF OS=Mus musculus OX=10090 GN=Maff PE=2 SV=1	O54791	Maff	sp|O54791|MAFF_MOUSE Transcription factor MafF OS=Mus musculus OX=10090 GN=Maff PE=2 SV=1	1	sp|O54791|MAFF_MOUSE Transcription factor MafF OS=Mus musculus OX=10090 GN=Maff PE=2 SV=1	367.426	753.294	367.426	367.426	367.426	367.426	864.432	882.387	367.426	367.426	367.426	367.426	367.426	615.929	367.426	0.415902	0.471008	0	0.617149	0	0.351625	0.27914
sp|O54824|IL16_MOUSE Pro-interleukin-16 OS=Mus musculus OX=10090 GN=Il16 PE=1 SV=3	O54824	Il16	sp|O54824|IL16_MOUSE Pro-interleukin-16 OS=Mus musculus OX=10090 GN=Il16 PE=1 SV=3	2	sp|O54824|IL16_MOUSE Pro-interleukin-16 OS=Mus musculus OX=10090 GN=Il16 PE=1 SV=3	7814.72	6760.15	8302.02	7287.22	7140.25	7638.64	7897.21	8145.97	9182.27	8689.12	7684.36	8457.59	7550.97	7767.93	8573.35	0.0882349	0.0558067	0.0733882	0.0415485	0.183947	0.71195	0.0850187
sp|O54825|BYST_MOUSE Bystin OS=Mus musculus OX=10090 GN=Bysl PE=1 SV=3	O54825	Bysl	sp|O54825|BYST_MOUSE Bystin OS=Mus musculus OX=10090 GN=Bysl PE=1 SV=3	1	sp|O54825|BYST_MOUSE Bystin OS=Mus musculus OX=10090 GN=Bysl PE=1 SV=3	3624.52	3380.32	4441.6	3310.87	3894.59	3197.61	4028.85	4228.12	3829.05	3625.88	3759.4	4181.64	3502.42	3961.72	3794.23	0.140741	0.11673	0.0616391	0.178444	0.11627	0.648452	0.527713
sp|O54833|CSK22_MOUSE Casein kinase II subunit alpha' OS=Mus musculus OX=10090 GN=Csnk2a2 PE=1 SV=1	O54833	Csnk2a2	sp|O54833|CSK22_MOUSE Casein kinase II subunit alpha' OS=Mus musculus OX=10090 GN=Csnk2a2 PE=1 SV=1	1	sp|O54833|CSK22_MOUSE Casein kinase II subunit alpha' OS=Mus musculus OX=10090 GN=Csnk2a2 PE=1 SV=1	3066.97	3358.65	3676.28	1901.24	3255.38	2983.28	2667.6	2909.28	2788.55	2616.53	2501.21	2960.36	3212.81	2946.28	2702.54	0.25797	0.0819295	0.0739266	-0.123566	-0.248764	0.933402	0.602408
sp|O54865|GCYB1_MOUSE Guanylate cyclase soluble subunit beta-1 OS=Mus musculus OX=10090 GN=Gucy1b1 PE=1 SV=1	O54865	Gucy1b1	sp|O54865|GCYB1_MOUSE Guanylate cyclase soluble subunit beta-1 OS=Mus musculus OX=10090 GN=Gucy1b1 PE=1 SV=1	7	sp|O54865|GCYB1_MOUSE Guanylate cyclase soluble subunit beta-1 OS=Mus musculus OX=10090 GN=Gucy1b1 PE=1 SV=1	45494.6	41157.4	57232.6	44420	44347.8	41406.4	45319.8	47568.4	47105.9	44549.8	48315.5	43892	44957.3	44833.8	45827.8	0.14907	0.0572	0.0455074	-0.0039513	0.0272094	0.562245	0.82435
sp|O54901|OX2G_MOUSE OX-2 membrane glycoprotein OS=Mus musculus OX=10090 GN=Cd200 PE=1 SV=1	O54901	Cd200	sp|O54901|OX2G_MOUSE OX-2 membrane glycoprotein OS=Mus musculus OX=10090 GN=Cd200 PE=1 SV=1	2	sp|O54901|OX2G_MOUSE OX-2 membrane glycoprotein OS=Mus musculus OX=10090 GN=Cd200 PE=1 SV=1	7227.44	7584.5	8482.47	6827.51	7514.82	7114.6	7957.29	7371.79	7503.6	6477.6	7635.57	8265.98	7405.97	7443.3	7569.59	0.093749	0.047135	0.0991801	0.00760709	0.0318903	0.961079	0.904585
sp|O54916|REPS1_MOUSE RalBP1-associated Eps domain-containing protein 1 OS=Mus musculus OX=10090 GN=Reps1 PE=1 SV=2	O54916	Reps1	sp|O54916|REPS1_MOUSE RalBP1-associated Eps domain-containing protein 1 OS=Mus musculus OX=10090 GN=Reps1 PE=1 SV=2	2	sp|O54916|REPS1_MOUSE RalBP1-associated Eps domain-containing protein 1 OS=Mus musculus OX=10090 GN=Reps1 PE=1 SV=2	17219.5	18665.8	22606.9	17658.9	15291.7	17223.3	19981.7	18722.2	18131.2	16986.8	17248.5	20633.2	18162.3	17972.8	17689.9	0.128966	0.113421	0.0910982	-0.0158371	-0.0379233	0.441554	0.610094
sp|O54931|AKAP2_MOUSE A-kinase anchor protein 2 OS=Mus musculus OX=10090 GN=Akap2 PE=1 SV=3	O54931	Akap2	sp|O54931|AKAP2_MOUSE A-kinase anchor protein 2 OS=Mus musculus OX=10090 GN=Akap2 PE=1 SV=3	4	sp|O54931|AKAP2_MOUSE A-kinase anchor protein 2 OS=Mus musculus OX=10090 GN=Akap2 PE=1 SV=3	22678.8	25068.7	22442.2	26289.2	24965.7	21445.4	20084.1	19577.1	20793	20848.1	30805.9	24110.2	23873.8	20764.7	22479.1	0.077555	0.112929	0.195003	-0.200256	-0.0888372	0.131332	0.914432
sp|O54941|SMCE1_MOUSE SWI/SNF-related matrix-associated actin-dependent regulator of chromatin subfamily E member 1 OS=Mus musculus OX=10090 GN=Smarce1 PE=1 SV=1	O54941	Smarce1	sp|O54941|SMCE1_MOUSE SWI/SNF-related matrix-associated actin-dependent regulator of chromatin subfamily E member 1 OS=Mus musculus OX=10090 GN=Smarce1 PE=1 SV=1	3	sp|O54941|SMCE1_MOUSE SWI/SNF-related matrix-associated actin-dependent regulator of chromatin subfamily E member 1 OS=Mus musculus OX=10090 GN=Smarce1 PE=1 SV=1	13597.5	11544.7	14895.7	12310.5	11340.4	10641.1	13906.8	12844.9	11566.2	11362.3	13154.8	14224.1	12954	12092.7	12360.5	0.11259	0.120791	0.108089	-0.100279	-0.068861	0.392718	0.615777
sp|O54946|DNJB6_MOUSE DnaJ homolog subfamily B member 6 OS=Mus musculus OX=10090 GN=Dnajb6 PE=1 SV=4	O54946	Dnajb6	sp|O54946|DNJB6_MOUSE DnaJ homolog subfamily B member 6 OS=Mus musculus OX=10090 GN=Dnajb6 PE=1 SV=4	6	sp|O54946|DNJB6_MOUSE DnaJ homolog subfamily B member 6 OS=Mus musculus OX=10090 GN=Dnajb6 PE=1 SV=4	34316.9	37294.8	43982.5	35780.1	34160.1	34358.6	39171.2	39641.6	34910.7	30717.2	40062.5	32955	36537.5	36764.9	33932.8	0.112816	0.0808779	0.115045	0.00616464	-0.106984	0.731835	0.278808
sp|O54950|AAKG1_MOUSE 5'-AMP-activated protein kinase subunit gamma-1 OS=Mus musculus OX=10090 GN=Prkag1 PE=1 SV=2	O54950	Prkag1	sp|O54950|AAKG1_MOUSE 5'-AMP-activated protein kinase subunit gamma-1 OS=Mus musculus OX=10090 GN=Prkag1 PE=1 SV=2	8	sp|O54950|AAKG1_MOUSE 5'-AMP-activated protein kinase subunit gamma-1 OS=Mus musculus OX=10090 GN=Prkag1 PE=1 SV=2	229443	203618	284755	199759	204988	219827	239803	258179	215551	228068	208960	223531	216531	229815	219541	0.17084	0.100644	0.0386907	0.0871086	0.0222505	0.895653	0.660091
sp|O54962|BAF_MOUSE Barrier-to-autointegration factor OS=Mus musculus OX=10090 GN=Banf1 PE=1 SV=1	O54962	Banf1	sp|O54962|BAF_MOUSE Barrier-to-autointegration factor OS=Mus musculus OX=10090 GN=Banf1 PE=1 SV=1	3	sp|O54962|BAF_MOUSE Barrier-to-autointegration factor OS=Mus musculus OX=10090 GN=Banf1 PE=1 SV=1	25146.8	20104.5	22818.9	23645.4	30509.9	27728	19415.6	18376.2	34095.5	28215.4	26507.1	34588.4	23232.1	23571.8	31155.4	0.0922484	0.250985	0.132737	-0.00161222	0.417138	0.837292	0.00523167
sp|O54983|CRYM_MOUSE Ketimine reductase mu-crystallin OS=Mus musculus OX=10090 GN=Crym PE=1 SV=1	O54983	Crym	sp|O54983|CRYM_MOUSE Ketimine reductase mu-crystallin OS=Mus musculus OX=10090 GN=Crym PE=1 SV=1	1	sp|O54983|CRYM_MOUSE Ketimine reductase mu-crystallin OS=Mus musculus OX=10090 GN=Crym PE=1 SV=1	1363.11	1431.41	1584.39	1198.76	1193.7	1649.87	1690.21	960.14	1654.56	1362.07	1340.23	1236.51	1397.26	1421.79	1351.15	0.114682	0.259083	0.128281	0.00672876	-0.0480286	0.781503	0.981409
sp|O54984|ASNA_MOUSE ATPase Asna1 OS=Mus musculus OX=10090 GN=Asna1 PE=1 SV=2	O54984	Asna1	sp|O54984|ASNA_MOUSE ATPase Asna1 OS=Mus musculus OX=10090 GN=Asna1 PE=1 SV=2	3	sp|O54984|ASNA_MOUSE ATPase Asna1 OS=Mus musculus OX=10090 GN=Asna1 PE=1 SV=2	69797.5	68062.2	86758.4	69704.6	62682.4	70090.1	80817.1	72387	63305.4	64088.9	67849.3	68889.7	69751	71238.6	65969.1	0.119886	0.104462	0.0416374	0.0302568	-0.0810102	0.726221	0.140298
sp|O54988|SLK_MOUSE STE20-like serine/threonine-protein kinase OS=Mus musculus OX=10090 GN=Slk PE=1 SV=2	O54988	Slk	sp|O54988|SLK_MOUSE STE20-like serine/threonine-protein kinase OS=Mus musculus OX=10090 GN=Slk PE=1 SV=2	12	sp|O54988|SLK_MOUSE STE20-like serine/threonine-protein kinase OS=Mus musculus OX=10090 GN=Slk PE=1 SV=2	144832	167205	186782	163267	151505	141102	161054	168183	162585	149359	171070	171490	165236	156280	166828	0.10394	0.0756521	0.0633044	-0.0809695	0.0134664	0.398933	0.892191
sp|O54998|FKBP7_MOUSE Peptidyl-prolyl cis-trans isomerase FKBP7 OS=Mus musculus OX=10090 GN=Fkbp7 PE=1 SV=1	O54998	Fkbp7	sp|O54998|FKBP7_MOUSE Peptidyl-prolyl cis-trans isomerase FKBP7 OS=Mus musculus OX=10090 GN=Fkbp7 PE=1 SV=1	1	sp|O54998|FKBP7_MOUSE Peptidyl-prolyl cis-trans isomerase FKBP7 OS=Mus musculus OX=10090 GN=Fkbp7 PE=1 SV=1	3295.3	2523.32	3305.56	2483.18	2918.13	3330.67	3241	3964.04	2676.52	2239.59	2872.6	3807.3	2909.31	3285.83	2774.56	0.158714	0.130173	0.227946	0.188259	-0.0565079	0.145884	0.935351
sp|O55003|BNIP3_MOUSE BCL2/adenovirus E1B 19 kDa protein-interacting protein 3 OS=Mus musculus OX=10090 GN=Bnip3 PE=1 SV=1	O55003	Bnip3	sp|O55003|BNIP3_MOUSE BCL2/adenovirus E1B 19 kDa protein-interacting protein 3 OS=Mus musculus OX=10090 GN=Bnip3 PE=1 SV=1	5	sp|O55003|BNIP3_MOUSE BCL2/adenovirus E1B 19 kDa protein-interacting protein 3 OS=Mus musculus OX=10090 GN=Bnip3 PE=1 SV=1	72931.5	69555.5	75810.3	72748.5	72370.4	65298.3	73196.6	64095.7	74018	73015.9	73539.9	72588.6	72840	68834.3	73277.9	0.0351313	0.0684694	0.00848273	-0.0835073	0.00863986	0.306652	0.857957
sp|O55013|TPPC3_MOUSE Trafficking protein particle complex subunit 3 OS=Mus musculus OX=10090 GN=Trappc3 PE=1 SV=1	O55013	Trappc3	sp|O55013|TPPC3_MOUSE Trafficking protein particle complex subunit 3 OS=Mus musculus OX=10090 GN=Trappc3 PE=1 SV=1	3	sp|O55013|TPPC3_MOUSE Trafficking protein particle complex subunit 3 OS=Mus musculus OX=10090 GN=Trappc3 PE=1 SV=1	30027.9	29125.1	37970.2	29913.2	26236.7	28225.3	30695.5	36246.1	31900	31784.3	34067.5	36540.2	29970.6	29460.4	32983.8	0.13099	0.142755	0.0667073	-0.0260363	0.137432	0.608726	0.418189
sp|O55023|IMPA1_MOUSE Inositol monophosphatase 1 OS=Mus musculus OX=10090 GN=Impa1 PE=1 SV=1	O55023	Impa1	sp|O55023|IMPA1_MOUSE Inositol monophosphatase 1 OS=Mus musculus OX=10090 GN=Impa1 PE=1 SV=1	9	sp|O55023|IMPA1_MOUSE Inositol monophosphatase 1 OS=Mus musculus OX=10090 GN=Impa1 PE=1 SV=1	252807	236756	289354	238402	233647	258388	269196	248442	224757	227898	235117	234472	245605	253415	231185	0.0960847	0.0598771	0.0219497	0.045507	-0.0868132	0.931185	0.124421
sp|O55026|ENTP2_MOUSE Ectonucleoside triphosphate diphosphohydrolase 2 OS=Mus musculus OX=10090 GN=Entpd2 PE=1 SV=2	O55026	Entpd2	sp|O55026|ENTP2_MOUSE Ectonucleoside triphosphate diphosphohydrolase 2 OS=Mus musculus OX=10090 GN=Entpd2 PE=1 SV=2	2	sp|O55026|ENTP2_MOUSE Ectonucleoside triphosphate diphosphohydrolase 2 OS=Mus musculus OX=10090 GN=Entpd2 PE=1 SV=2	12197.3	10143.6	18028.7	12531.1	12500.1	12408.8	12869.4	13890.4	16074.8	13987	14289.6	14459	12364.2	12684.8	14374.3	0.254959	0.052542	0.0636215	0.0369054	0.217428	0.985869	0.284115
sp|O55028|BCKD_MOUSE [3-methyl-2-oxobutanoate dehydrogenase [lipoamide]] kinase, mitochondrial OS=Mus musculus OX=10090 GN=Bckdk PE=1 SV=1	O55028	Bckdk	sp|O55028|BCKD_MOUSE [3-methyl-2-oxobutanoate dehydrogenase [lipoamide]] kinase, mitochondrial OS=Mus musculus OX=10090 GN=Bckdk PE=1 SV=1	3	sp|O55028|BCKD_MOUSE [3-methyl-2-oxobutanoate dehydrogenase [lipoamide]] kinase, mitochondrial OS=Mus musculus OX=10090 GN=Bckdk PE=1 SV=1	296609	306635	360847	339226	283962	273593	294503	294515	276207	278587	279892	281140	322931	289233	279240	0.0908348	0.0349587	0.00756017	-0.157393	-0.207886	0.0623722	0.021634
sp|O55029|COPB2_MOUSE Coatomer subunit beta' OS=Mus musculus OX=10090 GN=Copb2 PE=1 SV=2	O55029	Copb2	sp|O55029|COPB2_MOUSE Coatomer subunit beta' OS=Mus musculus OX=10090 GN=Copb2 PE=1 SV=2	10	sp|O55029|COPB2_MOUSE Coatomer subunit beta' OS=Mus musculus OX=10090 GN=Copb2 PE=1 SV=2	164532	153942	208243	160465	142142	146765	172308	174579	158365	161174	166429	173686	162498	159537	163801	0.143699	0.106128	0.0408437	-0.0310592	0.0114521	0.393211	0.640788
sp|O55033|NCK2_MOUSE Cytoplasmic protein NCK2 OS=Mus musculus OX=10090 GN=Nck2 PE=1 SV=1	O55033	Nck2	sp|O55033|NCK2_MOUSE Cytoplasmic protein NCK2 OS=Mus musculus OX=10090 GN=Nck2 PE=1 SV=1	1	sp|O55033|NCK2_MOUSE Cytoplasmic protein NCK2 OS=Mus musculus OX=10090 GN=Nck2 PE=1 SV=1	1671.93	2198.5	2063.07	1818.22	1859.31	1761.27	1477.52	2013.45	1654.07	1641.54	1875.47	1489.86	1940.65	1810.29	1647.81	0.122346	0.126862	0.0953555	-0.0979717	-0.233122	0.339078	0.0817687
sp|O55042|SYUA_MOUSE Alpha-synuclein OS=Mus musculus OX=10090 GN=Snca PE=1 SV=2	O55042	Snca	sp|O55042|SYUA_MOUSE Alpha-synuclein OS=Mus musculus OX=10090 GN=Snca PE=1 SV=2	5	sp|O55042|SYUA_MOUSE Alpha-synuclein OS=Mus musculus OX=10090 GN=Snca PE=1 SV=2	131850	157899	191797	166644	113395	115702	135474	154546	144977	130302	127281	143870	162271	125588	137086	0.152632	0.148379	0.0667635	-0.373669	-0.244569	0.0506023	0.0749389
sp|O55060|TPMT_MOUSE Thiopurine S-methyltransferase OS=Mus musculus OX=10090 GN=Tpmt PE=1 SV=1	O55060	Tpmt	sp|O55060|TPMT_MOUSE Thiopurine S-methyltransferase OS=Mus musculus OX=10090 GN=Tpmt PE=1 SV=1	1	sp|O55060|TPMT_MOUSE Thiopurine S-methyltransferase OS=Mus musculus OX=10090 GN=Tpmt PE=1 SV=1	14117.7	16916.2	20600.9	14568.5	17233	14925.6	17826.7	19473.2	17702.1	18332	16611.6	19349.9	15742.3	17529.8	18017	0.179188	0.10838	0.0637418	0.158979	0.198516	0.577502	0.306987
sp|O55098|STK10_MOUSE Serine/threonine-protein kinase 10 OS=Mus musculus OX=10090 GN=Stk10 PE=1 SV=2	O55098	Stk10	sp|O55098|STK10_MOUSE Serine/threonine-protein kinase 10 OS=Mus musculus OX=10090 GN=Stk10 PE=1 SV=2	3	sp|O55098|STK10_MOUSE Serine/threonine-protein kinase 10 OS=Mus musculus OX=10090 GN=Stk10 PE=1 SV=2	45389.3	44350.9	62624.9	46149.7	45501.2	43996.1	48701.9	53682.1	49597.5	48947.7	50844.9	53011.9	45769.5	47101.6	50221.2	0.17521	0.0892987	0.0353748	0.0406066	0.133849	0.769897	0.721851
sp|O55100|SNG1_MOUSE Synaptogyrin-1 OS=Mus musculus OX=10090 GN=Syngr1 PE=1 SV=2	O55100	Syngr1	sp|O55100|SNG1_MOUSE Synaptogyrin-1 OS=Mus musculus OX=10090 GN=Syngr1 PE=1 SV=2	2	sp|O55100|SNG1_MOUSE Synaptogyrin-1 OS=Mus musculus OX=10090 GN=Syngr1 PE=1 SV=2	10384.5	9717.36	13878.8	10534.1	10964.6	9445.28	9644.96	11355.2	9341.9	10504	9296.89	10759.3	10459.3	10304.8	9922.97	0.167807	0.0917006	0.0766886	-0.024403	-0.0783889	0.468481	0.252794
sp|O55101|SNG2_MOUSE Synaptogyrin-2 OS=Mus musculus OX=10090 GN=Syngr2 PE=2 SV=1	O55101	Syngr2	sp|O55101|SNG2_MOUSE Synaptogyrin-2 OS=Mus musculus OX=10090 GN=Syngr2 PE=2 SV=1	1	sp|O55101|SNG2_MOUSE Synaptogyrin-2 OS=Mus musculus OX=10090 GN=Syngr2 PE=2 SV=1	3341.67	3631.06	5362.51	3945.09	3086.99	3780.76	2974.04	2989.3	4899.1	3259.37	3720.57	3444.11	3788.07	3038.14	3582.34	0.220182	0.1201	0.192387	-0.31722	-0.080397	0.0630192	0.652043
sp|O55103|PRAX_MOUSE Periaxin OS=Mus musculus OX=10090 GN=Prx PE=1 SV=1	O55103	Prx	sp|O55103|PRAX_MOUSE Periaxin OS=Mus musculus OX=10090 GN=Prx PE=1 SV=1	27	sp|O55103|PRAX_MOUSE Periaxin OS=Mus musculus OX=10090 GN=Prx PE=1 SV=1	343640	592467	842014	645615	412443	279014	668090	446287	669310	425586	382682	445297	619041	429365	435442	0.338606	0.357658	0.267134	-0.527622	-0.506595	0.214112	0.312696
sp|O55106|STRN_MOUSE Striatin OS=Mus musculus OX=10090 GN=Strn PE=1 SV=2	O55106	Strn	sp|O55106|STRN_MOUSE Striatin OS=Mus musculus OX=10090 GN=Strn PE=1 SV=2	4	sp|O55106|STRN_MOUSE Striatin OS=Mus musculus OX=10090 GN=Strn PE=1 SV=2	10096.1	10871.5	14323.2	12258.5	9406.18	10149.3	11401.7	10394	12005.2	9613.94	10619.9	11294.4	11565	10271.7	10957.2	0.155963	0.0797365	0.093528	-0.168601	-0.0759778	0.14432	0.355844
sp|O55126|NIPS2_MOUSE Protein NipSnap homolog 2 OS=Mus musculus OX=10090 GN=Nipsnap2 PE=1 SV=1	O55126	Nipsnap2	sp|O55126|NIPS2_MOUSE Protein NipSnap homolog 2 OS=Mus musculus OX=10090 GN=Nipsnap2 PE=1 SV=1	9	sp|O55126|NIPS2_MOUSE Protein NipSnap homolog 2 OS=Mus musculus OX=10090 GN=Nipsnap2 PE=1 SV=1	1.94419e+06	1.90842e+06	2.65956e+06	2.13156e+06	1.62021e+06	1.76783e+06	1.96165e+06	1.94217e+06	1.8579e+06	1.8892e+06	1.8408e+06	1.90848e+06	2.03787e+06	1.855e+06	1.87355e+06	0.160357	0.0882216	0.0162488	-0.135713	-0.119813	0.0856403	0.110471
sp|O55128|SAP18_MOUSE Histone deacetylase complex subunit SAP18 OS=Mus musculus OX=10090 GN=Sap18 PE=1 SV=1	O55128	Sap18	sp|O55128|SAP18_MOUSE Histone deacetylase complex subunit SAP18 OS=Mus musculus OX=10090 GN=Sap18 PE=1 SV=1	2	sp|O55128|SAP18_MOUSE Histone deacetylase complex subunit SAP18 OS=Mus musculus OX=10090 GN=Sap18 PE=1 SV=1	6462.18	6204.69	7119.04	4810.29	5318.96	3981.33	5437.26	5328.95	6197.85	5042.11	7234.87	7159.48	6333.44	5323.95	6678.67	0.158072	0.137996	0.160104	-0.250194	0.0731208	0.0806167	0.709369
sp|O55131|SEPT7_MOUSE Septin-7 OS=Mus musculus OX=10090 GN=Septin7 PE=1 SV=1	O55131	Septin7	sp|O55131|SEPT7_MOUSE Septin-7 OS=Mus musculus OX=10090 GN=Septin7 PE=1 SV=1	11	sp|O55131|SEPT7_MOUSE Septin-7 OS=Mus musculus OX=10090 GN=Septin7 PE=1 SV=1	212489	217438	304960	226984	195700	190733	243263	253981	242101	233828	237795	257010	222211	219481	239948	0.180539	0.146432	0.0417457	-0.0260162	0.111069	0.442753	0.816726
sp|O55135|IF6_MOUSE Eukaryotic translation initiation factor 6 OS=Mus musculus OX=10090 GN=Eif6 PE=1 SV=2	O55135	Eif6	sp|O55135|IF6_MOUSE Eukaryotic translation initiation factor 6 OS=Mus musculus OX=10090 GN=Eif6 PE=1 SV=2	4	sp|O55135|IF6_MOUSE Eukaryotic translation initiation factor 6 OS=Mus musculus OX=10090 GN=Eif6 PE=1 SV=2	68630.3	69636.2	90401.5	68748.4	70158.4	81038.9	82269.6	78783.9	79134.9	76975.7	72353.4	80330.9	69192.3	79911.4	78055.3	0.144009	0.0699907	0.0455446	0.207676	0.173777	0.499459	0.55425
sp|O55142|RL35A_MOUSE 60S ribosomal protein L35a OS=Mus musculus OX=10090 GN=Rpl35a PE=1 SV=2	O55142	Rpl35a	sp|O55142|RL35A_MOUSE 60S ribosomal protein L35a OS=Mus musculus OX=10090 GN=Rpl35a PE=1 SV=2	6	sp|O55142|RL35A_MOUSE 60S ribosomal protein L35a OS=Mus musculus OX=10090 GN=Rpl35a PE=1 SV=2	158322	151817	195233	169814	159759	149368	166472	175373	172280	155247	180097	175646	164068	163115	173963	0.113337	0.0674259	0.0635942	-0.00782094	0.0853049	0.63652	0.826415
sp|O55143|AT2A2_MOUSE Sarcoplasmic/endoplasmic reticulum calcium ATPase 2 OS=Mus musculus OX=10090 GN=Atp2a2 PE=1 SV=2	O55143	Atp2a2	sp|O55143|AT2A2_MOUSE Sarcoplasmic/endoplasmic reticulum calcium ATPase 2 OS=Mus musculus OX=10090 GN=Atp2a2 PE=1 SV=2	35	sp|O55143|AT2A2_MOUSE Sarcoplasmic/endoplasmic reticulum calcium ATPase 2 OS=Mus musculus OX=10090 GN=Atp2a2 PE=1 SV=2	1.18075e+07	1.0799e+07	1.62059e+07	1.27592e+07	1.18537e+07	1.24253e+07	1.43743e+07	1.25553e+07	1.25658e+07	1.39901e+07	1.39913e+07	1.43789e+07	1.22833e+07	1.24903e+07	1.39907e+07	0.182212	0.0852586	0.0581447	0.0251674	0.188847	0.982571	0.418294
sp|O55201|SPT5H_MOUSE Transcription elongation factor SPT5 OS=Mus musculus OX=10090 GN=Supt5h PE=1 SV=1	O55201	Supt5h	sp|O55201|SPT5H_MOUSE Transcription elongation factor SPT5 OS=Mus musculus OX=10090 GN=Supt5h PE=1 SV=1	6	sp|O55201|SPT5H_MOUSE Transcription elongation factor SPT5 OS=Mus musculus OX=10090 GN=Supt5h PE=1 SV=1	107086	108517	146361	116685	98482.5	95411.4	113038	106493	91238.5	87342.3	82336.1	89106.9	112601	102488	88224.6	0.152885	0.0770874	0.0433899	-0.135926	-0.351093	0.114212	0.00293317
sp|O55222|ILK_MOUSE Integrin-linked protein kinase OS=Mus musculus OX=10090 GN=Ilk PE=1 SV=2	O55222	Ilk	sp|O55222|ILK_MOUSE Integrin-linked protein kinase OS=Mus musculus OX=10090 GN=Ilk PE=1 SV=2	9	sp|O55222|ILK_MOUSE Integrin-linked protein kinase OS=Mus musculus OX=10090 GN=Ilk PE=1 SV=2	74758.2	72624.7	93726.3	72741.4	72529.7	73250.7	80904.6	79116.6	77354.6	76213.7	80705.1	84221.8	73749.8	76183.6	79029.9	0.130288	0.0547501	0.0453337	0.0459075	0.09957	0.770287	0.775086
sp|O55226|CHAD_MOUSE Chondroadherin OS=Mus musculus OX=10090 GN=Chad PE=2 SV=1	O55226	Chad	sp|O55226|CHAD_MOUSE Chondroadherin OS=Mus musculus OX=10090 GN=Chad PE=2 SV=1	1	sp|O55226|CHAD_MOUSE Chondroadherin OS=Mus musculus OX=10090 GN=Chad PE=2 SV=1	984.776	1320.44	1609.21	1402.72	1687.25	687.184	1714.71	982.824	1182.31	1295.06	1484.3	870.818	1361.58	1335.04	1238.69	0.195457	0.405726	0.212794	-0.0797818	-0.137309	0.635144	0.482417
sp|O55229|CHKB_MOUSE Choline/ethanolamine kinase OS=Mus musculus OX=10090 GN=Chkb PE=1 SV=3	O55229	Chkb	sp|O55229|CHKB_MOUSE Choline/ethanolamine kinase OS=Mus musculus OX=10090 GN=Chkb PE=1 SV=3	3	sp|O55229|CHKB_MOUSE Choline/ethanolamine kinase OS=Mus musculus OX=10090 GN=Chkb PE=1 SV=3	16606.7	15379.9	19230.9	15989.8	14923.4	14534.2	15754.5	15596.5	13352.1	15008	15931.9	14445	16298.3	15259.9	14726.5	0.100885	0.0376818	0.0734869	-0.095062	-0.146312	0.147489	0.0701178
sp|O55234|PSB5_MOUSE Proteasome subunit beta type-5 OS=Mus musculus OX=10090 GN=Psmb5 PE=1 SV=3	O55234	Psmb5	sp|O55234|PSB5_MOUSE Proteasome subunit beta type-5 OS=Mus musculus OX=10090 GN=Psmb5 PE=1 SV=3	7	sp|O55234|PSB5_MOUSE Proteasome subunit beta type-5 OS=Mus musculus OX=10090 GN=Psmb5 PE=1 SV=3	224233	205317	241950	205615	213235	217647	208435	211986	207970	183937	227810	195499	214924	212610	201735	0.079867	0.0178712	0.0921139	-0.0142671	-0.0907035	0.624493	0.276934
sp|O70133|DHX9_MOUSE ATP-dependent RNA helicase A OS=Mus musculus OX=10090 GN=Dhx9 PE=1 SV=2	O70133	Dhx9	sp|O70133|DHX9_MOUSE ATP-dependent RNA helicase A OS=Mus musculus OX=10090 GN=Dhx9 PE=1 SV=2	10	sp|O70133|DHX9_MOUSE ATP-dependent RNA helicase A OS=Mus musculus OX=10090 GN=Dhx9 PE=1 SV=2	144463	149060	162517	147320	147417	143633	168021	167530	178271	162740	177917	185745	148190	157474	178094	0.0531149	0.0826076	0.054791	0.0847403	0.265216	0.55494	0.0138283
sp|O70152|DPM1_MOUSE Dolichol-phosphate mannosyltransferase subunit 1 OS=Mus musculus OX=10090 GN=Dpm1 PE=1 SV=1	O70152	Dpm1	sp|O70152|DPM1_MOUSE Dolichol-phosphate mannosyltransferase subunit 1 OS=Mus musculus OX=10090 GN=Dpm1 PE=1 SV=1	3	sp|O70152|DPM1_MOUSE Dolichol-phosphate mannosyltransferase subunit 1 OS=Mus musculus OX=10090 GN=Dpm1 PE=1 SV=1	15089.2	14719.3	17744.5	17013.8	15819.7	16123.7	16762.4	17440.7	19133.4	16754.7	18004	19508	16051.5	16443	18568.7	0.0909124	0.0435049	0.0676218	0.0370921	0.212096	0.667928	0.0659098
sp|O70161|PI51C_MOUSE Phosphatidylinositol 4-phosphate 5-kinase type-1 gamma OS=Mus musculus OX=10090 GN=Pip5k1c PE=1 SV=2	O70161	Pip5k1c	sp|O70161|PI51C_MOUSE Phosphatidylinositol 4-phosphate 5-kinase type-1 gamma OS=Mus musculus OX=10090 GN=Pip5k1c PE=1 SV=2	2	sp|O70161|PI51C_MOUSE Phosphatidylinositol 4-phosphate 5-kinase type-1 gamma OS=Mus musculus OX=10090 GN=Pip5k1c PE=1 SV=2	15815.9	14809.2	21027	13372.4	15184.1	14424.6	16995.8	15731.6	14837.9	15492.5	13088.3	16039.1	15312.5	15457.8	15165.2	0.205147	0.0694997	0.0862401	0.0141796	-0.0135021	0.765185	0.446628
sp|O70194|EIF3D_MOUSE Eukaryotic translation initiation factor 3 subunit D OS=Mus musculus OX=10090 GN=Eif3d PE=1 SV=2	O70194	Eif3d	sp|O70194|EIF3D_MOUSE Eukaryotic translation initiation factor 3 subunit D OS=Mus musculus OX=10090 GN=Eif3d PE=1 SV=2	6	sp|O70194|EIF3D_MOUSE Eukaryotic translation initiation factor 3 subunit D OS=Mus musculus OX=10090 GN=Eif3d PE=1 SV=2	89153.9	84038	115153	96737.7	85367.6	79576.1	89719.7	92610.8	94872.5	80962.2	97947	92173.8	92945.8	87543.6	93523.2	0.141545	0.0653353	0.0809228	-0.0856318	0.00998556	0.231865	0.566051
sp|O70209|PDLI3_MOUSE PDZ and LIM domain protein 3 OS=Mus musculus OX=10090 GN=Pdlim3 PE=1 SV=1	O70209	Pdlim3	sp|O70209|PDLI3_MOUSE PDZ and LIM domain protein 3 OS=Mus musculus OX=10090 GN=Pdlim3 PE=1 SV=1	13	sp|O70209|PDLI3_MOUSE PDZ and LIM domain protein 3 OS=Mus musculus OX=10090 GN=Pdlim3 PE=1 SV=1	395649	542537	642330	422251	503703	475375	523864	582361	512274	505303	551180	477927	482394	513784	508789	0.227718	0.0868766	0.0590706	0.101974	0.0881219	0.613036	0.715243
sp|O70250|PGAM2_MOUSE Phosphoglycerate mutase 2 OS=Mus musculus OX=10090 GN=Pgam2 PE=1 SV=3	O70250	Pgam2	sp|O70250|PGAM2_MOUSE Phosphoglycerate mutase 2 OS=Mus musculus OX=10090 GN=Pgam2 PE=1 SV=3	21	sp|O70250|PGAM2_MOUSE Phosphoglycerate mutase 2 OS=Mus musculus OX=10090 GN=Pgam2 PE=1 SV=3	1.05919e+07	9.68026e+06	1.11134e+07	8.94794e+06	6.9638e+06	8.21847e+06	7.9971e+06	7.76717e+06	7.46735e+06	7.20533e+06	7.76365e+06	7.10586e+06	1.01361e+07	7.88214e+06	7.33634e+06	0.095318	0.0707257	0.0398878	-0.361532	-0.465135	0.00324657	0.000596454
sp|O70251|EF1B_MOUSE Elongation factor 1-beta OS=Mus musculus OX=10090 GN=Eef1b PE=1 SV=5	O70251	Eef1b	sp|O70251|EF1B_MOUSE Elongation factor 1-beta OS=Mus musculus OX=10090 GN=Eef1b PE=1 SV=5	6	sp|O70251|EF1B_MOUSE Elongation factor 1-beta OS=Mus musculus OX=10090 GN=Eef1b PE=1 SV=5	284344	292295	336806	277943	297242	275501	295722	306368	295425	249123	306515	282311	288320	296482	288868	0.0894004	0.0443193	0.0877601	0.0404085	0.00250628	0.844797	0.46301
sp|O70252|HMOX2_MOUSE Heme oxygenase 2 OS=Mus musculus OX=10090 GN=Hmox2 PE=1 SV=1	O70252	Hmox2	sp|O70252|HMOX2_MOUSE Heme oxygenase 2 OS=Mus musculus OX=10090 GN=Hmox2 PE=1 SV=1	6	sp|O70252|HMOX2_MOUSE Heme oxygenase 2 OS=Mus musculus OX=10090 GN=Hmox2 PE=1 SV=1	267324	256512	308664	282545	252131	255322	262338	274112	252394	237838	287563	257125	274935	258830	254760	0.0811261	0.037321	0.0807828	-0.0866641	-0.109462	0.28641	0.255145
sp|O70305|ATX2_MOUSE Ataxin-2 OS=Mus musculus OX=10090 GN=Atxn2 PE=1 SV=1	O70305	Atxn2	sp|O70305|ATX2_MOUSE Ataxin-2 OS=Mus musculus OX=10090 GN=Atxn2 PE=1 SV=1	13	sp|O70305|ATX2_MOUSE Ataxin-2 OS=Mus musculus OX=10090 GN=Atxn2 PE=1 SV=1	163450	172509	218142	185310	168566	160127	175679	186238	182475	164621	192303	182923	178909	172122	182699	0.129489	0.0640898	0.0640391	-0.0551791	0.0311626	0.401455	0.79552
sp|O70310|NMT1_MOUSE Glycylpeptide N-tetradecanoyltransferase 1 OS=Mus musculus OX=10090 GN=Nmt1 PE=1 SV=1	O70310	Nmt1	sp|O70310|NMT1_MOUSE Glycylpeptide N-tetradecanoyltransferase 1 OS=Mus musculus OX=10090 GN=Nmt1 PE=1 SV=1	5	sp|O70310|NMT1_MOUSE Glycylpeptide N-tetradecanoyltransferase 1 OS=Mus musculus OX=10090 GN=Nmt1 PE=1 SV=1	107225	130876	154503	123615	125672	140176	150999	149610	145168	141470	139784	141731	127246	144893	141601	0.152176	0.0823743	0.0158966	0.187195	0.154798	0.267412	0.196726
sp|O70318|E41L2_MOUSE Band 4.1-like protein 2 OS=Mus musculus OX=10090 GN=Epb41l2 PE=1 SV=2	O70318	Epb41l2	sp|O70318|E41L2_MOUSE Band 4.1-like protein 2 OS=Mus musculus OX=10090 GN=Epb41l2 PE=1 SV=2	22	sp|O70318|E41L2_MOUSE Band 4.1-like protein 2 OS=Mus musculus OX=10090 GN=Epb41l2 PE=1 SV=2	335424	370121	489068	394211	341418	288474	397723	359514	407160	328882	384088	368892	382166	350466	376490	0.165716	0.130941	0.0884297	-0.124687	-0.0211626	0.202538	0.517686
sp|O70325|GPX4_MOUSE Phospholipid hydroperoxide glutathione peroxidase OS=Mus musculus OX=10090 GN=Gpx4 PE=1 SV=4	O70325	Gpx4	sp|O70325|GPX4_MOUSE Phospholipid hydroperoxide glutathione peroxidase OS=Mus musculus OX=10090 GN=Gpx4 PE=1 SV=4	8	sp|O70325|GPX4_MOUSE Phospholipid hydroperoxide glutathione peroxidase OS=Mus musculus OX=10090 GN=Gpx4 PE=1 SV=4	346619	321389	440412	338675	303261	322557	325535	357598	298382	297568	302857	309157	342647	324046	300619	0.147808	0.0688176	0.0175939	-0.0804408	-0.188728	0.253478	0.0380588
sp|O70362|PHLD_MOUSE Phosphatidylinositol-glycan-specific phospholipase D OS=Mus musculus OX=10090 GN=Gpld1 PE=1 SV=1	O70362	Gpld1	sp|O70362|PHLD_MOUSE Phosphatidylinositol-glycan-specific phospholipase D OS=Mus musculus OX=10090 GN=Gpld1 PE=1 SV=1	2	sp|O70362|PHLD_MOUSE Phosphatidylinositol-glycan-specific phospholipase D OS=Mus musculus OX=10090 GN=Gpld1 PE=1 SV=1	16776.8	20036.2	21282.2	16697.3	10204.2	16010.9	16154.4	16324	16842.6	17634.4	14057.2	21717.5	18406.5	16082.7	17238.5	0.124137	0.20324	0.180278	-0.189045	-0.089285	0.0564435	0.504927
sp|O70373|XIRP1_MOUSE Xin actin-binding repeat-containing protein 1 OS=Mus musculus OX=10090 GN=Xirp1 PE=1 SV=2	O70373	Xirp1	sp|O70373|XIRP1_MOUSE Xin actin-binding repeat-containing protein 1 OS=Mus musculus OX=10090 GN=Xirp1 PE=1 SV=2	25	sp|O70373|XIRP1_MOUSE Xin actin-binding repeat-containing protein 1 OS=Mus musculus OX=10090 GN=Xirp1 PE=1 SV=2	207330	236173	333198	239501	357665	270581	358408	352892	411301	437545	334047	433439	237837	355279	422370	0.215338	0.128223	0.119016	0.578981	0.828074	0.0292678	0.00187165
sp|O70378|EMC8_MOUSE ER membrane protein complex subunit 8 OS=Mus musculus OX=10090 GN=Emc8 PE=1 SV=1	O70378	Emc8	sp|O70378|EMC8_MOUSE ER membrane protein complex subunit 8 OS=Mus musculus OX=10090 GN=Emc8 PE=1 SV=1	5	sp|O70378|EMC8_MOUSE ER membrane protein complex subunit 8 OS=Mus musculus OX=10090 GN=Emc8 PE=1 SV=1	34208.4	31865.3	43949.3	36988.4	29824.6	29234.4	35641.4	38029.6	33061.7	33072.6	34754.2	32025.8	35598.4	32733	33067.2	0.142431	0.130673	0.0339866	-0.125683	-0.105311	0.287667	0.220905
sp|O70400|PDLI1_MOUSE PDZ and LIM domain protein 1 OS=Mus musculus OX=10090 GN=Pdlim1 PE=1 SV=4	O70400	Pdlim1	sp|O70400|PDLI1_MOUSE PDZ and LIM domain protein 1 OS=Mus musculus OX=10090 GN=Pdlim1 PE=1 SV=4	18	sp|O70400|PDLI1_MOUSE PDZ and LIM domain protein 1 OS=Mus musculus OX=10090 GN=Pdlim1 PE=1 SV=4	1.27301e+06	1.32496e+06	1.78523e+06	1.49796e+06	1.39642e+06	1.38873e+06	1.56539e+06	1.47571e+06	1.19667e+06	1.4937e+06	1.40981e+06	1.5332e+06	1.41146e+06	1.43606e+06	1.45175e+06	0.157068	0.0566551	0.106652	0.0270915	0.0427149	0.983302	0.67072
sp|O70423|AOC3_MOUSE Membrane primary amine oxidase OS=Mus musculus OX=10090 GN=Aoc3 PE=1 SV=3	O70423	Aoc3	sp|O70423|AOC3_MOUSE Membrane primary amine oxidase OS=Mus musculus OX=10090 GN=Aoc3 PE=1 SV=3	5	sp|O70423|AOC3_MOUSE Membrane primary amine oxidase OS=Mus musculus OX=10090 GN=Aoc3 PE=1 SV=3	145702	178878	204416	132737	107954	143074	140169	157799	163198	121417	139841	158774	162290	141622	149307	0.196144	0.153001	0.131391	-0.189034	-0.115619	0.143849	0.297396
sp|O70433|FHL2_MOUSE Four and a half LIM domains protein 2 OS=Mus musculus OX=10090 GN=Fhl2 PE=1 SV=1	O70433	Fhl2	sp|O70433|FHL2_MOUSE Four and a half LIM domains protein 2 OS=Mus musculus OX=10090 GN=Fhl2 PE=1 SV=1	7	sp|O70433|FHL2_MOUSE Four and a half LIM domains protein 2 OS=Mus musculus OX=10090 GN=Fhl2 PE=1 SV=1	74586.4	88057.1	78024.4	71779.6	83185.7	51770.4	83313.7	88562.4	91800.9	78180.8	99788.2	85223	76305.4	83249.7	88512	0.0909587	0.219178	0.103945	0.126026	0.213457	0.762777	0.102387
sp|O70435|PSA3_MOUSE Proteasome subunit alpha type-3 OS=Mus musculus OX=10090 GN=Psma3 PE=1 SV=3	O70435	Psma3	sp|O70435|PSA3_MOUSE Proteasome subunit alpha type-3 OS=Mus musculus OX=10090 GN=Psma3 PE=1 SV=3	9	sp|O70435|PSA3_MOUSE Proteasome subunit alpha type-3 OS=Mus musculus OX=10090 GN=Psma3 PE=1 SV=3	257378	248570	300408	249646	238688	279196	266012	287719	248710	252843	245405	282516	253512	272604	250777	0.0931307	0.0799782	0.0662054	0.104501	-0.0155331	0.822385	0.701241
sp|O70439|STX7_MOUSE Syntaxin-7 OS=Mus musculus OX=10090 GN=Stx7 PE=1 SV=3	O70439	Stx7	sp|O70439|STX7_MOUSE Syntaxin-7 OS=Mus musculus OX=10090 GN=Stx7 PE=1 SV=3	6	sp|O70439|STX7_MOUSE Syntaxin-7 OS=Mus musculus OX=10090 GN=Stx7 PE=1 SV=3	51310.3	52700.8	68273.3	52804.9	47466.8	52378.4	60710.5	54633.6	56558.8	50681.4	56501.1	63459	52752.9	53506	56529.9	0.142692	0.10214	0.0920035	0.0201316	0.0997661	0.621783	0.870086
sp|O70475|UGDH_MOUSE UDP-glucose 6-dehydrogenase OS=Mus musculus OX=10090 GN=Ugdh PE=1 SV=1	O70475	Ugdh	sp|O70475|UGDH_MOUSE UDP-glucose 6-dehydrogenase OS=Mus musculus OX=10090 GN=Ugdh PE=1 SV=1	6	sp|O70475|UGDH_MOUSE UDP-glucose 6-dehydrogenase OS=Mus musculus OX=10090 GN=Ugdh PE=1 SV=1	54545.6	55848.7	81252	55236	59622.7	58171.8	70039.1	83717	87693.5	76795.6	77563.8	94520.3	55542.3	64830.9	82628.7	0.211142	0.173855	0.101208	0.218446	0.570361	0.408288	0.0109403
sp|O70481|UBR1_MOUSE E3 ubiquitin-protein ligase UBR1 OS=Mus musculus OX=10090 GN=Ubr1 PE=1 SV=2	O70481	Ubr1	sp|O70481|UBR1_MOUSE E3 ubiquitin-protein ligase UBR1 OS=Mus musculus OX=10090 GN=Ubr1 PE=1 SV=2	10	sp|O70481|UBR1_MOUSE E3 ubiquitin-protein ligase UBR1 OS=Mus musculus OX=10090 GN=Ubr1 PE=1 SV=2	69477	69623.9	86935.1	64797.7	63745.7	70881.9	71522.4	76435.9	70014.3	68508.8	68582.6	71007.5	69550.4	71202.2	69298.4	0.134038	0.0739866	0.0173346	0.0338479	-0.00531341	0.750669	0.577505
sp|O70492|SNX3_MOUSE Sorting nexin-3 OS=Mus musculus OX=10090 GN=Snx3 PE=1 SV=3	O70492	Snx3	sp|O70492|SNX3_MOUSE Sorting nexin-3 OS=Mus musculus OX=10090 GN=Snx3 PE=1 SV=3	4	sp|O70492|SNX3_MOUSE Sorting nexin-3 OS=Mus musculus OX=10090 GN=Snx3 PE=1 SV=3	135023	134138	170738	130710	126121	133419	147805	137667	142339	120823	145223	144018	134581	135543	143178	0.131902	0.0664784	0.0838467	0.0101127	0.0893261	0.58128	0.705699
sp|O70493|SNX12_MOUSE Sorting nexin-12 OS=Mus musculus OX=10090 GN=Snx12 PE=1 SV=1	O70493	Snx12	sp|O70493|SNX12_MOUSE Sorting nexin-12 OS=Mus musculus OX=10090 GN=Snx12 PE=1 SV=1	2	sp|O70493|SNX12_MOUSE Sorting nexin-12 OS=Mus musculus OX=10090 GN=Snx12 PE=1 SV=1	15041.9	14438.8	17063.8	16573.2	12911.5	14827.8	15843.8	16325.8	12674	14359	12765.8	17692.6	15807.6	15335.8	13562.4	0.0786529	0.100958	0.163118	-0.0428114	-0.221801	0.456296	0.257587
sp|O70496|CLCN7_MOUSE H(+)/Cl(-) exchange transporter 7 OS=Mus musculus OX=10090 GN=Clcn7 PE=1 SV=1	O70496	Clcn7	sp|O70496|CLCN7_MOUSE H(+)/Cl(-) exchange transporter 7 OS=Mus musculus OX=10090 GN=Clcn7 PE=1 SV=1	2	sp|O70496|CLCN7_MOUSE H(+)/Cl(-) exchange transporter 7 OS=Mus musculus OX=10090 GN=Clcn7 PE=1 SV=1	16083.5	17910.7	21792.4	16181	14540.7	14243.3	19525.7	17185.6	16298.2	19500.6	18593	16558.3	17045.9	15863.1	17575.7	0.148348	0.151632	0.0879605	-0.106915	0.0435959	0.345589	0.909507
sp|O70503|DHB12_MOUSE Very-long-chain 3-oxoacyl-CoA reductase OS=Mus musculus OX=10090 GN=Hsd17b12 PE=1 SV=1	O70503	Hsd17b12	sp|O70503|DHB12_MOUSE Very-long-chain 3-oxoacyl-CoA reductase OS=Mus musculus OX=10090 GN=Hsd17b12 PE=1 SV=1	3	sp|O70503|DHB12_MOUSE Very-long-chain 3-oxoacyl-CoA reductase OS=Mus musculus OX=10090 GN=Hsd17b12 PE=1 SV=1	12793	12730.8	17648.2	14307.7	11753.9	12466.7	12759.9	14023.5	14171	13786	15788.2	16769.4	13550.4	12613.3	14979.6	0.160329	0.0743232	0.0922792	-0.101222	0.144817	0.205	0.513906
sp|O70548|TELT_MOUSE Telethonin OS=Mus musculus OX=10090 GN=Tcap PE=1 SV=1	O70548	Tcap	sp|O70548|TELT_MOUSE Telethonin OS=Mus musculus OX=10090 GN=Tcap PE=1 SV=1	13	sp|O70548|TELT_MOUSE Telethonin OS=Mus musculus OX=10090 GN=Tcap PE=1 SV=1	495004	461096	235798	444843	487315	503229	556199	477200	394772	530860	464771	473948	452970	495272	469360	0.287071	0.0694653	0.119746	0.128853	0.0514433	0.132951	0.32673
sp|O70566|DIAP2_MOUSE Protein diaphanous homolog 2 OS=Mus musculus OX=10090 GN=Diaph2 PE=1 SV=2	O70566	Diaph2	sp|O70566|DIAP2_MOUSE Protein diaphanous homolog 2 OS=Mus musculus OX=10090 GN=Diaph2 PE=1 SV=2	1	sp|O70566|DIAP2_MOUSE Protein diaphanous homolog 2 OS=Mus musculus OX=10090 GN=Diaph2 PE=1 SV=2	2092.88	2414.55	2587.68	2461.59	1859.22	2248.93	2554.01	2847.11	2317.41	2580.98	2665.15	2062.94	2438.07	2401.47	2449.19	0.0881548	0.177941	0.113367	-0.0246724	0.00454145	0.88378	0.943271
sp|O70571|PDK4_MOUSE [Pyruvate dehydrogenase (acetyl-transferring)] kinase isozyme 4, mitochondrial OS=Mus musculus OX=10090 GN=Pdk4 PE=1 SV=1	O70571	Pdk4	sp|O70571|PDK4_MOUSE [Pyruvate dehydrogenase (acetyl-transferring)] kinase isozyme 4, mitochondrial OS=Mus musculus OX=10090 GN=Pdk4 PE=1 SV=1	6	sp|O70571|PDK4_MOUSE [Pyruvate dehydrogenase (acetyl-transferring)] kinase isozyme 4, mitochondrial OS=Mus musculus OX=10090 GN=Pdk4 PE=1 SV=1	411040	331220	486478	368391	378640	285730	441003	492274	335467	378351	346247	541410	389716	409821	362299	0.166933	0.222571	0.239218	0.0705478	-0.104495	0.941551	0.959904
sp|O70572|NSMA_MOUSE Sphingomyelin phosphodiesterase 2 OS=Mus musculus OX=10090 GN=Smpd2 PE=1 SV=1	O70572	Smpd2	sp|O70572|NSMA_MOUSE Sphingomyelin phosphodiesterase 2 OS=Mus musculus OX=10090 GN=Smpd2 PE=1 SV=1	4	sp|O70572|NSMA_MOUSE Sphingomyelin phosphodiesterase 2 OS=Mus musculus OX=10090 GN=Smpd2 PE=1 SV=1	52407.5	55411.4	65717.1	55356.7	50265.4	54424.6	54424.8	63131.1	54325.5	61977.6	51332.2	56921.5	55384.1	54424.7	55623.5	0.10195	0.0974405	0.0803855	-0.0252097	0.00583079	0.69077	0.792723
sp|O70589|CSKP_MOUSE Peripheral plasma membrane protein CASK OS=Mus musculus OX=10090 GN=Cask PE=1 SV=2	O70589	Cask	sp|O70589|CSKP_MOUSE Peripheral plasma membrane protein CASK OS=Mus musculus OX=10090 GN=Cask PE=1 SV=2	2	sp|O70589|CSKP_MOUSE Peripheral plasma membrane protein CASK OS=Mus musculus OX=10090 GN=Cask PE=1 SV=2	10478.1	11132.1	13200.2	8026.14	8421.55	9358.63	10081.5	7554.6	13220	8145.34	11297.7	7634.76	10805.1	8890.09	9721.54	0.199081	0.124356	0.263022	-0.282787	-0.171009	0.13195	0.635181
sp|O70591|PFD2_MOUSE Prefoldin subunit 2 OS=Mus musculus OX=10090 GN=Pfdn2 PE=1 SV=2	O70591	Pfdn2	sp|O70591|PFD2_MOUSE Prefoldin subunit 2 OS=Mus musculus OX=10090 GN=Pfdn2 PE=1 SV=2	5	sp|O70591|PFD2_MOUSE Prefoldin subunit 2 OS=Mus musculus OX=10090 GN=Pfdn2 PE=1 SV=2	134467	150766	159742	144074	130536	129099	144014	150850	135984	144048	138323	154426	147420	137275	141185	0.0724915	0.0761914	0.0573909	-0.104227	-0.0622654	0.34807	0.631349
sp|O70622|RTN2_MOUSE Reticulon-2 OS=Mus musculus OX=10090 GN=Rtn2 PE=1 SV=1	O70622	Rtn2	sp|O70622|RTN2_MOUSE Reticulon-2 OS=Mus musculus OX=10090 GN=Rtn2 PE=1 SV=1	5	sp|O70622|RTN2_MOUSE Reticulon-2 OS=Mus musculus OX=10090 GN=Rtn2 PE=1 SV=1	1.48479e+06	1.46097e+06	1.77068e+06	1.37787e+06	1.19431e+06	1.46528e+06	1.40877e+06	1.29357e+06	1.3011e+06	1.24149e+06	1.25499e+06	1.1884e+06	1.47288e+06	1.35117e+06	1.24824e+06	0.112231	0.0901443	0.0372093	-0.125696	-0.238715	0.115678	0.0117215
sp|O70624|MYOC_MOUSE Myocilin OS=Mus musculus OX=10090 GN=Myoc PE=1 SV=1	O70624	Myoc	sp|O70624|MYOC_MOUSE Myocilin OS=Mus musculus OX=10090 GN=Myoc PE=1 SV=1	18	sp|O70624|MYOC_MOUSE Myocilin OS=Mus musculus OX=10090 GN=Myoc PE=1 SV=1	356365	328903	414550	300297	212819	195989	442982	230834	298835	349244	366651	560733	342634	221826	357947	0.139206	0.427709	0.291728	-0.627268	0.0638123	0.103756	0.485664
sp|O88200|CLC11_MOUSE C-type lectin domain family 11 member A OS=Mus musculus OX=10090 GN=Clec11a PE=1 SV=1	O88200	Clec11a	sp|O88200|CLC11_MOUSE C-type lectin domain family 11 member A OS=Mus musculus OX=10090 GN=Clec11a PE=1 SV=1	1	sp|O88200|CLC11_MOUSE C-type lectin domain family 11 member A OS=Mus musculus OX=10090 GN=Clec11a PE=1 SV=1	930.583	774.124	1390.28	849.606	987.839	1059.13	1278.13	1025.17	1165.78	1080.59	1064.08	823.128	890.095	1042.15	1072.34	0.280782	0.119843	0.142337	0.228837	0.270177	0.362582	0.632888
sp|O88271|CFDP1_MOUSE Craniofacial development protein 1 OS=Mus musculus OX=10090 GN=Cfdp1 PE=1 SV=1	O88271	Cfdp1	sp|O88271|CFDP1_MOUSE Craniofacial development protein 1 OS=Mus musculus OX=10090 GN=Cfdp1 PE=1 SV=1	1	sp|O88271|CFDP1_MOUSE Craniofacial development protein 1 OS=Mus musculus OX=10090 GN=Cfdp1 PE=1 SV=1	4586.23	3828.43	5823.32	3928.26	4063.05	4298.52	4838.47	4333.87	5646.28	5046.06	5538.09	5919.63	4257.24	4316.2	5592.19	0.20219	0.0744331	0.0658891	0.0241492	0.397745	0.81426	0.0526361
sp|O88322|NID2_MOUSE Nidogen-2 OS=Mus musculus OX=10090 GN=Nid2 PE=1 SV=2	O88322	Nid2	sp|O88322|NID2_MOUSE Nidogen-2 OS=Mus musculus OX=10090 GN=Nid2 PE=1 SV=2	12	sp|O88322|NID2_MOUSE Nidogen-2 OS=Mus musculus OX=10090 GN=Nid2 PE=1 SV=2	119469	146691	125929	149105	190588	157405	147553	137586	162121	188075	154308	127909	136310	152479	158215	0.109525	0.145351	0.156665	0.16516	0.218746	0.105425	0.129331
sp|O88327|CTNL1_MOUSE Alpha-catulin OS=Mus musculus OX=10090 GN=Ctnnal1 PE=1 SV=1	O88327	Ctnnal1	sp|O88327|CTNL1_MOUSE Alpha-catulin OS=Mus musculus OX=10090 GN=Ctnnal1 PE=1 SV=1	3	sp|O88327|CTNL1_MOUSE Alpha-catulin OS=Mus musculus OX=10090 GN=Ctnnal1 PE=1 SV=1	4511.38	4034.77	4589.22	4053.23	4118.04	3481.63	4019.19	4174.1	4304.25	3968.27	3550.85	4168.79	4282.3	4068.61	4068.53	0.0684487	0.0804409	0.0821719	-0.071889	-0.0722512	0.202241	0.2546
sp|O88342|WDR1_MOUSE WD repeat-containing protein 1 OS=Mus musculus OX=10090 GN=Wdr1 PE=1 SV=3	O88342	Wdr1	sp|O88342|WDR1_MOUSE WD repeat-containing protein 1 OS=Mus musculus OX=10090 GN=Wdr1 PE=1 SV=3	27	sp|O88342|WDR1_MOUSE WD repeat-containing protein 1 OS=Mus musculus OX=10090 GN=Wdr1 PE=1 SV=3	1.08409e+06	1.09469e+06	1.40233e+06	1.097e+06	1.04343e+06	1.10321e+06	1.25427e+06	1.146e+06	1.04849e+06	1.13115e+06	1.1171e+06	1.25127e+06	1.09584e+06	1.12461e+06	1.12413e+06	0.132793	0.0782403	0.0741454	0.0371166	0.0367354	0.749065	0.746079
sp|O88343|S4A4_MOUSE Electrogenic sodium bicarbonate cotransporter 1 OS=Mus musculus OX=10090 GN=Slc4a4 PE=1 SV=2	O88343	Slc4a4	sp|O88343|S4A4_MOUSE Electrogenic sodium bicarbonate cotransporter 1 OS=Mus musculus OX=10090 GN=Slc4a4 PE=1 SV=2	1	sp|O88343|S4A4_MOUSE Electrogenic sodium bicarbonate cotransporter 1 OS=Mus musculus OX=10090 GN=Slc4a4 PE=1 SV=2	1352.57	1762.63	1806.4	1301.42	1398.65	1280.37	1419.72	1247.76	1110.76	1103.91	964.729	1107.84	1557.6	1339.51	1105.88	0.170705	0.0637963	0.066656	-0.206424	-0.48153	0.137883	0.00264945
sp|O88346|TNNT1_MOUSE Troponin T, slow skeletal muscle OS=Mus musculus OX=10090 GN=Tnnt1 PE=2 SV=3	O88346	Tnnt1	sp|O88346|TNNT1_MOUSE Troponin T, slow skeletal muscle OS=Mus musculus OX=10090 GN=Tnnt1 PE=2 SV=3	15	sp|O88346|TNNT1_MOUSE Troponin T, slow skeletal muscle OS=Mus musculus OX=10090 GN=Tnnt1 PE=2 SV=3	2.0267e+06	2.46113e+06	1.56568e+06	2.07974e+06	3.05341e+06	2.65076e+06	2.47979e+06	1.60355e+06	2.07045e+06	2.95952e+06	2.75104e+06	2.64647e+06	2.05322e+06	2.56528e+06	2.69875e+06	0.180459	0.249904	0.14598	0.320546	0.394256	0.268303	0.0468331
sp|O88384|VTI1B_MOUSE Vesicle transport through interaction with t-SNAREs homolog 1B OS=Mus musculus OX=10090 GN=Vti1b PE=1 SV=1	O88384	Vti1b	sp|O88384|VTI1B_MOUSE Vesicle transport through interaction with t-SNAREs homolog 1B OS=Mus musculus OX=10090 GN=Vti1b PE=1 SV=1	4	sp|O88384|VTI1B_MOUSE Vesicle transport through interaction with t-SNAREs homolog 1B OS=Mus musculus OX=10090 GN=Vti1b PE=1 SV=1	59185	59809	84770.8	58257.8	52879.4	57329.1	66930.2	62814.7	61471.9	64243.9	60973	65640.5	59497	60071.9	62857.9	0.196307	0.102664	0.0353717	0.0123876	0.0789463	0.433088	0.777574
sp|O88393|TGBR3_MOUSE Transforming growth factor beta receptor type 3 OS=Mus musculus OX=10090 GN=Tgfbr3 PE=1 SV=1	O88393	Tgfbr3	sp|O88393|TGBR3_MOUSE Transforming growth factor beta receptor type 3 OS=Mus musculus OX=10090 GN=Tgfbr3 PE=1 SV=1	1	sp|O88393|TGBR3_MOUSE Transforming growth factor beta receptor type 3 OS=Mus musculus OX=10090 GN=Tgfbr3 PE=1 SV=1	3904.91	4895.1	7033.7	4642.65	4379.18	4784.02	5505.12	5360.78	4266.03	5057.27	6021.54	5903.16	4768.88	5072.4	5480.22	0.262501	0.10423	0.154163	0.0871887	0.196779	0.984477	0.700607
sp|O88413|TULP3_MOUSE Tubby-related protein 3 OS=Mus musculus OX=10090 GN=Tulp3 PE=1 SV=1	O88413	Tulp3	sp|O88413|TULP3_MOUSE Tubby-related protein 3 OS=Mus musculus OX=10090 GN=Tulp3 PE=1 SV=1	1	sp|O88413|TULP3_MOUSE Tubby-related protein 3 OS=Mus musculus OX=10090 GN=Tulp3 PE=1 SV=1	5295.39	6321.71	6561.65	6240.56	6088.47	4922.45	6453.89	6601.19	6917.01	7185.94	6232.5	6269.76	6281.13	6271.18	6593.38	0.0911704	0.12641	0.0714427	-0.00287137	0.068284	0.830142	0.202366
sp|O88428|PAPS2_MOUSE Bifunctional 3'-phosphoadenosine 5'-phosphosulfate synthase 2 OS=Mus musculus OX=10090 GN=Papss2 PE=1 SV=2	O88428	Papss2	sp|O88428|PAPS2_MOUSE Bifunctional 3'-phosphoadenosine 5'-phosphosulfate synthase 2 OS=Mus musculus OX=10090 GN=Papss2 PE=1 SV=2	1	sp|O88428|PAPS2_MOUSE Bifunctional 3'-phosphoadenosine 5'-phosphosulfate synthase 2 OS=Mus musculus OX=10090 GN=Papss2 PE=1 SV=2	4161.74	3982.12	2911.43	2778.45	4054.08	4363.75	4430.91	4911.15	4409.38	4364.16	4294.09	4348.94	3446.77	4397.33	4356.55	0.206525	0.0798217	0.0109226	0.368953	0.355553	0.029574	0.0312246
sp|O88441|MTX2_MOUSE Metaxin-2 OS=Mus musculus OX=10090 GN=Mtx2 PE=1 SV=1	O88441	Mtx2	sp|O88441|MTX2_MOUSE Metaxin-2 OS=Mus musculus OX=10090 GN=Mtx2 PE=1 SV=1	5	sp|O88441|MTX2_MOUSE Metaxin-2 OS=Mus musculus OX=10090 GN=Mtx2 PE=1 SV=1	212632	202483	247751	231196	198757	204660	217209	229873	209742	203821	209836	218367	221914	210934	209789	0.0897468	0.0650703	0.028447	-0.0725806	-0.0798002	0.459278	0.325614
sp|O88447|KLC1_MOUSE Kinesin light chain 1 OS=Mus musculus OX=10090 GN=Klc1 PE=1 SV=3	O88447	Klc1	sp|O88447|KLC1_MOUSE Kinesin light chain 1 OS=Mus musculus OX=10090 GN=Klc1 PE=1 SV=3	4	sp|O88447|KLC1_MOUSE Kinesin light chain 1 OS=Mus musculus OX=10090 GN=Klc1 PE=1 SV=3	80285	82010.1	119958	87355	84154.8	72841.7	94122.5	91703.4	95889.6	74605.6	100676	91804	84682.6	87929.1	93846.8	0.201464	0.11165	0.125114	0.0536645	0.14862	0.525303	0.920315
sp|O88448|KLC2_MOUSE Kinesin light chain 2 OS=Mus musculus OX=10090 GN=Klc2 PE=1 SV=1	O88448	Klc2	sp|O88448|KLC2_MOUSE Kinesin light chain 2 OS=Mus musculus OX=10090 GN=Klc2 PE=1 SV=1	7	sp|O88448|KLC2_MOUSE Kinesin light chain 2 OS=Mus musculus OX=10090 GN=Klc2 PE=1 SV=1	30339.8	33145.7	34472.7	27685.3	26307.8	27081.5	34016.9	29237.2	28018.5	25646.3	31689.9	32340.9	31742.7	28159.3	29854.2	0.0962332	0.118877	0.107274	-0.172462	-0.0898159	0.343413	0.386541
sp|O88456|CPNS1_MOUSE Calpain small subunit 1 OS=Mus musculus OX=10090 GN=Capns1 PE=1 SV=1	O88456	Capns1	sp|O88456|CPNS1_MOUSE Calpain small subunit 1 OS=Mus musculus OX=10090 GN=Capns1 PE=1 SV=1	4	sp|O88456|CPNS1_MOUSE Calpain small subunit 1 OS=Mus musculus OX=10090 GN=Capns1 PE=1 SV=1	151508	146106	174623	148003	146427	162172	167539	163309	147248	158547	154112	152223	149755	162740	153168	0.0853384	0.0578577	0.0305783	0.120057	0.0325768	0.609803	0.84313
sp|O88487|DC1I2_MOUSE Cytoplasmic dynein 1 intermediate chain 2 OS=Mus musculus OX=10090 GN=Dync1i2 PE=1 SV=1	O88487	Dync1i2	sp|O88487|DC1I2_MOUSE Cytoplasmic dynein 1 intermediate chain 2 OS=Mus musculus OX=10090 GN=Dync1i2 PE=1 SV=1	15	sp|O88487|DC1I2_MOUSE Cytoplasmic dynein 1 intermediate chain 2 OS=Mus musculus OX=10090 GN=Dync1i2 PE=1 SV=1	376497	389147	460202	385824	349324	348546	389534	396340	355952	348606	399952	384510	387486	369429	370231	0.0957099	0.0689022	0.064739	-0.0709712	-0.0667776	0.237389	0.237411
sp|O88492|PLIN4_MOUSE Perilipin-4 OS=Mus musculus OX=10090 GN=Plin4 PE=1 SV=2	O88492	Plin4	sp|O88492|PLIN4_MOUSE Perilipin-4 OS=Mus musculus OX=10090 GN=Plin4 PE=1 SV=2	32	sp|O88492|PLIN4_MOUSE Perilipin-4 OS=Mus musculus OX=10090 GN=Plin4 PE=1 SV=2	3.06951e+06	2.99344e+06	3.8716e+06	3.06216e+06	2.69403e+06	2.79737e+06	3.03948e+06	3.04699e+06	2.67734e+06	2.77547e+06	2.96641e+06	3.06648e+06	3.06583e+06	2.91842e+06	2.87094e+06	0.128143	0.0611206	0.0616279	-0.0723308	-0.0955544	0.150862	0.119325
sp|O88502|PDE8A_MOUSE High affinity cAMP-specific and IBMX-insensitive 3',5'-cyclic phosphodiesterase 8A OS=Mus musculus OX=10090 GN=Pde8a PE=1 SV=1	O88502	Pde8a	sp|O88502|PDE8A_MOUSE High affinity cAMP-specific and IBMX-insensitive 3',5'-cyclic phosphodiesterase 8A OS=Mus musculus OX=10090 GN=Pde8a PE=1 SV=1	2	sp|O88502|PDE8A_MOUSE High affinity cAMP-specific and IBMX-insensitive 3',5'-cyclic phosphodiesterase 8A OS=Mus musculus OX=10090 GN=Pde8a PE=1 SV=1	13905.5	14192.1	18157.2	11756.8	15219.4	15632.8	17680	17640.4	16374.1	17106.6	17596.4	16360.2	14048.8	16636.6	16740.3	0.183936	0.0786414	0.0357374	0.24136	0.252612	0.157324	0.0927228
sp|O88522|NEMO_MOUSE NF-kappa-B essential modulator OS=Mus musculus OX=10090 GN=Ikbkg PE=1 SV=2	O88522	Ikbkg	sp|O88522|NEMO_MOUSE NF-kappa-B essential modulator OS=Mus musculus OX=10090 GN=Ikbkg PE=1 SV=2	3	sp|O88522|NEMO_MOUSE NF-kappa-B essential modulator OS=Mus musculus OX=10090 GN=Ikbkg PE=1 SV=2	13636.6	13376.5	17572.4	12716.6	12005.8	14182.2	14135.6	16911.2	14772.9	13756.7	14297.5	14999.7	13506.6	14158.9	14535.2	0.153499	0.140484	0.0381014	0.0681108	0.105763	0.997	0.825797
sp|O88531|PPT1_MOUSE Palmitoyl-protein thioesterase 1 OS=Mus musculus OX=10090 GN=Ppt1 PE=1 SV=2	O88531	Ppt1	sp|O88531|PPT1_MOUSE Palmitoyl-protein thioesterase 1 OS=Mus musculus OX=10090 GN=Ppt1 PE=1 SV=2	2	sp|O88531|PPT1_MOUSE Palmitoyl-protein thioesterase 1 OS=Mus musculus OX=10090 GN=Ppt1 PE=1 SV=2	27767	30025.4	38473.2	28955.7	28295.2	29895.3	34714.4	37375.1	34769.1	32860.5	35326.7	39023.4	29490.6	32304.9	35047.9	0.155462	0.12919	0.072643	0.12771	0.249266	0.659083	0.128965
sp|O88532|ZFR_MOUSE Zinc finger RNA-binding protein OS=Mus musculus OX=10090 GN=Zfr PE=1 SV=2	O88532	Zfr	sp|O88532|ZFR_MOUSE Zinc finger RNA-binding protein OS=Mus musculus OX=10090 GN=Zfr PE=1 SV=2	2	sp|O88532|ZFR_MOUSE Zinc finger RNA-binding protein OS=Mus musculus OX=10090 GN=Zfr PE=1 SV=2	22019.9	23595.7	22773.8	21800.6	24421.9	19990	25152.5	25203.8	24039.2	24243.5	23661.7	26034.4	22396.8	24787.2	24141.3	0.0360877	0.105256	0.0430444	0.146348	0.108403	0.49979	0.102662
sp|O88543|CSN3_MOUSE COP9 signalosome complex subunit 3 OS=Mus musculus OX=10090 GN=Cops3 PE=1 SV=3	O88543	Cops3	sp|O88543|CSN3_MOUSE COP9 signalosome complex subunit 3 OS=Mus musculus OX=10090 GN=Cops3 PE=1 SV=3	7	sp|O88543|CSN3_MOUSE COP9 signalosome complex subunit 3 OS=Mus musculus OX=10090 GN=Cops3 PE=1 SV=3	121009	103148	145793	110152	96626.2	109294	111549	108819	104468	94136.6	105969	108323	115580	109056	105218	0.155665	0.0632118	0.0606697	-0.0822308	-0.133954	0.197886	0.102429
sp|O88544|CSN4_MOUSE COP9 signalosome complex subunit 4 OS=Mus musculus OX=10090 GN=Cops4 PE=1 SV=1	O88544	Cops4	sp|O88544|CSN4_MOUSE COP9 signalosome complex subunit 4 OS=Mus musculus OX=10090 GN=Cops4 PE=1 SV=1	15	sp|O88544|CSN4_MOUSE COP9 signalosome complex subunit 4 OS=Mus musculus OX=10090 GN=Cops4 PE=1 SV=1	300208	291898	363650	273362	248497	265774	313573	298502	268347	262458	276453	287394	296053	282138	272400	0.127637	0.105633	0.0394761	-0.0717417	-0.120143	0.310284	0.131985
sp|O88545|CSN6_MOUSE COP9 signalosome complex subunit 6 OS=Mus musculus OX=10090 GN=Cops6 PE=1 SV=1	O88545	Cops6	sp|O88545|CSN6_MOUSE COP9 signalosome complex subunit 6 OS=Mus musculus OX=10090 GN=Cops6 PE=1 SV=1	2	sp|O88545|CSN6_MOUSE COP9 signalosome complex subunit 6 OS=Mus musculus OX=10090 GN=Cops6 PE=1 SV=1	18139.6	18285.6	23343.6	18080.9	17499.4	18934.4	20072.7	19071.6	20062.1	16796.3	16393.5	18446.8	18212.6	19003	17621.6	0.13302	0.0560734	0.0936791	0.0612928	-0.0491664	0.737485	0.324435
sp|O88569|ROA2_MOUSE Heterogeneous nuclear ribonucleoproteins A2/B1 OS=Mus musculus OX=10090 GN=Hnrnpa2b1 PE=1 SV=2	O88569	Hnrnpa2b1	sp|O88569|ROA2_MOUSE Heterogeneous nuclear ribonucleoproteins A2/B1 OS=Mus musculus OX=10090 GN=Hnrnpa2b1 PE=1 SV=2	14	sp|O88569|ROA2_MOUSE Heterogeneous nuclear ribonucleoproteins A2/B1 OS=Mus musculus OX=10090 GN=Hnrnpa2b1 PE=1 SV=2	375471	366460	432266	409267	403962	372627	414028	398699	447389	401875	455862	437853	392369	401330	442621	0.0769699	0.0444301	0.0544992	0.0338882	0.175116	0.929664	0.115965
sp|O88587|COMT_MOUSE Catechol O-methyltransferase OS=Mus musculus OX=10090 GN=Comt PE=1 SV=2	O88587	Comt	sp|O88587|COMT_MOUSE Catechol O-methyltransferase OS=Mus musculus OX=10090 GN=Comt PE=1 SV=2	6	sp|O88587|COMT_MOUSE Catechol O-methyltransferase OS=Mus musculus OX=10090 GN=Comt PE=1 SV=2	136453	129050	170501	150486	123352	133978	150457	150558	138441	135314	148207	135524	143469	142218	136982	0.124354	0.0955406	0.0434881	-0.0133388	-0.0651102	0.55945	0.510788
sp|O88597|BECN1_MOUSE Beclin-1 OS=Mus musculus OX=10090 GN=Becn1 PE=1 SV=3	O88597	Becn1	sp|O88597|BECN1_MOUSE Beclin-1 OS=Mus musculus OX=10090 GN=Becn1 PE=1 SV=3	1	sp|O88597|BECN1_MOUSE Beclin-1 OS=Mus musculus OX=10090 GN=Becn1 PE=1 SV=3	5208.61	6180.08	8183	6635.44	5972.92	4919.68	5950.4	5239.46	5797.4	4641.17	6206.04	6194.83	6407.76	5594.93	5996.11	0.189207	0.0952471	0.12914	-0.197707	-0.0956745	0.130822	0.243475
sp|O88623|UBP2_MOUSE Ubiquitin carboxyl-terminal hydrolase 2 OS=Mus musculus OX=10090 GN=Usp2 PE=1 SV=2	O88623	Usp2	sp|O88623|UBP2_MOUSE Ubiquitin carboxyl-terminal hydrolase 2 OS=Mus musculus OX=10090 GN=Usp2 PE=1 SV=2	4	sp|O88623|UBP2_MOUSE Ubiquitin carboxyl-terminal hydrolase 2 OS=Mus musculus OX=10090 GN=Usp2 PE=1 SV=2	12432.5	13214.7	14078.4	12899.4	12867.9	12296.5	13608.6	13518.5	13012.2	13093.4	12382.6	12848.9	13057	13193.2	12930.5	0.0527289	0.0469556	0.0247626	0.0146387	-0.0139686	0.908379	0.613562
sp|O88630|GOSR1_MOUSE Golgi SNAP receptor complex member 1 OS=Mus musculus OX=10090 GN=Gosr1 PE=1 SV=2	O88630	Gosr1	sp|O88630|GOSR1_MOUSE Golgi SNAP receptor complex member 1 OS=Mus musculus OX=10090 GN=Gosr1 PE=1 SV=2	1	sp|O88630|GOSR1_MOUSE Golgi SNAP receptor complex member 1 OS=Mus musculus OX=10090 GN=Gosr1 PE=1 SV=2	11724.2	11193.8	11833.8	12182.1	9532.69	11526.2	10551.8	10951.6	10523	9597.22	10429.6	12274.6	11779	10751.7	10476.3	0.0348856	0.0789338	0.10512	-0.131884	-0.169081	0.110999	0.147322
sp|O88653|LTOR3_MOUSE Ragulator complex protein LAMTOR3 OS=Mus musculus OX=10090 GN=Lamtor3 PE=1 SV=1	O88653	Lamtor3	sp|O88653|LTOR3_MOUSE Ragulator complex protein LAMTOR3 OS=Mus musculus OX=10090 GN=Lamtor3 PE=1 SV=1	2	sp|O88653|LTOR3_MOUSE Ragulator complex protein LAMTOR3 OS=Mus musculus OX=10090 GN=Lamtor3 PE=1 SV=1	56410.7	43968.8	63194.9	53048.1	45906.7	47119	47182.6	55920.2	49292.4	45289.3	46475.9	45941.9	54729.4	47150.8	46208.9	0.147642	0.0944159	0.0377137	-0.214353	-0.243488	0.296265	0.102519
sp|O88667|RAD_MOUSE GTP-binding protein RAD OS=Mus musculus OX=10090 GN=Rrad PE=1 SV=1	O88667	Rrad	sp|O88667|RAD_MOUSE GTP-binding protein RAD OS=Mus musculus OX=10090 GN=Rrad PE=1 SV=1	3	sp|O88667|RAD_MOUSE GTP-binding protein RAD OS=Mus musculus OX=10090 GN=Rrad PE=1 SV=1	45805	43362.5	75314.3	42375.5	39382.3	45338	60780	50112.2	67939.8	56732.1	60634.5	108324	44583.7	47725.1	64287.1	0.305509	0.185124	0.323356	0.0969649	0.526221	0.793719	0.0764029
sp|O88668|CREG1_MOUSE Protein CREG1 OS=Mus musculus OX=10090 GN=Creg1 PE=1 SV=1	O88668	Creg1	sp|O88668|CREG1_MOUSE Protein CREG1 OS=Mus musculus OX=10090 GN=Creg1 PE=1 SV=1	1	sp|O88668|CREG1_MOUSE Protein CREG1 OS=Mus musculus OX=10090 GN=Creg1 PE=1 SV=1	3323.34	2935.45	3503.31	2854.6	2914.2	2687.68	3438.38	3026.55	3119.65	3157.27	2755.07	3314.19	3129.39	2970.38	3138.46	0.098249	0.104243	0.0766224	-0.0727191	0.00692171	0.552266	0.763192
sp|O88685|PRS6A_MOUSE 26S proteasome regulatory subunit 6A OS=Mus musculus OX=10090 GN=Psmc3 PE=1 SV=2	O88685	Psmc3	sp|O88685|PRS6A_MOUSE 26S proteasome regulatory subunit 6A OS=Mus musculus OX=10090 GN=Psmc3 PE=1 SV=2	16	sp|O88685|PRS6A_MOUSE 26S proteasome regulatory subunit 6A OS=Mus musculus OX=10090 GN=Psmc3 PE=1 SV=2	859170	885011	1.00361e+06	910149	834685	871143	912251	889386	808246	754268	833982	831483	897580	880264	819865	0.0688432	0.0373674	0.0458643	-0.0280391	-0.130658	0.466369	0.0415848
sp|O88696|CLPP_MOUSE ATP-dependent Clp protease proteolytic subunit, mitochondrial OS=Mus musculus OX=10090 GN=Clpp PE=1 SV=1	O88696	Clpp	sp|O88696|CLPP_MOUSE ATP-dependent Clp protease proteolytic subunit, mitochondrial OS=Mus musculus OX=10090 GN=Clpp PE=1 SV=1	7	sp|O88696|CLPP_MOUSE ATP-dependent Clp protease proteolytic subunit, mitochondrial OS=Mus musculus OX=10090 GN=Clpp PE=1 SV=1	149679	144579	160459	157884	128200	172008	145697	147672	144737	145947	144153	149873	153781	146685	145342	0.0478846	0.121374	0.0176107	-0.0676805	-0.0809264	0.61184	0.329336
sp|O88712|CTBP1_MOUSE C-terminal-binding protein 1 OS=Mus musculus OX=10090 GN=Ctbp1 PE=1 SV=2	O88712	Ctbp1	sp|O88712|CTBP1_MOUSE C-terminal-binding protein 1 OS=Mus musculus OX=10090 GN=Ctbp1 PE=1 SV=2	8	sp|O88712|CTBP1_MOUSE C-terminal-binding protein 1 OS=Mus musculus OX=10090 GN=Ctbp1 PE=1 SV=2	98609.1	91453.3	112620	98751.1	89348.7	88435.9	99542	96870.6	97870.4	92503.4	101006	107149	98680.1	93109.6	99438.1	0.0882446	0.0587881	0.0614123	-0.0850063	0.010861	0.289773	0.923544
sp|O88735|MAP7_MOUSE Ensconsin OS=Mus musculus OX=10090 GN=Map7 PE=1 SV=1	O88735	Map7	sp|O88735|MAP7_MOUSE Ensconsin OS=Mus musculus OX=10090 GN=Map7 PE=1 SV=1	1	sp|O88735|MAP7_MOUSE Ensconsin OS=Mus musculus OX=10090 GN=Map7 PE=1 SV=1	1819.05	2401.92	2787.1	2477.17	2377.21	2054.16	1731.98	2738.98	1825.67	1706.37	1553.84	1925.51	2439.55	2215.69	1766.02	0.170433	0.194059	0.0913261	-0.142533	-0.466765	0.59083	0.0126883
sp|O88738|BIRC6_MOUSE Baculoviral IAP repeat-containing protein 6 OS=Mus musculus OX=10090 GN=Birc6 PE=1 SV=2	O88738	Birc6	sp|O88738|BIRC6_MOUSE Baculoviral IAP repeat-containing protein 6 OS=Mus musculus OX=10090 GN=Birc6 PE=1 SV=2	10	sp|O88738|BIRC6_MOUSE Baculoviral IAP repeat-containing protein 6 OS=Mus musculus OX=10090 GN=Birc6 PE=1 SV=2	64427.6	64151.4	80383.3	66346.3	67910.4	62113.8	69210.3	74843.7	77136.3	62950.9	71772.6	69766.2	65387	68560.4	70769.4	0.112829	0.0762437	0.0832845	0.0684622	0.114133	0.975519	0.731364
sp|O88746|TOM1_MOUSE Target of Myb protein 1 OS=Mus musculus OX=10090 GN=Tom1 PE=1 SV=1	O88746	Tom1	sp|O88746|TOM1_MOUSE Target of Myb protein 1 OS=Mus musculus OX=10090 GN=Tom1 PE=1 SV=1	9	sp|O88746|TOM1_MOUSE Target of Myb protein 1 OS=Mus musculus OX=10090 GN=Tom1 PE=1 SV=1	98242.8	91484.8	115015	93337.4	76628.9	85155.4	102498	93409.9	85755.9	92100.8	97184.8	91948.3	95790.1	89282.7	92024.6	0.107679	0.123982	0.050979	-0.102567	-0.0573851	0.206164	0.241226
sp|O88792|JAM1_MOUSE Junctional adhesion molecule A OS=Mus musculus OX=10090 GN=F11r PE=1 SV=2	O88792	F11r	sp|O88792|JAM1_MOUSE Junctional adhesion molecule A OS=Mus musculus OX=10090 GN=F11r PE=1 SV=2	1	sp|O88792|JAM1_MOUSE Junctional adhesion molecule A OS=Mus musculus OX=10090 GN=F11r PE=1 SV=2	3726.91	3816.17	4514.85	3092.15	3131.79	3720.26	3546.75	2727.37	3462.9	3242.19	3154.51	3110.57	3771.54	3339.27	3198.35	0.153728	0.135409	0.0483445	-0.178311	-0.237858	0.175639	0.0940869
sp|O88811|STAM2_MOUSE Signal transducing adapter molecule 2 OS=Mus musculus OX=10090 GN=Stam2 PE=1 SV=1	O88811	Stam2	sp|O88811|STAM2_MOUSE Signal transducing adapter molecule 2 OS=Mus musculus OX=10090 GN=Stam2 PE=1 SV=1	3	sp|O88811|STAM2_MOUSE Signal transducing adapter molecule 2 OS=Mus musculus OX=10090 GN=Stam2 PE=1 SV=1	14225.8	11844.7	15511.1	12798.9	11969	13397.2	13823.4	15145.9	13591.9	12112.7	12222.3	14046.9	13512.4	13610.3	12907.1	0.118353	0.0963605	0.0748589	0.0122526	-0.06613	0.99089	0.56464
sp|O88839|ADA15_MOUSE Disintegrin and metalloproteinase domain-containing protein 15 OS=Mus musculus OX=10090 GN=Adam15 PE=1 SV=2	O88839	Adam15	sp|O88839|ADA15_MOUSE Disintegrin and metalloproteinase domain-containing protein 15 OS=Mus musculus OX=10090 GN=Adam15 PE=1 SV=2	1	sp|O88839|ADA15_MOUSE Disintegrin and metalloproteinase domain-containing protein 15 OS=Mus musculus OX=10090 GN=Adam15 PE=1 SV=2	367.426	367.426	1511.19	927.75	949.984	1211	1175.15	367.426	1598.13	367.426	1680.28	1551.85	647.588	1062.57	1574.99	0.68884	0.421023	0.479903	0.855744	1.43152	0.535693	0.256246
sp|O88844|IDHC_MOUSE Isocitrate dehydrogenase [NADP] cytoplasmic OS=Mus musculus OX=10090 GN=Idh1 PE=1 SV=2	O88844	Idh1	sp|O88844|IDHC_MOUSE Isocitrate dehydrogenase [NADP] cytoplasmic OS=Mus musculus OX=10090 GN=Idh1 PE=1 SV=2	19	sp|O88844|IDHC_MOUSE Isocitrate dehydrogenase [NADP] cytoplasmic OS=Mus musculus OX=10090 GN=Idh1 PE=1 SV=2	1.16614e+06	1.06187e+06	1.31687e+06	1.14701e+06	976725	935068	1.07449e+06	1.06786e+06	1.00684e+06	890852	995259	1.02199e+06	1.15658e+06	1.02229e+06	1.00105e+06	0.0904514	0.0678289	0.0608981	-0.179441	-0.208324	0.0484786	0.0159261
sp|O88851|RBBP9_MOUSE Putative hydrolase RBBP9 OS=Mus musculus OX=10090 GN=Rbbp9 PE=1 SV=2	O88851	Rbbp9	sp|O88851|RBBP9_MOUSE Putative hydrolase RBBP9 OS=Mus musculus OX=10090 GN=Rbbp9 PE=1 SV=2	4	sp|O88851|RBBP9_MOUSE Putative hydrolase RBBP9 OS=Mus musculus OX=10090 GN=Rbbp9 PE=1 SV=2	163379	158492	161759	136964	185632	155596	168506	162519	151389	137942	142715	148550	160125	165512	145632	0.0792276	0.0764339	0.0414063	0.0475779	-0.137084	0.235566	0.268805
sp|O88878|ZFAN5_MOUSE AN1-type zinc finger protein 5 OS=Mus musculus OX=10090 GN=Zfand5 PE=1 SV=1	O88878	Zfand5	sp|O88878|ZFAN5_MOUSE AN1-type zinc finger protein 5 OS=Mus musculus OX=10090 GN=Zfand5 PE=1 SV=1	2	sp|O88878|ZFAN5_MOUSE AN1-type zinc finger protein 5 OS=Mus musculus OX=10090 GN=Zfand5 PE=1 SV=1	20707.4	19442.5	23529.2	24576.4	15531.5	15321.9	20605.8	16884.1	15148.2	14501.2	17413.8	16167	22118.3	16207.8	15657.6	0.108434	0.143198	0.0804406	-0.446867	-0.496202	0.0135988	0.00108525
sp|O88895|HDAC3_MOUSE Histone deacetylase 3 OS=Mus musculus OX=10090 GN=Hdac3 PE=1 SV=1	O88895	Hdac3	sp|O88895|HDAC3_MOUSE Histone deacetylase 3 OS=Mus musculus OX=10090 GN=Hdac3 PE=1 SV=1	1	sp|O88895|HDAC3_MOUSE Histone deacetylase 3 OS=Mus musculus OX=10090 GN=Hdac3 PE=1 SV=1	1738.77	1806.31	2005.05	1826.89	2245.5	2395.46	1704.69	1697.83	1775.58	1979.37	2050.78	2527.96	1816.6	1975.1	2015.07	0.0616022	0.180381	0.152859	0.107058	0.149389	0.421736	0.173183
sp|O88947|FA10_MOUSE Coagulation factor X OS=Mus musculus OX=10090 GN=F10 PE=1 SV=1	O88947	F10	sp|O88947|FA10_MOUSE Coagulation factor X OS=Mus musculus OX=10090 GN=F10 PE=1 SV=1	1	sp|O88947|FA10_MOUSE Coagulation factor X OS=Mus musculus OX=10090 GN=F10 PE=1 SV=1	8975.02	11982.5	13458.7	9160.68	5728.05	8718.16	8201.43	8551.41	8639.02	10171.8	8440.2	12858.9	10571.6	8376.42	9405.4	0.20145	0.179214	0.203442	-0.323136	-0.16047	0.0255913	0.521283
sp|O88952|LIN7C_MOUSE Protein lin-7 homolog C OS=Mus musculus OX=10090 GN=Lin7c PE=1 SV=2	O88952	Lin7c	sp|O88952|LIN7C_MOUSE Protein lin-7 homolog C OS=Mus musculus OX=10090 GN=Lin7c PE=1 SV=2	3	sp|O88952|LIN7C_MOUSE Protein lin-7 homolog C OS=Mus musculus OX=10090 GN=Lin7c PE=1 SV=2	15683.3	15861.6	19860.8	15300.9	13166.4	13825.9	17088	14944.8	14942.4	14861.7	14764.8	15546.7	15772.5	14385.3	14902	0.128059	0.116499	0.0234717	-0.13388	-0.081884	0.168628	0.163652
sp|O88958|GNPI1_MOUSE Glucosamine-6-phosphate isomerase 1 OS=Mus musculus OX=10090 GN=Gnpda1 PE=1 SV=3	O88958	Gnpda1	sp|O88958|GNPI1_MOUSE Glucosamine-6-phosphate isomerase 1 OS=Mus musculus OX=10090 GN=Gnpda1 PE=1 SV=3	1	sp|O88958|GNPI1_MOUSE Glucosamine-6-phosphate isomerase 1 OS=Mus musculus OX=10090 GN=Gnpda1 PE=1 SV=3	14588.5	14372.5	16936.4	12405.5	13492	15620.7	15629.5	18121	14330.9	14943.1	13751.4	13933.5	14480.5	15625.1	14132.2	0.127275	0.120432	0.0370575	0.109792	-0.035229	0.391054	0.799262
sp|O88967|YMEL1_MOUSE ATP-dependent zinc metalloprotease YME1L1 OS=Mus musculus OX=10090 GN=Yme1l1 PE=1 SV=1	O88967	Yme1l1	sp|O88967|YMEL1_MOUSE ATP-dependent zinc metalloprotease YME1L1 OS=Mus musculus OX=10090 GN=Yme1l1 PE=1 SV=1	4	sp|O88967|YMEL1_MOUSE ATP-dependent zinc metalloprotease YME1L1 OS=Mus musculus OX=10090 GN=Yme1l1 PE=1 SV=1	55897	54402.9	72089.6	62848.9	53528.7	54253.6	62515.1	69025.3	56150	54774.2	60147.7	57884.1	59373	58384.4	57017.1	0.131695	0.123036	0.04052	-0.0253682	-0.0561032	0.786176	0.382612
sp|O88983|STX8_MOUSE Syntaxin-8 OS=Mus musculus OX=10090 GN=Stx8 PE=1 SV=1	O88983	Stx8	sp|O88983|STX8_MOUSE Syntaxin-8 OS=Mus musculus OX=10090 GN=Stx8 PE=1 SV=1	4	sp|O88983|STX8_MOUSE Syntaxin-8 OS=Mus musculus OX=10090 GN=Stx8 PE=1 SV=1	20223.9	17001	22911.2	17188.9	16662.2	18727.6	18772.1	19660.7	17463.7	17261.7	19791.4	19801.6	18706.4	18749.8	18627.6	0.145189	0.0688408	0.0757613	0.00810531	-0.00415339	0.619035	0.672789
sp|O88986|KBL_MOUSE 2-amino-3-ketobutyrate coenzyme A ligase, mitochondrial OS=Mus musculus OX=10090 GN=Gcat PE=1 SV=2	O88986	Gcat	sp|O88986|KBL_MOUSE 2-amino-3-ketobutyrate coenzyme A ligase, mitochondrial OS=Mus musculus OX=10090 GN=Gcat PE=1 SV=2	5	sp|O88986|KBL_MOUSE 2-amino-3-ketobutyrate coenzyme A ligase, mitochondrial OS=Mus musculus OX=10090 GN=Gcat PE=1 SV=2	39144.6	34475.4	45472.8	39085.7	27766.8	33568.5	35798.5	35869.9	37605.2	34092	35218.6	39435.8	39115.2	34683.5	36411.9	0.114226	0.114554	0.0655381	-0.174222	-0.104092	0.0605412	0.29741
sp|O88990|ACTN3_MOUSE Alpha-actinin-3 OS=Mus musculus OX=10090 GN=Actn3 PE=2 SV=1	O88990	Actn3	sp|O88990|ACTN3_MOUSE Alpha-actinin-3 OS=Mus musculus OX=10090 GN=Actn3 PE=2 SV=1	29	sp|O88990|ACTN3_MOUSE Alpha-actinin-3 OS=Mus musculus OX=10090 GN=Actn3 PE=2 SV=1	2.18909e+06	2.11809e+06	827730	624882	663147	875902	565625	882461	823912	651537	563769	234072	1.47291e+06	769524	607653	0.575507	0.211576	0.43576	-0.796876	-1.12745	0.0964254	0.0369854
sp|O89017|LGMN_MOUSE Legumain OS=Mus musculus OX=10090 GN=Lgmn PE=1 SV=1	O89017	Lgmn	sp|O89017|LGMN_MOUSE Legumain OS=Mus musculus OX=10090 GN=Lgmn PE=1 SV=1	2	sp|O89017|LGMN_MOUSE Legumain OS=Mus musculus OX=10090 GN=Lgmn PE=1 SV=1	30695	32143	40724.8	29188.8	42412.5	30389.2	35903.6	45444.7	51179.3	31611.5	45016.3	40579.1	31419	39158	42797.7	0.155699	0.17475	0.195532	0.313052	0.444336	0.199656	0.0717056
sp|O89020|AFAM_MOUSE Afamin OS=Mus musculus OX=10090 GN=Afm PE=1 SV=2	O89020	Afm	sp|O89020|AFAM_MOUSE Afamin OS=Mus musculus OX=10090 GN=Afm PE=1 SV=2	3	sp|O89020|AFAM_MOUSE Afamin OS=Mus musculus OX=10090 GN=Afm PE=1 SV=2	82622.3	80928.5	100139	75020.5	47331.1	57135.7	74010.1	62972.9	67697.9	76957.6	68617.8	89914.6	81775.4	60054.3	72787.7	0.127666	0.1848	0.135787	-0.447027	-0.170265	0.00823377	0.222374
sp|O89023|TPP1_MOUSE Tripeptidyl-peptidase 1 OS=Mus musculus OX=10090 GN=Tpp1 PE=1 SV=2	O89023	Tpp1	sp|O89023|TPP1_MOUSE Tripeptidyl-peptidase 1 OS=Mus musculus OX=10090 GN=Tpp1 PE=1 SV=2	3	sp|O89023|TPP1_MOUSE Tripeptidyl-peptidase 1 OS=Mus musculus OX=10090 GN=Tpp1 PE=1 SV=2	50667.3	55024.6	65260	53673.4	53341.4	56270.8	62452.2	63246.1	51136.8	54468.9	60679.4	59053.5	54349	59361.5	56761.2	0.112837	0.0816987	0.0772171	0.125429	0.0615867	0.51183	0.938071
sp|O89032|SPD2A_MOUSE SH3 and PX domain-containing protein 2A OS=Mus musculus OX=10090 GN=Sh3pxd2a PE=1 SV=2	O89032	Sh3pxd2a	sp|O89032|SPD2A_MOUSE SH3 and PX domain-containing protein 2A OS=Mus musculus OX=10090 GN=Sh3pxd2a PE=1 SV=2	1	sp|O89032|SPD2A_MOUSE SH3 and PX domain-containing protein 2A OS=Mus musculus OX=10090 GN=Sh3pxd2a PE=1 SV=2	1337.86	1000.14	1730.32	1619.19	1310.31	1393.41	1561.67	1448.85	1303.35	835.331	1544.34	1478.13	1478.53	1421.13	1390.74	0.229331	0.0738047	0.247919	-0.050838	-0.0846025	0.836631	0.540333
sp|O89051|ITM2B_MOUSE Integral membrane protein 2B OS=Mus musculus OX=10090 GN=Itm2b PE=1 SV=1	O89051	Itm2b	sp|O89051|ITM2B_MOUSE Integral membrane protein 2B OS=Mus musculus OX=10090 GN=Itm2b PE=1 SV=1	2	sp|O89051|ITM2B_MOUSE Integral membrane protein 2B OS=Mus musculus OX=10090 GN=Itm2b PE=1 SV=1	13854.7	13788.4	17376.5	13958.9	13463.2	13024.2	13252.2	22327.3	15982.9	12834.2	15270.6	14004.9	13906.8	13357.7	14637.7	0.119093	0.29284	0.0958306	-0.0581487	0.0725653	0.826534	0.856624
sp|O89053|COR1A_MOUSE Coronin-1A OS=Mus musculus OX=10090 GN=Coro1a PE=1 SV=5	O89053	Coro1a	sp|O89053|COR1A_MOUSE Coronin-1A OS=Mus musculus OX=10090 GN=Coro1a PE=1 SV=5	4	sp|O89053|COR1A_MOUSE Coronin-1A OS=Mus musculus OX=10090 GN=Coro1a PE=1 SV=5	20777.8	21504.8	28054.5	24490.4	24629.1	22500.8	22675.7	28561.1	32962.3	24339.8	31552.4	43381.7	22997.6	23652.4	32257.4	0.139782	0.114537	0.23745	0.042318	0.490846	0.654998	0.028301
sp|O89079|COPE_MOUSE Coatomer subunit epsilon OS=Mus musculus OX=10090 GN=Cope PE=1 SV=3	O89079	Cope	sp|O89079|COPE_MOUSE Coatomer subunit epsilon OS=Mus musculus OX=10090 GN=Cope PE=1 SV=3	1	sp|O89079|COPE_MOUSE Coatomer subunit epsilon OS=Mus musculus OX=10090 GN=Cope PE=1 SV=3	7995.6	8062.8	13710.2	11070.1	8911.33	6821.12	8768.38	9104.04	10068.1	9029.92	10530.6	8759.41	9566.44	8839.85	9549.01	0.268268	0.126451	0.0875244	-0.0959617	0.0132801	0.208539	0.759796
sp|O89084|PDE4A_MOUSE cAMP-specific 3',5'-cyclic phosphodiesterase 4A OS=Mus musculus OX=10090 GN=Pde4a PE=1 SV=2	O89084	Pde4a	sp|O89084|PDE4A_MOUSE cAMP-specific 3',5'-cyclic phosphodiesterase 4A OS=Mus musculus OX=10090 GN=Pde4a PE=1 SV=2	1	sp|O89084|PDE4A_MOUSE cAMP-specific 3',5'-cyclic phosphodiesterase 4A OS=Mus musculus OX=10090 GN=Pde4a PE=1 SV=2	3807.32	2464.86	2683.53	2524.64	2390.84	2289.18	2890.35	2737.7	1894.63	2426.55	2448.7	2420.66	2604.09	2564.27	2423.61	0.220062	0.110101	0.117051	-0.0248645	-0.102952	0.382524	0.0806976
sp|O89086|RBM3_MOUSE RNA-binding protein 3 OS=Mus musculus OX=10090 GN=Rbm3 PE=1 SV=1	O89086	Rbm3	sp|O89086|RBM3_MOUSE RNA-binding protein 3 OS=Mus musculus OX=10090 GN=Rbm3 PE=1 SV=1	4	sp|O89086|RBM3_MOUSE RNA-binding protein 3 OS=Mus musculus OX=10090 GN=Rbm3 PE=1 SV=1	42890	43597.9	52725.9	45466.1	38517.7	36580.2	43469	44754.1	44624.7	35389.9	47076.3	44511.3	44532	40993.4	44568	0.0975455	0.0956641	0.11993	-0.12177	0.00148303	0.114968	0.350087
sp|O89090|SP1_MOUSE Transcription factor Sp1 OS=Mus musculus OX=10090 GN=Sp1 PE=1 SV=2	O89090	Sp1	sp|O89090|SP1_MOUSE Transcription factor Sp1 OS=Mus musculus OX=10090 GN=Sp1 PE=1 SV=2	2	sp|O89090|SP1_MOUSE Transcription factor Sp1 OS=Mus musculus OX=10090 GN=Sp1 PE=1 SV=2	26510.2	30312.2	34041.1	29867.7	30744.5	25260.7	29106.9	32856.4	31779.5	28979.3	32221.7	31815.7	30090	29925.7	31797.6	0.1021	0.108891	0.047865	-0.00839977	0.0796731	0.760947	0.570927
sp|O89103|C1QR1_MOUSE Complement component C1q receptor OS=Mus musculus OX=10090 GN=Cd93 PE=1 SV=1	O89103	Cd93	sp|O89103|C1QR1_MOUSE Complement component C1q receptor OS=Mus musculus OX=10090 GN=Cd93 PE=1 SV=1	2	sp|O89103|C1QR1_MOUSE Complement component C1q receptor OS=Mus musculus OX=10090 GN=Cd93 PE=1 SV=1	14455.4	14345.9	21881.6	14094.5	13515.9	15485.3	15441.1	16068.1	15654	13139.5	16375.2	17109.2	14400.6	15463.2	16014.6	0.234311	0.0734944	0.110825	0.102719	0.1529	0.624927	0.816244
sp|O89104|SYPL2_MOUSE Synaptophysin-like protein 2 OS=Mus musculus OX=10090 GN=Sypl2 PE=1 SV=1	O89104	Sypl2	sp|O89104|SYPL2_MOUSE Synaptophysin-like protein 2 OS=Mus musculus OX=10090 GN=Sypl2 PE=1 SV=1	5	sp|O89104|SYPL2_MOUSE Synaptophysin-like protein 2 OS=Mus musculus OX=10090 GN=Sypl2 PE=1 SV=1	80279.7	66687	94068.1	72969	72042	79755.5	69771.2	82526.9	74129.8	65719.9	68512.6	75894.2	76624.4	75898.7	71321.2	0.149947	0.080071	0.0668958	-0.0139487	-0.102948	0.754796	0.26559
sp|O89112|LANC1_MOUSE Glutathione S-transferase LANCL1 OS=Mus musculus OX=10090 GN=Lancl1 PE=1 SV=1	O89112	Lancl1	sp|O89112|LANC1_MOUSE Glutathione S-transferase LANCL1 OS=Mus musculus OX=10090 GN=Lancl1 PE=1 SV=1	6	sp|O89112|LANC1_MOUSE Glutathione S-transferase LANCL1 OS=Mus musculus OX=10090 GN=Lancl1 PE=1 SV=1	54130.8	53307.9	65568.9	48543.7	50701.8	58404.1	62963.5	54306.2	51445.2	60337	52916.4	56545.2	53719.4	56355.1	54730.8	0.13036	0.0933869	0.0719119	0.068193	0.0261595	0.761348	0.96999
sp|O89114|DNJB5_MOUSE DnaJ homolog subfamily B member 5 OS=Mus musculus OX=10090 GN=Dnajb5 PE=2 SV=1	O89114	Dnajb5	sp|O89114|DNJB5_MOUSE DnaJ homolog subfamily B member 5 OS=Mus musculus OX=10090 GN=Dnajb5 PE=2 SV=1	8	sp|O89114|DNJB5_MOUSE DnaJ homolog subfamily B member 5 OS=Mus musculus OX=10090 GN=Dnajb5 PE=2 SV=1	218853	217856	236746	220539	203803	202307	220210	182357	210013	190291	217670	201245	219696	203055	205629	0.0398259	0.0766653	0.0574937	-0.113636	-0.0957827	0.102964	0.105266
sp|O89116|VTI1A_MOUSE Vesicle transport through interaction with t-SNAREs homolog 1A OS=Mus musculus OX=10090 GN=Vti1a PE=1 SV=1	O89116	Vti1a	sp|O89116|VTI1A_MOUSE Vesicle transport through interaction with t-SNAREs homolog 1A OS=Mus musculus OX=10090 GN=Vti1a PE=1 SV=1	1	sp|O89116|VTI1A_MOUSE Vesicle transport through interaction with t-SNAREs homolog 1A OS=Mus musculus OX=10090 GN=Vti1a PE=1 SV=1	2518.34	2477.76	2619.45	2526.32	2257.6	2431.65	2526.28	3057.9	2481.5	2029.82	2678.63	2477.23	2522.33	2478.97	2479.36	0.02362	0.134254	0.113604	-0.0252779	-0.0247852	0.925497	0.430043
sp|P00158|CYB_MOUSE Cytochrome b OS=Mus musculus OX=10090 GN=Mt-Cyb PE=1 SV=1	P00158	Mt-Cyb	sp|P00158|CYB_MOUSE Cytochrome b OS=Mus musculus OX=10090 GN=Mt-Cyb PE=1 SV=1	2	sp|P00158|CYB_MOUSE Cytochrome b OS=Mus musculus OX=10090 GN=Mt-Cyb PE=1 SV=1	420610	412991	516550	468368	379326	427594	382282	434081	387270	391797	394063	469987	444489	404938	392930	0.105595	0.0715413	0.0963355	-0.134624	-0.175798	0.134601	0.185948
sp|P00329|ADH1_MOUSE Alcohol dehydrogenase 1 OS=Mus musculus OX=10090 GN=Adh1 PE=1 SV=2	P00329	Adh1	sp|P00329|ADH1_MOUSE Alcohol dehydrogenase 1 OS=Mus musculus OX=10090 GN=Adh1 PE=1 SV=2	3	sp|P00329|ADH1_MOUSE Alcohol dehydrogenase 1 OS=Mus musculus OX=10090 GN=Adh1 PE=1 SV=2	95859.6	77246.3	104730	88292.6	93740.3	78016.9	80914.9	86457.8	81832.8	66916.5	83848.3	80687.2	92076.1	83686.3	81260	0.127329	0.0816551	0.0984998	-0.137407	-0.179098	0.365084	0.0872929
sp|P00405|COX2_MOUSE Cytochrome c oxidase subunit 2 OS=Mus musculus OX=10090 GN=Mtco2 PE=1 SV=1	P00405	Mtco2	sp|P00405|COX2_MOUSE Cytochrome c oxidase subunit 2 OS=Mus musculus OX=10090 GN=Mtco2 PE=1 SV=1	6	sp|P00405|COX2_MOUSE Cytochrome c oxidase subunit 2 OS=Mus musculus OX=10090 GN=Mtco2 PE=1 SV=1	8.29511e+06	7.97352e+06	1.0306e+07	8.78543e+06	7.91173e+06	8.50094e+06	8.37039e+06	9.60741e+06	8.45355e+06	8.35992e+06	8.31996e+06	9.13752e+06	8.54027e+06	8.43566e+06	8.40674e+06	0.116831	0.0836335	0.0448146	-0.0172294	-0.0221634	0.731456	0.68138
sp|P00416|COX3_MOUSE Cytochrome c oxidase subunit 3 OS=Mus musculus OX=10090 GN=mt-Co3 PE=1 SV=2	P00416	mt-Co3	sp|P00416|COX3_MOUSE Cytochrome c oxidase subunit 3 OS=Mus musculus OX=10090 GN=mt-Co3 PE=1 SV=2	1	sp|P00416|COX3_MOUSE Cytochrome c oxidase subunit 3 OS=Mus musculus OX=10090 GN=mt-Co3 PE=1 SV=2	67704.4	64102.8	90578.8	74901.9	73473.5	75170	64973.5	83082.7	75992.6	70519	68836.1	81782.1	71303.2	74321.7	73255.8	0.157839	0.100133	0.0788793	0.0615635	0.0398083	0.972199	0.942355
sp|P00493|HPRT_MOUSE Hypoxanthine-guanine phosphoribosyltransferase OS=Mus musculus OX=10090 GN=Hprt1 PE=1 SV=3	P00493	Hprt1	sp|P00493|HPRT_MOUSE Hypoxanthine-guanine phosphoribosyltransferase OS=Mus musculus OX=10090 GN=Hprt1 PE=1 SV=3	3	sp|P00493|HPRT_MOUSE Hypoxanthine-guanine phosphoribosyltransferase OS=Mus musculus OX=10090 GN=Hprt1 PE=1 SV=3	25826.5	26069.6	35587.9	24649.1	23068.3	28845.6	29165.1	32966.8	28532.3	26644.7	31679	31277.6	25948.1	29005.3	29905	0.181016	0.14321	0.080585	0.160684	0.203253	0.849405	0.505201
sp|P00520|ABL1_MOUSE Tyrosine-protein kinase ABL1 OS=Mus musculus OX=10090 GN=Abl1 PE=1 SV=3	P00520	Abl1	sp|P00520|ABL1_MOUSE Tyrosine-protein kinase ABL1 OS=Mus musculus OX=10090 GN=Abl1 PE=1 SV=3	1	sp|P00520|ABL1_MOUSE Tyrosine-protein kinase ABL1 OS=Mus musculus OX=10090 GN=Abl1 PE=1 SV=3	1719.87	1794.62	2032.95	1721.42	1412.56	2268.1	1767.17	1501.23	1472.87	1770.31	1454.99	1252.52	1758.02	1634.2	1463.93	0.0814374	0.221402	0.143365	-0.109849	-0.263822	0.574255	0.0288329
sp|P00848|ATP6_MOUSE ATP synthase subunit a OS=Mus musculus OX=10090 GN=Mtatp6 PE=1 SV=1	P00848	Mtatp6	sp|P00848|ATP6_MOUSE ATP synthase subunit a OS=Mus musculus OX=10090 GN=Mtatp6 PE=1 SV=1	1	sp|P00848|ATP6_MOUSE ATP synthase subunit a OS=Mus musculus OX=10090 GN=Mtatp6 PE=1 SV=1	259385	195990	432193	256923	276237	350740	200250	340640	340708	312572	230443	322279	258154	308438	317426	0.355438	0.237975	0.161816	0.248861	0.298035	0.830155	0.614697
sp|P00920|CAH2_MOUSE Carbonic anhydrase 2 OS=Mus musculus OX=10090 GN=Ca2 PE=1 SV=4	P00920	Ca2	sp|P00920|CAH2_MOUSE Carbonic anhydrase 2 OS=Mus musculus OX=10090 GN=Ca2 PE=1 SV=4	7	sp|P00920|CAH2_MOUSE Carbonic anhydrase 2 OS=Mus musculus OX=10090 GN=Ca2 PE=1 SV=4	587533	602331	730092	689056	470458	538990	665817	602923	635348	549236	535184	598438	645693	570957	573837	0.105086	0.147367	0.0794307	-0.176471	-0.168273	0.142473	0.11937
sp|P01027|CO3_MOUSE Complement C3 OS=Mus musculus OX=10090 GN=C3 PE=1 SV=3	P01027	C3	sp|P01027|CO3_MOUSE Complement C3 OS=Mus musculus OX=10090 GN=C3 PE=1 SV=3	45	sp|P01027|CO3_MOUSE Complement C3 OS=Mus musculus OX=10090 GN=C3 PE=1 SV=3	869193	926526	1.10539e+06	799114	724101	933426	846563	1.12358e+06	865165	938455	876178	1.05528e+06	897859	889995	907317	0.141641	0.185283	0.0933836	-0.0136769	0.0150023	0.813633	0.869121
sp|P01029|CO4B_MOUSE Complement C4-B OS=Mus musculus OX=10090 GN=C4b PE=1 SV=3	P01029	C4b	sp|P01029|CO4B_MOUSE Complement C4-B OS=Mus musculus OX=10090 GN=C4b PE=1 SV=3	3	sp|P01029|CO4B_MOUSE Complement C4-B OS=Mus musculus OX=10090 GN=C4b PE=1 SV=3	48181	41362.9	59824	52818.1	23856.7	43936.9	40184	52967.4	54527.3	50659.4	46821.5	55770.9	50499.6	42060.5	52593.4	0.15374	0.302376	0.0779687	-0.263721	0.0591559	0.141906	0.691662
sp|P01592|IGJ_MOUSE Immunoglobulin J chain OS=Mus musculus OX=10090 GN=Jchain PE=1 SV=4	P01592	Jchain	sp|P01592|IGJ_MOUSE Immunoglobulin J chain OS=Mus musculus OX=10090 GN=Jchain PE=1 SV=4	1	sp|P01592|IGJ_MOUSE Immunoglobulin J chain OS=Mus musculus OX=10090 GN=Jchain PE=1 SV=4	4492.67	7363.63	5809.04	5122.88	14214.8	6190.06	6565.77	12237	5594.9	7262.15	6711.19	6669.82	5465.96	9401.4	6690.51	0.21665	0.411981	0.106328	0.716445	0.294481	0.0367383	0.186308
sp|P01631|KV2A7_MOUSE Ig kappa chain V-II region 26-10 OS=Mus musculus OX=10090 PE=1 SV=1	P01631	NA	sp|P01631|KV2A7_MOUSE Ig kappa chain V-II region 26-10 OS=Mus musculus OX=10090 PE=1 SV=1	1	sp|P01631|KV2A7_MOUSE Ig kappa chain V-II region 26-10 OS=Mus musculus OX=10090 PE=1 SV=1	24150.9	32284.4	37701.9	21702.3	19174.1	23076.8	22697	47069.4	20355.7	43683.2	16912.4	26753.6	28217.6	22886.9	23554.6	0.254743	0.458178	0.44166	-0.286985	-0.258875	0.716928	0.591839
sp|P01635|KV5A3_MOUSE Ig kappa chain V-V region K2 (Fragment) OS=Mus musculus OX=10090 PE=1 SV=1	P01635	NA	sp|P01635|KV5A3_MOUSE Ig kappa chain V-V region K2 (Fragment) OS=Mus musculus OX=10090 PE=1 SV=1	1	sp|P01635|KV5A3_MOUSE Ig kappa chain V-V region K2 (Fragment) OS=Mus musculus OX=10090 PE=1 SV=1	20981.8	23412.1	21022.9	28403.1	31781.2	30863.7	30519.4	27426.3	16611.9	69303.5	13098.3	18840.8	22217.5	30691.6	17726.4	0.14875	0.062717	0.905011	0.468212	-0.326568	0.009256	0.980777
sp|P01660|KV3A8_MOUSE Ig kappa chain V-III region PC 3741/TEPC 111 OS=Mus musculus OX=10090 PE=1 SV=1	P01660	NA	sp|P01660|KV3A8_MOUSE Ig kappa chain V-III region PC 3741/TEPC 111 OS=Mus musculus OX=10090 PE=1 SV=1	1	sp|P01660|KV3A8_MOUSE Ig kappa chain V-III region PC 3741/TEPC 111 OS=Mus musculus OX=10090 PE=1 SV=1	1423.89	980.113	1867.33	1374.93	908.447	1072.24	2127.06	1177.27	1938.01	3500.73	874.366	2088.45	1399.41	1124.76	2013.23	0.257182	0.415115	0.513558	-0.316557	0.523907	0.630083	0.277069
sp|P01680|KV4A1_MOUSE Ig kappa chain V-IV region S107B OS=Mus musculus OX=10090 PE=4 SV=1	P01680	NA	sp|P01680|KV4A1_MOUSE Ig kappa chain V-IV region S107B OS=Mus musculus OX=10090 PE=4 SV=1	1	sp|P01680|KV4A1_MOUSE Ig kappa chain V-IV region S107B OS=Mus musculus OX=10090 PE=4 SV=1	3190.29	2242.65	3378.22	2909.68	2094.55	1250.42	2532.34	2092.6	2133.26	2529.61	1103.54	3373.17	3049.99	2093.57	2331.43	0.169669	0.269114	0.41233	-0.541306	-0.391287	0.0261194	0.182673
sp|P01723|LV1A_MOUSE Ig lambda-1 chain V region OS=Mus musculus OX=10090 PE=1 SV=2;sp|P01726|LV1D_MOUSE Ig lambda-1 chain V region H2020 OS=Mus musculus OX=10090 PE=1 SV=1;sp|P01727|LV1E_MOUSE Ig lambda-1 chain V region S43 OS=Mus musculus OX=10090 PE=1 SV=1	P01723	NA	sp|P01723|LV1A_MOUSE Ig lambda-1 chain V region OS=Mus musculus OX=10090 PE=1 SV=2;sp|P01726|LV1D_MOUSE Ig lambda-1 chain V region H2020 OS=Mus musculus OX=10090 PE=1 SV=1;sp|P01727|LV1E_MOUSE Ig lambda-1 chain V region S43 OS=Mus musculus OX=10090 PE=1 SV=1	1	sp|P01723|LV1A_MOUSE Ig lambda-1 chain V region OS=Mus musculus OX=10090 PE=1 SV=2;sp|P01726|LV1D_MOUSE Ig lambda-1 chain V region H2020 OS=Mus musculus OX=10090 PE=1 SV=1;sp|P01727|LV1E_MOUSE Ig lambda-1 chain V region S43 OS=Mus musculus OX=10090 PE=1 SV=1	36196.9	51888.3	49551.7	63516.9	38263.2	36517.2	43192.1	47788.3	22848.4	48530.4	27538.8	51166.5	50720	40727.7	38034.6	0.222817	0.122806	0.383863	-0.318809	-0.471994	0.158915	0.131016
sp|P01754|HVM10_MOUSE Ig heavy chain V region 1-62-3 OS=Mus musculus OX=10090 GN=Ighv1-62-3 PE=4 SV=2;sp|P06328|HVM49_MOUSE Ig heavy chain V region 1-72 OS=Mus musculus OX=10090 GN=Ighv1-72 PE=1 SV=2	P01754	Ighv1-62-3	sp|P01754|HVM10_MOUSE Ig heavy chain V region 1-62-3 OS=Mus musculus OX=10090 GN=Ighv1-62-3 PE=4 SV=2;sp|P06328|HVM49_MOUSE Ig heavy chain V region 1-72 OS=Mus musculus OX=10090 GN=Ighv1-72 PE=1 SV=2	1	sp|P01754|HVM10_MOUSE Ig heavy chain V region 1-62-3 OS=Mus musculus OX=10090 GN=Ighv1-62-3 PE=4 SV=2;sp|P06328|HVM49_MOUSE Ig heavy chain V region 1-72 OS=Mus musculus OX=10090 GN=Ighv1-72 PE=1 SV=2	2719.63	1207.1	3460.19	1197.18	2304.84	1490.84	2075.24	3139.4	2105.26	2423.3	1349.23	2090.14	1963.37	2190.04	2097.7	0.527052	0.303361	0.228517	0.271493	0.211317	0.64775	0.957509
sp|P01831|THY1_MOUSE Thy-1 membrane glycoprotein OS=Mus musculus OX=10090 GN=Thy1 PE=1 SV=1	P01831	Thy1	sp|P01831|THY1_MOUSE Thy-1 membrane glycoprotein OS=Mus musculus OX=10090 GN=Thy1 PE=1 SV=1	1	sp|P01831|THY1_MOUSE Thy-1 membrane glycoprotein OS=Mus musculus OX=10090 GN=Thy1 PE=1 SV=1	2289.61	1816.08	2361.1	2650.3	2386.08	1748.88	2269.38	2104.83	3324.43	1932.7	2408.77	1823.44	2325.36	2187.11	2170.74	0.151774	0.130402	0.288202	-0.0892795	-0.107822	0.507365	0.886038
sp|P01837|IGKC_MOUSE Immunoglobulin kappa constant OS=Mus musculus OX=10090 GN=Igkc PE=1 SV=2	P01837	Igkc	sp|P01837|IGKC_MOUSE Immunoglobulin kappa constant OS=Mus musculus OX=10090 GN=Igkc PE=1 SV=2	3	sp|P01837|IGKC_MOUSE Immunoglobulin kappa constant OS=Mus musculus OX=10090 GN=Igkc PE=1 SV=2	38318.9	35103.5	48133.7	33594.5	33235.4	21870.6	31311.3	40420.8	29847.6	45925.1	26716.7	33813.8	36711.2	32273.3	31830.7	0.168475	0.240985	0.246991	-0.185133	-0.207223	0.138326	0.290294
sp|P01843|LAC1_MOUSE Ig lambda-1 chain C region OS=Mus musculus OX=10090 PE=1 SV=1	P01843	NA	sp|P01843|LAC1_MOUSE Ig lambda-1 chain C region OS=Mus musculus OX=10090 PE=1 SV=1	1	sp|P01843|LAC1_MOUSE Ig lambda-1 chain C region OS=Mus musculus OX=10090 PE=1 SV=1	12076.6	18026.5	15976.6	25470.5	13911.2	11038.2	14530.3	13044.4	5986.84	13210	9052.39	19942.5	17001.5	13477.8	11131.2	0.314494	0.115948	0.501193	-0.333196	-0.634038	0.0853665	0.108461
sp|P01864|GCAB_MOUSE Ig gamma-2A chain C region secreted form OS=Mus musculus OX=10090 PE=1 SV=1	P01864	NA	sp|P01864|GCAB_MOUSE Ig gamma-2A chain C region secreted form OS=Mus musculus OX=10090 PE=1 SV=1	4	sp|P01864|GCAB_MOUSE Ig gamma-2A chain C region secreted form OS=Mus musculus OX=10090 PE=1 SV=1	143960	77326.9	160819	80269.5	61662.8	45641.7	91832.5	120841	66363.3	230213	38286.7	133031	112115	76747.7	99697.1	0.3725	0.416158	0.729322	-0.514523	-0.194188	0.149199	0.687291
sp|P01867|IGG2B_MOUSE Ig gamma-2B chain C region OS=Mus musculus OX=10090 GN=Igh-3 PE=1 SV=3	P01867	Igh-3	sp|P01867|IGG2B_MOUSE Ig gamma-2B chain C region OS=Mus musculus OX=10090 GN=Igh-3 PE=1 SV=3	1	sp|P01867|IGG2B_MOUSE Ig gamma-2B chain C region OS=Mus musculus OX=10090 GN=Igh-3 PE=1 SV=3	10198.4	6097.45	10139.3	7086.21	3885.75	4789	6665.06	6913.92	3940.31	18301.5	5107.86	8607.41	8612.77	5727.03	6857.64	0.251113	0.263594	0.724994	-0.585282	-0.354303	0.0319201	0.786193
sp|P01868|IGHG1_MOUSE Ig gamma-1 chain C region secreted form OS=Mus musculus OX=10090 GN=Ighg1 PE=1 SV=1;sp|P01869|IGH1M_MOUSE Ig gamma-1 chain C region, membrane-bound form OS=Mus musculus OX=10090 GN=Ighg1 PE=1 SV=2	P01868	Ighg1	sp|P01868|IGHG1_MOUSE Ig gamma-1 chain C region secreted form OS=Mus musculus OX=10090 GN=Ighg1 PE=1 SV=1;sp|P01869|IGH1M_MOUSE Ig gamma-1 chain C region, membrane-bound form OS=Mus musculus OX=10090 GN=Ighg1 PE=1 SV=2	1	sp|P01868|IGHG1_MOUSE Ig gamma-1 chain C region secreted form OS=Mus musculus OX=10090 GN=Ighg1 PE=1 SV=1;sp|P01869|IGH1M_MOUSE Ig gamma-1 chain C region, membrane-bound form OS=Mus musculus OX=10090 GN=Ighg1 PE=1 SV=2	10309.5	12066.4	20162.2	14775	6647.94	9008.46	6888.31	12199	9892.99	32763.8	9416.42	14271.1	13420.7	7948.38	12082.1	0.300191	0.295997	0.663462	-0.761288	-0.168287	0.018048	0.885804
sp|P01872|IGHM_MOUSE Immunoglobulin heavy constant mu OS=Mus musculus OX=10090 GN=Ighm PE=1 SV=2	P01872	Ighm	sp|P01872|IGHM_MOUSE Immunoglobulin heavy constant mu OS=Mus musculus OX=10090 GN=Ighm PE=1 SV=2	5	sp|P01872|IGHM_MOUSE Immunoglobulin heavy constant mu OS=Mus musculus OX=10090 GN=Ighm PE=1 SV=2	462269	369327	516316	386865	225395	402400	519534	306593	428786	464733	226848	608232	424567	354497	446760	0.157396	0.34862	0.363987	-0.267805	0.0780472	0.231767	0.784502
sp|P01878|IGHA_MOUSE Ig alpha chain C region OS=Mus musculus OX=10090 PE=1 SV=1	P01878	NA	sp|P01878|IGHA_MOUSE Ig alpha chain C region OS=Mus musculus OX=10090 PE=1 SV=1	1	sp|P01878|IGHA_MOUSE Ig alpha chain C region OS=Mus musculus OX=10090 PE=1 SV=1	6482.71	24703.1	13397.4	8147.88	60317	14598.1	8920.01	43003.9	14240.2	16436.3	17091.5	7430.58	10772.6	28801	15338.2	0.624003	0.763431	0.320128	1.2619	0.550204	0.13215	0.668538
sp|P01887|B2MG_MOUSE Beta-2-microglobulin OS=Mus musculus OX=10090 GN=B2m PE=1 SV=2	P01887	B2m	sp|P01887|B2MG_MOUSE Beta-2-microglobulin OS=Mus musculus OX=10090 GN=B2m PE=1 SV=2	1	sp|P01887|B2MG_MOUSE Beta-2-microglobulin OS=Mus musculus OX=10090 GN=B2m PE=1 SV=2	17028.7	17233.6	21643	20375.4	14922.6	16748.3	19987.4	19669.3	23044.8	18068.3	18376.6	24065.6	18804.5	18208.8	20710.7	0.120583	0.136063	0.14886	-0.046051	0.135125	0.450919	0.350022
sp|P01898|HA10_MOUSE H-2 class I histocompatibility antigen, Q10 alpha chain OS=Mus musculus OX=10090 GN=H2-Q10 PE=1 SV=3	P01898	H2-Q10	sp|P01898|HA10_MOUSE H-2 class I histocompatibility antigen, Q10 alpha chain OS=Mus musculus OX=10090 GN=H2-Q10 PE=1 SV=3	1	sp|P01898|HA10_MOUSE H-2 class I histocompatibility antigen, Q10 alpha chain OS=Mus musculus OX=10090 GN=H2-Q10 PE=1 SV=3	31387.2	38910.1	41750.2	39558.8	29024.1	36687	44485.9	43230.6	38501.7	33217.2	33609.5	43252.7	39234.4	39958.8	36055.6	0.118984	0.185089	0.127293	0.0215897	-0.125177	0.972162	0.813478
sp|P01899|HA11_MOUSE H-2 class I histocompatibility antigen, D-B alpha chain OS=Mus musculus OX=10090 GN=H2-D1 PE=1 SV=2	P01899	H2-D1	sp|P01899|HA11_MOUSE H-2 class I histocompatibility antigen, D-B alpha chain OS=Mus musculus OX=10090 GN=H2-D1 PE=1 SV=2	2	sp|P01899|HA11_MOUSE H-2 class I histocompatibility antigen, D-B alpha chain OS=Mus musculus OX=10090 GN=H2-D1 PE=1 SV=2	15679.2	15268	19316.1	18459.5	16959.6	16806.4	21441.4	22907.8	17293	16842.8	17522.2	20060.4	17069.4	19200.5	17407.6	0.116933	0.159446	0.0807759	0.164641	0.0330759	0.213838	0.536415
sp|P01901|HA1B_MOUSE H-2 class I histocompatibility antigen, K-B alpha chain OS=Mus musculus OX=10090 GN=H2-K1 PE=1 SV=1	P01901	H2-K1	sp|P01901|HA1B_MOUSE H-2 class I histocompatibility antigen, K-B alpha chain OS=Mus musculus OX=10090 GN=H2-K1 PE=1 SV=1	3	sp|P01901|HA1B_MOUSE H-2 class I histocompatibility antigen, K-B alpha chain OS=Mus musculus OX=10090 GN=H2-K1 PE=1 SV=1	29305.2	38000.6	39276.8	40646.7	34742.1	39823.4	52571.1	51995.2	37087.4	39534.5	35499	43395.9	38638.7	45909.3	38311	0.139016	0.198927	0.0884363	0.236147	-0.01283	0.129998	0.485731
sp|P01921|HB2D_MOUSE H-2 class II histocompatibility antigen, A-D beta chain OS=Mus musculus OX=10090 GN=H2-Ab1 PE=1 SV=1;sp|P06342|HB2Q_MOUSE H-2 class II histocompatibility antigen, A-Q beta chain OS=Mus musculus OX=10090 GN=H2-Ab1 PE=1 SV=1;sp|P06343|HB2K_MOUSE H-2 class II histocompatibility antigen, A-K beta chain OS=Mus musculus OX=10090 GN=H2-Ab1 PE=1 SV=1;sp|P06344|HB2U_MOUSE H-2 class II…	P01921	H2-Ab1	sp|P01921|HB2D_MOUSE H-2 class II histocompatibility antigen, A-D beta chain OS=Mus musculus OX=10090 GN=H2-Ab1 PE=1 SV=1;sp|P06342|HB2Q_MOUSE H-2 class II histocompatibility antigen, A-Q beta chain OS=Mus musculus OX=10090 GN=H2-Ab1 PE=1 SV=1;sp|P06343|HB2K_MOUSE H-2 class II histocompatibility antigen, A-K beta chain OS=Mus musculus OX=10090 GN=H2-Ab1 PE=1 SV=1;sp|P06344|HB2U_MOUSE H-2 class II…	1	sp|P01921|HB2D_MOUSE H-2 class II histocompatibility antigen, A-D beta chain OS=Mus musculus OX=10090 GN=H2-Ab1 PE=1 SV=1;sp|P06342|HB2Q_MOUSE H-2 class II histocompatibility antigen, A-Q beta chain OS=Mus musculus OX=10090 GN=H2-Ab1 PE=1 SV=1;sp|P06343|HB2K_MOUSE H-2 class II histocompatibility antigen, A-K beta chain OS=Mus musculus OX=10090 GN=H2-Ab1 PE=1 SV=1;sp|P06344|HB2U_MOUSE H-2 class II…	367.426	367.426	1112.42	367.426	367.426	870.355	1104.21	1205.29	1353.82	367.426	942.086	1453.43	367.426	987.283	1147.95	0.672776	0.421277	0.479588	1.41582	1.61996	0.149057	0.111821
sp|P01942|HBA_MOUSE Hemoglobin subunit alpha OS=Mus musculus OX=10090 GN=Hba PE=1 SV=2	P01942	Hba	sp|P01942|HBA_MOUSE Hemoglobin subunit alpha OS=Mus musculus OX=10090 GN=Hba PE=1 SV=2	6	sp|P01942|HBA_MOUSE Hemoglobin subunit alpha OS=Mus musculus OX=10090 GN=Hba PE=1 SV=2	2.97699e+06	2.98407e+06	3.71517e+06	3.18457e+06	2.00194e+06	2.63495e+06	3.27065e+06	3.03981e+06	3.26449e+06	2.64464e+06	2.45754e+06	2.83757e+06	3.08432e+06	2.83738e+06	2.7411e+06	0.107902	0.203132	0.123427	-0.123311	-0.170326	0.143301	0.106684
sp|P02088|HBB1_MOUSE Hemoglobin subunit beta-1 OS=Mus musculus OX=10090 GN=Hbb-b1 PE=1 SV=2	P02088	Hbb-b1	sp|P02088|HBB1_MOUSE Hemoglobin subunit beta-1 OS=Mus musculus OX=10090 GN=Hbb-b1 PE=1 SV=2	8	sp|P02088|HBB1_MOUSE Hemoglobin subunit beta-1 OS=Mus musculus OX=10090 GN=Hbb-b1 PE=1 SV=2	7.77382e+06	7.16665e+06	1.02093e+07	8.46747e+06	5.19915e+06	6.92925e+06	7.72614e+06	8.0524e+06	8.64883e+06	7.38729e+06	6.28851e+06	7.42719e+06	8.12064e+06	7.3277e+06	7.40724e+06	0.15652	0.182822	0.129657	-0.149053	-0.131346	0.120947	0.228705
sp|P02301|H3C_MOUSE Histone H3.3C OS=Mus musculus OX=10090 GN=H3f3c PE=3 SV=3;sp|P84244|H33_MOUSE Histone H3.3 OS=Mus musculus OX=10090 GN=H3-3a PE=1 SV=2	P02301	H3f3c	sp|P02301|H3C_MOUSE Histone H3.3C OS=Mus musculus OX=10090 GN=H3f3c PE=3 SV=3;sp|P84244|H33_MOUSE Histone H3.3 OS=Mus musculus OX=10090 GN=H3-3a PE=1 SV=2	3	sp|P02301|H3C_MOUSE Histone H3.3C OS=Mus musculus OX=10090 GN=H3f3c PE=3 SV=3;sp|P84244|H33_MOUSE Histone H3.3 OS=Mus musculus OX=10090 GN=H3-3a PE=1 SV=2	105411	101199	67616.5	112129	148579	109943	93865.3	87895.5	120956	129790	126929	106959	103305	101904	123943	0.205328	0.248099	0.0838285	-0.0239023	0.262645	0.392416	0.0563221
sp|P02463|CO4A1_MOUSE Collagen alpha-1(IV) chain OS=Mus musculus OX=10090 GN=Col4a1 PE=1 SV=4	P02463	Col4a1	sp|P02463|CO4A1_MOUSE Collagen alpha-1(IV) chain OS=Mus musculus OX=10090 GN=Col4a1 PE=1 SV=4	2	sp|P02463|CO4A1_MOUSE Collagen alpha-1(IV) chain OS=Mus musculus OX=10090 GN=Col4a1 PE=1 SV=4	14189.7	16361.5	8448.46	18750.3	33906.5	22764.6	16309.2	14272.8	19696.7	20756.9	24822.6	14772.8	15275.6	19536.9	20226.8	0.305162	0.405144	0.206525	0.338666	0.408195	0.104385	0.0786771
sp|P02468|LAMC1_MOUSE Laminin subunit gamma-1 OS=Mus musculus OX=10090 GN=Lamc1 PE=1 SV=2	P02468	Lamc1	sp|P02468|LAMC1_MOUSE Laminin subunit gamma-1 OS=Mus musculus OX=10090 GN=Lamc1 PE=1 SV=2	36	sp|P02468|LAMC1_MOUSE Laminin subunit gamma-1 OS=Mus musculus OX=10090 GN=Lamc1 PE=1 SV=2	786557	871609	773353	1.05072e+06	1.22767e+06	1.06543e+06	919119	855542	937723	1.19214e+06	1.05654e+06	863103	829083	992273	997132	0.146751	0.162949	0.142141	0.257189	0.265603	0.153414	0.136975
sp|P02469|LAMB1_MOUSE Laminin subunit beta-1 OS=Mus musculus OX=10090 GN=Lamb1 PE=1 SV=3	P02469	Lamb1	sp|P02469|LAMB1_MOUSE Laminin subunit beta-1 OS=Mus musculus OX=10090 GN=Lamb1 PE=1 SV=3	31	sp|P02469|LAMB1_MOUSE Laminin subunit beta-1 OS=Mus musculus OX=10090 GN=Lamb1 PE=1 SV=3	1.02766e+06	1.15747e+06	1.00345e+06	1.32605e+06	1.42905e+06	1.21443e+06	1.02562e+06	1.01095e+06	1.14916e+06	1.20335e+06	1.31968e+06	982283	1.09257e+06	1.12002e+06	1.17625e+06	0.131091	0.167502	0.120546	0.0332131	0.108642	0.745517	0.719933
sp|P02535|K1C10_MOUSE Keratin, type I cytoskeletal 10 OS=Mus musculus OX=10090 GN=Krt10 PE=1 SV=3	P02535	Krt10	sp|P02535|K1C10_MOUSE Keratin, type I cytoskeletal 10 OS=Mus musculus OX=10090 GN=Krt10 PE=1 SV=3	7	sp|P02535|K1C10_MOUSE Keratin, type I cytoskeletal 10 OS=Mus musculus OX=10090 GN=Krt10 PE=1 SV=3	255245	181624	257389	253032	237974	373833	125564	378391	354013	272900	153722	398016	254138	305904	313457	0.155569	0.434645	0.364157	0.230999	0.290488	0.722791	0.413049
sp|P02716|ACHD_MOUSE Acetylcholine receptor subunit delta OS=Mus musculus OX=10090 GN=Chrnd PE=2 SV=1	P02716	Chrnd	sp|P02716|ACHD_MOUSE Acetylcholine receptor subunit delta OS=Mus musculus OX=10090 GN=Chrnd PE=2 SV=1	1	sp|P02716|ACHD_MOUSE Acetylcholine receptor subunit delta OS=Mus musculus OX=10090 GN=Chrnd PE=2 SV=1	367.426	921.064	1059.05	367.426	367.426	367.426	367.426	367.426	367.426	367.426	367.426	367.426	644.245	367.426	367.426	0.536085	0	0	-0.662924	-0.662924	0.0708616	0.07454
sp|P02798|MT2_MOUSE Metallothionein-2 OS=Mus musculus OX=10090 GN=Mt2 PE=1 SV=2	P02798	Mt2	sp|P02798|MT2_MOUSE Metallothionein-2 OS=Mus musculus OX=10090 GN=Mt2 PE=1 SV=2	1	sp|P02798|MT2_MOUSE Metallothionein-2 OS=Mus musculus OX=10090 GN=Mt2 PE=1 SV=2	902.429	1063.3	367.426	367.426	951.844	367.426	367.426	1088.21	367.426	874.632	1080.08	3012.43	634.928	659.635	977.357	0.535208	0.54902	0.868729	0.0384559	0.755239	0.956625	0.26287
sp|P02802|MT1_MOUSE Metallothionein-1 OS=Mus musculus OX=10090 GN=Mt1 PE=1 SV=1	P02802	Mt1	sp|P02802|MT1_MOUSE Metallothionein-1 OS=Mus musculus OX=10090 GN=Mt1 PE=1 SV=1	2	sp|P02802|MT1_MOUSE Metallothionein-1 OS=Mus musculus OX=10090 GN=Mt1 PE=1 SV=1	21706.5	16110.7	32850.3	17694.7	18754	17129.4	17585.5	25404.3	21821.3	19867.5	30105.3	41602.2	19700.6	18169.8	25963.3	0.34177	0.195346	0.348772	-0.10993	0.387156	0.592328	0.24585
sp|P03332|GAG_MLVMS Gag polyprotein OS=Moloney murine leukemia virus (isolate Shinnick) OX=928306 GN=gag PE=1 SV=4;sp|P03334|GAG_MSVMO Gag polyprotein OS=Moloney murine sarcoma virus OX=11809 GN=gag PE=1 SV=3;sp|P03336|GAG_MLVAV Gag polyprotein OS=AKV murine leukemia virus OX=11791 GN=gag PE=1 SV=3;sp|P03355|POL_MLVMS Gag-Pol polyprotein OS=Moloney murine leukemia virus (isolate Shinnick) OX=9283…	P03332	gag	sp|P03332|GAG_MLVMS Gag polyprotein OS=Moloney murine leukemia virus (isolate Shinnick) OX=928306 GN=gag PE=1 SV=4;sp|P03334|GAG_MSVMO Gag polyprotein OS=Moloney murine sarcoma virus OX=11809 GN=gag PE=1 SV=3;sp|P03336|GAG_MLVAV Gag polyprotein OS=AKV murine leukemia virus OX=11791 GN=gag PE=1 SV=3;sp|P03355|POL_MLVMS Gag-Pol polyprotein OS=Moloney murine leukemia virus (isolate Shinnick) OX=9283…	1	sp|P03332|GAG_MLVMS Gag polyprotein OS=Moloney murine leukemia virus (isolate Shinnick) OX=928306 GN=gag PE=1 SV=4;sp|P03334|GAG_MSVMO Gag polyprotein OS=Moloney murine sarcoma virus OX=11809 GN=gag PE=1 SV=3;sp|P03336|GAG_MLVAV Gag polyprotein OS=AKV murine leukemia virus OX=11791 GN=gag PE=1 SV=3;sp|P03355|POL_MLVMS Gag-Pol polyprotein OS=Moloney murine leukemia virus (isolate Shinnick) OX=9283…	1279.29	1475.41	2097.29	1550.97	1726.87	1545.93	1689.36	2294.92	2440.4	1498.58	1682.99	2294.32	1513.19	1708.11	1988.65	0.21882	0.181771	0.231688	0.175175	0.377404	0.302612	0.166002
sp|P03888|NU1M_MOUSE NADH-ubiquinone oxidoreductase chain 1 OS=Mus musculus OX=10090 GN=Mtnd1 PE=1 SV=3	P03888	Mtnd1	sp|P03888|NU1M_MOUSE NADH-ubiquinone oxidoreductase chain 1 OS=Mus musculus OX=10090 GN=Mtnd1 PE=1 SV=3	4	sp|P03888|NU1M_MOUSE NADH-ubiquinone oxidoreductase chain 1 OS=Mus musculus OX=10090 GN=Mtnd1 PE=1 SV=3	421768	355342	566522	416612	371407	424437	341143	464312	396428	408856	365616	468312	419190	397922	402642	0.20348	0.136929	0.105009	-0.0783015	-0.0582509	0.438378	0.560079
sp|P03893|NU2M_MOUSE NADH-ubiquinone oxidoreductase chain 2 OS=Mus musculus OX=10090 GN=Mtnd2 PE=1 SV=2	P03893	Mtnd2	sp|P03893|NU2M_MOUSE NADH-ubiquinone oxidoreductase chain 2 OS=Mus musculus OX=10090 GN=Mtnd2 PE=1 SV=2	4	sp|P03893|NU2M_MOUSE NADH-ubiquinone oxidoreductase chain 2 OS=Mus musculus OX=10090 GN=Mtnd2 PE=1 SV=2	940624	737515	1.08395e+06	905950	770822	867229	694971	871674	833452	773520	762419	893348	923287	819026	803486	0.155205	0.105748	0.0741087	-0.175119	-0.201256	0.184525	0.220098
sp|P03899|NU3M_MOUSE NADH-ubiquinone oxidoreductase chain 3 OS=Mus musculus OX=10090 GN=Mtnd3 PE=1 SV=3	P03899	Mtnd3	sp|P03899|NU3M_MOUSE NADH-ubiquinone oxidoreductase chain 3 OS=Mus musculus OX=10090 GN=Mtnd3 PE=1 SV=3	1	sp|P03899|NU3M_MOUSE NADH-ubiquinone oxidoreductase chain 3 OS=Mus musculus OX=10090 GN=Mtnd3 PE=1 SV=3	2117.74	1859.36	2160.76	2440.13	2315.16	1979.6	1850	2771.12	3046.84	1921.39	2271.43	2432.42	2139.25	2147.38	2351.93	0.1109	0.184461	0.194528	0.0011255	0.135963	0.758152	0.299816
sp|P03903|NU4LM_MOUSE NADH-ubiquinone oxidoreductase chain 4L OS=Mus musculus OX=10090 GN=Mtnd4l PE=1 SV=2	P03903	Mtnd4l	sp|P03903|NU4LM_MOUSE NADH-ubiquinone oxidoreductase chain 4L OS=Mus musculus OX=10090 GN=Mtnd4l PE=1 SV=2	1	sp|P03903|NU4LM_MOUSE NADH-ubiquinone oxidoreductase chain 4L OS=Mus musculus OX=10090 GN=Mtnd4l PE=1 SV=2	193082	145030	211075	205629	156231	188029	140674	193328	237475	172900	168130	203837	199356	172130	188368	0.159375	0.149121	0.164124	-0.217314	-0.0859547	0.341001	0.738115
sp|P03911|NU4M_MOUSE NADH-ubiquinone oxidoreductase chain 4 OS=Mus musculus OX=10090 GN=Mtnd4 PE=1 SV=1	P03911	Mtnd4	sp|P03911|NU4M_MOUSE NADH-ubiquinone oxidoreductase chain 4 OS=Mus musculus OX=10090 GN=Mtnd4 PE=1 SV=1	7	sp|P03911|NU4M_MOUSE NADH-ubiquinone oxidoreductase chain 4 OS=Mus musculus OX=10090 GN=Mtnd4 PE=1 SV=1	144445	127884	185066	153130	131340	147872	132711	161001	149715	159779	137564	170126	148788	140291	154747	0.157408	0.0978597	0.0902385	-0.0863243	0.0565095	0.519341	0.846991
sp|P03921|NU5M_MOUSE NADH-ubiquinone oxidoreductase chain 5 OS=Mus musculus OX=10090 GN=Mtnd5 PE=1 SV=3	P03921	Mtnd5	sp|P03921|NU5M_MOUSE NADH-ubiquinone oxidoreductase chain 5 OS=Mus musculus OX=10090 GN=Mtnd5 PE=1 SV=3	6	sp|P03921|NU5M_MOUSE NADH-ubiquinone oxidoreductase chain 5 OS=Mus musculus OX=10090 GN=Mtnd5 PE=1 SV=3	227803	182963	271638	209482	193949	214181	186384	218377	210605	206687	185102	231703	218642	204065	208646	0.167296	0.0761931	0.0915599	-0.100049	-0.066312	0.355119	0.515844
sp|P03930|ATP8_MOUSE ATP synthase protein 8 OS=Mus musculus OX=10090 GN=Mtatp8 PE=1 SV=1	P03930	Mtatp8	sp|P03930|ATP8_MOUSE ATP synthase protein 8 OS=Mus musculus OX=10090 GN=Mtatp8 PE=1 SV=1	2	sp|P03930|ATP8_MOUSE ATP synthase protein 8 OS=Mus musculus OX=10090 GN=Mtatp8 PE=1 SV=1	722687	581286	748747	743790	634935	767198	485197	691048	855092	710764	617593	885650	733239	662991	782928	0.113526	0.185062	0.163691	-0.146436	0.0885919	0.41201	0.380456
sp|P03975|IGEB_MOUSE IgE-binding protein OS=Mus musculus OX=10090 GN=Iap PE=2 SV=1	P03975	Iap	sp|P03975|IGEB_MOUSE IgE-binding protein OS=Mus musculus OX=10090 GN=Iap PE=2 SV=1	2	sp|P03975|IGEB_MOUSE IgE-binding protein OS=Mus musculus OX=10090 GN=Iap PE=2 SV=1	2986.44	3312.41	4240.81	3279.11	3138.11	2291.22	2965.45	2384.56	2291.6	3135.98	3127.23	3588.56	3295.76	2675.01	3131.6	0.157512	0.155809	0.178177	-0.309606	-0.0736934	0.0340154	0.251653
sp|P03976|KV2A5_MOUSE Ig kappa chain V-II region 17S29.1 OS=Mus musculus OX=10090 PE=1 SV=1	P03976	NA	sp|P03976|KV2A5_MOUSE Ig kappa chain V-II region 17S29.1 OS=Mus musculus OX=10090 PE=1 SV=1	1	sp|P03976|KV2A5_MOUSE Ig kappa chain V-II region 17S29.1 OS=Mus musculus OX=10090 PE=1 SV=1	1540.48	5142.82	1154.8	1182.39	724.294	756.278	1033.55	1412.26	1398.17	901.167	851.249	708.668	1361.43	894.913	876.208	0.857218	0.324908	0.311148	-0.610243	-0.623781	0.0743181	0.0710924
sp|P03987|IGHG3_MOUSE Ig gamma-3 chain C region OS=Mus musculus OX=10090 PE=1 SV=2	P03987	NA	sp|P03987|IGHG3_MOUSE Ig gamma-3 chain C region OS=Mus musculus OX=10090 PE=1 SV=2	6	sp|P03987|IGHG3_MOUSE Ig gamma-3 chain C region OS=Mus musculus OX=10090 PE=1 SV=2	94855.6	258676	88516.8	186743	85260.8	84916.1	166396	279698	275918	246342	206856	186999	140799	125829	226599	0.516469	0.597836	0.173857	-0.160139	0.762219	0.889639	0.0788593
sp|P04104|K2C1_MOUSE Keratin, type II cytoskeletal 1 OS=Mus musculus OX=10090 GN=Krt1 PE=1 SV=4	P04104	Krt1	sp|P04104|K2C1_MOUSE Keratin, type II cytoskeletal 1 OS=Mus musculus OX=10090 GN=Krt1 PE=1 SV=4	2	sp|P04104|K2C1_MOUSE Keratin, type II cytoskeletal 1 OS=Mus musculus OX=10090 GN=Krt1 PE=1 SV=4	282233	136040	203032	175635	149709	325883	83405.7	419851	220345	307432	108348	204004	189333	237796	212174	0.310132	0.634418	0.388449	0.226114	0.167035	0.871566	0.923449
sp|P04117|FABP4_MOUSE Fatty acid-binding protein, adipocyte OS=Mus musculus OX=10090 GN=Fabp4 PE=1 SV=3	P04117	Fabp4	sp|P04117|FABP4_MOUSE Fatty acid-binding protein, adipocyte OS=Mus musculus OX=10090 GN=Fabp4 PE=1 SV=3	8	sp|P04117|FABP4_MOUSE Fatty acid-binding protein, adipocyte OS=Mus musculus OX=10090 GN=Fabp4 PE=1 SV=3	3.48031e+06	3.45133e+06	4.77344e+06	3.41534e+06	3.05667e+06	3.54485e+06	3.59535e+06	4.25611e+06	3.49071e+06	3.2841e+06	3.31733e+06	3.77621e+06	3.46582e+06	3.5701e+06	3.40402e+06	0.175328	0.13634	0.0649286	0.0427438	-0.0264139	0.679625	0.37509
sp|P04186|CFAB_MOUSE Complement factor B OS=Mus musculus OX=10090 GN=Cfb PE=1 SV=2	P04186	Cfb	sp|P04186|CFAB_MOUSE Complement factor B OS=Mus musculus OX=10090 GN=Cfb PE=1 SV=2	7	sp|P04186|CFAB_MOUSE Complement factor B OS=Mus musculus OX=10090 GN=Cfb PE=1 SV=2	158458	160638	192810	136939	96724.2	138289	156168	143975	132467	172382	138437	196889	159548	141132	155410	0.141994	0.192923	0.188732	-0.177205	-0.0465339	0.110716	0.859515
sp|P04247|MYG_MOUSE Myoglobin OS=Mus musculus OX=10090 GN=Mb PE=1 SV=3	P04247	Mb	sp|P04247|MYG_MOUSE Myoglobin OS=Mus musculus OX=10090 GN=Mb PE=1 SV=3	11	sp|P04247|MYG_MOUSE Myoglobin OS=Mus musculus OX=10090 GN=Mb PE=1 SV=3	1.19002e+07	1.10484e+07	1.38037e+07	1.31279e+07	1.13918e+07	1.24344e+07	1.14712e+07	1.34443e+07	1.11541e+07	1.05807e+07	1.11727e+07	1.28142e+07	1.25141e+07	1.19528e+07	1.11634e+07	0.0988372	0.0790948	0.0842108	-0.065638	-0.163036	0.756154	0.23025
sp|P04370|MBP_MOUSE Myelin basic protein OS=Mus musculus OX=10090 GN=Mbp PE=1 SV=2	P04370	Mbp	sp|P04370|MBP_MOUSE Myelin basic protein OS=Mus musculus OX=10090 GN=Mbp PE=1 SV=2	4	sp|P04370|MBP_MOUSE Myelin basic protein OS=Mus musculus OX=10090 GN=Mbp PE=1 SV=2	58617	109282	163900	109817	71594.7	48734.5	123994	79711.2	129492	79078.3	64805.9	81804.9	109549	75652.9	80441.6	0.389421	0.389037	0.316872	-0.536187	-0.445769	0.241453	0.414475
sp|P04627|ARAF_MOUSE Serine/threonine-protein kinase A-Raf OS=Mus musculus OX=10090 GN=Araf PE=1 SV=2	P04627	Araf	sp|P04627|ARAF_MOUSE Serine/threonine-protein kinase A-Raf OS=Mus musculus OX=10090 GN=Araf PE=1 SV=2	5	sp|P04627|ARAF_MOUSE Serine/threonine-protein kinase A-Raf OS=Mus musculus OX=10090 GN=Araf PE=1 SV=2	16946.8	18365.4	23003.3	19702.2	20568.9	17722.7	19831.7	20252.9	20869.6	18774.7	23883.5	19477.8	19033.8	20042.3	20173.7	0.132777	0.06551	0.109016	0.0752974	0.0839454	0.902815	0.446032
sp|P04756|ACHA_MOUSE Acetylcholine receptor subunit alpha OS=Mus musculus OX=10090 GN=Chrna1 PE=1 SV=1	P04756	Chrna1	sp|P04756|ACHA_MOUSE Acetylcholine receptor subunit alpha OS=Mus musculus OX=10090 GN=Chrna1 PE=1 SV=1	1	sp|P04756|ACHA_MOUSE Acetylcholine receptor subunit alpha OS=Mus musculus OX=10090 GN=Chrna1 PE=1 SV=1	4156.41	4266.92	4952.77	4306.32	3904.29	4110.41	4223.72	3815.52	3053.22	3352.53	3752.54	4473.31	4286.62	4007.35	3552.53	0.0815287	0.0465488	0.167986	-0.0976555	-0.273268	0.132405	0.0481853
sp|P04919|B3AT_MOUSE Band 3 anion transport protein OS=Mus musculus OX=10090 GN=Slc4a1 PE=1 SV=1	P04919	Slc4a1	sp|P04919|B3AT_MOUSE Band 3 anion transport protein OS=Mus musculus OX=10090 GN=Slc4a1 PE=1 SV=1	9	sp|P04919|B3AT_MOUSE Band 3 anion transport protein OS=Mus musculus OX=10090 GN=Slc4a1 PE=1 SV=1	395022	379142	554413	428685	251266	328663	424786	400602	410850	378896	304795	376296	411854	364633	377596	0.18088	0.222609	0.121805	-0.181536	-0.12409	0.103586	0.111754
sp|P04925|PRIO_MOUSE Major prion protein OS=Mus musculus OX=10090 GN=Prnp PE=1 SV=2	P04925	Prnp	sp|P04925|PRIO_MOUSE Major prion protein OS=Mus musculus OX=10090 GN=Prnp PE=1 SV=2	2	sp|P04925|PRIO_MOUSE Major prion protein OS=Mus musculus OX=10090 GN=Prnp PE=1 SV=2	7386.67	5997.14	8916.93	6643.86	6510.25	8607.58	9607.53	6552.29	7728.58	7421.9	9405.42	7802.91	7015.26	7579.94	7765.75	0.173592	0.197267	0.110327	0.100331	0.148636	0.537988	0.233786
sp|P04939|MUP3_MOUSE Major urinary protein 3 OS=Mus musculus OX=10090 GN=Mup3 PE=1 SV=1	P04939	Mup3	sp|P04939|MUP3_MOUSE Major urinary protein 3 OS=Mus musculus OX=10090 GN=Mup3 PE=1 SV=1	2	sp|P04939|MUP3_MOUSE Major urinary protein 3 OS=Mus musculus OX=10090 GN=Mup3 PE=1 SV=1	5441.87	6676.1	7878.01	7437.95	3644.22	7060.98	8041.74	3964.09	6719.18	5189.07	5764.95	7441.01	7057.03	5512.53	6242.07	0.15557	0.388192	0.159171	-0.413527	-0.179159	0.226811	0.415881
sp|P05063|ALDOC_MOUSE Fructose-bisphosphate aldolase C OS=Mus musculus OX=10090 GN=Aldoc PE=1 SV=4	P05063	Aldoc	sp|P05063|ALDOC_MOUSE Fructose-bisphosphate aldolase C OS=Mus musculus OX=10090 GN=Aldoc PE=1 SV=4	1	sp|P05063|ALDOC_MOUSE Fructose-bisphosphate aldolase C OS=Mus musculus OX=10090 GN=Aldoc PE=1 SV=4	6000.38	6818.65	6993.53	6367.34	6195.86	4835.42	6183.48	4483.27	5827.78	4436.87	6815.74	6013.85	6593	5509.45	5920.82	0.0685698	0.165023	0.171275	-0.269059	-0.154471	0.0494459	0.168003
sp|P05064|ALDOA_MOUSE Fructose-bisphosphate aldolase A OS=Mus musculus OX=10090 GN=Aldoa PE=1 SV=2	P05064	Aldoa	sp|P05064|ALDOA_MOUSE Fructose-bisphosphate aldolase A OS=Mus musculus OX=10090 GN=Aldoa PE=1 SV=2	32	sp|P05064|ALDOA_MOUSE Fructose-bisphosphate aldolase A OS=Mus musculus OX=10090 GN=Aldoa PE=1 SV=2	1.76228e+07	1.60689e+07	1.78748e+07	1.31463e+07	1.10555e+07	1.35009e+07	1.25818e+07	1.26617e+07	1.24721e+07	1.23845e+07	1.19626e+07	1.10181e+07	1.68459e+07	1.26218e+07	1.21735e+07	0.134336	0.0817963	0.0556672	-0.414953	-0.467328	0.0111709	0.00366592
sp|P05132|KAPCA_MOUSE cAMP-dependent protein kinase catalytic subunit alpha OS=Mus musculus OX=10090 GN=Prkaca PE=1 SV=3	P05132	Prkaca	sp|P05132|KAPCA_MOUSE cAMP-dependent protein kinase catalytic subunit alpha OS=Mus musculus OX=10090 GN=Prkaca PE=1 SV=3	6	sp|P05132|KAPCA_MOUSE cAMP-dependent protein kinase catalytic subunit alpha OS=Mus musculus OX=10090 GN=Prkaca PE=1 SV=3	146663	139516	175192	135872	131959	123275	138384	144052	125161	120497	141214	127661	143089	135171	126411	0.119393	0.0663689	0.0691675	-0.0820879	-0.178417	0.179058	0.0619067
sp|P05201|AATC_MOUSE Aspartate aminotransferase, cytoplasmic OS=Mus musculus OX=10090 GN=Got1 PE=1 SV=3	P05201	Got1	sp|P05201|AATC_MOUSE Aspartate aminotransferase, cytoplasmic OS=Mus musculus OX=10090 GN=Got1 PE=1 SV=3	25	sp|P05201|AATC_MOUSE Aspartate aminotransferase, cytoplasmic OS=Mus musculus OX=10090 GN=Got1 PE=1 SV=3	6.8265e+06	6.16068e+06	8.05921e+06	6.77817e+06	4.80677e+06	5.91115e+06	5.71433e+06	5.99922e+06	5.54179e+06	5.63469e+06	5.27399e+06	5.89028e+06	6.80234e+06	5.81274e+06	5.58824e+06	0.114345	0.097574	0.0455607	-0.22701	-0.283676	0.0202791	0.00869714
sp|P05202|AATM_MOUSE Aspartate aminotransferase, mitochondrial OS=Mus musculus OX=10090 GN=Got2 PE=1 SV=1	P05202	Got2	sp|P05202|AATM_MOUSE Aspartate aminotransferase, mitochondrial OS=Mus musculus OX=10090 GN=Got2 PE=1 SV=1	31	sp|P05202|AATM_MOUSE Aspartate aminotransferase, mitochondrial OS=Mus musculus OX=10090 GN=Got2 PE=1 SV=1	2.9807e+07	2.7889e+07	3.55673e+07	3.13145e+07	2.83453e+07	2.73775e+07	3.11255e+07	3.14538e+07	2.93864e+07	2.72635e+07	2.97515e+07	2.96663e+07	3.05608e+07	2.97354e+07	2.95263e+07	0.104828	0.0683954	0.0406427	-0.0406366	-0.049255	0.478583	0.295881
sp|P05213|TBA1B_MOUSE Tubulin alpha-1B chain OS=Mus musculus OX=10090 GN=Tuba1b PE=1 SV=2	P05213	Tuba1b	sp|P05213|TBA1B_MOUSE Tubulin alpha-1B chain OS=Mus musculus OX=10090 GN=Tuba1b PE=1 SV=2	22	sp|P05213|TBA1B_MOUSE Tubulin alpha-1B chain OS=Mus musculus OX=10090 GN=Tuba1b PE=1 SV=2	3.17243e+06	3.15565e+06	4.16056e+06	3.34007e+06	3.11469e+06	2.9722e+06	3.62859e+06	3.76356e+06	3.36706e+06	3.2206e+06	3.40437e+06	3.58562e+06	3.25625e+06	3.37164e+06	3.38572e+06	0.137759	0.114317	0.044229	0.0465126	0.0567039	0.781581	0.862212
sp|P05366|SAA1_MOUSE Serum amyloid A-1 protein OS=Mus musculus OX=10090 GN=Saa1 PE=1 SV=2	P05366	Saa1	sp|P05366|SAA1_MOUSE Serum amyloid A-1 protein OS=Mus musculus OX=10090 GN=Saa1 PE=1 SV=2	1	sp|P05366|SAA1_MOUSE Serum amyloid A-1 protein OS=Mus musculus OX=10090 GN=Saa1 PE=1 SV=2	734.852	734.852	1544.45	734.852	734.852	734.852	734.852	734.852	1426.24	1154.13	734.852	734.852	734.852	734.852	944.489	0.4319	0	0.335126	0	0.325637	0.274202	0.672795
sp|P05367|SAA2_MOUSE Serum amyloid A-2 protein OS=Mus musculus OX=10090 GN=Saa2 PE=1 SV=1	P05367	Saa2	sp|P05367|SAA2_MOUSE Serum amyloid A-2 protein OS=Mus musculus OX=10090 GN=Saa2 PE=1 SV=1	1	sp|P05367|SAA2_MOUSE Serum amyloid A-2 protein OS=Mus musculus OX=10090 GN=Saa2 PE=1 SV=1	367.426	367.426	367.426	367.426	367.426	993.478	367.426	367.426	1454.48	367.426	367.426	367.426	367.426	367.426	367.426	0	0.597447	0.850337	0	0	0.26685	0.268775
sp|P05977|MYL1_MOUSE Myosin light chain 1/3, skeletal muscle isoform OS=Mus musculus OX=10090 GN=Myl1 PE=1 SV=2	P05977	Myl1	sp|P05977|MYL1_MOUSE Myosin light chain 1/3, skeletal muscle isoform OS=Mus musculus OX=10090 GN=Myl1 PE=1 SV=2	17	sp|P05977|MYL1_MOUSE Myosin light chain 1/3, skeletal muscle isoform OS=Mus musculus OX=10090 GN=Myl1 PE=1 SV=2	1.14458e+07	1.17222e+07	5.28304e+06	1.02826e+07	1.41232e+07	1.41896e+07	9.65238e+06	1.00069e+07	1.05078e+07	1.08698e+07	9.484e+06	9.12424e+06	1.08642e+07	1.20651e+07	9.99591e+06	0.309722	0.208654	0.0826453	0.132023	-0.119994	0.216744	0.658465
sp|P06151|LDHA_MOUSE L-lactate dehydrogenase A chain OS=Mus musculus OX=10090 GN=Ldha PE=1 SV=3	P06151	Ldha	sp|P06151|LDHA_MOUSE L-lactate dehydrogenase A chain OS=Mus musculus OX=10090 GN=Ldha PE=1 SV=3	21	sp|P06151|LDHA_MOUSE L-lactate dehydrogenase A chain OS=Mus musculus OX=10090 GN=Ldha PE=1 SV=3	5.55197e+06	4.98578e+06	5.96074e+06	4.18448e+06	3.14825e+06	3.91967e+06	3.40021e+06	3.78303e+06	3.39506e+06	3.40881e+06	3.24587e+06	3.20717e+06	5.26887e+06	3.59162e+06	3.32046e+06	0.148816	0.0991216	0.0309731	-0.552825	-0.664388	0.00237429	0.000350323
sp|P06327|HVM52_MOUSE Ig heavy chain V region VH558 A1/A4 OS=Mus musculus OX=10090 GN=Gm5629 PE=2 SV=1	P06327	Gm5629	sp|P06327|HVM52_MOUSE Ig heavy chain V region VH558 A1/A4 OS=Mus musculus OX=10090 GN=Gm5629 PE=2 SV=1	1	sp|P06327|HVM52_MOUSE Ig heavy chain V region VH558 A1/A4 OS=Mus musculus OX=10090 GN=Gm5629 PE=2 SV=1	23110.1	19395.3	27298.3	28081.4	19682	14948.2	18061.7	25148.6	30884.6	42086.7	10907.6	20934.4	25204.2	18871.8	25909.5	0.164548	0.219468	0.510071	-0.413763	0.0177142	0.0847778	0.890121
sp|P06330|HVM51_MOUSE Ig heavy chain V region AC38 205.12 OS=Mus musculus OX=10090 PE=1 SV=1	P06330	NA	sp|P06330|HVM51_MOUSE Ig heavy chain V region AC38 205.12 OS=Mus musculus OX=10090 PE=1 SV=1	3	sp|P06330|HVM51_MOUSE Ig heavy chain V region AC38 205.12 OS=Mus musculus OX=10090 PE=1 SV=1	38635.4	39049.2	54830.2	40490	50603.3	32636.4	50360.6	57206.2	53393.4	78668.8	36912.7	60898.8	39769.6	50482	57146.1	0.179421	0.220796	0.301453	0.344335	0.520109	0.517108	0.129325
sp|P06537|GCR_MOUSE Glucocorticoid receptor OS=Mus musculus OX=10090 GN=Nr3c1 PE=1 SV=1	P06537	Nr3c1	sp|P06537|GCR_MOUSE Glucocorticoid receptor OS=Mus musculus OX=10090 GN=Nr3c1 PE=1 SV=1	4	sp|P06537|GCR_MOUSE Glucocorticoid receptor OS=Mus musculus OX=10090 GN=Nr3c1 PE=1 SV=1	16383.3	19150	21208.5	20381.3	19978.1	16228.5	18608.5	19031.5	19827.1	12810.5	23531.3	19199.6	19765.7	18820	19513.4	0.109368	0.0863997	0.23629	-0.0701207	-0.0180209	0.5855	0.744674
sp|P06683|CO9_MOUSE Complement component C9 OS=Mus musculus OX=10090 GN=C9 PE=1 SV=2	P06683	C9	sp|P06683|CO9_MOUSE Complement component C9 OS=Mus musculus OX=10090 GN=C9 PE=1 SV=2	4	sp|P06683|CO9_MOUSE Complement component C9 OS=Mus musculus OX=10090 GN=C9 PE=1 SV=2	44012.4	45697.1	56692.4	51411.7	30143.1	48146	48750.7	55610.2	41821.8	55524.2	41310.8	65391.1	48554.4	48448.4	48673	0.116718	0.2384	0.227964	-0.000680002	-0.00841378	0.456592	0.884017
sp|P06684|CO5_MOUSE Complement C5 OS=Mus musculus OX=10090 GN=C5 PE=1 SV=2	P06684	C5	sp|P06684|CO5_MOUSE Complement C5 OS=Mus musculus OX=10090 GN=C5 PE=1 SV=2	7	sp|P06684|CO5_MOUSE Complement C5 OS=Mus musculus OX=10090 GN=C5 PE=1 SV=2	98048.1	93075.1	123433	100850	73623.4	99272.4	88041.1	135279	100047	121286	77850.6	129756	99448.9	93656.7	110667	0.129457	0.265845	0.216684	-0.0890277	0.147663	0.6076	0.873359
sp|P06728|APOA4_MOUSE Apolipoprotein A-IV OS=Mus musculus OX=10090 GN=Apoa4 PE=1 SV=3	P06728	Apoa4	sp|P06728|APOA4_MOUSE Apolipoprotein A-IV OS=Mus musculus OX=10090 GN=Apoa4 PE=1 SV=3	9	sp|P06728|APOA4_MOUSE Apolipoprotein A-IV OS=Mus musculus OX=10090 GN=Apoa4 PE=1 SV=3	65718.8	60129.7	72213.5	71652.9	52269.1	69398.9	62862.6	58511.9	78293.7	54268.9	57329	85420.3	68685.9	60687.3	67811.4	0.0843022	0.118757	0.223371	-0.1782	-0.0345855	0.186407	0.96871
sp|P06745|G6PI_MOUSE Glucose-6-phosphate isomerase OS=Mus musculus OX=10090 GN=Gpi PE=1 SV=4	P06745	Gpi	sp|P06745|G6PI_MOUSE Glucose-6-phosphate isomerase OS=Mus musculus OX=10090 GN=Gpi PE=1 SV=4	28	sp|P06745|G6PI_MOUSE Glucose-6-phosphate isomerase OS=Mus musculus OX=10090 GN=Gpi PE=1 SV=4	6.81969e+06	6.33951e+06	7.55968e+06	6.09459e+06	5.08119e+06	6.0679e+06	5.67597e+06	5.82814e+06	5.10379e+06	5.40195e+06	5.16833e+06	5.40974e+06	6.5796e+06	5.75206e+06	5.28514e+06	0.0962872	0.0742096	0.0299765	-0.193087	-0.31545	0.0326928	0.00269252
sp|P06797|CATL1_MOUSE Cathepsin L1 OS=Mus musculus OX=10090 GN=Ctsl PE=1 SV=2	P06797	Ctsl	sp|P06797|CATL1_MOUSE Cathepsin L1 OS=Mus musculus OX=10090 GN=Ctsl PE=1 SV=2	2	sp|P06797|CATL1_MOUSE Cathepsin L1 OS=Mus musculus OX=10090 GN=Ctsl PE=1 SV=2	26300.2	24566.6	31750.2	24130.5	17598.1	19316.9	22981.6	23190	19004.3	18031.1	20815.2	21860.2	25433.4	21149.2	19909.8	0.131271	0.133069	0.0867797	-0.270714	-0.353901	0.0188594	0.00423865
sp|P06801|MAOX_MOUSE NADP-dependent malic enzyme OS=Mus musculus OX=10090 GN=Me1 PE=1 SV=2	P06801	Me1	sp|P06801|MAOX_MOUSE NADP-dependent malic enzyme OS=Mus musculus OX=10090 GN=Me1 PE=1 SV=2	10	sp|P06801|MAOX_MOUSE NADP-dependent malic enzyme OS=Mus musculus OX=10090 GN=Me1 PE=1 SV=2	220633	196662	269566	193126	168367	185647	201294	199994	188707	165514	198889	162877	208647	192820	177111	0.160152	0.0814063	0.0984503	-0.112425	-0.23713	0.1161	0.0449723
sp|P06802|ENPP1_MOUSE Ectonucleotide pyrophosphatase/phosphodiesterase family member 1 OS=Mus musculus OX=10090 GN=Enpp1 PE=1 SV=4	P06802	Enpp1	sp|P06802|ENPP1_MOUSE Ectonucleotide pyrophosphatase/phosphodiesterase family member 1 OS=Mus musculus OX=10090 GN=Enpp1 PE=1 SV=4	1	sp|P06802|ENPP1_MOUSE Ectonucleotide pyrophosphatase/phosphodiesterase family member 1 OS=Mus musculus OX=10090 GN=Enpp1 PE=1 SV=4	3900.05	4616.55	6147.25	4637.26	3985.73	4005.97	4782.91	4642.93	4952.38	5593.72	5287.18	5912.4	4626.9	4324.45	5440.45	0.195971	0.0959963	0.0756842	-0.101449	0.23311	0.367886	0.197635
sp|P06909|CFAH_MOUSE Complement factor H OS=Mus musculus OX=10090 GN=Cfh PE=1 SV=2	P06909	Cfh	sp|P06909|CFAH_MOUSE Complement factor H OS=Mus musculus OX=10090 GN=Cfh PE=1 SV=2	4	sp|P06909|CFAH_MOUSE Complement factor H OS=Mus musculus OX=10090 GN=Cfh PE=1 SV=2	22927	25034.1	30389.4	28012.6	16270.7	23177.9	24669.4	23844.4	28416.7	25319.2	20444.2	32757.1	26523.3	23511.1	26867.9	0.123393	0.175609	0.19397	-0.171785	0.0185008	0.0915273	0.974439
sp|P07091|S10A4_MOUSE Protein S100-A4 OS=Mus musculus OX=10090 GN=S100a4 PE=1 SV=1	P07091	S100a4	sp|P07091|S10A4_MOUSE Protein S100-A4 OS=Mus musculus OX=10090 GN=S100a4 PE=1 SV=1	1	sp|P07091|S10A4_MOUSE Protein S100-A4 OS=Mus musculus OX=10090 GN=S100a4 PE=1 SV=1	21927.4	19867.7	24194.1	20683.5	19682.8	16898	17613.7	20362.7	23113.3	17650.7	24281.3	20381.4	21305.4	18648.2	21747.4	0.086991	0.0883898	0.138703	-0.19379	0.0273831	0.0507167	0.815497
sp|P07214|SPRC_MOUSE SPARC OS=Mus musculus OX=10090 GN=Sparc PE=1 SV=1	P07214	Sparc	sp|P07214|SPRC_MOUSE SPARC OS=Mus musculus OX=10090 GN=Sparc PE=1 SV=1	2	sp|P07214|SPRC_MOUSE SPARC OS=Mus musculus OX=10090 GN=Sparc PE=1 SV=1	2916.21	3419.82	4063.95	2696.19	3441.25	2358.95	2739.11	3776.75	4296.58	3731.37	3551.85	3617.91	3168.01	3090.18	3674.64	0.18555	0.209818	0.0893887	-0.0406869	0.218424	0.607751	0.123532
sp|P07309|TTHY_MOUSE Transthyretin OS=Mus musculus OX=10090 GN=Ttr PE=1 SV=1	P07309	Ttr	sp|P07309|TTHY_MOUSE Transthyretin OS=Mus musculus OX=10090 GN=Ttr PE=1 SV=1	3	sp|P07309|TTHY_MOUSE Transthyretin OS=Mus musculus OX=10090 GN=Ttr PE=1 SV=1	697031	659379	746289	657736	344192	524556	674727	386921	567498	567634	583789	790087	678205	455739	575711	0.0603078	0.309628	0.173496	-0.589597	-0.235962	0.0179865	0.235324
sp|P07310|KCRM_MOUSE Creatine kinase M-type OS=Mus musculus OX=10090 GN=Ckm PE=1 SV=1	P07310	Ckm	sp|P07310|KCRM_MOUSE Creatine kinase M-type OS=Mus musculus OX=10090 GN=Ckm PE=1 SV=1	30	sp|P07310|KCRM_MOUSE Creatine kinase M-type OS=Mus musculus OX=10090 GN=Ckm PE=1 SV=1	6.27314e+07	5.64913e+07	6.46512e+07	5.09375e+07	4.45636e+07	5.13507e+07	5.12603e+07	4.87383e+07	4.40319e+07	4.56745e+07	4.29647e+07	4.29965e+07	5.96113e+07	4.99993e+07	4.35142e+07	0.106294	0.0649755	0.0289703	-0.252158	-0.452223	0.0280107	0.00129557
sp|P07356|ANXA2_MOUSE Annexin A2 OS=Mus musculus OX=10090 GN=Anxa2 PE=1 SV=2	P07356	Anxa2	sp|P07356|ANXA2_MOUSE Annexin A2 OS=Mus musculus OX=10090 GN=Anxa2 PE=1 SV=2	23	sp|P07356|ANXA2_MOUSE Annexin A2 OS=Mus musculus OX=10090 GN=Anxa2 PE=1 SV=2	1.59882e+06	1.6435e+06	2.12888e+06	1.72646e+06	1.46746e+06	1.46556e+06	1.9142e+06	1.79173e+06	2.07895e+06	1.74667e+06	1.98166e+06	2.02013e+06	1.68498e+06	1.6296e+06	2.00089e+06	0.136472	0.137767	0.0744667	-0.0549549	0.248286	0.469392	0.202921
sp|P07361|A1AG2_MOUSE Alpha-1-acid glycoprotein 2 OS=Mus musculus OX=10090 GN=Orm2 PE=1 SV=1	P07361	Orm2	sp|P07361|A1AG2_MOUSE Alpha-1-acid glycoprotein 2 OS=Mus musculus OX=10090 GN=Orm2 PE=1 SV=1	3	sp|P07361|A1AG2_MOUSE Alpha-1-acid glycoprotein 2 OS=Mus musculus OX=10090 GN=Orm2 PE=1 SV=1	16451.5	24654.7	21188.7	20801.8	22972.6	40106.4	24673.6	26062.8	51846.8	26369.6	18704	20987.8	20995.2	25368.2	23678.7	0.161853	0.276606	0.517537	0.272479	0.164211	0.04967	0.21912
sp|P07724|ALBU_MOUSE Serum albumin OS=Mus musculus OX=10090 GN=Alb PE=1 SV=3	P07724	Alb	sp|P07724|ALBU_MOUSE Serum albumin OS=Mus musculus OX=10090 GN=Alb PE=1 SV=3	29	sp|P07724|ALBU_MOUSE Serum albumin OS=Mus musculus OX=10090 GN=Alb PE=1 SV=3	1.25384e+07	1.20173e+07	1.4384e+07	1.27512e+07	8.77832e+06	1.1092e+07	1.29621e+07	1.05202e+07	1.22011e+07	1.26789e+07	1.19487e+07	1.52432e+07	1.26448e+07	1.08061e+07	1.244e+07	0.0790718	0.159096	0.116305	-0.227149	-0.0237709	0.0608117	0.94548
sp|P07742|RIR1_MOUSE Ribonucleoside-diphosphate reductase large subunit OS=Mus musculus OX=10090 GN=Rrm1 PE=1 SV=2	P07742	Rrm1	sp|P07742|RIR1_MOUSE Ribonucleoside-diphosphate reductase large subunit OS=Mus musculus OX=10090 GN=Rrm1 PE=1 SV=2	3	sp|P07742|RIR1_MOUSE Ribonucleoside-diphosphate reductase large subunit OS=Mus musculus OX=10090 GN=Rrm1 PE=1 SV=2	21390.3	17476.4	29915.1	18601.3	19704	19200.3	19637.3	20852.8	22285.5	17727.2	21201.1	20063.9	19995.8	19670.6	20632.5	0.257511	0.0355584	0.0960519	-0.0201376	0.0481935	0.51652	0.655485
sp|P07758|A1AT1_MOUSE Alpha-1-antitrypsin 1-1 OS=Mus musculus OX=10090 GN=Serpina1a PE=1 SV=4	P07758	Serpina1a	sp|P07758|A1AT1_MOUSE Alpha-1-antitrypsin 1-1 OS=Mus musculus OX=10090 GN=Serpina1a PE=1 SV=4	4	sp|P07758|A1AT1_MOUSE Alpha-1-antitrypsin 1-1 OS=Mus musculus OX=10090 GN=Serpina1a PE=1 SV=4	749365	780416	910999	808576	441082	726530	800829	573217	707553	820199	696937	957975	794496	649873	763876	0.086267	0.252618	0.152996	-0.299762	-0.0604077	0.0575931	0.752766
sp|P07759|SPA3K_MOUSE Serine protease inhibitor A3K OS=Mus musculus OX=10090 GN=Serpina3k PE=1 SV=2	P07759	Serpina3k	sp|P07759|SPA3K_MOUSE Serine protease inhibitor A3K OS=Mus musculus OX=10090 GN=Serpina3k PE=1 SV=2	13	sp|P07759|SPA3K_MOUSE Serine protease inhibitor A3K OS=Mus musculus OX=10090 GN=Serpina3k PE=1 SV=2	2.87826e+06	2.69135e+06	3.22075e+06	3.29416e+06	1.73554e+06	2.78969e+06	2.81443e+06	2.19355e+06	2.48805e+06	2.70125e+06	2.70117e+06	3.33278e+06	3.0495e+06	2.49162e+06	2.70121e+06	0.0943132	0.217568	0.130229	-0.29961	-0.172688	0.0499617	0.34379
sp|P07901|HS90A_MOUSE Heat shock protein HSP 90-alpha OS=Mus musculus OX=10090 GN=Hsp90aa1 PE=1 SV=4	P07901	Hsp90aa1	sp|P07901|HS90A_MOUSE Heat shock protein HSP 90-alpha OS=Mus musculus OX=10090 GN=Hsp90aa1 PE=1 SV=4	14	sp|P07901|HS90A_MOUSE Heat shock protein HSP 90-alpha OS=Mus musculus OX=10090 GN=Hsp90aa1 PE=1 SV=4	530575	493923	625303	517077	517018	560137	676568	644823	675363	599416	619781	706726	523826	602480	647572	0.106589	0.123101	0.0760225	0.198374	0.304744	0.240208	0.0219964
sp|P07934|PHKG1_MOUSE Phosphorylase b kinase gamma catalytic chain, skeletal muscle/heart isoform OS=Mus musculus OX=10090 GN=Phkg1 PE=1 SV=3	P07934	Phkg1	sp|P07934|PHKG1_MOUSE Phosphorylase b kinase gamma catalytic chain, skeletal muscle/heart isoform OS=Mus musculus OX=10090 GN=Phkg1 PE=1 SV=3	8	sp|P07934|PHKG1_MOUSE Phosphorylase b kinase gamma catalytic chain, skeletal muscle/heart isoform OS=Mus musculus OX=10090 GN=Phkg1 PE=1 SV=3	289531	293671	269556	211007	201085	244914	203718	237394	197464	202659	177460	180432	279543	220556	188948	0.143289	0.101944	0.0656118	-0.345221	-0.565629	0.0740574	0.00275793
sp|P08003|PDIA4_MOUSE Protein disulfide-isomerase A4 OS=Mus musculus OX=10090 GN=Pdia4 PE=1 SV=3	P08003	Pdia4	sp|P08003|PDIA4_MOUSE Protein disulfide-isomerase A4 OS=Mus musculus OX=10090 GN=Pdia4 PE=1 SV=3	15	sp|P08003|PDIA4_MOUSE Protein disulfide-isomerase A4 OS=Mus musculus OX=10090 GN=Pdia4 PE=1 SV=3	312284	310061	407210	323445	313559	317112	378797	379673	371987	347798	381844	398414	317864	347954	376916	0.137014	0.106317	0.0564421	0.12502	0.245931	0.733747	0.161558
sp|P08030|APT_MOUSE Adenine phosphoribosyltransferase OS=Mus musculus OX=10090 GN=Aprt PE=1 SV=2	P08030	Aprt	sp|P08030|APT_MOUSE Adenine phosphoribosyltransferase OS=Mus musculus OX=10090 GN=Aprt PE=1 SV=2	7	sp|P08030|APT_MOUSE Adenine phosphoribosyltransferase OS=Mus musculus OX=10090 GN=Aprt PE=1 SV=2	298720	288100	350596	294217	260765	275836	293107	279615	245183	274785	268123	270276	296468	277726	269200	0.0934998	0.047962	0.0500155	-0.0942085	-0.139171	0.124298	0.0314209
sp|P08032|SPTA1_MOUSE Spectrin alpha chain, erythrocytic 1 OS=Mus musculus OX=10090 GN=Spta1 PE=1 SV=3	P08032	Spta1	sp|P08032|SPTA1_MOUSE Spectrin alpha chain, erythrocytic 1 OS=Mus musculus OX=10090 GN=Spta1 PE=1 SV=3	28	sp|P08032|SPTA1_MOUSE Spectrin alpha chain, erythrocytic 1 OS=Mus musculus OX=10090 GN=Spta1 PE=1 SV=3	265481	270695	299718	295933	215131	237226	294227	278249	279364	241412	264910	238917	283314	257738	253161	0.0613851	0.142144	0.0757615	-0.139649	-0.16247	0.207816	0.11014
sp|P08071|TRFL_MOUSE Lactotransferrin OS=Mus musculus OX=10090 GN=Ltf PE=1 SV=4	P08071	Ltf	sp|P08071|TRFL_MOUSE Lactotransferrin OS=Mus musculus OX=10090 GN=Ltf PE=1 SV=4	4	sp|P08071|TRFL_MOUSE Lactotransferrin OS=Mus musculus OX=10090 GN=Ltf PE=1 SV=4	5807.52	3997.84	7117.62	9412.11	6477.51	4725.48	6196.38	8204.19	5996.68	8666.32	8404.41	13734.3	6462.57	6336.95	8535.37	0.346072	0.222894	0.353531	-0.0212262	0.408624	0.999532	0.146455
sp|P08074|CBR2_MOUSE Carbonyl reductase [NADPH] 2 OS=Mus musculus OX=10090 GN=Cbr2 PE=1 SV=1	P08074	Cbr2	sp|P08074|CBR2_MOUSE Carbonyl reductase [NADPH] 2 OS=Mus musculus OX=10090 GN=Cbr2 PE=1 SV=1	7	sp|P08074|CBR2_MOUSE Carbonyl reductase [NADPH] 2 OS=Mus musculus OX=10090 GN=Cbr2 PE=1 SV=1	57267.1	47659	72693.6	54046.2	48507.4	62222.5	61955.7	78257.6	71480	60366.2	68436.2	67749.2	55656.7	62089.1	68092.7	0.183537	0.193971	0.0703686	0.158386	0.291531	0.523518	0.115419
sp|P08113|ENPL_MOUSE Endoplasmin OS=Mus musculus OX=10090 GN=Hsp90b1 PE=1 SV=2	P08113	Hsp90b1	sp|P08113|ENPL_MOUSE Endoplasmin OS=Mus musculus OX=10090 GN=Hsp90b1 PE=1 SV=2	31	sp|P08113|ENPL_MOUSE Endoplasmin OS=Mus musculus OX=10090 GN=Hsp90b1 PE=1 SV=2	669639	659414	868221	677832	636579	625032	756283	759650	738753	694362	768672	795563	673735	696431	753712	0.139006	0.105965	0.0578883	0.0424782	0.161574	0.704655	0.527685
sp|P08121|CO3A1_MOUSE Collagen alpha-1(III) chain OS=Mus musculus OX=10090 GN=Col3a1 PE=1 SV=4	P08121	Col3a1	sp|P08121|CO3A1_MOUSE Collagen alpha-1(III) chain OS=Mus musculus OX=10090 GN=Col3a1 PE=1 SV=4	6	sp|P08121|CO3A1_MOUSE Collagen alpha-1(III) chain OS=Mus musculus OX=10090 GN=Col3a1 PE=1 SV=4	93780.1	82522.9	95345.7	131804	307001	104942	128573	89315.2	129253	206837	200305	162839	94562.9	116757	181572	0.212204	0.641399	0.206112	0.296791	0.933526	0.207358	0.00247202
sp|P08122|CO4A2_MOUSE Collagen alpha-2(IV) chain OS=Mus musculus OX=10090 GN=Col4a2 PE=1 SV=4	P08122	Col4a2	sp|P08122|CO4A2_MOUSE Collagen alpha-2(IV) chain OS=Mus musculus OX=10090 GN=Col4a2 PE=1 SV=4	3	sp|P08122|CO4A2_MOUSE Collagen alpha-2(IV) chain OS=Mus musculus OX=10090 GN=Col4a2 PE=1 SV=4	32656.9	40172.1	21279.9	49147.7	67347.4	51236.7	36551.6	34005.7	40946.9	54344.9	54240	36146.4	36414.5	43894.2	47593.4	0.329584	0.325266	0.200342	0.256766	0.379765	0.192581	0.138943
sp|P08207|S10AA_MOUSE Protein S100-A10 OS=Mus musculus OX=10090 GN=S100a10 PE=1 SV=2	P08207	S100a10	sp|P08207|S10AA_MOUSE Protein S100-A10 OS=Mus musculus OX=10090 GN=S100a10 PE=1 SV=2	3	sp|P08207|S10AA_MOUSE Protein S100-A10 OS=Mus musculus OX=10090 GN=S100a10 PE=1 SV=2	28224.1	27992.4	29217.9	31078.9	28304.8	25896.4	22925.2	21873.3	41724.9	25834	33355.2	36512	28721	24410.8	34933.6	0.0482295	0.117928	0.193491	-0.237046	0.281251	0.0360524	0.149219
sp|P08226|APOE_MOUSE Apolipoprotein E OS=Mus musculus OX=10090 GN=Apoe PE=1 SV=2	P08226	Apoe	sp|P08226|APOE_MOUSE Apolipoprotein E OS=Mus musculus OX=10090 GN=Apoe PE=1 SV=2	11	sp|P08226|APOE_MOUSE Apolipoprotein E OS=Mus musculus OX=10090 GN=Apoe PE=1 SV=2	76026.2	88221.8	96893.5	86803.3	53136	71222.3	75944.1	86182.6	75090.4	89045.1	69685.5	91697.4	87512.6	73583.2	82067.7	0.0984098	0.192893	0.131109	-0.250809	-0.0978606	0.0787206	0.406814
sp|P08228|SODC_MOUSE Superoxide dismutase [Cu-Zn] OS=Mus musculus OX=10090 GN=Sod1 PE=1 SV=2	P08228	Sod1	sp|P08228|SODC_MOUSE Superoxide dismutase [Cu-Zn] OS=Mus musculus OX=10090 GN=Sod1 PE=1 SV=2	12	sp|P08228|SODC_MOUSE Superoxide dismutase [Cu-Zn] OS=Mus musculus OX=10090 GN=Sod1 PE=1 SV=2	830339	758252	910130	776078	624452	799212	826757	777841	628517	667002	653721	709094	803208	788526	660362	0.0833383	0.119736	0.0506993	-0.0259245	-0.281767	0.310765	0.00537359
sp|P08249|MDHM_MOUSE Malate dehydrogenase, mitochondrial OS=Mus musculus OX=10090 GN=Mdh2 PE=1 SV=3	P08249	Mdh2	sp|P08249|MDHM_MOUSE Malate dehydrogenase, mitochondrial OS=Mus musculus OX=10090 GN=Mdh2 PE=1 SV=3	25	sp|P08249|MDHM_MOUSE Malate dehydrogenase, mitochondrial OS=Mus musculus OX=10090 GN=Mdh2 PE=1 SV=3	9.89348e+06	9.65345e+06	1.283e+07	1.02384e+07	8.39722e+06	9.4712e+06	1.03171e+07	1.03125e+07	9.08845e+06	9.7272e+06	8.83743e+06	1.01887e+07	1.0066e+07	9.89185e+06	9.40783e+06	0.138025	0.0945205	0.064816	-0.0262656	-0.0981711	0.249546	0.152051
sp|P08551|NFL_MOUSE Neurofilament light polypeptide OS=Mus musculus OX=10090 GN=Nefl PE=1 SV=5	P08551	Nefl	sp|P08551|NFL_MOUSE Neurofilament light polypeptide OS=Mus musculus OX=10090 GN=Nefl PE=1 SV=5	11	sp|P08551|NFL_MOUSE Neurofilament light polypeptide OS=Mus musculus OX=10090 GN=Nefl PE=1 SV=5	144897	217263	279687	240793	182694	119472	221804	168741	261463	178646	162300	171872	229028	175717	175259	0.256908	0.244057	0.236378	-0.381498	-0.384397	0.179573	0.450086
sp|P08553|NFM_MOUSE Neurofilament medium polypeptide OS=Mus musculus OX=10090 GN=Nefm PE=1 SV=4	P08553	Nefm	sp|P08553|NFM_MOUSE Neurofilament medium polypeptide OS=Mus musculus OX=10090 GN=Nefm PE=1 SV=4	20	sp|P08553|NFM_MOUSE Neurofilament medium polypeptide OS=Mus musculus OX=10090 GN=Nefm PE=1 SV=4	326188	475479	579275	493464	393597	289746	453327	380998	494545	364546	360048	386694	484472	387298	375620	0.224479	0.178154	0.15728	-0.322911	-0.367517	0.164565	0.2876
sp|P08556|RASN_MOUSE GTPase NRas OS=Mus musculus OX=10090 GN=Nras PE=1 SV=1	P08556	Nras	sp|P08556|RASN_MOUSE GTPase NRas OS=Mus musculus OX=10090 GN=Nras PE=1 SV=1	1	sp|P08556|RASN_MOUSE GTPase NRas OS=Mus musculus OX=10090 GN=Nras PE=1 SV=1	4363.83	4930.41	4364.06	3134.4	3418.61	3429.71	4103.4	4719.61	4017.64	3604.81	3779.14	3540.69	4363.95	3766.55	3691.98	0.180505	0.159043	0.0571102	-0.218182	-0.241642	0.575543	0.293404
sp|P08752|GNAI2_MOUSE Guanine nucleotide-binding protein G(i) subunit alpha-2 OS=Mus musculus OX=10090 GN=Gnai2 PE=1 SV=5	P08752	Gnai2	sp|P08752|GNAI2_MOUSE Guanine nucleotide-binding protein G(i) subunit alpha-2 OS=Mus musculus OX=10090 GN=Gnai2 PE=1 SV=5	5	sp|P08752|GNAI2_MOUSE Guanine nucleotide-binding protein G(i) subunit alpha-2 OS=Mus musculus OX=10090 GN=Gnai2 PE=1 SV=5	185678	171546	249529	203129	193208	188445	186530	219123	222369	188768	208340	211663	194403	190827	210001	0.167567	0.076854	0.0674728	-0.0254453	0.112759	0.816366	0.69103
sp|P08775|RPB1_MOUSE DNA-directed RNA polymerase II subunit RPB1 OS=Mus musculus OX=10090 GN=Polr2a PE=1 SV=3	P08775	Polr2a	sp|P08775|RPB1_MOUSE DNA-directed RNA polymerase II subunit RPB1 OS=Mus musculus OX=10090 GN=Polr2a PE=1 SV=3	3	sp|P08775|RPB1_MOUSE DNA-directed RNA polymerase II subunit RPB1 OS=Mus musculus OX=10090 GN=Polr2a PE=1 SV=3	10375.3	10880.3	10227.5	9517.89	10355.7	10586.4	11969.9	11430.6	12335.6	10660.3	12220.4	13024.8	10301.4	11008.5	12278	0.0548855	0.0675646	0.0828018	0.0947515	0.253249	0.199986	0.0218912
sp|P09055|ITB1_MOUSE Integrin beta-1 OS=Mus musculus OX=10090 GN=Itgb1 PE=1 SV=1	P09055	Itgb1	sp|P09055|ITB1_MOUSE Integrin beta-1 OS=Mus musculus OX=10090 GN=Itgb1 PE=1 SV=1	13	sp|P09055|ITB1_MOUSE Integrin beta-1 OS=Mus musculus OX=10090 GN=Itgb1 PE=1 SV=1	265521	241088	297689	250499	234514	228087	283160	260208	253040	249621	250440	270440	258010	247361	251740	0.0940207	0.100457	0.0383443	-0.0621447	-0.0348982	0.514718	0.642304
sp|P09103|PDIA1_MOUSE Protein disulfide-isomerase OS=Mus musculus OX=10090 GN=P4hb PE=1 SV=2	P09103	P4hb	sp|P09103|PDIA1_MOUSE Protein disulfide-isomerase OS=Mus musculus OX=10090 GN=P4hb PE=1 SV=2	27	sp|P09103|PDIA1_MOUSE Protein disulfide-isomerase OS=Mus musculus OX=10090 GN=P4hb PE=1 SV=2	2.80735e+06	2.76895e+06	3.56156e+06	2.82191e+06	2.49448e+06	2.68904e+06	2.68855e+06	2.90871e+06	2.53892e+06	2.65622e+06	2.6142e+06	2.65667e+06	2.81463e+06	2.68879e+06	2.63521e+06	0.127672	0.0628048	0.0211818	-0.0659818	-0.0950703	0.193754	0.0797763
sp|P09242|PPBT_MOUSE Alkaline phosphatase, tissue-nonspecific isozyme OS=Mus musculus OX=10090 GN=Alpl PE=1 SV=2	P09242	Alpl	sp|P09242|PPBT_MOUSE Alkaline phosphatase, tissue-nonspecific isozyme OS=Mus musculus OX=10090 GN=Alpl PE=1 SV=2	5	sp|P09242|PPBT_MOUSE Alkaline phosphatase, tissue-nonspecific isozyme OS=Mus musculus OX=10090 GN=Alpl PE=1 SV=2	116570	103759	128999	116690	102533	101940	105804	110419	91007.8	92826.8	99127.9	97965.6	116630	104168	95396.2	0.0884563	0.0369632	0.041243	-0.163206	-0.290463	0.123432	0.0070058
sp|P09405|NUCL_MOUSE Nucleolin OS=Mus musculus OX=10090 GN=Ncl PE=1 SV=2	P09405	Ncl	sp|P09405|NUCL_MOUSE Nucleolin OS=Mus musculus OX=10090 GN=Ncl PE=1 SV=2	34	sp|P09405|NUCL_MOUSE Nucleolin OS=Mus musculus OX=10090 GN=Ncl PE=1 SV=2	1.34435e+06	1.31605e+06	1.62473e+06	1.38976e+06	1.23712e+06	1.24805e+06	1.5008e+06	1.40246e+06	1.45335e+06	1.34111e+06	1.52429e+06	1.50759e+06	1.36705e+06	1.32525e+06	1.48047e+06	0.0991417	0.0944782	0.0567949	-0.0470559	0.114938	0.480387	0.64964
sp|P09411|PGK1_MOUSE Phosphoglycerate kinase 1 OS=Mus musculus OX=10090 GN=Pgk1 PE=1 SV=4	P09411	Pgk1	sp|P09411|PGK1_MOUSE Phosphoglycerate kinase 1 OS=Mus musculus OX=10090 GN=Pgk1 PE=1 SV=4	32	sp|P09411|PGK1_MOUSE Phosphoglycerate kinase 1 OS=Mus musculus OX=10090 GN=Pgk1 PE=1 SV=4	6.70837e+06	6.07991e+06	7.47529e+06	5.80362e+06	5.17717e+06	5.68331e+06	5.61749e+06	5.78194e+06	5.21514e+06	5.02078e+06	5.12534e+06	5.01814e+06	6.39414e+06	5.6504e+06	5.07306e+06	0.11397	0.0480191	0.0185407	-0.176677	-0.332226	0.0462862	0.00383189
sp|P09470|ACE_MOUSE Angiotensin-converting enzyme OS=Mus musculus OX=10090 GN=Ace PE=1 SV=3	P09470	Ace	sp|P09470|ACE_MOUSE Angiotensin-converting enzyme OS=Mus musculus OX=10090 GN=Ace PE=1 SV=3	8	sp|P09470|ACE_MOUSE Angiotensin-converting enzyme OS=Mus musculus OX=10090 GN=Ace PE=1 SV=3	82430	78717.7	109315	78175.6	71251.9	82854.6	88969.3	83696.5	101164	87419.8	105006	92776.9	80573.8	83275.6	96970.7	0.170844	0.0914184	0.082474	0.0479466	0.26627	0.525322	0.22734
sp|P09528|FRIH_MOUSE Ferritin heavy chain OS=Mus musculus OX=10090 GN=Fth1 PE=1 SV=2	P09528	Fth1	sp|P09528|FRIH_MOUSE Ferritin heavy chain OS=Mus musculus OX=10090 GN=Fth1 PE=1 SV=2	4	sp|P09528|FRIH_MOUSE Ferritin heavy chain OS=Mus musculus OX=10090 GN=Fth1 PE=1 SV=2	233650	185143	221374	273227	168254	183261	154552	145110	221738	191804	215653	203764	227512	161403	209708	0.159058	0.102134	0.0636662	-0.496052	-0.117613	0.00497767	0.334074
sp|P09541|MYL4_MOUSE Myosin light chain 4 OS=Mus musculus OX=10090 GN=Myl4 PE=1 SV=3	P09541	Myl4	sp|P09541|MYL4_MOUSE Myosin light chain 4 OS=Mus musculus OX=10090 GN=Myl4 PE=1 SV=3	4	sp|P09541|MYL4_MOUSE Myosin light chain 4 OS=Mus musculus OX=10090 GN=Myl4 PE=1 SV=3	147765	155957	85802.9	154051	220374	205812	135802	136705	190642	198890	244083	198673	150908	171259	198782	0.247082	0.256258	0.116845	0.15284	0.397829	0.160548	0.0095815
sp|P09542|MYL3_MOUSE Myosin light chain 3 OS=Mus musculus OX=10090 GN=Myl3 PE=1 SV=4	P09542	Myl3	sp|P09542|MYL3_MOUSE Myosin light chain 3 OS=Mus musculus OX=10090 GN=Myl3 PE=1 SV=4	19	sp|P09542|MYL3_MOUSE Myosin light chain 3 OS=Mus musculus OX=10090 GN=Myl3 PE=1 SV=4	1.40492e+07	1.58065e+07	6.71529e+06	1.60566e+07	1.98025e+07	1.77208e+07	1.37142e+07	1.17194e+07	1.44051e+07	1.56636e+07	1.75192e+07	1.71188e+07	1.49279e+07	1.57175e+07	1.63912e+07	0.333386	0.23401	0.0880881	0.0650568	0.135997	0.318063	0.189424
sp|P09602|HMGN2_MOUSE Non-histone chromosomal protein HMG-17 OS=Mus musculus OX=10090 GN=Hmgn2 PE=1 SV=2	P09602	Hmgn2	sp|P09602|HMGN2_MOUSE Non-histone chromosomal protein HMG-17 OS=Mus musculus OX=10090 GN=Hmgn2 PE=1 SV=2	2	sp|P09602|HMGN2_MOUSE Non-histone chromosomal protein HMG-17 OS=Mus musculus OX=10090 GN=Hmgn2 PE=1 SV=2	34409.8	31848.3	47723.7	35181.5	34131.9	45623.3	56422.1	60548.5	50822.9	58860.1	34047.6	52784.4	34795.7	51022.7	51803.6	0.190386	0.240807	0.216173	0.544196	0.573976	0.0838471	0.0723906
sp|P09671|SODM_MOUSE Superoxide dismutase [Mn], mitochondrial OS=Mus musculus OX=10090 GN=Sod2 PE=1 SV=3	P09671	Sod2	sp|P09671|SODM_MOUSE Superoxide dismutase [Mn], mitochondrial OS=Mus musculus OX=10090 GN=Sod2 PE=1 SV=3	9	sp|P09671|SODM_MOUSE Superoxide dismutase [Mn], mitochondrial OS=Mus musculus OX=10090 GN=Sod2 PE=1 SV=3	2.48808e+06	2.3924e+06	2.80006e+06	2.63932e+06	2.11807e+06	2.15321e+06	2.2583e+06	2.40855e+06	2.3012e+06	2.09139e+06	2.18401e+06	2.28322e+06	2.5637e+06	2.20575e+06	2.23361e+06	0.0691867	0.0583637	0.0438679	-0.216741	-0.198577	0.0333506	0.017807
sp|P09690|ACHB_MOUSE Acetylcholine receptor subunit beta OS=Mus musculus OX=10090 GN=Chrnb1 PE=2 SV=1	P09690	Chrnb1	sp|P09690|ACHB_MOUSE Acetylcholine receptor subunit beta OS=Mus musculus OX=10090 GN=Chrnb1 PE=2 SV=1	1	sp|P09690|ACHB_MOUSE Acetylcholine receptor subunit beta OS=Mus musculus OX=10090 GN=Chrnb1 PE=2 SV=1	367.426	367.426	367.426	367.426	367.426	367.426	367.426	367.426	899.98	367.426	367.426	367.426	367.426	367.426	367.426	0	0	0.531954	0	0	1	0.274095
sp|P09813|APOA2_MOUSE Apolipoprotein A-II OS=Mus musculus OX=10090 GN=Apoa2 PE=1 SV=2	P09813	Apoa2	sp|P09813|APOA2_MOUSE Apolipoprotein A-II OS=Mus musculus OX=10090 GN=Apoa2 PE=1 SV=2	1	sp|P09813|APOA2_MOUSE Apolipoprotein A-II OS=Mus musculus OX=10090 GN=Apoa2 PE=1 SV=2	75256.6	78037.9	72750.4	65879	23577.9	56935.3	69408.1	36368.8	76046.9	63413.1	55109.8	77650.3	74003.5	46652	69730	0.0713055	0.440343	0.157591	-0.701375	-0.0915518	0.0306285	0.380747
sp|P09925|SURF1_MOUSE Surfeit locus protein 1 OS=Mus musculus OX=10090 GN=Surf1 PE=1 SV=3	P09925	Surf1	sp|P09925|SURF1_MOUSE Surfeit locus protein 1 OS=Mus musculus OX=10090 GN=Surf1 PE=1 SV=3	2	sp|P09925|SURF1_MOUSE Surfeit locus protein 1 OS=Mus musculus OX=10090 GN=Surf1 PE=1 SV=3	4094.62	3974.51	4799.55	4439.02	5735.12	4609.16	4436.86	4131.37	3657.22	3542.92	3790.11	3975.87	4266.82	4523.01	3723.66	0.0858643	0.148007	0.0497219	0.0850351	-0.195493	0.32672	0.0331067
sp|P0C090|RC3H2_MOUSE Roquin-2 OS=Mus musculus OX=10090 GN=Rc3h2 PE=1 SV=1;sp|Q4VGL6|RC3H1_MOUSE Roquin-1 OS=Mus musculus OX=10090 GN=Rc3h1 PE=1 SV=1	P0C090	Rc3h2	sp|P0C090|RC3H2_MOUSE Roquin-2 OS=Mus musculus OX=10090 GN=Rc3h2 PE=1 SV=1;sp|Q4VGL6|RC3H1_MOUSE Roquin-1 OS=Mus musculus OX=10090 GN=Rc3h1 PE=1 SV=1	1	sp|P0C090|RC3H2_MOUSE Roquin-2 OS=Mus musculus OX=10090 GN=Rc3h2 PE=1 SV=1;sp|Q4VGL6|RC3H1_MOUSE Roquin-1 OS=Mus musculus OX=10090 GN=Rc3h1 PE=1 SV=1	1437.89	1755.81	3120.77	1614.07	2218.34	1913.26	1927.63	2432.88	3533.51	1642.92	2136.09	2091.58	1684.94	2072.99	2113.83	0.388546	0.117686	0.348437	0.296737	0.328363	0.492068	0.400422
sp|P0C0A3|CHMP6_MOUSE Charged multivesicular body protein 6 OS=Mus musculus OX=10090 GN=Chmp6 PE=1 SV=2	P0C0A3	Chmp6	sp|P0C0A3|CHMP6_MOUSE Charged multivesicular body protein 6 OS=Mus musculus OX=10090 GN=Chmp6 PE=1 SV=2	2	sp|P0C0A3|CHMP6_MOUSE Charged multivesicular body protein 6 OS=Mus musculus OX=10090 GN=Chmp6 PE=1 SV=2	11771.2	11988.5	16162.5	11681	8764.66	9741.75	11088.6	9353.82	9625.1	10853.2	10038.5	9050.41	11879.9	9547.78	9831.79	0.16885	0.101307	0.0766557	-0.315517	-0.273251	0.0124627	0.0132086
sp|P0C0S6|H2AZ_MOUSE Histone H2A.Z OS=Mus musculus OX=10090 GN=H2az1 PE=1 SV=2;sp|Q3THW5|H2AV_MOUSE Histone H2A.V OS=Mus musculus OX=10090 GN=H2afv PE=1 SV=3	P0C0S6	H2az1	sp|P0C0S6|H2AZ_MOUSE Histone H2A.Z OS=Mus musculus OX=10090 GN=H2az1 PE=1 SV=2;sp|Q3THW5|H2AV_MOUSE Histone H2A.V OS=Mus musculus OX=10090 GN=H2afv PE=1 SV=3	2	sp|P0C0S6|H2AZ_MOUSE Histone H2A.Z OS=Mus musculus OX=10090 GN=H2az1 PE=1 SV=2;sp|Q3THW5|H2AV_MOUSE Histone H2A.V OS=Mus musculus OX=10090 GN=H2afv PE=1 SV=3	118786	129379	110198	129186	180508	143058	144464	144455	138017	156725	152420	156435	123986	144459	154428	0.0757375	0.119315	0.0583848	0.221752	0.317901	0.01164	0.0046032
sp|P0C5K1|SBK2_MOUSE Serine/threonine-protein kinase SBK2 OS=Mus musculus OX=10090 GN=Sbk2 PE=3 SV=2	P0C5K1	Sbk2	sp|P0C5K1|SBK2_MOUSE Serine/threonine-protein kinase SBK2 OS=Mus musculus OX=10090 GN=Sbk2 PE=3 SV=2	7	sp|P0C5K1|SBK2_MOUSE Serine/threonine-protein kinase SBK2 OS=Mus musculus OX=10090 GN=Sbk2 PE=3 SV=2	307795	328395	378556	315649	299456	266390	324537	341812	301539	251290	313101	288106	322022	311997	294823	0.0955876	0.106371	0.0930054	-0.0465121	-0.127404	0.314804	0.0674678
sp|P0C605|KGP1_MOUSE cGMP-dependent protein kinase 1 OS=Mus musculus OX=10090 GN=Prkg1 PE=1 SV=1	P0C605	Prkg1	sp|P0C605|KGP1_MOUSE cGMP-dependent protein kinase 1 OS=Mus musculus OX=10090 GN=Prkg1 PE=1 SV=1	12	sp|P0C605|KGP1_MOUSE cGMP-dependent protein kinase 1 OS=Mus musculus OX=10090 GN=Prkg1 PE=1 SV=1	218007	211402	266190	207707	204431	208318	244440	243112	212846	229327	206588	230616	214705	225715	221086	0.120642	0.0962302	0.0544984	0.0680223	0.0414251	0.982426	0.737103
sp|P0C7L0|WIPF3_MOUSE WAS/WASL-interacting protein family member 3 OS=Mus musculus OX=10090 GN=Wipf3 PE=1 SV=1	P0C7L0	Wipf3	sp|P0C7L0|WIPF3_MOUSE WAS/WASL-interacting protein family member 3 OS=Mus musculus OX=10090 GN=Wipf3 PE=1 SV=1	2	sp|P0C7L0|WIPF3_MOUSE WAS/WASL-interacting protein family member 3 OS=Mus musculus OX=10090 GN=Wipf3 PE=1 SV=1	3889.57	3562.68	3850.3	4134.44	2832.93	3214.86	3678.85	3490.35	3140.88	3969.89	3118.45	3708.76	3869.93	3352.6	3424.82	0.0607095	0.111211	0.121529	-0.208227	-0.181238	0.0465762	0.158408
sp|P0C872|JMJD7_MOUSE Bifunctional peptidase and (3S)-lysyl hydroxylase Jmjd7 OS=Mus musculus OX=10090 GN=Jmjd7 PE=1 SV=1	P0C872	Jmjd7	sp|P0C872|JMJD7_MOUSE Bifunctional peptidase and (3S)-lysyl hydroxylase Jmjd7 OS=Mus musculus OX=10090 GN=Jmjd7 PE=1 SV=1	1	sp|P0C872|JMJD7_MOUSE Bifunctional peptidase and (3S)-lysyl hydroxylase Jmjd7 OS=Mus musculus OX=10090 GN=Jmjd7 PE=1 SV=1	4527.33	5088.67	5498.61	6199.25	4892.88	4749.99	5804.99	5685.86	5695.48	5387.95	5766.52	6417.64	5293.64	5289.37	5731	0.132106	0.101988	0.0744189	-0.00414583	0.115581	0.944172	0.24705
sp|P0CW02|LY6C1_MOUSE Lymphocyte antigen 6C1 OS=Mus musculus OX=10090 GN=Ly6c1 PE=2 SV=1;sp|P0CW03|LY6C2_MOUSE Lymphocyte antigen 6C2 OS=Mus musculus OX=10090 GN=Ly6c2 PE=1 SV=1	P0CW02	Ly6c1	sp|P0CW02|LY6C1_MOUSE Lymphocyte antigen 6C1 OS=Mus musculus OX=10090 GN=Ly6c1 PE=2 SV=1;sp|P0CW03|LY6C2_MOUSE Lymphocyte antigen 6C2 OS=Mus musculus OX=10090 GN=Ly6c2 PE=1 SV=1	1	sp|P0CW02|LY6C1_MOUSE Lymphocyte antigen 6C1 OS=Mus musculus OX=10090 GN=Ly6c1 PE=2 SV=1;sp|P0CW03|LY6C2_MOUSE Lymphocyte antigen 6C2 OS=Mus musculus OX=10090 GN=Ly6c2 PE=1 SV=1	367.426	367.426	367.426	367.426	367.426	767.452	367.426	367.426	367.426	367.426	367.426	367.426	367.426	367.426	367.426	0	0.427897	0	0	0	0.274479	1
sp|P0DJE0|PT100_MOUSE Protein PET100 homolog, mitochondrial OS=Mus musculus OX=10090 GN=Pet100 PE=1 SV=1	P0DJE0	Pet100	sp|P0DJE0|PT100_MOUSE Protein PET100 homolog, mitochondrial OS=Mus musculus OX=10090 GN=Pet100 PE=1 SV=1	2	sp|P0DJE0|PT100_MOUSE Protein PET100 homolog, mitochondrial OS=Mus musculus OX=10090 GN=Pet100 PE=1 SV=1	51790.4	55402.8	51758.4	57782.6	57966	53154.2	42234.1	46809.6	54945.3	41711	61468.4	57258.1	53596.6	49981.9	56101.7	0.0543831	0.138397	0.15839	-0.102826	0.0664175	0.285	0.858326
sp|P0DN34|NDUB1_MOUSE NADH dehydrogenase [ubiquinone] 1 beta subcomplex subunit 1 OS=Mus musculus OX=10090 GN=Ndufb1 PE=1 SV=1	P0DN34	Ndufb1	sp|P0DN34|NDUB1_MOUSE NADH dehydrogenase [ubiquinone] 1 beta subcomplex subunit 1 OS=Mus musculus OX=10090 GN=Ndufb1 PE=1 SV=1	3	sp|P0DN34|NDUB1_MOUSE NADH dehydrogenase [ubiquinone] 1 beta subcomplex subunit 1 OS=Mus musculus OX=10090 GN=Ndufb1 PE=1 SV=1	148153	149534	154413	160192	143331	151712	139360	149042	164856	153308	145059	183564	151973	146186	159082	0.0356237	0.0381761	0.103198	-0.0560986	0.0651835	0.342517	0.411583
sp|P0DOV2|IFI4_MOUSE Interferon-activable protein 204 OS=Mus musculus OX=10090 GN=Ifi204 PE=1 SV=1	P0DOV2	Ifi204	sp|P0DOV2|IFI4_MOUSE Interferon-activable protein 204 OS=Mus musculus OX=10090 GN=Ifi204 PE=1 SV=1	6	sp|P0DOV2|IFI4_MOUSE Interferon-activable protein 204 OS=Mus musculus OX=10090 GN=Ifi204 PE=1 SV=1	40470.6	40984.2	51346.6	46517.3	53851.2	48530.3	49701.1	61712.1	67105.6	53553.8	65428.6	68208.6	43750.7	51776.2	66267.1	0.114547	0.111569	0.106605	0.244711	0.60176	0.0500794	0.00163635
sp|P0DP26|CALM1_MOUSE Calmodulin-1 OS=Mus musculus OX=10090 GN=Calm1 PE=1 SV=1;sp|P0DP27|CALM2_MOUSE Calmodulin-2 OS=Mus musculus OX=10090 GN=Calm2 PE=1 SV=1;sp|P0DP28|CALM3_MOUSE Calmodulin-3 OS=Mus musculus OX=10090 GN=Calm3 PE=1 SV=1	P0DP26	Calm1	sp|P0DP26|CALM1_MOUSE Calmodulin-1 OS=Mus musculus OX=10090 GN=Calm1 PE=1 SV=1;sp|P0DP27|CALM2_MOUSE Calmodulin-2 OS=Mus musculus OX=10090 GN=Calm2 PE=1 SV=1;sp|P0DP28|CALM3_MOUSE Calmodulin-3 OS=Mus musculus OX=10090 GN=Calm3 PE=1 SV=1	4	sp|P0DP26|CALM1_MOUSE Calmodulin-1 OS=Mus musculus OX=10090 GN=Calm1 PE=1 SV=1;sp|P0DP27|CALM2_MOUSE Calmodulin-2 OS=Mus musculus OX=10090 GN=Calm2 PE=1 SV=1;sp|P0DP28|CALM3_MOUSE Calmodulin-3 OS=Mus musculus OX=10090 GN=Calm3 PE=1 SV=1	191983	195624	179090	204492	224689	191568	160446	151609	218328	152498	232634	196988	193803	176007	207658	0.0546717	0.18221	0.174696	-0.144554	0.0977723	0.460643	0.780194
sp|P10107|ANXA1_MOUSE Annexin A1 OS=Mus musculus OX=10090 GN=Anxa1 PE=1 SV=2	P10107	Anxa1	sp|P10107|ANXA1_MOUSE Annexin A1 OS=Mus musculus OX=10090 GN=Anxa1 PE=1 SV=2	15	sp|P10107|ANXA1_MOUSE Annexin A1 OS=Mus musculus OX=10090 GN=Anxa1 PE=1 SV=2	253497	269187	357225	269493	293152	290718	365497	367690	382350	357751	393424	419842	269340	329324	387887	0.164183	0.130974	0.066318	0.281327	0.526062	0.174388	0.00431654
sp|P10126|EF1A1_MOUSE Elongation factor 1-alpha 1 OS=Mus musculus OX=10090 GN=Eef1a1 PE=1 SV=3	P10126	Eef1a1	sp|P10126|EF1A1_MOUSE Elongation factor 1-alpha 1 OS=Mus musculus OX=10090 GN=Eef1a1 PE=1 SV=3	5	sp|P10126|EF1A1_MOUSE Elongation factor 1-alpha 1 OS=Mus musculus OX=10090 GN=Eef1a1 PE=1 SV=3	493387	553849	740719	578197	639101	537732	797001	754656	860921	800581	858033	989114	566023	696878	859477	0.178605	0.171713	0.0907927	0.295405	0.60293	0.231219	0.001718
sp|P10493|NID1_MOUSE Nidogen-1 OS=Mus musculus OX=10090 GN=Nid1 PE=1 SV=2	P10493	Nid1	sp|P10493|NID1_MOUSE Nidogen-1 OS=Mus musculus OX=10090 GN=Nid1 PE=1 SV=2	25	sp|P10493|NID1_MOUSE Nidogen-1 OS=Mus musculus OX=10090 GN=Nid1 PE=1 SV=2	602701	676401	563040	791554	926363	781796	670545	625407	713288	833166	816013	595816	639551	726171	764650	0.152509	0.178553	0.148036	0.181403	0.256878	0.249194	0.268275
sp|P10518|HEM2_MOUSE Delta-aminolevulinic acid dehydratase OS=Mus musculus OX=10090 GN=Alad PE=1 SV=1	P10518	Alad	sp|P10518|HEM2_MOUSE Delta-aminolevulinic acid dehydratase OS=Mus musculus OX=10090 GN=Alad PE=1 SV=1	9	sp|P10518|HEM2_MOUSE Delta-aminolevulinic acid dehydratase OS=Mus musculus OX=10090 GN=Alad PE=1 SV=1	199521	204614	264355	214553	193789	174364	194830	207813	180557	188246	189588	205119	209583	194309	188917	0.13465	0.0715527	0.053932	-0.108768	-0.149374	0.111927	0.0773703
sp|P10605|CATB_MOUSE Cathepsin B OS=Mus musculus OX=10090 GN=Ctsb PE=1 SV=2	P10605	Ctsb	sp|P10605|CATB_MOUSE Cathepsin B OS=Mus musculus OX=10090 GN=Ctsb PE=1 SV=2	4	sp|P10605|CATB_MOUSE Cathepsin B OS=Mus musculus OX=10090 GN=Ctsb PE=1 SV=2	60019.9	60394.3	85630.2	66181	51022.6	65813.9	67669.3	69222.3	70473.6	69152.5	67064.4	67920	63287.7	66741.6	68536.2	0.177067	0.132259	0.0216463	0.078032	0.116394	0.5218	0.814987
sp|P10630|IF4A2_MOUSE Eukaryotic initiation factor 4A-II OS=Mus musculus OX=10090 GN=Eif4a2 PE=1 SV=2	P10630	Eif4a2	sp|P10630|IF4A2_MOUSE Eukaryotic initiation factor 4A-II OS=Mus musculus OX=10090 GN=Eif4a2 PE=1 SV=2	7	sp|P10630|IF4A2_MOUSE Eukaryotic initiation factor 4A-II OS=Mus musculus OX=10090 GN=Eif4a2 PE=1 SV=2	176485	154053	210405	165133	144573	147276	145309	156850	142133	136321	145812	156950	170809	146293	143972	0.138095	0.0382555	0.0598184	-0.222762	-0.245912	0.0459915	0.0295929
sp|P10637|TAU_MOUSE Microtubule-associated protein tau OS=Mus musculus OX=10090 GN=Mapt PE=1 SV=3	P10637	Mapt	sp|P10637|TAU_MOUSE Microtubule-associated protein tau OS=Mus musculus OX=10090 GN=Mapt PE=1 SV=3	18	sp|P10637|TAU_MOUSE Microtubule-associated protein tau OS=Mus musculus OX=10090 GN=Mapt PE=1 SV=3	570019	521005	767348	555453	507609	534339	771705	630789	512319	577499	567325	614868	562736	582564	572412	0.184234	0.195416	0.0746088	0.0451197	0.0246589	0.928391	0.576104
sp|P10639|THIO_MOUSE Thioredoxin OS=Mus musculus OX=10090 GN=Txn PE=1 SV=3	P10639	Txn	sp|P10639|THIO_MOUSE Thioredoxin OS=Mus musculus OX=10090 GN=Txn PE=1 SV=3	8	sp|P10639|THIO_MOUSE Thioredoxin OS=Mus musculus OX=10090 GN=Txn PE=1 SV=3	915969	862518	1.10033e+06	866348	819741	866278	984597	940249	805689	911316	877621	931888	891159	903264	894469	0.119661	0.0817195	0.0627794	0.0188134	0.00565128	0.649878	0.422547
sp|P10649|GSTM1_MOUSE Glutathione S-transferase Mu 1 OS=Mus musculus OX=10090 GN=Gstm1 PE=1 SV=2	P10649	Gstm1	sp|P10649|GSTM1_MOUSE Glutathione S-transferase Mu 1 OS=Mus musculus OX=10090 GN=Gstm1 PE=1 SV=2	9	sp|P10649|GSTM1_MOUSE Glutathione S-transferase Mu 1 OS=Mus musculus OX=10090 GN=Gstm1 PE=1 SV=2	869801	806506	962832	822474	604056	690600	833494	717424	657069	632612	689789	705898	846137	704012	673429	0.081226	0.133105	0.0489376	-0.264989	-0.329227	0.0292034	0.00151806
sp|P10711|TCEA1_MOUSE Transcription elongation factor A protein 1 OS=Mus musculus OX=10090 GN=Tcea1 PE=1 SV=2	P10711	Tcea1	sp|P10711|TCEA1_MOUSE Transcription elongation factor A protein 1 OS=Mus musculus OX=10090 GN=Tcea1 PE=1 SV=2	2	sp|P10711|TCEA1_MOUSE Transcription elongation factor A protein 1 OS=Mus musculus OX=10090 GN=Tcea1 PE=1 SV=2	13620	15078.2	19347.5	14373.7	12213.4	12522.3	15418.6	14787.5	12952.9	15134.4	13634.4	14155.6	14725.9	13654.9	13895	0.164383	0.116852	0.0658342	-0.113506	-0.0836314	0.209436	0.234919
sp|P10833|RRAS_MOUSE Ras-related protein R-Ras OS=Mus musculus OX=10090 GN=Rras PE=1 SV=1	P10833	Rras	sp|P10833|RRAS_MOUSE Ras-related protein R-Ras OS=Mus musculus OX=10090 GN=Rras PE=1 SV=1	8	sp|P10833|RRAS_MOUSE Ras-related protein R-Ras OS=Mus musculus OX=10090 GN=Rras PE=1 SV=1	202368	185622	245762	209246	191443	199074	218132	206589	195667	197761	211149	214098	205807	202832	204455	0.120345	0.0558138	0.0454555	-0.0210545	-0.0100804	0.679406	0.714044
sp|P10852|4F2_MOUSE 4F2 cell-surface antigen heavy chain OS=Mus musculus OX=10090 GN=Slc3a2 PE=1 SV=1	P10852	Slc3a2	sp|P10852|4F2_MOUSE 4F2 cell-surface antigen heavy chain OS=Mus musculus OX=10090 GN=Slc3a2 PE=1 SV=1	5	sp|P10852|4F2_MOUSE 4F2 cell-surface antigen heavy chain OS=Mus musculus OX=10090 GN=Slc3a2 PE=1 SV=1	37782.4	33208.2	45006.1	34404	33694.4	33490.6	34939.6	36565.2	36417.6	32824.2	34363.9	34821.1	36093.2	34317	34592.5	0.141053	0.0408128	0.0427356	-0.0714596	-0.0597164	0.33243	0.311858
sp|P10854|H2B1M_MOUSE Histone H2B type 1-M OS=Mus musculus OX=10090 GN=H2bc14 PE=1 SV=2;sp|Q64478|H2B1H_MOUSE Histone H2B type 1-H OS=Mus musculus OX=10090 GN=Hist1h2bh PE=1 SV=3;sp|Q64525|H2B2B_MOUSE Histone H2B type 2-B OS=Mus musculus OX=10090 GN=Hist2h2bb PE=1 SV=3;sp|Q6ZWY9|H2B1C_MOUSE Histone H2B type 1-C/E/G OS=Mus musculus OX=10090 GN=H2bc4 PE=1 SV=3	P10854	H2bc14	sp|P10854|H2B1M_MOUSE Histone H2B type 1-M OS=Mus musculus OX=10090 GN=H2bc14 PE=1 SV=2;sp|Q64478|H2B1H_MOUSE Histone H2B type 1-H OS=Mus musculus OX=10090 GN=Hist1h2bh PE=1 SV=3;sp|Q64525|H2B2B_MOUSE Histone H2B type 2-B OS=Mus musculus OX=10090 GN=Hist2h2bb PE=1 SV=3;sp|Q6ZWY9|H2B1C_MOUSE Histone H2B type 1-C/E/G OS=Mus musculus OX=10090 GN=H2bc4 PE=1 SV=3	9	sp|P10854|H2B1M_MOUSE Histone H2B type 1-M OS=Mus musculus OX=10090 GN=H2bc14 PE=1 SV=2;sp|Q64478|H2B1H_MOUSE Histone H2B type 1-H OS=Mus musculus OX=10090 GN=Hist1h2bh PE=1 SV=3;sp|Q64525|H2B2B_MOUSE Histone H2B type 2-B OS=Mus musculus OX=10090 GN=Hist2h2bb PE=1 SV=3;sp|Q6ZWY9|H2B1C_MOUSE Histone H2B type 1-C/E/G OS=Mus musculus OX=10090 GN=H2bc4 PE=1 SV=3	2.04283e+06	2.04168e+06	1.57325e+06	2.20443e+06	3.3409e+06	2.61429e+06	2.3815e+06	2.26908e+06	2.72713e+06	2.89904e+06	2.85866e+06	2.79041e+06	2.04226e+06	2.4979e+06	2.82453e+06	0.138627	0.181635	0.0268916	0.288982	0.467742	0.0189241	0.000884524
sp|P10922|H10_MOUSE Histone H1.0 OS=Mus musculus OX=10090 GN=H1-0 PE=2 SV=4	P10922	H1-0	sp|P10922|H10_MOUSE Histone H1.0 OS=Mus musculus OX=10090 GN=H1-0 PE=2 SV=4	6	sp|P10922|H10_MOUSE Histone H1.0 OS=Mus musculus OX=10090 GN=H1-0 PE=2 SV=4	1.02759e+06	983889	1.05412e+06	1.13746e+06	1.30531e+06	1.0107e+06	1.01214e+06	1.0231e+06	1.15631e+06	1.07807e+06	1.15711e+06	1.09107e+06	1.04086e+06	1.01762e+06	1.12369e+06	0.0615225	0.133388	0.0374673	-0.0324735	0.109981	0.688089	0.217471
sp|P11031|TCP4_MOUSE Activated RNA polymerase II transcriptional coactivator p15 OS=Mus musculus OX=10090 GN=Sub1 PE=1 SV=3	P11031	Sub1	sp|P11031|TCP4_MOUSE Activated RNA polymerase II transcriptional coactivator p15 OS=Mus musculus OX=10090 GN=Sub1 PE=1 SV=3	2	sp|P11031|TCP4_MOUSE Activated RNA polymerase II transcriptional coactivator p15 OS=Mus musculus OX=10090 GN=Sub1 PE=1 SV=3	31763.8	31950.3	40933.9	37611.2	35950.6	32229.5	33960.7	33041.1	40067.3	31193.1	38565.4	39311.1	34780.7	33500.9	38938.2	0.126297	0.0473841	0.110147	-0.0494316	0.167626	0.528527	0.569559
sp|P11087|CO1A1_MOUSE Collagen alpha-1(I) chain OS=Mus musculus OX=10090 GN=Col1a1 PE=1 SV=4	P11087	Col1a1	sp|P11087|CO1A1_MOUSE Collagen alpha-1(I) chain OS=Mus musculus OX=10090 GN=Col1a1 PE=1 SV=4	18	sp|P11087|CO1A1_MOUSE Collagen alpha-1(I) chain OS=Mus musculus OX=10090 GN=Col1a1 PE=1 SV=4	379312	331135	278507	468854	2.78562e+06	390859	346563	263507	345742	556506	820683	957341	355224	368711	688594	0.22188	1.2963	0.407154	0.0544798	0.931208	0.350679	0.0308789
sp|P11103|PARP1_MOUSE Poly [ADP-ribose] polymerase 1 OS=Mus musculus OX=10090 GN=Parp1 PE=1 SV=3	P11103	Parp1	sp|P11103|PARP1_MOUSE Poly [ADP-ribose] polymerase 1 OS=Mus musculus OX=10090 GN=Parp1 PE=1 SV=3	4	sp|P11103|PARP1_MOUSE Poly [ADP-ribose] polymerase 1 OS=Mus musculus OX=10090 GN=Parp1 PE=1 SV=3	38677.3	36873.3	43555.7	36119.4	48003.6	39582	40400.4	41037	47086	35754.2	45752.6	46291.5	37775.3	40718.7	46022.1	0.0861483	0.0917721	0.122125	0.108614	0.285268	0.232739	0.162177
sp|P11152|LIPL_MOUSE Lipoprotein lipase OS=Mus musculus OX=10090 GN=Lpl PE=1 SV=3	P11152	Lpl	sp|P11152|LIPL_MOUSE Lipoprotein lipase OS=Mus musculus OX=10090 GN=Lpl PE=1 SV=3	7	sp|P11152|LIPL_MOUSE Lipoprotein lipase OS=Mus musculus OX=10090 GN=Lpl PE=1 SV=3	252932	230658	331537	282448	235345	220504	279260	294008	239963	245341	214517	232051	267690	257303	236007	0.158906	0.135867	0.0577649	-0.0601758	-0.179741	0.533419	0.0849044
sp|P11276|FINC_MOUSE Fibronectin OS=Mus musculus OX=10090 GN=Fn1 PE=1 SV=4	P11276	Fn1	sp|P11276|FINC_MOUSE Fibronectin OS=Mus musculus OX=10090 GN=Fn1 PE=1 SV=4	22	sp|P11276|FINC_MOUSE Fibronectin OS=Mus musculus OX=10090 GN=Fn1 PE=1 SV=4	108551	123076	102152	126558	162318	133031	127097	131278	212947	187408	206738	199618	115813	132154	203178	0.101013	0.116433	0.0543518	0.193235	0.813564	0.038575	1.12553e-05
sp|P11352|GPX1_MOUSE Glutathione peroxidase 1 OS=Mus musculus OX=10090 GN=Gpx1 PE=1 SV=2	P11352	Gpx1	sp|P11352|GPX1_MOUSE Glutathione peroxidase 1 OS=Mus musculus OX=10090 GN=Gpx1 PE=1 SV=2	7	sp|P11352|GPX1_MOUSE Glutathione peroxidase 1 OS=Mus musculus OX=10090 GN=Gpx1 PE=1 SV=2	119421	123022	171795	127385	132570	122738	139027	171657	143081	124589	124739	133385	125203	135799	129062	0.180769	0.14977	0.0667746	0.117007	0.0432029	0.651473	0.81819
sp|P11404|FABPH_MOUSE Fatty acid-binding protein, heart OS=Mus musculus OX=10090 GN=Fabp3 PE=1 SV=5	P11404	Fabp3	sp|P11404|FABPH_MOUSE Fatty acid-binding protein, heart OS=Mus musculus OX=10090 GN=Fabp3 PE=1 SV=5	13	sp|P11404|FABPH_MOUSE Fatty acid-binding protein, heart OS=Mus musculus OX=10090 GN=Fabp3 PE=1 SV=5	6.81617e+06	6.62819e+06	8.34199e+06	6.90103e+06	6.25417e+06	6.13631e+06	6.85416e+06	7.8377e+06	5.85618e+06	6.74957e+06	5.83853e+06	6.35323e+06	6.8586e+06	6.55417e+06	6.10471e+06	0.109927	0.114873	0.070581	-0.066987	-0.169161	0.467932	0.0581665
sp|P11438|LAMP1_MOUSE Lysosome-associated membrane glycoprotein 1 OS=Mus musculus OX=10090 GN=Lamp1 PE=1 SV=2	P11438	Lamp1	sp|P11438|LAMP1_MOUSE Lysosome-associated membrane glycoprotein 1 OS=Mus musculus OX=10090 GN=Lamp1 PE=1 SV=2	5	sp|P11438|LAMP1_MOUSE Lysosome-associated membrane glycoprotein 1 OS=Mus musculus OX=10090 GN=Lamp1 PE=1 SV=2	246826	239139	316290	272101	246583	289022	252801	268671	254606	257050	260005	290104	259464	260736	258527	0.129486	0.0716769	0.0624969	0.00810302	-0.00352491	0.873313	0.921114
sp|P11499|HS90B_MOUSE Heat shock protein HSP 90-beta OS=Mus musculus OX=10090 GN=Hsp90ab1 PE=1 SV=3	P11499	Hsp90ab1	sp|P11499|HS90B_MOUSE Heat shock protein HSP 90-beta OS=Mus musculus OX=10090 GN=Hsp90ab1 PE=1 SV=3	34	sp|P11499|HS90B_MOUSE Heat shock protein HSP 90-beta OS=Mus musculus OX=10090 GN=Hsp90ab1 PE=1 SV=3	7.61362e+06	7.01792e+06	9.25204e+06	7.38316e+06	7.3739e+06	7.28555e+06	8.44564e+06	8.54929e+06	7.66265e+06	7.25686e+06	7.74418e+06	7.8641e+06	7.49839e+06	7.90977e+06	7.70341e+06	0.126375	0.0854837	0.0345116	0.0739066	0.039067	0.843425	0.781675
sp|P11531|DMD_MOUSE Dystrophin OS=Mus musculus OX=10090 GN=Dmd PE=1 SV=3	P11531	Dmd	sp|P11531|DMD_MOUSE Dystrophin OS=Mus musculus OX=10090 GN=Dmd PE=1 SV=3	118	sp|P11531|DMD_MOUSE Dystrophin OS=Mus musculus OX=10090 GN=Dmd PE=1 SV=3	4.6988e+06	4.7106e+06	4.82868e+06	4.78132e+06	4.36037e+06	4.4589e+06	5.02767e+06	4.59345e+06	4.39425e+06	4.35489e+06	4.92104e+06	4.62368e+06	4.74596e+06	4.52617e+06	4.50897e+06	0.0128797	0.0638429	0.0569089	-0.0685266	-0.0743296	0.538434	0.405034
sp|P11588|MUP1_MOUSE Major urinary protein 1 OS=Mus musculus OX=10090 GN=Mup1 PE=1 SV=1	P11588	Mup1	sp|P11588|MUP1_MOUSE Major urinary protein 1 OS=Mus musculus OX=10090 GN=Mup1 PE=1 SV=1	4	sp|P11588|MUP1_MOUSE Major urinary protein 1 OS=Mus musculus OX=10090 GN=Mup1 PE=1 SV=1	50564.7	63347.7	71892.1	58174.8	16787.5	81564	55179.3	20143.9	46298.4	64425.3	56939.7	76065.5	60761.2	37661.6	60682.5	0.146953	0.709173	0.205705	-0.86461	-0.00331157	0.129984	0.938438
sp|P11589|MUP2_MOUSE Major urinary protein 2 OS=Mus musculus OX=10090 GN=Mup2 PE=1 SV=1	P11589	Mup2	sp|P11589|MUP2_MOUSE Major urinary protein 2 OS=Mus musculus OX=10090 GN=Mup2 PE=1 SV=1	1	sp|P11589|MUP2_MOUSE Major urinary protein 2 OS=Mus musculus OX=10090 GN=Mup2 PE=1 SV=1	20727.8	26010.4	36834.8	25501.9	12763.8	30780	26459	15661.4	22024	35443.9	24482.3	32931.4	25756.1	21060.2	28706.9	0.249621	0.400855	0.225418	-0.339359	0.140757	0.197333	0.714873
sp|P11609|CD1D1_MOUSE Antigen-presenting glycoprotein CD1d1 OS=Mus musculus OX=10090 GN=Cd1d1 PE=1 SV=3;sp|P11610|CD1D2_MOUSE Antigen-presenting glycoprotein CD1d2 OS=Mus musculus OX=10090 GN=Cd1d2 PE=1 SV=2	P11609	Cd1d1	sp|P11609|CD1D1_MOUSE Antigen-presenting glycoprotein CD1d1 OS=Mus musculus OX=10090 GN=Cd1d1 PE=1 SV=3;sp|P11610|CD1D2_MOUSE Antigen-presenting glycoprotein CD1d2 OS=Mus musculus OX=10090 GN=Cd1d2 PE=1 SV=2	1	sp|P11609|CD1D1_MOUSE Antigen-presenting glycoprotein CD1d1 OS=Mus musculus OX=10090 GN=Cd1d1 PE=1 SV=3;sp|P11610|CD1D2_MOUSE Antigen-presenting glycoprotein CD1d2 OS=Mus musculus OX=10090 GN=Cd1d2 PE=1 SV=2	825.322	1460.96	1509.15	1298.01	1020.33	1158.28	1156.51	1498.17	1163.64	1252.32	1193.29	1477.39	1379.48	1157.4	1222.8	0.245064	0.168619	0.11168	-0.250722	-0.171837	0.804358	0.876352
sp|P11688|ITA5_MOUSE Integrin alpha-5 OS=Mus musculus OX=10090 GN=Itga5 PE=1 SV=3	P11688	Itga5	sp|P11688|ITA5_MOUSE Integrin alpha-5 OS=Mus musculus OX=10090 GN=Itga5 PE=1 SV=3	4	sp|P11688|ITA5_MOUSE Integrin alpha-5 OS=Mus musculus OX=10090 GN=Itga5 PE=1 SV=3	30178	31945.5	39409.9	29545.7	33164.7	30097.2	34831.7	40973.8	39708	40855.5	38599.3	49163.1	31061.8	33998.2	40281.7	0.138596	0.131707	0.114305	0.130469	0.375424	0.513195	0.0136599
sp|P11798|KCC2A_MOUSE Calcium/calmodulin-dependent protein kinase type II subunit alpha OS=Mus musculus OX=10090 GN=Camk2a PE=1 SV=2	P11798	Camk2a	sp|P11798|KCC2A_MOUSE Calcium/calmodulin-dependent protein kinase type II subunit alpha OS=Mus musculus OX=10090 GN=Camk2a PE=1 SV=2	2	sp|P11798|KCC2A_MOUSE Calcium/calmodulin-dependent protein kinase type II subunit alpha OS=Mus musculus OX=10090 GN=Camk2a PE=1 SV=2	50827.7	45641.7	47567.4	31258.7	30292.1	38012.6	39070.9	40021.6	37640.8	34629.7	30894.9	29394.9	46604.5	38541.8	32762.3	0.197288	0.120703	0.112288	-0.273874	-0.510472	0.185604	0.0391863
sp|P11859|ANGT_MOUSE Angiotensinogen OS=Mus musculus OX=10090 GN=Agt PE=1 SV=1	P11859	Agt	sp|P11859|ANGT_MOUSE Angiotensinogen OS=Mus musculus OX=10090 GN=Agt PE=1 SV=1	3	sp|P11859|ANGT_MOUSE Angiotensinogen OS=Mus musculus OX=10090 GN=Agt PE=1 SV=1	28823.1	29192.7	35509.1	29974.7	18810.8	25070	26440	26323	27871.2	30674.7	23409.8	32428.9	29583.7	25696.5	29273	0.101265	0.149839	0.137579	-0.203534	-0.0167626	0.0206998	0.353761
sp|P11881|ITPR1_MOUSE Inositol 1,4,5-trisphosphate receptor type 1 OS=Mus musculus OX=10090 GN=Itpr1 PE=1 SV=2	P11881	Itpr1	sp|P11881|ITPR1_MOUSE Inositol 1,4,5-trisphosphate receptor type 1 OS=Mus musculus OX=10090 GN=Itpr1 PE=1 SV=2	5	sp|P11881|ITPR1_MOUSE Inositol 1,4,5-trisphosphate receptor type 1 OS=Mus musculus OX=10090 GN=Itpr1 PE=1 SV=2	14341.1	12885.2	16928.1	13563.1	11104.3	11703.4	13394.2	14931.7	16625.3	13887.2	13442	14701.6	13952.1	12548.8	14294.4	0.122586	0.135296	0.0959975	-0.155654	0.0349387	0.186181	0.812266
sp|P11930|NUD19_MOUSE Nucleoside diphosphate-linked moiety X motif 19 OS=Mus musculus OX=10090 GN=Nudt19 PE=1 SV=2	P11930	Nudt19	sp|P11930|NUD19_MOUSE Nucleoside diphosphate-linked moiety X motif 19 OS=Mus musculus OX=10090 GN=Nudt19 PE=1 SV=2	2	sp|P11930|NUD19_MOUSE Nucleoside diphosphate-linked moiety X motif 19 OS=Mus musculus OX=10090 GN=Nudt19 PE=1 SV=2	5858.94	4468.09	4664.18	6207.77	4901.22	5619.65	4873.15	5750.13	4685.2	5358.44	5793.78	4432.14	5261.56	5260.44	5021.82	0.162783	0.0877342	0.122814	0.00568048	-0.0611691	0.960136	0.677299
sp|P11983|TCPA_MOUSE T-complex protein 1 subunit alpha OS=Mus musculus OX=10090 GN=Tcp1 PE=1 SV=3	P11983	Tcp1	sp|P11983|TCPA_MOUSE T-complex protein 1 subunit alpha OS=Mus musculus OX=10090 GN=Tcp1 PE=1 SV=3	21	sp|P11983|TCPA_MOUSE T-complex protein 1 subunit alpha OS=Mus musculus OX=10090 GN=Tcp1 PE=1 SV=3	982707	972382	1.20377e+06	962683	968721	952538	1.09336e+06	1.10846e+06	1.11967e+06	1.01286e+06	1.08787e+06	1.14001e+06	977544	1.03104e+06	1.10377e+06	0.112461	0.0790611	0.0511765	0.0742453	0.175078	0.972666	0.369914
sp|P12246|SAMP_MOUSE Serum amyloid P-component OS=Mus musculus OX=10090 GN=Apcs PE=1 SV=2	P12246	Apcs	sp|P12246|SAMP_MOUSE Serum amyloid P-component OS=Mus musculus OX=10090 GN=Apcs PE=1 SV=2	2	sp|P12246|SAMP_MOUSE Serum amyloid P-component OS=Mus musculus OX=10090 GN=Apcs PE=1 SV=2	1730.76	2152.21	2217.24	1805.3	1880.59	5859.82	1914.26	4186.36	9557.42	2313.6	2079.76	2431.56	1978.76	3050.31	2372.58	0.12343	0.557659	0.889776	0.522212	0.266984	0.103553	0.139571
sp|P12367|KAP2_MOUSE cAMP-dependent protein kinase type II-alpha regulatory subunit OS=Mus musculus OX=10090 GN=Prkar2a PE=1 SV=2	P12367	Prkar2a	sp|P12367|KAP2_MOUSE cAMP-dependent protein kinase type II-alpha regulatory subunit OS=Mus musculus OX=10090 GN=Prkar2a PE=1 SV=2	15	sp|P12367|KAP2_MOUSE cAMP-dependent protein kinase type II-alpha regulatory subunit OS=Mus musculus OX=10090 GN=Prkar2a PE=1 SV=2	851062	859533	1.06119e+06	823649	748649	851782	907498	895412	779781	848096	759997	817125	855298	873597	798453	0.121597	0.0848635	0.0489205	0.0301092	-0.0995962	0.4949	0.12631
sp|P12382|PFKAL_MOUSE ATP-dependent 6-phosphofructokinase, liver type OS=Mus musculus OX=10090 GN=Pfkl PE=1 SV=4	P12382	Pfkl	sp|P12382|PFKAL_MOUSE ATP-dependent 6-phosphofructokinase, liver type OS=Mus musculus OX=10090 GN=Pfkl PE=1 SV=4	8	sp|P12382|PFKAL_MOUSE ATP-dependent 6-phosphofructokinase, liver type OS=Mus musculus OX=10090 GN=Pfkl PE=1 SV=4	2.96414e+06	2.81508e+06	3.45914e+06	2.72117e+06	2.47189e+06	2.46275e+06	2.71141e+06	2.6672e+06	2.52514e+06	2.51339e+06	2.41197e+06	2.36743e+06	2.88961e+06	2.56955e+06	2.46268e+06	0.109852	0.0502199	0.0314249	-0.169924	-0.230473	0.0531693	0.0115929
sp|P12658|CALB1_MOUSE Calbindin OS=Mus musculus OX=10090 GN=Calb1 PE=1 SV=2	P12658	Calb1	sp|P12658|CALB1_MOUSE Calbindin OS=Mus musculus OX=10090 GN=Calb1 PE=1 SV=2	1	sp|P12658|CALB1_MOUSE Calbindin OS=Mus musculus OX=10090 GN=Calb1 PE=1 SV=2	367.426	367.426	367.426	367.426	367.426	778.887	367.426	742.716	1222.66	367.426	367.426	367.426	367.426	555.071	367.426	0	0.403456	0.735702	0.507679	0	0.0731616	0.269997
sp|P12672|RAPSN_MOUSE 43 kDa receptor-associated protein of the synapse OS=Mus musculus OX=10090 GN=Rapsn PE=2 SV=4	P12672	Rapsn	sp|P12672|RAPSN_MOUSE 43 kDa receptor-associated protein of the synapse OS=Mus musculus OX=10090 GN=Rapsn PE=2 SV=4	1	sp|P12672|RAPSN_MOUSE 43 kDa receptor-associated protein of the synapse OS=Mus musculus OX=10090 GN=Rapsn PE=2 SV=4	832.081	367.426	367.426	1235.7	367.426	977.787	1271.42	367.426	367.426	940.644	824.188	923.714	599.754	672.606	873.951	0.59741	0.607621	0.352521	0.116398	0.658121	0.900761	0.628845
sp|P12787|COX5A_MOUSE Cytochrome c oxidase subunit 5A, mitochondrial OS=Mus musculus OX=10090 GN=Cox5a PE=1 SV=2	P12787	Cox5a	sp|P12787|COX5A_MOUSE Cytochrome c oxidase subunit 5A, mitochondrial OS=Mus musculus OX=10090 GN=Cox5a PE=1 SV=2	6	sp|P12787|COX5A_MOUSE Cytochrome c oxidase subunit 5A, mitochondrial OS=Mus musculus OX=10090 GN=Cox5a PE=1 SV=2	1.767e+06	1.49486e+06	1.53617e+06	1.87181e+06	1.4264e+06	1.88766e+06	1.14561e+06	1.21553e+06	2.04556e+06	1.76991e+06	1.39418e+06	2.32847e+06	1.65159e+06	1.32096e+06	1.90774e+06	0.108774	0.235823	0.2115	-0.323342	0.207764	0.147731	0.347467
sp|P12815|PDCD6_MOUSE Programmed cell death protein 6 OS=Mus musculus OX=10090 GN=Pdcd6 PE=1 SV=2	P12815	Pdcd6	sp|P12815|PDCD6_MOUSE Programmed cell death protein 6 OS=Mus musculus OX=10090 GN=Pdcd6 PE=1 SV=2	4	sp|P12815|PDCD6_MOUSE Programmed cell death protein 6 OS=Mus musculus OX=10090 GN=Pdcd6 PE=1 SV=2	27521.7	31006	33938.7	28052.9	26027.1	28921.1	33388	30910.2	31064.6	34469.5	32607.8	34829.5	29529.5	29915.6	33538.7	0.0984387	0.104496	0.0525944	0.0197514	0.184919	0.881837	0.131302
sp|P12970|RL7A_MOUSE 60S ribosomal protein L7a OS=Mus musculus OX=10090 GN=Rpl7a PE=1 SV=2	P12970	Rpl7a	sp|P12970|RL7A_MOUSE 60S ribosomal protein L7a OS=Mus musculus OX=10090 GN=Rpl7a PE=1 SV=2	14	sp|P12970|RL7A_MOUSE 60S ribosomal protein L7a OS=Mus musculus OX=10090 GN=Rpl7a PE=1 SV=2	615446	610831	737783	636235	608262	603858	714522	710663	648139	637157	687204	715456	625840	659462	667672	0.0915399	0.0933577	0.0536756	0.0713332	0.0929252	0.844149	0.561452
sp|P13020|GELS_MOUSE Gelsolin OS=Mus musculus OX=10090 GN=Gsn PE=1 SV=3	P13020	Gsn	sp|P13020|GELS_MOUSE Gelsolin OS=Mus musculus OX=10090 GN=Gsn PE=1 SV=3	13	sp|P13020|GELS_MOUSE Gelsolin OS=Mus musculus OX=10090 GN=Gsn PE=1 SV=3	94899.7	82234.3	170104	131991	263497	156154	126764	97856.6	321470	255957	281455	310657	113445	141459	296056	0.330735	0.44897	0.101193	0.330101	1.40165	0.264094	0.000189452
sp|P13412|TNNI2_MOUSE Troponin I, fast skeletal muscle OS=Mus musculus OX=10090 GN=Tnni2 PE=2 SV=2	P13412	Tnni2	sp|P13412|TNNI2_MOUSE Troponin I, fast skeletal muscle OS=Mus musculus OX=10090 GN=Tnni2 PE=2 SV=2	8	sp|P13412|TNNI2_MOUSE Troponin I, fast skeletal muscle OS=Mus musculus OX=10090 GN=Tnni2 PE=2 SV=2	4.63641e+06	4.09418e+06	3.35091e+06	4.44652e+06	7.26944e+06	6.00546e+06	4.07843e+06	4.81854e+06	5.12738e+06	6.67325e+06	4.48162e+06	5.19899e+06	4.27035e+06	5.412e+06	5.16318e+06	0.137251	0.252234	0.172542	0.334311	0.275102	0.0583349	0.0303574
sp|P13541|MYH3_MOUSE Myosin-3 OS=Mus musculus OX=10090 GN=Myh3 PE=2 SV=2	P13541	Myh3	sp|P13541|MYH3_MOUSE Myosin-3 OS=Mus musculus OX=10090 GN=Myh3 PE=2 SV=2	9	sp|P13541|MYH3_MOUSE Myosin-3 OS=Mus musculus OX=10090 GN=Myh3 PE=2 SV=2	3.05822e+06	3.39235e+06	1.21469e+06	2.99918e+06	5.7262e+06	3.94965e+06	2.35397e+06	3.15449e+06	3.32379e+06	3.00622e+06	2.93801e+06	2.85985e+06	3.0287e+06	3.55207e+06	2.97212e+06	0.368693	0.379932	0.0671291	0.220937	-0.0272329	0.178008	0.359692
sp|P13542|MYH8_MOUSE Myosin-8 OS=Mus musculus OX=10090 GN=Myh8 PE=2 SV=2	P13542	Myh8	sp|P13542|MYH8_MOUSE Myosin-8 OS=Mus musculus OX=10090 GN=Myh8 PE=2 SV=2	10	sp|P13542|MYH8_MOUSE Myosin-8 OS=Mus musculus OX=10090 GN=Myh8 PE=2 SV=2	4.49492e+06	5.10876e+06	2.08742e+06	4.8583e+06	8.90742e+06	7.14637e+06	4.03023e+06	5.64293e+06	5.68433e+06	6.63491e+06	4.33503e+06	5.80177e+06	4.67661e+06	6.39465e+06	5.74305e+06	0.335882	0.324018	0.169555	0.442453	0.297368	0.076179	0.107838
sp|P13595|NCAM1_MOUSE Neural cell adhesion molecule 1 OS=Mus musculus OX=10090 GN=Ncam1 PE=1 SV=3	P13595	Ncam1	sp|P13595|NCAM1_MOUSE Neural cell adhesion molecule 1 OS=Mus musculus OX=10090 GN=Ncam1 PE=1 SV=3	9	sp|P13595|NCAM1_MOUSE Neural cell adhesion molecule 1 OS=Mus musculus OX=10090 GN=Ncam1 PE=1 SV=3	72839.1	74197.1	100166	65249.7	79270.9	75776.5	106182	89573.5	91802.1	89807.9	94175.9	97565.9	73518.1	84422.2	92989	0.194846	0.155551	0.0357473	0.196893	0.338904	0.291465	0.0585341
sp|P13597|ICAM1_MOUSE Intercellular adhesion molecule 1 OS=Mus musculus OX=10090 GN=Icam1 PE=1 SV=1	P13597	Icam1	sp|P13597|ICAM1_MOUSE Intercellular adhesion molecule 1 OS=Mus musculus OX=10090 GN=Icam1 PE=1 SV=1	2	sp|P13597|ICAM1_MOUSE Intercellular adhesion molecule 1 OS=Mus musculus OX=10090 GN=Icam1 PE=1 SV=1	28488.6	29813.1	31447.3	29898	27979.7	25947.1	28585.1	31520.1	28104.9	26983.4	34886.6	34055.2	29855.6	28282.4	31080.1	0.0404568	0.0807956	0.130277	-0.0781746	0.0513506	0.403573	0.674122
sp|P13634|CAH1_MOUSE Carbonic anhydrase 1 OS=Mus musculus OX=10090 GN=Ca1 PE=1 SV=4	P13634	Ca1	sp|P13634|CAH1_MOUSE Carbonic anhydrase 1 OS=Mus musculus OX=10090 GN=Ca1 PE=1 SV=4	6	sp|P13634|CAH1_MOUSE Carbonic anhydrase 1 OS=Mus musculus OX=10090 GN=Ca1 PE=1 SV=4	378455	367531	492690	403680	226374	299649	363530	330279	385384	313069	277437	292489	391068	314964	302779	0.138311	0.19191	0.15078	-0.313189	-0.369238	0.021268	0.0195838
sp|P13707|GPDA_MOUSE Glycerol-3-phosphate dehydrogenase [NAD(+)], cytoplasmic OS=Mus musculus OX=10090 GN=Gpd1 PE=1 SV=3	P13707	Gpd1	sp|P13707|GPDA_MOUSE Glycerol-3-phosphate dehydrogenase [NAD(+)], cytoplasmic OS=Mus musculus OX=10090 GN=Gpd1 PE=1 SV=3	19	sp|P13707|GPDA_MOUSE Glycerol-3-phosphate dehydrogenase [NAD(+)], cytoplasmic OS=Mus musculus OX=10090 GN=Gpd1 PE=1 SV=3	2.09524e+06	1.82236e+06	1.96189e+06	1.35045e+06	853928	1.18715e+06	1.02693e+06	1.18544e+06	1.20671e+06	917253	1.10395e+06	832598	1.89213e+06	1.10618e+06	1.0106e+06	0.179488	0.149104	0.168228	-0.77715	-0.909997	0.00115533	0.000853894
sp|P13864|DNMT1_MOUSE DNA (cytosine-5)-methyltransferase 1 OS=Mus musculus OX=10090 GN=Dnmt1 PE=1 SV=5	P13864	Dnmt1	sp|P13864|DNMT1_MOUSE DNA (cytosine-5)-methyltransferase 1 OS=Mus musculus OX=10090 GN=Dnmt1 PE=1 SV=5	1	sp|P13864|DNMT1_MOUSE DNA (cytosine-5)-methyltransferase 1 OS=Mus musculus OX=10090 GN=Dnmt1 PE=1 SV=5	1441.82	1019.65	1607.34	1399.87	1226.33	1480.59	1813.01	1496.7	1824.64	1403.4	1565.25	2000.48	1420.84	1488.65	1694.95	0.181683	0.159738	0.156493	0.0673887	0.250413	0.400754	0.0817279
sp|P14069|S10A6_MOUSE Protein S100-A6 OS=Mus musculus OX=10090 GN=S100a6 PE=1 SV=3	P14069	S100a6	sp|P14069|S10A6_MOUSE Protein S100-A6 OS=Mus musculus OX=10090 GN=S100a6 PE=1 SV=3	3	sp|P14069|S10A6_MOUSE Protein S100-A6 OS=Mus musculus OX=10090 GN=S100a6 PE=1 SV=3	26023.3	26613.9	25605	23014.7	26013.2	25722.6	26274.6	25948.5	38762.7	31683.4	30918	42520.7	25814.2	25980.8	35223.1	0.0627276	0.0087392	0.156117	0.00933146	0.441083	0.597249	0.00231935
sp|P14094|AT1B1_MOUSE Sodium/potassium-transporting ATPase subunit beta-1 OS=Mus musculus OX=10090 GN=Atp1b1 PE=1 SV=1	P14094	Atp1b1	sp|P14094|AT1B1_MOUSE Sodium/potassium-transporting ATPase subunit beta-1 OS=Mus musculus OX=10090 GN=Atp1b1 PE=1 SV=1	14	sp|P14094|AT1B1_MOUSE Sodium/potassium-transporting ATPase subunit beta-1 OS=Mus musculus OX=10090 GN=Atp1b1 PE=1 SV=1	1.29414e+06	1.25001e+06	1.61834e+06	1.33716e+06	1.19808e+06	1.20304e+06	1.377e+06	1.29342e+06	1.24943e+06	1.22461e+06	1.27083e+06	1.36631e+06	1.31565e+06	1.24823e+06	1.26013e+06	0.120837	0.0669817	0.0484878	-0.0766458	-0.0620634	0.29623	0.318749
sp|P14106|C1QB_MOUSE Complement C1q subcomponent subunit B OS=Mus musculus OX=10090 GN=C1qb PE=1 SV=2	P14106	C1qb	sp|P14106|C1QB_MOUSE Complement C1q subcomponent subunit B OS=Mus musculus OX=10090 GN=C1qb PE=1 SV=2	2	sp|P14106|C1QB_MOUSE Complement C1q subcomponent subunit B OS=Mus musculus OX=10090 GN=C1qb PE=1 SV=2	2765.61	2221.39	3968.72	3069.72	2393.88	2494.8	2818.03	4305.71	3241.49	2891.05	2755.98	3750.46	2917.66	2656.41	3066.27	0.243243	0.295377	0.140451	-0.136046	0.0712736	0.959598	0.611967
sp|P14115|RL27A_MOUSE 60S ribosomal protein L27a OS=Mus musculus OX=10090 GN=Rpl27a PE=1 SV=5	P14115	Rpl27a	sp|P14115|RL27A_MOUSE 60S ribosomal protein L27a OS=Mus musculus OX=10090 GN=Rpl27a PE=1 SV=5	3	sp|P14115|RL27A_MOUSE 60S ribosomal protein L27a OS=Mus musculus OX=10090 GN=Rpl27a PE=1 SV=5	124728	130495	160763	143285	135443	125837	133992	133061	119057	105752	125799	112046	136890	133526	115551	0.114235	0.0323878	0.0749675	-0.0343247	-0.243572	0.438417	0.0244944
sp|P14131|RS16_MOUSE 40S ribosomal protein S16 OS=Mus musculus OX=10090 GN=Rps16 PE=1 SV=4	P14131	Rps16	sp|P14131|RS16_MOUSE 40S ribosomal protein S16 OS=Mus musculus OX=10090 GN=Rps16 PE=1 SV=4	10	sp|P14131|RS16_MOUSE 40S ribosomal protein S16 OS=Mus musculus OX=10090 GN=Rps16 PE=1 SV=4	246128	245132	350100	272876	261499	260740	286412	294811	282543	256393	274999	305607	259502	273956	278771	0.177322	0.0629728	0.0727681	0.0786214	0.10512	0.997355	0.87681
sp|P14142|GLUT4_MOUSE Solute carrier family 2, facilitated glucose transporter member 4 OS=Mus musculus OX=10090 GN=Slc2a4 PE=1 SV=3	P14142	Slc2a4	sp|P14142|GLUT4_MOUSE Solute carrier family 2, facilitated glucose transporter member 4 OS=Mus musculus OX=10090 GN=Slc2a4 PE=1 SV=3	3	sp|P14142|GLUT4_MOUSE Solute carrier family 2, facilitated glucose transporter member 4 OS=Mus musculus OX=10090 GN=Slc2a4 PE=1 SV=3	88899.9	85637.1	113107	96914.6	78209.2	86367.2	100348	98940.9	88832.2	83675.9	95116.5	84575.7	92907.2	92654.1	86704	0.127565	0.116253	0.0592864	-0.00592246	-0.0987848	0.526018	0.260725
sp|P14148|RL7_MOUSE 60S ribosomal protein L7 OS=Mus musculus OX=10090 GN=Rpl7 PE=1 SV=2	P14148	Rpl7	sp|P14148|RL7_MOUSE 60S ribosomal protein L7 OS=Mus musculus OX=10090 GN=Rpl7 PE=1 SV=2	16	sp|P14148|RL7_MOUSE 60S ribosomal protein L7 OS=Mus musculus OX=10090 GN=Rpl7 PE=1 SV=2	749924	741860	834790	789838	776947	710315	792674	804058	780414	710230	846524	826492	769881	784811	803453	0.054731	0.054416	0.0764855	0.0281215	0.0614699	0.849582	0.808452
sp|P14152|MDHC_MOUSE Malate dehydrogenase, cytoplasmic OS=Mus musculus OX=10090 GN=Mdh1 PE=1 SV=3	P14152	Mdh1	sp|P14152|MDHC_MOUSE Malate dehydrogenase, cytoplasmic OS=Mus musculus OX=10090 GN=Mdh1 PE=1 SV=3	20	sp|P14152|MDHC_MOUSE Malate dehydrogenase, cytoplasmic OS=Mus musculus OX=10090 GN=Mdh1 PE=1 SV=3	1.33872e+07	1.20569e+07	1.59533e+07	1.33407e+07	1.0727e+07	1.28144e+07	1.4024e+07	1.26141e+07	1.18649e+07	1.26796e+07	1.13124e+07	1.29972e+07	1.3364e+07	1.27142e+07	1.22723e+07	0.119356	0.108617	0.0628014	-0.0719453	-0.123737	0.304792	0.140168
sp|P14206|RSSA_MOUSE 40S ribosomal protein SA OS=Mus musculus OX=10090 GN=Rpsa PE=1 SV=4	P14206	Rpsa	sp|P14206|RSSA_MOUSE 40S ribosomal protein SA OS=Mus musculus OX=10090 GN=Rpsa PE=1 SV=4	9	sp|P14206|RSSA_MOUSE 40S ribosomal protein SA OS=Mus musculus OX=10090 GN=Rpsa PE=1 SV=4	539880	543012	720614	547323	547967	527780	594806	622641	607880	536428	605640	606861	545167	571387	606250	0.150853	0.0754348	0.0597329	0.0665679	0.153225	0.813984	0.907976
sp|P14211|CALR_MOUSE Calreticulin OS=Mus musculus OX=10090 GN=Calr PE=1 SV=1	P14211	Calr	sp|P14211|CALR_MOUSE Calreticulin OS=Mus musculus OX=10090 GN=Calr PE=1 SV=1	16	sp|P14211|CALR_MOUSE Calreticulin OS=Mus musculus OX=10090 GN=Calr PE=1 SV=1	855572	886843	1.11985e+06	856299	821301	842040	944635	982567	909486	885891	942539	1.01011e+06	871571	893338	926012	0.137303	0.0871042	0.0576179	0.0334272	0.0874055	0.695723	0.856401
sp|P14231|AT1B2_MOUSE Sodium/potassium-transporting ATPase subunit beta-2 OS=Mus musculus OX=10090 GN=Atp1b2 PE=1 SV=2	P14231	Atp1b2	sp|P14231|AT1B2_MOUSE Sodium/potassium-transporting ATPase subunit beta-2 OS=Mus musculus OX=10090 GN=Atp1b2 PE=1 SV=2	1	sp|P14231|AT1B2_MOUSE Sodium/potassium-transporting ATPase subunit beta-2 OS=Mus musculus OX=10090 GN=Atp1b2 PE=1 SV=2	11795.9	9956.49	9523.45	6576.46	7150.33	7592.7	7959.13	8646.78	9636.8	6181.41	7823.53	5248.36	9739.97	7775.91	7002.47	0.228459	0.0807615	0.267177	-0.324949	-0.485683	0.176448	0.114904
sp|P14576|SRP54_MOUSE Signal recognition particle 54 kDa protein OS=Mus musculus OX=10090 GN=Srp54 PE=1 SV=2	P14576	Srp54	sp|P14576|SRP54_MOUSE Signal recognition particle 54 kDa protein OS=Mus musculus OX=10090 GN=Srp54 PE=1 SV=2	9	sp|P14576|SRP54_MOUSE Signal recognition particle 54 kDa protein OS=Mus musculus OX=10090 GN=Srp54 PE=1 SV=2	198658	198176	245067	206840	176167	204581	230408	220745	194153	207639	196528	199348	202749	212663	197938	0.104996	0.114108	0.0294772	0.0681257	-0.0343866	0.789463	0.345507
sp|P14602|HSPB1_MOUSE Heat shock protein beta-1 OS=Mus musculus OX=10090 GN=Hspb1 PE=1 SV=3	P14602	Hspb1	sp|P14602|HSPB1_MOUSE Heat shock protein beta-1 OS=Mus musculus OX=10090 GN=Hspb1 PE=1 SV=3	14	sp|P14602|HSPB1_MOUSE Heat shock protein beta-1 OS=Mus musculus OX=10090 GN=Hspb1 PE=1 SV=3	1.44071e+06	1.72359e+06	1.77311e+06	1.44063e+06	1.82513e+06	1.59499e+06	1.77903e+06	1.79299e+06	2.24619e+06	1.54226e+06	2.11153e+06	1.66866e+06	1.58215e+06	1.78601e+06	1.89009e+06	0.112125	0.0594048	0.17944	0.180629	0.252384	0.196267	0.128912
sp|P14685|PSMD3_MOUSE 26S proteasome non-ATPase regulatory subunit 3 OS=Mus musculus OX=10090 GN=Psmd3 PE=1 SV=3	P14685	Psmd3	sp|P14685|PSMD3_MOUSE 26S proteasome non-ATPase regulatory subunit 3 OS=Mus musculus OX=10090 GN=Psmd3 PE=1 SV=3	16	sp|P14685|PSMD3_MOUSE 26S proteasome non-ATPase regulatory subunit 3 OS=Mus musculus OX=10090 GN=Psmd3 PE=1 SV=3	550423	528177	724382	563645	521993	559167	581711	582749	539537	525731	544351	534787	557034	570439	537162	0.151584	0.0506557	0.0148104	0.0341264	-0.0523214	0.56468	0.238374
sp|P14733|LMNB1_MOUSE Lamin-B1 OS=Mus musculus OX=10090 GN=Lmnb1 PE=1 SV=3	P14733	Lmnb1	sp|P14733|LMNB1_MOUSE Lamin-B1 OS=Mus musculus OX=10090 GN=Lmnb1 PE=1 SV=3	28	sp|P14733|LMNB1_MOUSE Lamin-B1 OS=Mus musculus OX=10090 GN=Lmnb1 PE=1 SV=3	887912	836633	857503	921852	880881	786197	899706	859354	959967	850365	1.08477e+06	943756	872707	870117	951862	0.0423883	0.0580308	0.100397	-0.00417926	0.125421	0.671203	0.175418
sp|P14824|ANXA6_MOUSE Annexin A6 OS=Mus musculus OX=10090 GN=Anxa6 PE=1 SV=3	P14824	Anxa6	sp|P14824|ANXA6_MOUSE Annexin A6 OS=Mus musculus OX=10090 GN=Anxa6 PE=1 SV=3	57	sp|P14824|ANXA6_MOUSE Annexin A6 OS=Mus musculus OX=10090 GN=Anxa6 PE=1 SV=3	5.39107e+06	5.51801e+06	6.82644e+06	5.23867e+06	4.9483e+06	5.1336e+06	5.54665e+06	5.53337e+06	5.57651e+06	5.03767e+06	5.51924e+06	5.28873e+06	5.45454e+06	5.33349e+06	5.40398e+06	0.127256	0.0563176	0.0458815	-0.0332953	-0.0136658	0.296031	0.355771
sp|P14847|CRP_MOUSE C-reactive protein OS=Mus musculus OX=10090 GN=Crp PE=1 SV=2	P14847	Crp	sp|P14847|CRP_MOUSE C-reactive protein OS=Mus musculus OX=10090 GN=Crp PE=1 SV=2	1	sp|P14847|CRP_MOUSE C-reactive protein OS=Mus musculus OX=10090 GN=Crp PE=1 SV=2	8127.21	7499.92	8700.79	6217.98	3525.96	6382.03	6158.9	6272.6	7340.44	7480.26	5272.41	8789.3	7813.57	6215.75	7410.35	0.139497	0.246314	0.2013	-0.32895	-0.0753406	0.0417748	0.588181
sp|P14869|RLA0_MOUSE 60S acidic ribosomal protein P0 OS=Mus musculus OX=10090 GN=Rplp0 PE=1 SV=3	P14869	Rplp0	sp|P14869|RLA0_MOUSE 60S acidic ribosomal protein P0 OS=Mus musculus OX=10090 GN=Rplp0 PE=1 SV=3	7	sp|P14869|RLA0_MOUSE 60S acidic ribosomal protein P0 OS=Mus musculus OX=10090 GN=Rplp0 PE=1 SV=3	741272	754868	913086	830732	771296	762276	875959	877404	816506	803037	860429	815398	792800	823627	815952	0.0977834	0.0773457	0.0305193	0.0537696	0.0431799	0.820001	0.73418
sp|P14873|MAP1B_MOUSE Microtubule-associated protein 1B OS=Mus musculus OX=10090 GN=Map1b PE=1 SV=2	P14873	Map1b	sp|P14873|MAP1B_MOUSE Microtubule-associated protein 1B OS=Mus musculus OX=10090 GN=Map1b PE=1 SV=2	10	sp|P14873|MAP1B_MOUSE Microtubule-associated protein 1B OS=Mus musculus OX=10090 GN=Map1b PE=1 SV=2	54492.8	64291.8	86915	62914.3	64471.1	55985.1	77242.4	73390.3	81362.5	68916.1	66359	74866.8	63603.1	68930.7	71891.5	0.206513	0.140261	0.0917544	0.113109	0.175572	0.883703	0.368178
sp|P15105|GLNA_MOUSE Glutamine synthetase OS=Mus musculus OX=10090 GN=Glul PE=1 SV=6	P15105	Glul	sp|P15105|GLNA_MOUSE Glutamine synthetase OS=Mus musculus OX=10090 GN=Glul PE=1 SV=6	7	sp|P15105|GLNA_MOUSE Glutamine synthetase OS=Mus musculus OX=10090 GN=Glul PE=1 SV=6	199842	173350	255635	175181	145795	258286	196621	196276	193152	155144	216422	194791	187512	196448	193971	0.190907	0.231061	0.134131	0.0702948	0.0519745	0.902313	0.631648
sp|P15208|INSR_MOUSE Insulin receptor OS=Mus musculus OX=10090 GN=Insr PE=1 SV=2	P15208	Insr	sp|P15208|INSR_MOUSE Insulin receptor OS=Mus musculus OX=10090 GN=Insr PE=1 SV=2	1	sp|P15208|INSR_MOUSE Insulin receptor OS=Mus musculus OX=10090 GN=Insr PE=1 SV=2	2722.64	2131.29	3601.14	3169.17	3113.07	2469.49	2458.35	2479.35	1806.9	2189.19	2964.96	3065.25	2945.91	2474.42	2577.08	0.216385	0.122475	0.242946	-0.247471	-0.205351	0.464785	0.327873
sp|P15306|TRBM_MOUSE Thrombomodulin OS=Mus musculus OX=10090 GN=Thbd PE=1 SV=1	P15306	Thbd	sp|P15306|TRBM_MOUSE Thrombomodulin OS=Mus musculus OX=10090 GN=Thbd PE=1 SV=1	1	sp|P15306|TRBM_MOUSE Thrombomodulin OS=Mus musculus OX=10090 GN=Thbd PE=1 SV=1	3275.53	2756.17	3014.22	2390.33	2098.74	2784.66	2198.41	3544.36	2085.82	2990.92	2917.24	2293.1	2885.19	2491.53	2605.17	0.132082	0.25023	0.17517	-0.220245	-0.156274	0.483924	0.303299
sp|P15307|REL_MOUSE Proto-oncogene c-Rel OS=Mus musculus OX=10090 GN=Rel PE=1 SV=2;sp|Q9WTK5|NFKB2_MOUSE Nuclear factor NF-kappa-B p100 subunit OS=Mus musculus OX=10090 GN=Nfkb2 PE=1 SV=1	P15307	Rel	sp|P15307|REL_MOUSE Proto-oncogene c-Rel OS=Mus musculus OX=10090 GN=Rel PE=1 SV=2;sp|Q9WTK5|NFKB2_MOUSE Nuclear factor NF-kappa-B p100 subunit OS=Mus musculus OX=10090 GN=Nfkb2 PE=1 SV=1	1	sp|P15307|REL_MOUSE Proto-oncogene c-Rel OS=Mus musculus OX=10090 GN=Rel PE=1 SV=2;sp|Q9WTK5|NFKB2_MOUSE Nuclear factor NF-kappa-B p100 subunit OS=Mus musculus OX=10090 GN=Nfkb2 PE=1 SV=1	7712.05	8332.14	9383.19	6765.81	6785.43	6887.2	8881.9	9036.15	10259.1	7506.23	8502.06	7227.58	8022.1	7884.55	8004.15	0.136493	0.155472	0.163702	-0.0355079	-0.00495062	0.831971	0.708107
sp|P15327|PMGE_MOUSE Bisphosphoglycerate mutase OS=Mus musculus OX=10090 GN=Bpgm PE=1 SV=2	P15327	Bpgm	sp|P15327|PMGE_MOUSE Bisphosphoglycerate mutase OS=Mus musculus OX=10090 GN=Bpgm PE=1 SV=2	5	sp|P15327|PMGE_MOUSE Bisphosphoglycerate mutase OS=Mus musculus OX=10090 GN=Bpgm PE=1 SV=2	65859.9	63737.2	75059.4	63409.8	43699.8	53303.3	61452.8	57666	53200.2	48667.3	44461.6	46533	64798.5	55484.6	47600.2	0.0816337	0.141584	0.0775784	-0.224794	-0.445163	0.0245222	0.00047712
sp|P15331|PERI_MOUSE Peripherin OS=Mus musculus OX=10090 GN=Prph PE=1 SV=2	P15331	Prph	sp|P15331|PERI_MOUSE Peripherin OS=Mus musculus OX=10090 GN=Prph PE=1 SV=2	3	sp|P15331|PERI_MOUSE Peripherin OS=Mus musculus OX=10090 GN=Prph PE=1 SV=2	17945.8	24332.6	22585.6	27765.8	26823.6	19251.5	18720.5	20548.6	35201.7	22114.8	25503.9	18860.6	23459.1	19900	23809.4	0.17648	0.1752	0.277832	-0.237143	0.0187193	0.485727	0.592049
sp|P15379|CD44_MOUSE CD44 antigen OS=Mus musculus OX=10090 GN=Cd44 PE=1 SV=3	P15379	Cd44	sp|P15379|CD44_MOUSE CD44 antigen OS=Mus musculus OX=10090 GN=Cd44 PE=1 SV=3	1	sp|P15379|CD44_MOUSE CD44 antigen OS=Mus musculus OX=10090 GN=Cd44 PE=1 SV=3	7729.98	8516.74	9819.05	6523.78	9010.71	7730.05	8942.67	9206.9	12430.1	7959.21	11622.1	12505.8	8123.36	8976.69	12026.1	0.169794	0.0769385	0.193265	0.14579	0.566899	0.412216	0.0340946
sp|P15508|SPTB1_MOUSE Spectrin beta chain, erythrocytic OS=Mus musculus OX=10090 GN=Sptb PE=1 SV=4	P15508	Sptb	sp|P15508|SPTB1_MOUSE Spectrin beta chain, erythrocytic OS=Mus musculus OX=10090 GN=Sptb PE=1 SV=4	67	sp|P15508|SPTB1_MOUSE Spectrin beta chain, erythrocytic OS=Mus musculus OX=10090 GN=Sptb PE=1 SV=4	2.39005e+06	2.42862e+06	2.49876e+06	2.42601e+06	2.17122e+06	2.18585e+06	2.59458e+06	2.32663e+06	2.20427e+06	2.21013e+06	2.53972e+06	2.33928e+06	2.42732e+06	2.25624e+06	2.27471e+06	0.0186681	0.0846162	0.0676302	-0.106142	-0.0942634	0.379002	0.340388
sp|P15532|NDKA_MOUSE Nucleoside diphosphate kinase A OS=Mus musculus OX=10090 GN=Nme1 PE=1 SV=1	P15532	Nme1	sp|P15532|NDKA_MOUSE Nucleoside diphosphate kinase A OS=Mus musculus OX=10090 GN=Nme1 PE=1 SV=1	1	sp|P15532|NDKA_MOUSE Nucleoside diphosphate kinase A OS=Mus musculus OX=10090 GN=Nme1 PE=1 SV=1	111985	94747.1	132988	126410	103690	87160.3	98036.1	126052	84227.9	84695.4	89252.7	86588.4	119198	100863	85641.9	0.145599	0.157936	0.0264759	-0.238881	-0.474409	0.267395	0.0039034
sp|P15626|GSTM2_MOUSE Glutathione S-transferase Mu 2 OS=Mus musculus OX=10090 GN=Gstm2 PE=1 SV=2	P15626	Gstm2	sp|P15626|GSTM2_MOUSE Glutathione S-transferase Mu 2 OS=Mus musculus OX=10090 GN=Gstm2 PE=1 SV=2	7	sp|P15626|GSTM2_MOUSE Glutathione S-transferase Mu 2 OS=Mus musculus OX=10090 GN=Gstm2 PE=1 SV=2	1.05307e+06	923180	1.22543e+06	1.00135e+06	830162	994199	949710	1.12875e+06	853699	894214	814599	955126	1.02721e+06	971954	873957	0.121919	0.126391	0.0682705	-0.0796942	-0.233031	0.396228	0.0343534
sp|P15864|H12_MOUSE Histone H1.2 OS=Mus musculus OX=10090 GN=H1-2 PE=1 SV=2	P15864	H1-2	sp|P15864|H12_MOUSE Histone H1.2 OS=Mus musculus OX=10090 GN=H1-2 PE=1 SV=2	3	sp|P15864|H12_MOUSE Histone H1.2 OS=Mus musculus OX=10090 GN=H1-2 PE=1 SV=2	638258	614615	739772	705526	688637	694606	690724	653554	650037	615219	747407	705087	671892	689680	677562	0.0861148	0.0279309	0.0860983	0.039507	0.0127423	0.821053	0.912793
sp|P15920|VPP2_MOUSE V-type proton ATPase 116 kDa subunit a isoform 2 OS=Mus musculus OX=10090 GN=Atp6v0a2 PE=1 SV=2	P15920	Atp6v0a2	sp|P15920|VPP2_MOUSE V-type proton ATPase 116 kDa subunit a isoform 2 OS=Mus musculus OX=10090 GN=Atp6v0a2 PE=1 SV=2	1	sp|P15920|VPP2_MOUSE V-type proton ATPase 116 kDa subunit a isoform 2 OS=Mus musculus OX=10090 GN=Atp6v0a2 PE=1 SV=2	367.426	818.733	367.426	367.426	367.426	844.798	367.426	867.594	367.426	878.359	998.171	841.591	367.426	606.112	859.975	0.469864	0.461491	0.359717	0.600576	1.22651	0.421909	0.0998076
sp|P16015|CAH3_MOUSE Carbonic anhydrase 3 OS=Mus musculus OX=10090 GN=Ca3 PE=1 SV=3	P16015	Ca3	sp|P16015|CAH3_MOUSE Carbonic anhydrase 3 OS=Mus musculus OX=10090 GN=Ca3 PE=1 SV=3	16	sp|P16015|CAH3_MOUSE Carbonic anhydrase 3 OS=Mus musculus OX=10090 GN=Ca3 PE=1 SV=3	2.56781e+07	2.38508e+07	3.19302e+07	2.01354e+07	2.01629e+07	1.96054e+07	2.81851e+07	1.96992e+07	2.11627e+07	2.35423e+07	2.45644e+07	2.32259e+07	2.47645e+07	1.9931e+07	2.33841e+07	0.194002	0.191137	0.061701	-0.312369	-0.081794	0.239082	0.403975
sp|P16045|LEG1_MOUSE Galectin-1 OS=Mus musculus OX=10090 GN=Lgals1 PE=1 SV=3	P16045	Lgals1	sp|P16045|LEG1_MOUSE Galectin-1 OS=Mus musculus OX=10090 GN=Lgals1 PE=1 SV=3	9	sp|P16045|LEG1_MOUSE Galectin-1 OS=Mus musculus OX=10090 GN=Lgals1 PE=1 SV=3	1.30066e+06	1.46724e+06	1.74101e+06	1.38656e+06	1.35716e+06	1.43887e+06	1.47866e+06	1.54203e+06	1.40288e+06	1.51077e+06	1.51279e+06	1.59249e+06	1.4269e+06	1.45877e+06	1.51178e+06	0.129346	0.0532156	0.0517293	0.0323041	0.0839409	0.906988	0.717651
sp|P16110|LEG3_MOUSE Galectin-3 OS=Mus musculus OX=10090 GN=Lgals3 PE=1 SV=3	P16110	Lgals3	sp|P16110|LEG3_MOUSE Galectin-3 OS=Mus musculus OX=10090 GN=Lgals3 PE=1 SV=3	1	sp|P16110|LEG3_MOUSE Galectin-3 OS=Mus musculus OX=10090 GN=Lgals3 PE=1 SV=3	6658.54	8208.13	8268.56	6664.96	6171.03	7173.65	8476.42	10883.8	11493.3	9304.69	10386.8	12674.9	7436.55	7825.03	10940	0.122226	0.249126	0.132098	0.076256	0.562873	0.543293	0.00162795
sp|P16125|LDHB_MOUSE L-lactate dehydrogenase B chain OS=Mus musculus OX=10090 GN=Ldhb PE=1 SV=2	P16125	Ldhb	sp|P16125|LDHB_MOUSE L-lactate dehydrogenase B chain OS=Mus musculus OX=10090 GN=Ldhb PE=1 SV=2	17	sp|P16125|LDHB_MOUSE L-lactate dehydrogenase B chain OS=Mus musculus OX=10090 GN=Ldhb PE=1 SV=2	8.76585e+06	7.63657e+06	9.97449e+06	9.10636e+06	6.29325e+06	6.90198e+06	7.75952e+06	6.98156e+06	6.46924e+06	6.51942e+06	6.93342e+06	7.56549e+06	8.9361e+06	6.94177e+06	6.72642e+06	0.109061	0.0861205	0.0737828	-0.364104	-0.410229	0.0096848	0.0051311
sp|P16254|SRP14_MOUSE Signal recognition particle 14 kDa protein OS=Mus musculus OX=10090 GN=Srp14 PE=1 SV=1	P16254	Srp14	sp|P16254|SRP14_MOUSE Signal recognition particle 14 kDa protein OS=Mus musculus OX=10090 GN=Srp14 PE=1 SV=1	2	sp|P16254|SRP14_MOUSE Signal recognition particle 14 kDa protein OS=Mus musculus OX=10090 GN=Srp14 PE=1 SV=1	21054.5	22051.9	29488.7	24649	22042.6	23856.8	22435.1	25496.4	23209.2	24673	21312.6	24547.5	23350.4	23146	23878.4	0.15506	0.0667893	0.0666796	-0.0111341	0.0339231	0.728237	0.715864
sp|P16301|LCAT_MOUSE Phosphatidylcholine-sterol acyltransferase OS=Mus musculus OX=10090 GN=Lcat PE=1 SV=2	P16301	Lcat	sp|P16301|LCAT_MOUSE Phosphatidylcholine-sterol acyltransferase OS=Mus musculus OX=10090 GN=Lcat PE=1 SV=2	1	sp|P16301|LCAT_MOUSE Phosphatidylcholine-sterol acyltransferase OS=Mus musculus OX=10090 GN=Lcat PE=1 SV=2	2543	2250.18	2800.25	2433.74	2532.36	1895.22	1836.88	2897.85	2632.03	1237.58	1858.4	2238.16	2488.37	2213.79	2048.28	0.0917261	0.223944	0.298082	-0.183429	-0.28667	0.354686	0.10681
sp|P16330|CN37_MOUSE 2',3'-cyclic-nucleotide 3'-phosphodiesterase OS=Mus musculus OX=10090 GN=Cnp PE=1 SV=3	P16330	Cnp	sp|P16330|CN37_MOUSE 2',3'-cyclic-nucleotide 3'-phosphodiesterase OS=Mus musculus OX=10090 GN=Cnp PE=1 SV=3	4	sp|P16330|CN37_MOUSE 2',3'-cyclic-nucleotide 3'-phosphodiesterase OS=Mus musculus OX=10090 GN=Cnp PE=1 SV=3	76108.3	90027.5	134144	108126	75520	71492.1	100218	81369.7	112489	86012.6	88607.4	83829.6	99077	78444.9	87310	0.245471	0.154712	0.143567	-0.331831	-0.176519	0.13946	0.527463
sp|P16332|MUTA_MOUSE Methylmalonyl-CoA mutase, mitochondrial OS=Mus musculus OX=10090 GN=Mmut PE=1 SV=2	P16332	Mmut	sp|P16332|MUTA_MOUSE Methylmalonyl-CoA mutase, mitochondrial OS=Mus musculus OX=10090 GN=Mmut PE=1 SV=2	20	sp|P16332|MUTA_MOUSE Methylmalonyl-CoA mutase, mitochondrial OS=Mus musculus OX=10090 GN=Mmut PE=1 SV=2	621790	600746	733528	658621	596234	674396	678786	662343	593465	619816	645867	655399	640206	668369	632841	0.0892865	0.0588687	0.0443124	0.0626489	-0.0164	0.994478	0.531297
sp|P16406|AMPE_MOUSE Glutamyl aminopeptidase OS=Mus musculus OX=10090 GN=Enpep PE=1 SV=1	P16406	Enpep	sp|P16406|AMPE_MOUSE Glutamyl aminopeptidase OS=Mus musculus OX=10090 GN=Enpep PE=1 SV=1	3	sp|P16406|AMPE_MOUSE Glutamyl aminopeptidase OS=Mus musculus OX=10090 GN=Enpep PE=1 SV=1	10524.8	11789.5	13150.3	12246.5	15349.3	13970.5	16246.1	18266.8	14425.8	12958	13963.5	15485.9	12018	15797.7	14194.6	0.0916304	0.112877	0.0738478	0.394192	0.240214	0.00369832	0.0221107
sp|P16460|ASSY_MOUSE Argininosuccinate synthase OS=Mus musculus OX=10090 GN=Ass1 PE=1 SV=1	P16460	Ass1	sp|P16460|ASSY_MOUSE Argininosuccinate synthase OS=Mus musculus OX=10090 GN=Ass1 PE=1 SV=1	2	sp|P16460|ASSY_MOUSE Argininosuccinate synthase OS=Mus musculus OX=10090 GN=Ass1 PE=1 SV=1	13542.9	13547.6	17742.2	20199.1	12761.3	12006.7	15186.9	13663.2	15491.6	15409.9	16628	14872.6	15644.9	13212.3	15450.7	0.202304	0.102029	0.0473066	-0.231574	-0.00494042	0.109728	0.78249
sp|P16546|SPTN1_MOUSE Spectrin alpha chain, non-erythrocytic 1 OS=Mus musculus OX=10090 GN=Sptan1 PE=1 SV=4	P16546	Sptan1	sp|P16546|SPTN1_MOUSE Spectrin alpha chain, non-erythrocytic 1 OS=Mus musculus OX=10090 GN=Sptan1 PE=1 SV=4	82	sp|P16546|SPTN1_MOUSE Spectrin alpha chain, non-erythrocytic 1 OS=Mus musculus OX=10090 GN=Sptan1 PE=1 SV=4	2.63024e+06	2.55184e+06	2.64279e+06	2.85222e+06	2.73452e+06	2.51214e+06	2.99503e+06	2.81574e+06	2.82869e+06	2.58796e+06	3.27261e+06	2.80592e+06	2.63652e+06	2.77513e+06	2.8173e+06	0.0481151	0.072456	0.0999271	0.0737718	0.0956746	0.56153	0.266663
sp|P16627|HS71L_MOUSE Heat shock 70 kDa protein 1-like OS=Mus musculus OX=10090 GN=Hspa1l PE=1 SV=4	P16627	Hspa1l	sp|P16627|HS71L_MOUSE Heat shock 70 kDa protein 1-like OS=Mus musculus OX=10090 GN=Hspa1l PE=1 SV=4	4	sp|P16627|HS71L_MOUSE Heat shock 70 kDa protein 1-like OS=Mus musculus OX=10090 GN=Hspa1l PE=1 SV=4	14695.5	16145.8	16120.8	14081.7	17708.8	14784.7	17160.4	16495.9	15678.5	14613.4	15526	15526.3	15408.2	16828.2	15526.1	0.0680199	0.0767589	0.0317606	0.128444	0.0125461	0.223491	0.903281
sp|P16675|PPGB_MOUSE Lysosomal protective protein OS=Mus musculus OX=10090 GN=Ctsa PE=1 SV=1	P16675	Ctsa	sp|P16675|PPGB_MOUSE Lysosomal protective protein OS=Mus musculus OX=10090 GN=Ctsa PE=1 SV=1	1	sp|P16675|PPGB_MOUSE Lysosomal protective protein OS=Mus musculus OX=10090 GN=Ctsa PE=1 SV=1	4341.63	4502.29	5343.29	4275.02	4781.22	3994.22	5271.19	5434.48	5441.64	3804.31	4915.18	4993.11	4421.96	5026.2	4954.15	0.107126	0.132774	0.145341	0.183305	0.164143	0.557396	0.718979
sp|P16858|G3P_MOUSE Glyceraldehyde-3-phosphate dehydrogenase OS=Mus musculus OX=10090 GN=Gapdh PE=1 SV=2	P16858	Gapdh	sp|P16858|G3P_MOUSE Glyceraldehyde-3-phosphate dehydrogenase OS=Mus musculus OX=10090 GN=Gapdh PE=1 SV=2	25	sp|P16858|G3P_MOUSE Glyceraldehyde-3-phosphate dehydrogenase OS=Mus musculus OX=10090 GN=Gapdh PE=1 SV=2	1.75068e+07	1.78273e+07	2.06341e+07	1.53785e+07	1.30287e+07	1.59077e+07	1.54168e+07	1.67657e+07	1.43094e+07	1.57057e+07	1.37691e+07	1.53634e+07	1.76671e+07	1.56622e+07	1.48364e+07	0.121015	0.104769	0.0609955	-0.17389	-0.252772	0.086694	0.0265783
sp|P17047|LAMP2_MOUSE Lysosome-associated membrane glycoprotein 2 OS=Mus musculus OX=10090 GN=Lamp2 PE=1 SV=2	P17047	Lamp2	sp|P17047|LAMP2_MOUSE Lysosome-associated membrane glycoprotein 2 OS=Mus musculus OX=10090 GN=Lamp2 PE=1 SV=2	2	sp|P17047|LAMP2_MOUSE Lysosome-associated membrane glycoprotein 2 OS=Mus musculus OX=10090 GN=Lamp2 PE=1 SV=2	7248.22	7724.1	10085.5	8046.72	7350.6	8634.03	9042.42	11463	8780.89	9612.43	10195.4	10032.3	7885.41	8838.23	9822.34	0.151043	0.188409	0.0655098	0.164488	0.316854	0.403776	0.0682513
sp|P17095|HMGA1_MOUSE High mobility group protein HMG-I/HMG-Y OS=Mus musculus OX=10090 GN=Hmga1 PE=1 SV=4	P17095	Hmga1	sp|P17095|HMGA1_MOUSE High mobility group protein HMG-I/HMG-Y OS=Mus musculus OX=10090 GN=Hmga1 PE=1 SV=4	2	sp|P17095|HMGA1_MOUSE High mobility group protein HMG-I/HMG-Y OS=Mus musculus OX=10090 GN=Hmga1 PE=1 SV=4	20612.3	22044	16516.3	24715.9	28167.1	23881.9	21192.1	21549.1	23800.4	22584.8	25204.5	21973.6	21328.2	22715.5	23192.6	0.163212	0.135438	0.0610397	0.0898247	0.12122	0.232478	0.198585
sp|P17156|HSP72_MOUSE Heat shock-related 70 kDa protein 2 OS=Mus musculus OX=10090 GN=Hspa2 PE=1 SV=2	P17156	Hspa2	sp|P17156|HSP72_MOUSE Heat shock-related 70 kDa protein 2 OS=Mus musculus OX=10090 GN=Hspa2 PE=1 SV=2	13	sp|P17156|HSP72_MOUSE Heat shock-related 70 kDa protein 2 OS=Mus musculus OX=10090 GN=Hspa2 PE=1 SV=2	292082	321093	333213	300993	281189	319995	341828	319067	283678	327459	310880	337098	311043	319531	319170	0.0600056	0.0798312	0.0743084	0.0395946	0.0374768	0.863856	0.881811
sp|P17182|ENOA_MOUSE Alpha-enolase OS=Mus musculus OX=10090 GN=Eno1 PE=1 SV=3	P17182	Eno1	sp|P17182|ENOA_MOUSE Alpha-enolase OS=Mus musculus OX=10090 GN=Eno1 PE=1 SV=3	24	sp|P17182|ENOA_MOUSE Alpha-enolase OS=Mus musculus OX=10090 GN=Eno1 PE=1 SV=3	6.0909e+06	6.11076e+06	5.68284e+06	5.77102e+06	5.08321e+06	5.52789e+06	5.88537e+06	5.32395e+06	5.16941e+06	5.47576e+06	5.56491e+06	5.35778e+06	5.93096e+06	5.42592e+06	5.41677e+06	0.0370316	0.0622489	0.0316977	-0.128127	-0.130393	0.154276	0.0664416
sp|P17183|ENOG_MOUSE Gamma-enolase OS=Mus musculus OX=10090 GN=Eno2 PE=1 SV=2	P17183	Eno2	sp|P17183|ENOG_MOUSE Gamma-enolase OS=Mus musculus OX=10090 GN=Eno2 PE=1 SV=2	3	sp|P17183|ENOG_MOUSE Gamma-enolase OS=Mus musculus OX=10090 GN=Eno2 PE=1 SV=2	649846	637601	692369	539253	417631	589319	486163	516662	490194	501666	410247	479315	643724	501413	484754	0.10281	0.141705	0.0873772	-0.361045	-0.409213	0.0253351	0.0028642
sp|P17225|PTBP1_MOUSE Polypyrimidine tract-binding protein 1 OS=Mus musculus OX=10090 GN=Ptbp1 PE=1 SV=2	P17225	Ptbp1	sp|P17225|PTBP1_MOUSE Polypyrimidine tract-binding protein 1 OS=Mus musculus OX=10090 GN=Ptbp1 PE=1 SV=2	4	sp|P17225|PTBP1_MOUSE Polypyrimidine tract-binding protein 1 OS=Mus musculus OX=10090 GN=Ptbp1 PE=1 SV=2	21103.8	19903.1	23888.4	19369.5	20930.2	18664.7	21567.5	24038.1	24375.1	24418	26612.6	27549.4	20503.5	21248.8	25515.3	0.0957194	0.103748	0.0620246	0.0519728	0.31478	0.889355	0.00954052
sp|P17426|AP2A1_MOUSE AP-2 complex subunit alpha-1 OS=Mus musculus OX=10090 GN=Ap2a1 PE=1 SV=1	P17426	Ap2a1	sp|P17426|AP2A1_MOUSE AP-2 complex subunit alpha-1 OS=Mus musculus OX=10090 GN=Ap2a1 PE=1 SV=1	9	sp|P17426|AP2A1_MOUSE AP-2 complex subunit alpha-1 OS=Mus musculus OX=10090 GN=Ap2a1 PE=1 SV=1	138601	134371	177273	137106	133094	127485	150519	156650	144997	137645	148946	150146	137854	141806	146972	0.138694	0.0977227	0.0387758	0.0380749	0.0922878	0.708755	0.960556
sp|P17427|AP2A2_MOUSE AP-2 complex subunit alpha-2 OS=Mus musculus OX=10090 GN=Ap2a2 PE=1 SV=2	P17427	Ap2a2	sp|P17427|AP2A2_MOUSE AP-2 complex subunit alpha-2 OS=Mus musculus OX=10090 GN=Ap2a2 PE=1 SV=2	18	sp|P17427|AP2A2_MOUSE AP-2 complex subunit alpha-2 OS=Mus musculus OX=10090 GN=Ap2a2 PE=1 SV=2	372119	357672	488086	376697	356119	360140	414398	418105	377790	383453	394523	402092	374408	387269	388988	0.150954	0.0868585	0.0280278	0.0452042	0.0549957	0.7732	0.832286
sp|P17439|GLCM_MOUSE Lysosomal acid glucosylceramidase OS=Mus musculus OX=10090 GN=Gba PE=1 SV=1	P17439	Gba	sp|P17439|GLCM_MOUSE Lysosomal acid glucosylceramidase OS=Mus musculus OX=10090 GN=Gba PE=1 SV=1	2	sp|P17439|GLCM_MOUSE Lysosomal acid glucosylceramidase OS=Mus musculus OX=10090 GN=Gba PE=1 SV=1	24130.9	23282.5	41884.1	28096.7	22320	26245.7	27148.6	30630.8	24565.9	25827	22839.1	24011.6	26113.8	26697.2	24288.8	0.29359	0.128458	0.0510417	0.0358407	-0.100443	0.573757	0.219345
sp|P17563|SBP1_MOUSE Methanethiol oxidase OS=Mus musculus OX=10090 GN=Selenbp1 PE=1 SV=2	P17563	Selenbp1	sp|P17563|SBP1_MOUSE Methanethiol oxidase OS=Mus musculus OX=10090 GN=Selenbp1 PE=1 SV=2	23	sp|P17563|SBP1_MOUSE Methanethiol oxidase OS=Mus musculus OX=10090 GN=Selenbp1 PE=1 SV=2	1.6505e+06	1.46803e+06	1.92256e+06	1.60496e+06	1.3477e+06	1.57426e+06	1.81543e+06	1.44687e+06	1.44996e+06	1.42964e+06	1.47863e+06	1.47856e+06	1.62773e+06	1.51057e+06	1.46426e+06	0.11467	0.130723	0.0163673	-0.108914	-0.152613	0.396667	0.0733831
sp|P17665|COX7C_MOUSE Cytochrome c oxidase subunit 7C, mitochondrial OS=Mus musculus OX=10090 GN=Cox7c PE=1 SV=1	P17665	Cox7c	sp|P17665|COX7C_MOUSE Cytochrome c oxidase subunit 7C, mitochondrial OS=Mus musculus OX=10090 GN=Cox7c PE=1 SV=1	2	sp|P17665|COX7C_MOUSE Cytochrome c oxidase subunit 7C, mitochondrial OS=Mus musculus OX=10090 GN=Cox7c PE=1 SV=1	11633.4	10081.5	12131.7	10801.7	9074.46	11681.1	10281.7	8937.2	9822.98	10504.7	10058.7	11406	11217.5	9678.1	10281.7	0.0811256	0.127774	0.0668443	-0.21478	-0.125025	0.164565	0.296116
sp|P17710|HXK1_MOUSE Hexokinase-1 OS=Mus musculus OX=10090 GN=Hk1 PE=1 SV=3	P17710	Hk1	sp|P17710|HXK1_MOUSE Hexokinase-1 OS=Mus musculus OX=10090 GN=Hk1 PE=1 SV=3	14	sp|P17710|HXK1_MOUSE Hexokinase-1 OS=Mus musculus OX=10090 GN=Hk1 PE=1 SV=3	112605	115813	141221	120186	116205	105986	128750	125390	125854	123932	137301	144505	117999	120797	131577	0.105261	0.0857814	0.0732265	0.0330151	0.156016	0.710906	0.231733
sp|P17742|PPIA_MOUSE Peptidyl-prolyl cis-trans isomerase A OS=Mus musculus OX=10090 GN=Ppia PE=1 SV=2	P17742	Ppia	sp|P17742|PPIA_MOUSE Peptidyl-prolyl cis-trans isomerase A OS=Mus musculus OX=10090 GN=Ppia PE=1 SV=2	12	sp|P17742|PPIA_MOUSE Peptidyl-prolyl cis-trans isomerase A OS=Mus musculus OX=10090 GN=Ppia PE=1 SV=2	931455	971233	1.21847e+06	946608	852509	944752	1.02833e+06	953810	1.0164e+06	944205	1.14058e+06	1.09226e+06	958921	949281	1.05433e+06	0.133093	0.0762618	0.0822424	-0.0144737	0.136025	0.376002	0.657617
sp|P17751|TPIS_MOUSE Triosephosphate isomerase OS=Mus musculus OX=10090 GN=Tpi1 PE=1 SV=4	P17751	Tpi1	sp|P17751|TPIS_MOUSE Triosephosphate isomerase OS=Mus musculus OX=10090 GN=Tpi1 PE=1 SV=4	19	sp|P17751|TPIS_MOUSE Triosephosphate isomerase OS=Mus musculus OX=10090 GN=Tpi1 PE=1 SV=4	6.59208e+06	6.1199e+06	7.18673e+06	5.46375e+06	4.36161e+06	5.22665e+06	5.22302e+06	5.05534e+06	4.7701e+06	4.83732e+06	4.70292e+06	4.70902e+06	6.35599e+06	5.13918e+06	4.73956e+06	0.115061	0.0827924	0.0132075	-0.305775	-0.422397	0.00975033	0.00163641
sp|P17809|GTR1_MOUSE Solute carrier family 2, facilitated glucose transporter member 1 OS=Mus musculus OX=10090 GN=Slc2a1 PE=1 SV=4	P17809	Slc2a1	sp|P17809|GTR1_MOUSE Solute carrier family 2, facilitated glucose transporter member 1 OS=Mus musculus OX=10090 GN=Slc2a1 PE=1 SV=4	1	sp|P17809|GTR1_MOUSE Solute carrier family 2, facilitated glucose transporter member 1 OS=Mus musculus OX=10090 GN=Slc2a1 PE=1 SV=4	2957.46	3489.35	3082.05	3611.58	3863.63	2941.89	3285.51	3600.24	4166.39	4292.87	3176.52	4257.7	3285.7	3442.87	4212.05	0.0957604	0.116367	0.134369	0.0686791	0.361011	0.618114	0.0519149
sp|P17879|HS71B_MOUSE Heat shock 70 kDa protein 1B OS=Mus musculus OX=10090 GN=Hspa1b PE=1 SV=3	P17879	Hspa1b	sp|P17879|HS71B_MOUSE Heat shock 70 kDa protein 1B OS=Mus musculus OX=10090 GN=Hspa1b PE=1 SV=3	22	sp|P17879|HS71B_MOUSE Heat shock 70 kDa protein 1B OS=Mus musculus OX=10090 GN=Hspa1b PE=1 SV=3	1.62445e+06	1.67558e+06	1.76694e+06	1.46484e+06	1.83249e+06	1.75852e+06	2.21842e+06	2.05769e+06	2.16175e+06	1.95409e+06	1.97055e+06	2.14594e+06	1.65002e+06	1.94509e+06	2.05825e+06	0.0775442	0.107053	0.053918	0.235109	0.317797	0.0272904	0.00269663
sp|P17897|LYZ1_MOUSE Lysozyme C-1 OS=Mus musculus OX=10090 GN=Lyz1 PE=1 SV=1	P17897	Lyz1	sp|P17897|LYZ1_MOUSE Lysozyme C-1 OS=Mus musculus OX=10090 GN=Lyz1 PE=1 SV=1	2	sp|P17897|LYZ1_MOUSE Lysozyme C-1 OS=Mus musculus OX=10090 GN=Lyz1 PE=1 SV=1	2352.8	4694.99	3486.44	3092.37	1950.47	5517.84	2058.65	4344.09	4458.38	5492.53	2742	4012.88	3289.41	3201.37	4235.63	0.28739	0.506596	0.272859	-0.13486	0.365344	0.836641	0.276091
sp|P17918|PCNA_MOUSE Proliferating cell nuclear antigen OS=Mus musculus OX=10090 GN=Pcna PE=1 SV=2	P17918	Pcna	sp|P17918|PCNA_MOUSE Proliferating cell nuclear antigen OS=Mus musculus OX=10090 GN=Pcna PE=1 SV=2	5	sp|P17918|PCNA_MOUSE Proliferating cell nuclear antigen OS=Mus musculus OX=10090 GN=Pcna PE=1 SV=2	35376.6	35509.6	41357.4	37070.8	30281.3	38416	34816.4	35183.7	42534.5	40113.7	40582	47036	36290.2	35000.1	41558.2	0.0748444	0.0964844	0.0742061	-0.0519089	0.195489	0.286738	0.0511536
sp|P18242|CATD_MOUSE Cathepsin D OS=Mus musculus OX=10090 GN=Ctsd PE=1 SV=1	P18242	Ctsd	sp|P18242|CATD_MOUSE Cathepsin D OS=Mus musculus OX=10090 GN=Ctsd PE=1 SV=1	9	sp|P18242|CATD_MOUSE Cathepsin D OS=Mus musculus OX=10090 GN=Ctsd PE=1 SV=1	612468	535378	710305	643260	621261	605923	602947	700748	635196	574120	664016	586340	627864	613592	610768	0.116046	0.0727919	0.0683725	-0.0328512	-0.0405476	0.838448	0.849958
sp|P18572|BASI_MOUSE Basigin OS=Mus musculus OX=10090 GN=Bsg PE=1 SV=2	P18572	Bsg	sp|P18572|BASI_MOUSE Basigin OS=Mus musculus OX=10090 GN=Bsg PE=1 SV=2	8	sp|P18572|BASI_MOUSE Basigin OS=Mus musculus OX=10090 GN=Bsg PE=1 SV=2	227845	215015	272230	238445	182600	197622	199878	210128	188769	189070	201471	211434	233145	198750	195271	0.102833	0.0575027	0.0551874	-0.229924	-0.256107	0.0187342	0.0160375
sp|P18608|HMGN1_MOUSE Non-histone chromosomal protein HMG-14 OS=Mus musculus OX=10090 GN=Hmgn1 PE=1 SV=2	P18608	Hmgn1	sp|P18608|HMGN1_MOUSE Non-histone chromosomal protein HMG-14 OS=Mus musculus OX=10090 GN=Hmgn1 PE=1 SV=2	1	sp|P18608|HMGN1_MOUSE Non-histone chromosomal protein HMG-14 OS=Mus musculus OX=10090 GN=Hmgn1 PE=1 SV=2	8272.39	10579.9	9617.53	10203.4	8051.7	9309.65	10265	11941.4	9673.87	12773.6	9118.08	8878.82	9910.47	9787.32	9395.98	0.104606	0.165751	0.178614	-0.0191286	-0.0769109	0.859305	0.688741
sp|P18654|KS6A3_MOUSE Ribosomal protein S6 kinase alpha-3 OS=Mus musculus OX=10090 GN=Rps6ka3 PE=1 SV=2	P18654	Rps6ka3	sp|P18654|KS6A3_MOUSE Ribosomal protein S6 kinase alpha-3 OS=Mus musculus OX=10090 GN=Rps6ka3 PE=1 SV=2	8	sp|P18654|KS6A3_MOUSE Ribosomal protein S6 kinase alpha-3 OS=Mus musculus OX=10090 GN=Rps6ka3 PE=1 SV=2	131354	125956	170081	132613	131962	111134	129840	137354	138246	123472	135295	126316	131983	130901	130805	0.144716	0.0894098	0.0539474	-0.0119079	-0.013767	0.299696	0.42016
sp|P18760|COF1_MOUSE Cofilin-1 OS=Mus musculus OX=10090 GN=Cfl1 PE=1 SV=3	P18760	Cfl1	sp|P18760|COF1_MOUSE Cofilin-1 OS=Mus musculus OX=10090 GN=Cfl1 PE=1 SV=3	6	sp|P18760|COF1_MOUSE Cofilin-1 OS=Mus musculus OX=10090 GN=Cfl1 PE=1 SV=3	430221	444158	588396	479813	430925	416710	465688	484616	501097	415105	553928	495487	461985	448306	498292	0.147457	0.0693541	0.116554	-0.043372	0.110196	0.382374	0.873992
sp|P18826|KPB1_MOUSE Phosphorylase b kinase regulatory subunit alpha, skeletal muscle isoform OS=Mus musculus OX=10090 GN=Phka1 PE=1 SV=3	P18826	Phka1	sp|P18826|KPB1_MOUSE Phosphorylase b kinase regulatory subunit alpha, skeletal muscle isoform OS=Mus musculus OX=10090 GN=Phka1 PE=1 SV=3	17	sp|P18826|KPB1_MOUSE Phosphorylase b kinase regulatory subunit alpha, skeletal muscle isoform OS=Mus musculus OX=10090 GN=Phka1 PE=1 SV=3	489738	461214	487194	365546	336192	402366	359040	399249	333016	314598	312563	325635	474204	379145	320117	0.129422	0.085835	0.0299042	-0.324249	-0.566583	0.049024	0.00130528
sp|P18872|GNAO_MOUSE Guanine nucleotide-binding protein G(o) subunit alpha OS=Mus musculus OX=10090 GN=Gnao1 PE=1 SV=3	P18872	Gnao1	sp|P18872|GNAO_MOUSE Guanine nucleotide-binding protein G(o) subunit alpha OS=Mus musculus OX=10090 GN=Gnao1 PE=1 SV=3	4	sp|P18872|GNAO_MOUSE Guanine nucleotide-binding protein G(o) subunit alpha OS=Mus musculus OX=10090 GN=Gnao1 PE=1 SV=3	38445	44614.4	47198.6	41194	43186.4	38428.5	46983.5	48919.5	41059.5	43148.1	43430.8	43250	42904.2	45084.9	43199	0.08952	0.104262	0.0260878	0.0713947	0.0110267	0.651907	0.992576
sp|P19096|FAS_MOUSE Fatty acid synthase OS=Mus musculus OX=10090 GN=Fasn PE=1 SV=2	P19096	Fasn	sp|P19096|FAS_MOUSE Fatty acid synthase OS=Mus musculus OX=10090 GN=Fasn PE=1 SV=2	42	sp|P19096|FAS_MOUSE Fatty acid synthase OS=Mus musculus OX=10090 GN=Fasn PE=1 SV=2	1.17002e+06	968757	2.11933e+06	1.03884e+06	630564	1.2759e+06	1.38004e+06	1.37414e+06	1.40418e+06	910350	1.78425e+06	1.08638e+06	1.10443e+06	1.32502e+06	1.24528e+06	0.405203	0.308614	0.296362	0.264268	0.163867	0.588917	0.993029
sp|P19123|TNNC1_MOUSE Troponin C, slow skeletal and cardiac muscles OS=Mus musculus OX=10090 GN=Tnnc1 PE=1 SV=1	P19123	Tnnc1	sp|P19123|TNNC1_MOUSE Troponin C, slow skeletal and cardiac muscles OS=Mus musculus OX=10090 GN=Tnnc1 PE=1 SV=1	6	sp|P19123|TNNC1_MOUSE Troponin C, slow skeletal and cardiac muscles OS=Mus musculus OX=10090 GN=Tnnc1 PE=1 SV=1	166707	177152	150935	193950	313367	269729	207802	126768	267342	284732	294872	369075	171930	238765	289802	0.104965	0.353013	0.147513	0.462206	0.753692	0.210235	0.000101708
sp|P19157|GSTP1_MOUSE Glutathione S-transferase P 1 OS=Mus musculus OX=10090 GN=Gstp1 PE=1 SV=2	P19157	Gstp1	sp|P19157|GSTP1_MOUSE Glutathione S-transferase P 1 OS=Mus musculus OX=10090 GN=Gstp1 PE=1 SV=2	8	sp|P19157|GSTP1_MOUSE Glutathione S-transferase P 1 OS=Mus musculus OX=10090 GN=Gstp1 PE=1 SV=2	1.76651e+06	1.71147e+06	2.14359e+06	1.76755e+06	1.5466e+06	1.85745e+06	1.83725e+06	1.77906e+06	1.63182e+06	1.705e+06	1.67627e+06	1.60463e+06	1.76703e+06	1.80816e+06	1.65405e+06	0.107873	0.0814256	0.0270882	0.0330049	-0.0954567	0.495422	0.1072
sp|P19182|IFRD1_MOUSE Interferon-related developmental regulator 1 OS=Mus musculus OX=10090 GN=Ifrd1 PE=1 SV=2	P19182	Ifrd1	sp|P19182|IFRD1_MOUSE Interferon-related developmental regulator 1 OS=Mus musculus OX=10090 GN=Ifrd1 PE=1 SV=2	1	sp|P19182|IFRD1_MOUSE Interferon-related developmental regulator 1 OS=Mus musculus OX=10090 GN=Ifrd1 PE=1 SV=2	1179.83	989.952	1259.68	1337.29	941.159	936.062	746.042	1008.77	927.737	1500.3	1055.4	2088.55	1219.76	938.61	1277.85	0.125088	0.12439	0.376628	-0.377226	0.0457008	0.0129846	0.524011
sp|P19221|THRB_MOUSE Prothrombin OS=Mus musculus OX=10090 GN=F2 PE=1 SV=1	P19221	F2	sp|P19221|THRB_MOUSE Prothrombin OS=Mus musculus OX=10090 GN=F2 PE=1 SV=1	5	sp|P19221|THRB_MOUSE Prothrombin OS=Mus musculus OX=10090 GN=F2 PE=1 SV=1	60738.6	61334.1	70605.5	64259.5	44977.9	53003.1	59544.6	62845.7	58367.6	64161.5	52942	75928.2	62796.8	56273.8	61264.6	0.070329	0.143154	0.15671	-0.160276	-0.0368609	0.0776257	0.727741
sp|P19246|NFH_MOUSE Neurofilament heavy polypeptide OS=Mus musculus OX=10090 GN=Nefh PE=1 SV=3	P19246	Nefh	sp|P19246|NFH_MOUSE Neurofilament heavy polypeptide OS=Mus musculus OX=10090 GN=Nefh PE=1 SV=3	14	sp|P19246|NFH_MOUSE Neurofilament heavy polypeptide OS=Mus musculus OX=10090 GN=Nefh PE=1 SV=3	69605.7	128828	123492	119831	89028.8	59651.8	106815	79090.7	123999	75155.8	81587.2	82809.3	121661	84059.8	82198.3	0.24875	0.23531	0.245664	-0.535745	-0.565567	0.130232	0.271548
sp|P19253|RL13A_MOUSE 60S ribosomal protein L13a OS=Mus musculus OX=10090 GN=Rpl13a PE=1 SV=4	P19253	Rpl13a	sp|P19253|RL13A_MOUSE 60S ribosomal protein L13a OS=Mus musculus OX=10090 GN=Rpl13a PE=1 SV=4	6	sp|P19253|RL13A_MOUSE 60S ribosomal protein L13a OS=Mus musculus OX=10090 GN=Rpl13a PE=1 SV=4	191261	189401	238082	218029	199811	202710	222526	234547	230870	229525	218458	243490	204645	212618	230197	0.111286	0.0769537	0.044426	0.0566648	0.172835	0.686288	0.144628
sp|P19258|MPV17_MOUSE Protein Mpv17 OS=Mus musculus OX=10090 GN=Mpv17 PE=1 SV=1	P19258	Mpv17	sp|P19258|MPV17_MOUSE Protein Mpv17 OS=Mus musculus OX=10090 GN=Mpv17 PE=1 SV=1	1	sp|P19258|MPV17_MOUSE Protein Mpv17 OS=Mus musculus OX=10090 GN=Mpv17 PE=1 SV=1	26134	22775.6	35886	25527.6	24045.9	24378.7	28691.5	24987.1	27230.7	22709.6	28172.6	25420.3	25830.8	24682.9	26325.5	0.207622	0.0840787	0.0928924	-0.0655944	0.0266148	0.520295	0.612027
sp|P19324|SERPH_MOUSE Serpin H1 OS=Mus musculus OX=10090 GN=Serpinh1 PE=1 SV=3	P19324	Serpinh1	sp|P19324|SERPH_MOUSE Serpin H1 OS=Mus musculus OX=10090 GN=Serpinh1 PE=1 SV=3	8	sp|P19324|SERPH_MOUSE Serpin H1 OS=Mus musculus OX=10090 GN=Serpinh1 PE=1 SV=3	280463	312550	465204	340852	401016	306692	434971	488492	473061	446510	433915	486202	326701	417994	459785	0.231055	0.187389	0.0520542	0.355674	0.493744	0.252288	0.0194436
sp|P19426|NELFE_MOUSE Negative elongation factor E OS=Mus musculus OX=10090 GN=Nelfe PE=1 SV=2	P19426	Nelfe	sp|P19426|NELFE_MOUSE Negative elongation factor E OS=Mus musculus OX=10090 GN=Nelfe PE=1 SV=2	1	sp|P19426|NELFE_MOUSE Negative elongation factor E OS=Mus musculus OX=10090 GN=Nelfe PE=1 SV=2	1333.92	2442.57	1194.14	1726.31	1802.69	1960.04	1912.64	2127.76	2337.23	1571.86	1999.71	2205.32	1530.11	1936.34	2102.51	0.334224	0.0692773	0.164961	0.351541	0.468706	0.210874	0.195935
sp|P19536|COX5B_MOUSE Cytochrome c oxidase subunit 5B, mitochondrial OS=Mus musculus OX=10090 GN=Cox5b PE=1 SV=1	P19536	Cox5b	sp|P19536|COX5B_MOUSE Cytochrome c oxidase subunit 5B, mitochondrial OS=Mus musculus OX=10090 GN=Cox5b PE=1 SV=1	8	sp|P19536|COX5B_MOUSE Cytochrome c oxidase subunit 5B, mitochondrial OS=Mus musculus OX=10090 GN=Cox5b PE=1 SV=1	919696	881970	801360	925062	756779	899127	692007	716837	1.0002e+06	823349	718129	1.06384e+06	900833	736808	911773	0.0647276	0.1208	0.17638	-0.290185	0.0109141	0.0700494	0.902189
sp|P19783|COX41_MOUSE Cytochrome c oxidase subunit 4 isoform 1, mitochondrial OS=Mus musculus OX=10090 GN=Cox4i1 PE=1 SV=2	P19783	Cox4i1	sp|P19783|COX41_MOUSE Cytochrome c oxidase subunit 4 isoform 1, mitochondrial OS=Mus musculus OX=10090 GN=Cox4i1 PE=1 SV=2	12	sp|P19783|COX41_MOUSE Cytochrome c oxidase subunit 4 isoform 1, mitochondrial OS=Mus musculus OX=10090 GN=Cox4i1 PE=1 SV=2	2.69514e+06	2.34489e+06	3.3532e+06	2.73963e+06	2.3914e+06	2.72784e+06	2.51882e+06	2.89386e+06	2.62323e+06	2.65476e+06	2.3882e+06	2.79339e+06	2.71738e+06	2.62333e+06	2.639e+06	0.150543	0.0844867	0.0643376	-0.0519165	-0.0422074	0.559389	0.493343
sp|P19973|LSP1_MOUSE Lymphocyte-specific protein 1 OS=Mus musculus OX=10090 GN=Lsp1 PE=1 SV=2	P19973	Lsp1	sp|P19973|LSP1_MOUSE Lymphocyte-specific protein 1 OS=Mus musculus OX=10090 GN=Lsp1 PE=1 SV=2	2	sp|P19973|LSP1_MOUSE Lymphocyte-specific protein 1 OS=Mus musculus OX=10090 GN=Lsp1 PE=1 SV=2	2217.85	3402.93	4171.2	2953.22	2370.69	2020.14	2648.97	3082.74	3563.36	2793.6	2603.23	4903.68	3178.08	2509.83	3178.48	0.25684	0.177456	0.301356	-0.339167	-0.00685202	0.154158	0.653597
sp|P20029|BIP_MOUSE Endoplasmic reticulum chaperone BiP OS=Mus musculus OX=10090 GN=Hspa5 PE=1 SV=3	P20029	Hspa5	sp|P20029|BIP_MOUSE Endoplasmic reticulum chaperone BiP OS=Mus musculus OX=10090 GN=Hspa5 PE=1 SV=3	30	sp|P20029|BIP_MOUSE Endoplasmic reticulum chaperone BiP OS=Mus musculus OX=10090 GN=Hspa5 PE=1 SV=3	2.4095e+06	2.33854e+06	2.76087e+06	2.55018e+06	2.11063e+06	2.1457e+06	2.45909e+06	2.35976e+06	2.36834e+06	2.31224e+06	2.63266e+06	2.51833e+06	2.47984e+06	2.25273e+06	2.44333e+06	0.074023	0.0740416	0.0591603	-0.139623	-0.0214948	0.12533	0.698044
sp|P20060|HEXB_MOUSE Beta-hexosaminidase subunit beta OS=Mus musculus OX=10090 GN=Hexb PE=1 SV=2	P20060	Hexb	sp|P20060|HEXB_MOUSE Beta-hexosaminidase subunit beta OS=Mus musculus OX=10090 GN=Hexb PE=1 SV=2	1	sp|P20060|HEXB_MOUSE Beta-hexosaminidase subunit beta OS=Mus musculus OX=10090 GN=Hexb PE=1 SV=2	11428	13059.6	14232	13022.4	11182.4	10439.8	11700.4	9610.13	15183.1	10198.3	14644.7	11920.7	13041	10811.1	13282.7	0.0890025	0.0847907	0.180501	-0.271387	0.0188739	0.0220152	0.953164
sp|P20108|PRDX3_MOUSE Thioredoxin-dependent peroxide reductase, mitochondrial OS=Mus musculus OX=10090 GN=Prdx3 PE=1 SV=1	P20108	Prdx3	sp|P20108|PRDX3_MOUSE Thioredoxin-dependent peroxide reductase, mitochondrial OS=Mus musculus OX=10090 GN=Prdx3 PE=1 SV=1	8	sp|P20108|PRDX3_MOUSE Thioredoxin-dependent peroxide reductase, mitochondrial OS=Mus musculus OX=10090 GN=Prdx3 PE=1 SV=1	1.30039e+06	1.27135e+06	1.5613e+06	1.33783e+06	1.08267e+06	1.18619e+06	1.19007e+06	1.36153e+06	1.22099e+06	1.21173e+06	1.20145e+06	1.19575e+06	1.31911e+06	1.18813e+06	1.20659e+06	0.0964319	0.0958679	0.00925154	-0.150727	-0.128494	0.102972	0.0566059
sp|P20152|VIME_MOUSE Vimentin OS=Mus musculus OX=10090 GN=Vim PE=1 SV=3	P20152	Vim	sp|P20152|VIME_MOUSE Vimentin OS=Mus musculus OX=10090 GN=Vim PE=1 SV=3	43	sp|P20152|VIME_MOUSE Vimentin OS=Mus musculus OX=10090 GN=Vim PE=1 SV=3	3.17235e+06	3.61433e+06	3.33474e+06	3.47617e+06	4.18888e+06	3.56186e+06	4.25592e+06	4.36063e+06	5.16188e+06	4.28441e+06	5.23609e+06	4.85495e+06	3.40545e+06	4.2224e+06	5.00842e+06	0.0557688	0.0880559	0.0885778	0.310482	0.55614	0.0162324	0.000228009
sp|P20444|KPCA_MOUSE Protein kinase C alpha type OS=Mus musculus OX=10090 GN=Prkca PE=1 SV=3	P20444	Prkca	sp|P20444|KPCA_MOUSE Protein kinase C alpha type OS=Mus musculus OX=10090 GN=Prkca PE=1 SV=3	4	sp|P20444|KPCA_MOUSE Protein kinase C alpha type OS=Mus musculus OX=10090 GN=Prkca PE=1 SV=3	47919.5	44910.7	61775.1	41047.9	49311	45701.3	35515.4	53313.8	46000.5	50471.7	46471.6	47368.1	46415.1	47506.1	46919.8	0.18449	0.165924	0.0422636	0.0332356	0.0162951	0.594278	0.851431
sp|P20801|TNNC2_MOUSE Troponin C, skeletal muscle OS=Mus musculus OX=10090 GN=Tnnc2 PE=1 SV=2	P20801	Tnnc2	sp|P20801|TNNC2_MOUSE Troponin C, skeletal muscle OS=Mus musculus OX=10090 GN=Tnnc2 PE=1 SV=2	7	sp|P20801|TNNC2_MOUSE Troponin C, skeletal muscle OS=Mus musculus OX=10090 GN=Tnnc2 PE=1 SV=2	1.56177e+06	1.45892e+06	1.33579e+06	1.71606e+06	2.73348e+06	1.95109e+06	1.21039e+06	1.36434e+06	1.9784e+06	1.64378e+06	1.63702e+06	1.9872e+06	1.51034e+06	1.65772e+06	1.81109e+06	0.106101	0.380529	0.10915	0.112203	0.256632	0.446907	0.0438843
sp|P20918|PLMN_MOUSE Plasminogen OS=Mus musculus OX=10090 GN=Plg PE=1 SV=3	P20918	Plg	sp|P20918|PLMN_MOUSE Plasminogen OS=Mus musculus OX=10090 GN=Plg PE=1 SV=3	11	sp|P20918|PLMN_MOUSE Plasminogen OS=Mus musculus OX=10090 GN=Plg PE=1 SV=3	82417.5	77921.2	96742.9	86774.9	59813.2	69676.4	69653.3	70547.3	78407	80985.9	76130.1	120866	84596.2	69664.8	79696.4	0.0935712	0.075493	0.238749	-0.279684	-0.0857878	0.00537327	0.854279
sp|P21107|TPM3_MOUSE Tropomyosin alpha-3 chain OS=Mus musculus OX=10090 GN=Tpm3 PE=1 SV=3	P21107	Tpm3	sp|P21107|TPM3_MOUSE Tropomyosin alpha-3 chain OS=Mus musculus OX=10090 GN=Tpm3 PE=1 SV=3	41	sp|P21107|TPM3_MOUSE Tropomyosin alpha-3 chain OS=Mus musculus OX=10090 GN=Tpm3 PE=1 SV=3	1.09237e+07	1.28127e+07	8.12113e+06	1.15372e+07	2.04845e+07	1.6829e+07	1.21067e+07	9.98798e+06	1.28952e+07	2.16916e+07	1.36195e+07	1.48295e+07	1.12304e+07	1.44678e+07	1.42245e+07	0.182629	0.317786	0.256032	0.346502	0.340202	0.107879	0.0243306
sp|P21126|UBL4A_MOUSE Ubiquitin-like protein 4A OS=Mus musculus OX=10090 GN=Ubl4a PE=1 SV=1	P21126	Ubl4a	sp|P21126|UBL4A_MOUSE Ubiquitin-like protein 4A OS=Mus musculus OX=10090 GN=Ubl4a PE=1 SV=1	4	sp|P21126|UBL4A_MOUSE Ubiquitin-like protein 4A OS=Mus musculus OX=10090 GN=Ubl4a PE=1 SV=1	79020.5	80014.5	78065.8	73374.7	67886	85962.8	81112.2	79511.7	86208.9	81091.8	89886.4	89227.8	78543.2	80312	87718.4	0.037867	0.0974648	0.0462831	0.0320845	0.159206	0.880367	0.0443449
sp|P21278|GNA11_MOUSE Guanine nucleotide-binding protein subunit alpha-11 OS=Mus musculus OX=10090 GN=Gna11 PE=1 SV=1	P21278	Gna11	sp|P21278|GNA11_MOUSE Guanine nucleotide-binding protein subunit alpha-11 OS=Mus musculus OX=10090 GN=Gna11 PE=1 SV=1	4	sp|P21278|GNA11_MOUSE Guanine nucleotide-binding protein subunit alpha-11 OS=Mus musculus OX=10090 GN=Gna11 PE=1 SV=1	117059	110337	149454	119430	103749	110758	123361	123316	120229	122462	117011	120060	118245	117037	120144	0.139881	0.084284	0.0186662	-0.0168216	0.0230637	0.399626	0.701204
sp|P21279|GNAQ_MOUSE Guanine nucleotide-binding protein G(q) subunit alpha OS=Mus musculus OX=10090 GN=Gnaq PE=1 SV=4	P21279	Gnaq	sp|P21279|GNAQ_MOUSE Guanine nucleotide-binding protein G(q) subunit alpha OS=Mus musculus OX=10090 GN=Gnaq PE=1 SV=4	8	sp|P21279|GNAQ_MOUSE Guanine nucleotide-binding protein G(q) subunit alpha OS=Mus musculus OX=10090 GN=Gnaq PE=1 SV=4	113810	110748	158983	117396	118688	113786	125176	132894	131853	130014	125617	126820	115603	121932	128417	0.180962	0.0675012	0.0222905	0.0765576	0.151721	0.896866	0.656596
sp|P21300|ALD1_MOUSE Aldo-keto reductase family 1 member B7 OS=Mus musculus OX=10090 GN=Akr1b7 PE=1 SV=4	P21300	Akr1b7	sp|P21300|ALD1_MOUSE Aldo-keto reductase family 1 member B7 OS=Mus musculus OX=10090 GN=Akr1b7 PE=1 SV=4	1	sp|P21300|ALD1_MOUSE Aldo-keto reductase family 1 member B7 OS=Mus musculus OX=10090 GN=Akr1b7 PE=1 SV=4	113459	89715.4	142302	108619	79075.7	89024.9	63668.5	96461.1	94492.9	81207.5	73895.8	77166.6	111039	84050.3	79187	0.191584	0.172782	0.110705	-0.403931	-0.487859	0.0220054	0.0110741
sp|P21447|MDR1A_MOUSE ATP-dependent translocase ABCB1 OS=Mus musculus OX=10090 GN=Abcb1a PE=1 SV=3	P21447	Abcb1a	sp|P21447|MDR1A_MOUSE ATP-dependent translocase ABCB1 OS=Mus musculus OX=10090 GN=Abcb1a PE=1 SV=3	13	sp|P21447|MDR1A_MOUSE ATP-dependent translocase ABCB1 OS=Mus musculus OX=10090 GN=Abcb1a PE=1 SV=3	72757.2	81122.4	97622.5	69978.3	72721.1	70058.7	80315.3	83917.9	79219.8	77321.9	77033.9	81355.1	76939.8	76518.2	78270.9	0.154766	0.0841325	0.0253923	-0.00757179	0.0267735	0.639445	0.872581
sp|P21460|CYTC_MOUSE Cystatin-C OS=Mus musculus OX=10090 GN=Cst3 PE=1 SV=2	P21460	Cst3	sp|P21460|CYTC_MOUSE Cystatin-C OS=Mus musculus OX=10090 GN=Cst3 PE=1 SV=2	3	sp|P21460|CYTC_MOUSE Cystatin-C OS=Mus musculus OX=10090 GN=Cst3 PE=1 SV=2	15155.2	13409.1	16832	13522.6	14458.8	13592	16762.7	16316.8	13511.4	13234.1	16170.8	14431.8	14338.9	15387.8	13971.6	0.109481	0.0984925	0.0924447	0.101558	-0.0358804	0.625272	0.723703
sp|P21550|ENOB_MOUSE Beta-enolase OS=Mus musculus OX=10090 GN=Eno3 PE=1 SV=3	P21550	Eno3	sp|P21550|ENOB_MOUSE Beta-enolase OS=Mus musculus OX=10090 GN=Eno3 PE=1 SV=3	26	sp|P21550|ENOB_MOUSE Beta-enolase OS=Mus musculus OX=10090 GN=Eno3 PE=1 SV=3	1.96876e+07	1.84923e+07	1.94889e+07	1.52651e+07	1.12201e+07	1.48736e+07	1.2665e+07	1.36244e+07	1.34006e+07	1.22463e+07	1.21772e+07	1.13257e+07	1.89906e+07	1.31447e+07	1.22118e+07	0.112257	0.117837	0.0693421	-0.53127	-0.636524	0.00299226	0.000378058
sp|P21614|VTDB_MOUSE Vitamin D-binding protein OS=Mus musculus OX=10090 GN=Gc PE=1 SV=2	P21614	Gc	sp|P21614|VTDB_MOUSE Vitamin D-binding protein OS=Mus musculus OX=10090 GN=Gc PE=1 SV=2	6	sp|P21614|VTDB_MOUSE Vitamin D-binding protein OS=Mus musculus OX=10090 GN=Gc PE=1 SV=2	120850	169475	195315	151151	100082	145788	123993	117154	113327	169717	105454	174931	160313	120574	141522	0.196821	0.155366	0.259403	-0.409197	-0.20672	0.0475924	0.383204
sp|P21619|LMNB2_MOUSE Lamin-B2 OS=Mus musculus OX=10090 GN=Lmnb2 PE=1 SV=2	P21619	Lmnb2	sp|P21619|LMNB2_MOUSE Lamin-B2 OS=Mus musculus OX=10090 GN=Lmnb2 PE=1 SV=2	26	sp|P21619|LMNB2_MOUSE Lamin-B2 OS=Mus musculus OX=10090 GN=Lmnb2 PE=1 SV=2	359493	346072	347480	386918	365550	373817	410794	349280	405726	377041	462567	429512	353486	369683	417619	0.0525974	0.0694503	0.0866057	0.0647535	0.240156	0.494662	0.0298307
sp|P21844|CMA1_MOUSE Chymase OS=Mus musculus OX=10090 GN=Cma1 PE=1 SV=2	P21844	Cma1	sp|P21844|CMA1_MOUSE Chymase OS=Mus musculus OX=10090 GN=Cma1 PE=1 SV=2	1	sp|P21844|CMA1_MOUSE Chymase OS=Mus musculus OX=10090 GN=Cma1 PE=1 SV=2	8766.32	4413.58	4035.9	6121.74	13769.3	9748.83	7958.41	3722.09	4631.5	5944.85	3849.32	4898.2	5267.66	8853.62	4764.85	0.369362	0.473524	0.179212	0.760909	-0.12608	0.226837	0.394052
sp|P21956|MFGM_MOUSE Lactadherin OS=Mus musculus OX=10090 GN=Mfge8 PE=1 SV=3	P21956	Mfge8	sp|P21956|MFGM_MOUSE Lactadherin OS=Mus musculus OX=10090 GN=Mfge8 PE=1 SV=3	2	sp|P21956|MFGM_MOUSE Lactadherin OS=Mus musculus OX=10090 GN=Mfge8 PE=1 SV=3	61062.4	47776.7	70833.7	57807.8	41023.4	37293.3	70177.1	55518	50077.2	72142.3	56186.4	102240	59435.1	48270.7	64164.4	0.160124	0.294227	0.332392	-0.316073	0.0997591	0.25739	0.394199
sp|P21958|TAP1_MOUSE Antigen peptide transporter 1 OS=Mus musculus OX=10090 GN=Tap1 PE=1 SV=3	P21958	Tap1	sp|P21958|TAP1_MOUSE Antigen peptide transporter 1 OS=Mus musculus OX=10090 GN=Tap1 PE=1 SV=3	2	sp|P21958|TAP1_MOUSE Antigen peptide transporter 1 OS=Mus musculus OX=10090 GN=Tap1 PE=1 SV=3	2446.9	2941.64	2410.11	3228.38	2513.9	2963.35	4530.21	3446.22	3009.11	3263.52	3365.51	3191.7	2694.27	3204.79	3227.61	0.144004	0.257483	0.0468409	0.252337	0.266592	0.183275	0.062754
sp|P21981|TGM2_MOUSE Protein-glutamine gamma-glutamyltransferase 2 OS=Mus musculus OX=10090 GN=Tgm2 PE=1 SV=4	P21981	Tgm2	sp|P21981|TGM2_MOUSE Protein-glutamine gamma-glutamyltransferase 2 OS=Mus musculus OX=10090 GN=Tgm2 PE=1 SV=4	18	sp|P21981|TGM2_MOUSE Protein-glutamine gamma-glutamyltransferase 2 OS=Mus musculus OX=10090 GN=Tgm2 PE=1 SV=4	572027	593336	557086	682500	1.16116e+06	714627	648602	704286	785573	942453	957597	954134	582682	709456	948293	0.0934411	0.294572	0.0913948	0.284209	0.70284	0.0573278	0.000212565
sp|P22315|HEMH_MOUSE Ferrochelatase, mitochondrial OS=Mus musculus OX=10090 GN=Fech PE=1 SV=2	P22315	Fech	sp|P22315|HEMH_MOUSE Ferrochelatase, mitochondrial OS=Mus musculus OX=10090 GN=Fech PE=1 SV=2	8	sp|P22315|HEMH_MOUSE Ferrochelatase, mitochondrial OS=Mus musculus OX=10090 GN=Fech PE=1 SV=2	249769	264500	302185	272584	256525	230839	262063	272801	253287	228757	257290	261965	268542	259294	255289	0.0810736	0.0696903	0.0591613	-0.0504796	-0.0729	0.336308	0.182708
sp|P22437|PGH1_MOUSE Prostaglandin G/H synthase 1 OS=Mus musculus OX=10090 GN=Ptgs1 PE=1 SV=1	P22437	Ptgs1	sp|P22437|PGH1_MOUSE Prostaglandin G/H synthase 1 OS=Mus musculus OX=10090 GN=Ptgs1 PE=1 SV=1	1	sp|P22437|PGH1_MOUSE Prostaglandin G/H synthase 1 OS=Mus musculus OX=10090 GN=Ptgs1 PE=1 SV=1	1401.71	1168.53	1655.17	965.947	1500.36	1346.39	1539.02	1510.41	1890.51	1040.82	1606.14	1666.68	1285.12	1505.39	1636.41	0.229154	0.058795	0.233048	0.234185	0.354344	0.210194	0.278726
sp|P22599|A1AT2_MOUSE Alpha-1-antitrypsin 1-2 OS=Mus musculus OX=10090 GN=Serpina1b PE=1 SV=2	P22599	Serpina1b	sp|P22599|A1AT2_MOUSE Alpha-1-antitrypsin 1-2 OS=Mus musculus OX=10090 GN=Serpina1b PE=1 SV=2	4	sp|P22599|A1AT2_MOUSE Alpha-1-antitrypsin 1-2 OS=Mus musculus OX=10090 GN=Serpina1b PE=1 SV=2	1.16737e+06	1.15362e+06	1.30474e+06	1.10651e+06	740800	1.05228e+06	1.17225e+06	920869	1.07722e+06	1.14948e+06	1.04173e+06	1.36566e+06	1.1605e+06	986573	1.11335e+06	0.0720211	0.190359	0.125319	-0.237426	-0.0605676	0.0593387	0.733724
sp|P22892|AP1G1_MOUSE AP-1 complex subunit gamma-1 OS=Mus musculus OX=10090 GN=Ap1g1 PE=1 SV=3	P22892	Ap1g1	sp|P22892|AP1G1_MOUSE AP-1 complex subunit gamma-1 OS=Mus musculus OX=10090 GN=Ap1g1 PE=1 SV=3	8	sp|P22892|AP1G1_MOUSE AP-1 complex subunit gamma-1 OS=Mus musculus OX=10090 GN=Ap1g1 PE=1 SV=3	83841.4	82221.9	110270	93796.6	82901.6	74694.4	88357.1	91829.8	82400.1	88138.1	93927.9	91800.7	88819	85629.3	89969.4	0.139249	0.0884312	0.0566633	-0.0512268	0.0205355	0.300829	0.66601
sp|P22907|HEM3_MOUSE Porphobilinogen deaminase OS=Mus musculus OX=10090 GN=Hmbs PE=1 SV=2	P22907	Hmbs	sp|P22907|HEM3_MOUSE Porphobilinogen deaminase OS=Mus musculus OX=10090 GN=Hmbs PE=1 SV=2	3	sp|P22907|HEM3_MOUSE Porphobilinogen deaminase OS=Mus musculus OX=10090 GN=Hmbs PE=1 SV=2	34755.8	33185.7	40349.6	31982.2	30221.8	29078.4	31008.8	31286.9	29911	28444.4	30623.4	28769.2	33970.8	30615.3	29340.1	0.105493	0.0325407	0.0343277	-0.149775	-0.211307	0.0512035	0.0190601
sp|P23116|EIF3A_MOUSE Eukaryotic translation initiation factor 3 subunit A OS=Mus musculus OX=10090 GN=Eif3a PE=1 SV=5	P23116	Eif3a	sp|P23116|EIF3A_MOUSE Eukaryotic translation initiation factor 3 subunit A OS=Mus musculus OX=10090 GN=Eif3a PE=1 SV=5	31	sp|P23116|EIF3A_MOUSE Eukaryotic translation initiation factor 3 subunit A OS=Mus musculus OX=10090 GN=Eif3a PE=1 SV=5	556666	507115	708176	547495	502389	507670	578953	600678	541087	541589	583545	591003	552081	543312	562567	0.152119	0.0909627	0.0473078	-0.02616	0.0261906	0.540706	0.79563
sp|P23198|CBX3_MOUSE Chromobox protein homolog 3 OS=Mus musculus OX=10090 GN=Cbx3 PE=1 SV=2	P23198	Cbx3	sp|P23198|CBX3_MOUSE Chromobox protein homolog 3 OS=Mus musculus OX=10090 GN=Cbx3 PE=1 SV=2	2	sp|P23198|CBX3_MOUSE Chromobox protein homolog 3 OS=Mus musculus OX=10090 GN=Cbx3 PE=1 SV=2	28712.7	29172.6	32957.5	27274.8	28228.2	27409.3	27014.6	26665	31126.9	26811.1	33299.3	30440.7	28942.6	27212	30783.8	0.0820921	0.0245892	0.0886461	-0.0889479	0.0889298	0.207476	0.659644
sp|P23475|XRCC6_MOUSE X-ray repair cross-complementing protein 6 OS=Mus musculus OX=10090 GN=Xrcc6 PE=1 SV=5	P23475	Xrcc6	sp|P23475|XRCC6_MOUSE X-ray repair cross-complementing protein 6 OS=Mus musculus OX=10090 GN=Xrcc6 PE=1 SV=5	5	sp|P23475|XRCC6_MOUSE X-ray repair cross-complementing protein 6 OS=Mus musculus OX=10090 GN=Xrcc6 PE=1 SV=5	28533.3	30220.9	37526.2	32724.2	29219.1	29441.2	37320.7	33280.6	30540	30265.6	32842	33357.7	31472.5	31360.9	31691	0.121407	0.118285	0.0496141	-0.00669251	0.0101702	0.978484	0.870253
sp|P23492|PNPH_MOUSE Purine nucleoside phosphorylase OS=Mus musculus OX=10090 GN=Pnp PE=1 SV=2	P23492	Pnp	sp|P23492|PNPH_MOUSE Purine nucleoside phosphorylase OS=Mus musculus OX=10090 GN=Pnp PE=1 SV=2	4	sp|P23492|PNPH_MOUSE Purine nucleoside phosphorylase OS=Mus musculus OX=10090 GN=Pnp PE=1 SV=2	57574.4	56958.3	77183.7	54859.8	47928	57454.5	64130.9	71890.5	63231.2	62816.3	61597.1	65566.6	57266.3	60792.7	63023.8	0.169112	0.168482	0.0262382	0.0840536	0.138222	0.837005	0.652807
sp|P23506|PIMT_MOUSE Protein-L-isoaspartate(D-aspartate) O-methyltransferase OS=Mus musculus OX=10090 GN=Pcmt1 PE=1 SV=3	P23506	Pcmt1	sp|P23506|PIMT_MOUSE Protein-L-isoaspartate(D-aspartate) O-methyltransferase OS=Mus musculus OX=10090 GN=Pcmt1 PE=1 SV=3	10	sp|P23506|PIMT_MOUSE Protein-L-isoaspartate(D-aspartate) O-methyltransferase OS=Mus musculus OX=10090 GN=Pcmt1 PE=1 SV=3	1.03609e+06	1.01299e+06	1.19645e+06	1.00831e+06	846252	727257	1.04658e+06	953418	811349	841280	892699	898728	1.02454e+06	899835	866989	0.0841458	0.154147	0.0487353	-0.189718	-0.241437	0.0624139	0.00481426
sp|P23591|FCL_MOUSE GDP-L-fucose synthase OS=Mus musculus OX=10090 GN=Tsta3 PE=1 SV=3	P23591	Tsta3	sp|P23591|FCL_MOUSE GDP-L-fucose synthase OS=Mus musculus OX=10090 GN=Tsta3 PE=1 SV=3	5	sp|P23591|FCL_MOUSE GDP-L-fucose synthase OS=Mus musculus OX=10090 GN=Tsta3 PE=1 SV=3	75558.8	75315	91041.5	77025.5	63319.9	64834.3	70160	68097.6	57035.2	70571.4	66303.4	70724.7	76292.2	66466	68437.4	0.0950056	0.0465146	0.0970118	-0.199288	-0.157386	0.0167835	0.0248947
sp|P23881|TCEA3_MOUSE Transcription elongation factor A protein 3 OS=Mus musculus OX=10090 GN=Tcea3 PE=1 SV=3	P23881	Tcea3	sp|P23881|TCEA3_MOUSE Transcription elongation factor A protein 3 OS=Mus musculus OX=10090 GN=Tcea3 PE=1 SV=3	4	sp|P23881|TCEA3_MOUSE Transcription elongation factor A protein 3 OS=Mus musculus OX=10090 GN=Tcea3 PE=1 SV=3	4538.09	3576.26	4287.57	4836.8	3541.2	3680.21	3948.77	3713.39	3319.29	3848.71	4005.42	3338.01	4412.83	3696.8	3593.36	0.124842	0.0454849	0.0968762	-0.25486	-0.299441	0.0791464	0.0597801
sp|P23927|CRYAB_MOUSE Alpha-crystallin B chain OS=Mus musculus OX=10090 GN=Cryab PE=1 SV=2	P23927	Cryab	sp|P23927|CRYAB_MOUSE Alpha-crystallin B chain OS=Mus musculus OX=10090 GN=Cryab PE=1 SV=2	13	sp|P23927|CRYAB_MOUSE Alpha-crystallin B chain OS=Mus musculus OX=10090 GN=Cryab PE=1 SV=2	6.08376e+06	6.64358e+06	7.5854e+06	6.02388e+06	5.90837e+06	5.40147e+06	6.28757e+06	6.47408e+06	6.57137e+06	5.9743e+06	6.50008e+06	5.8087e+06	6.36367e+06	6.09797e+06	6.23719e+06	0.109884	0.0786939	0.0610198	-0.0608294	-0.0288471	0.241014	0.417528
sp|P23953|EST1C_MOUSE Carboxylesterase 1C OS=Mus musculus OX=10090 GN=Ces1c PE=1 SV=4	P23953	Ces1c	sp|P23953|EST1C_MOUSE Carboxylesterase 1C OS=Mus musculus OX=10090 GN=Ces1c PE=1 SV=4	13	sp|P23953|EST1C_MOUSE Carboxylesterase 1C OS=Mus musculus OX=10090 GN=Ces1c PE=1 SV=4	676709	651584	920141	648544	436494	561604	584689	637606	587037	666969	523572	779186	664147	573146	627003	0.181163	0.15354	0.172467	-0.212632	-0.0857085	0.034422	0.277803
sp|P24270|CATA_MOUSE Catalase OS=Mus musculus OX=10090 GN=Cat PE=1 SV=4	P24270	Cat	sp|P24270|CATA_MOUSE Catalase OS=Mus musculus OX=10090 GN=Cat PE=1 SV=4	25	sp|P24270|CATA_MOUSE Catalase OS=Mus musculus OX=10090 GN=Cat PE=1 SV=4	834161	920770	1.07804e+06	889776	871442	752073	857380	1.17993e+06	910493	878284	886543	939628	905273	864411	898518	0.112356	0.201423	0.0304862	-0.0664724	-0.0107223	0.798844	0.691064
sp|P24369|PPIB_MOUSE Peptidyl-prolyl cis-trans isomerase B OS=Mus musculus OX=10090 GN=Ppib PE=1 SV=2	P24369	Ppib	sp|P24369|PPIB_MOUSE Peptidyl-prolyl cis-trans isomerase B OS=Mus musculus OX=10090 GN=Ppib PE=1 SV=2	7	sp|P24369|PPIB_MOUSE Peptidyl-prolyl cis-trans isomerase B OS=Mus musculus OX=10090 GN=Ppib PE=1 SV=2	743661	876008	958750	839485	890925	734129	824709	844503	888979	915772	954791	828201	857747	834606	902376	0.104329	0.0798562	0.05931	-0.039231	0.0733444	0.627483	0.444184
sp|P24452|CAPG_MOUSE Macrophage-capping protein OS=Mus musculus OX=10090 GN=Capg PE=1 SV=2	P24452	Capg	sp|P24452|CAPG_MOUSE Macrophage-capping protein OS=Mus musculus OX=10090 GN=Capg PE=1 SV=2	5	sp|P24452|CAPG_MOUSE Macrophage-capping protein OS=Mus musculus OX=10090 GN=Capg PE=1 SV=2	68819.9	83227.3	96839.6	73712.9	82018.4	70816.8	96585	93705.5	105324	91198.4	102215	98689.5	78470.1	87861.9	100452	0.153006	0.137541	0.0611619	0.162553	0.358731	0.527401	0.0233506
sp|P24457|CP2DB_MOUSE Cytochrome P450 2D11 OS=Mus musculus OX=10090 GN=Cyp2d11 PE=2 SV=2	P24457	Cyp2d11	sp|P24457|CP2DB_MOUSE Cytochrome P450 2D11 OS=Mus musculus OX=10090 GN=Cyp2d11 PE=2 SV=2	1	sp|P24457|CP2DB_MOUSE Cytochrome P450 2D11 OS=Mus musculus OX=10090 GN=Cyp2d11 PE=2 SV=2	6532.77	6476.67	8542.74	8146.6	6455.26	5227.82	6790.34	7350.84	6815.38	5291.28	6357.54	6748.9	7339.68	6622.8	6553.22	0.144758	0.139144	0.111728	-0.139967	-0.155386	0.177143	0.100158
sp|P24472|GSTA4_MOUSE Glutathione S-transferase A4 OS=Mus musculus OX=10090 GN=Gsta4 PE=1 SV=3	P24472	Gsta4	sp|P24472|GSTA4_MOUSE Glutathione S-transferase A4 OS=Mus musculus OX=10090 GN=Gsta4 PE=1 SV=3	5	sp|P24472|GSTA4_MOUSE Glutathione S-transferase A4 OS=Mus musculus OX=10090 GN=Gsta4 PE=1 SV=3	42708.4	47068	67268.5	44749.7	41166.8	49347.4	58133.8	66591.3	49691.6	62646.6	41105.5	59312.2	45908.8	53740.6	54501.9	0.225057	0.204092	0.183307	0.222865	0.242354	0.622759	0.659547
sp|P24526|MYP2_MOUSE Myelin P2 protein OS=Mus musculus OX=10090 GN=Pmp2 PE=2 SV=2	P24526	Pmp2	sp|P24526|MYP2_MOUSE Myelin P2 protein OS=Mus musculus OX=10090 GN=Pmp2 PE=2 SV=2	2	sp|P24526|MYP2_MOUSE Myelin P2 protein OS=Mus musculus OX=10090 GN=Pmp2 PE=2 SV=2	51486.6	52282.6	77598.9	51767.2	43861.1	51047.9	48875.3	58636.8	52522	47428.4	51657.2	53370	52024.9	49961.6	52089.6	0.221004	0.121374	0.0514861	-0.0587061	0.00176046	0.250615	0.267039
sp|P24527|LKHA4_MOUSE Leukotriene A-4 hydrolase OS=Mus musculus OX=10090 GN=Lta4h PE=1 SV=4	P24527	Lta4h	sp|P24527|LKHA4_MOUSE Leukotriene A-4 hydrolase OS=Mus musculus OX=10090 GN=Lta4h PE=1 SV=4	16	sp|P24527|LKHA4_MOUSE Leukotriene A-4 hydrolase OS=Mus musculus OX=10090 GN=Lta4h PE=1 SV=4	634335	553989	718275	578718	545901	585158	618853	614047	580718	557511	578497	598820	606526	599602	579607	0.117237	0.0567545	0.0292098	-0.015465	-0.0639794	0.515711	0.32316
sp|P24547|IMDH2_MOUSE Inosine-5'-monophosphate dehydrogenase 2 OS=Mus musculus OX=10090 GN=Impdh2 PE=1 SV=2	P24547	Impdh2	sp|P24547|IMDH2_MOUSE Inosine-5'-monophosphate dehydrogenase 2 OS=Mus musculus OX=10090 GN=Impdh2 PE=1 SV=2	4	sp|P24547|IMDH2_MOUSE Inosine-5'-monophosphate dehydrogenase 2 OS=Mus musculus OX=10090 GN=Impdh2 PE=1 SV=2	79438.6	73680.7	94683.8	78350.2	72747.5	74768.7	85704	78081	77138	80251.4	72933.5	82484.1	78894.4	76424.9	78694.7	0.111758	0.0731646	0.0529439	-0.0461858	-0.003904	0.536938	0.561674
sp|P24549|AL1A1_MOUSE Retinal dehydrogenase 1 OS=Mus musculus OX=10090 GN=Aldh1a1 PE=1 SV=5	P24549	Aldh1a1	sp|P24549|AL1A1_MOUSE Retinal dehydrogenase 1 OS=Mus musculus OX=10090 GN=Aldh1a1 PE=1 SV=5	10	sp|P24549|AL1A1_MOUSE Retinal dehydrogenase 1 OS=Mus musculus OX=10090 GN=Aldh1a1 PE=1 SV=5	343049	340178	377758	341939	322342	344302	289508	318184	294169	305696	249424	240952	342494	320263	271796	0.0514824	0.0706794	0.117926	-0.0968516	-0.338456	0.118928	0.00421093
sp|P24668|MPRD_MOUSE Cation-dependent mannose-6-phosphate receptor OS=Mus musculus OX=10090 GN=M6pr PE=1 SV=1	P24668	M6pr	sp|P24668|MPRD_MOUSE Cation-dependent mannose-6-phosphate receptor OS=Mus musculus OX=10090 GN=M6pr PE=1 SV=1	2	sp|P24668|MPRD_MOUSE Cation-dependent mannose-6-phosphate receptor OS=Mus musculus OX=10090 GN=M6pr PE=1 SV=1	20339.8	18264	24406	18747.7	15565.4	18192.7	18812.6	21235.6	20862.8	17922.4	20013.4	22839.6	19543.8	18502.6	20438.1	0.136458	0.126245	0.0998289	-0.0779847	0.0654367	0.272719	0.986553
sp|P25444|RS2_MOUSE 40S ribosomal protein S2 OS=Mus musculus OX=10090 GN=Rps2 PE=1 SV=3	P25444	Rps2	sp|P25444|RS2_MOUSE 40S ribosomal protein S2 OS=Mus musculus OX=10090 GN=Rps2 PE=1 SV=3	12	sp|P25444|RS2_MOUSE 40S ribosomal protein S2 OS=Mus musculus OX=10090 GN=Rps2 PE=1 SV=3	1.44578e+06	1.2959e+06	1.81762e+06	1.38331e+06	1.28775e+06	1.31298e+06	1.44815e+06	1.5644e+06	1.42744e+06	1.3357e+06	1.42945e+06	1.4579e+06	1.41455e+06	1.38057e+06	1.42845e+06	0.154606	0.0915093	0.037614	-0.0364589	0.0144592	0.550434	0.582803
sp|P25785|TIMP2_MOUSE Metalloproteinase inhibitor 2 OS=Mus musculus OX=10090 GN=Timp2 PE=1 SV=2	P25785	Timp2	sp|P25785|TIMP2_MOUSE Metalloproteinase inhibitor 2 OS=Mus musculus OX=10090 GN=Timp2 PE=1 SV=2	1	sp|P25785|TIMP2_MOUSE Metalloproteinase inhibitor 2 OS=Mus musculus OX=10090 GN=Timp2 PE=1 SV=2	4533.09	5602.34	10133.8	6432.78	5990.4	5104.94	7049.96	5831.04	5675.16	6825.22	8288.77	7898.92	6017.56	5910.72	7362.07	0.364486	0.133883	0.163722	-0.0225324	0.290531	0.671435	0.533126
sp|P25799|NFKB1_MOUSE Nuclear factor NF-kappa-B p105 subunit OS=Mus musculus OX=10090 GN=Nfkb1 PE=1 SV=2	P25799	Nfkb1	sp|P25799|NFKB1_MOUSE Nuclear factor NF-kappa-B p105 subunit OS=Mus musculus OX=10090 GN=Nfkb1 PE=1 SV=2	1	sp|P25799|NFKB1_MOUSE Nuclear factor NF-kappa-B p105 subunit OS=Mus musculus OX=10090 GN=Nfkb1 PE=1 SV=2	871.228	785.273	367.426	1031.23	367.426	367.426	822.795	922.057	367.426	367.426	804.333	1065.47	828.251	595.111	585.879	0.370803	0.474838	0.529113	-0.589129	-0.605499	0.433564	0.519982
sp|P25911|LYN_MOUSE Tyrosine-protein kinase Lyn OS=Mus musculus OX=10090 GN=Lyn PE=1 SV=4	P25911	Lyn	sp|P25911|LYN_MOUSE Tyrosine-protein kinase Lyn OS=Mus musculus OX=10090 GN=Lyn PE=1 SV=4	1	sp|P25911|LYN_MOUSE Tyrosine-protein kinase Lyn OS=Mus musculus OX=10090 GN=Lyn PE=1 SV=4	5105.13	5524.75	6863.89	6485.99	5280.81	6152.83	6838.83	6245	5819.1	7091	6695.17	7084.22	6005.37	6198.92	6889.7	0.136505	0.104776	0.0896504	0.0503585	0.202248	0.772731	0.198932
sp|P25976|UBF1_MOUSE Nucleolar transcription factor 1 OS=Mus musculus OX=10090 GN=Ubtf PE=1 SV=1	P25976	Ubtf	sp|P25976|UBF1_MOUSE Nucleolar transcription factor 1 OS=Mus musculus OX=10090 GN=Ubtf PE=1 SV=1	4	sp|P25976|UBF1_MOUSE Nucleolar transcription factor 1 OS=Mus musculus OX=10090 GN=Ubtf PE=1 SV=1	18141.8	16073.5	22147.2	18596.8	21718.7	19596.5	19326.9	20717.8	18555.2	19257.5	19934.6	21220.7	18369.3	20157.2	19596	0.134638	0.0540261	0.057508	0.133548	0.0931614	0.261855	0.444379
sp|P26039|TLN1_MOUSE Talin-1 OS=Mus musculus OX=10090 GN=Tln1 PE=1 SV=2	P26039	Tln1	sp|P26039|TLN1_MOUSE Talin-1 OS=Mus musculus OX=10090 GN=Tln1 PE=1 SV=2	74	sp|P26039|TLN1_MOUSE Talin-1 OS=Mus musculus OX=10090 GN=Tln1 PE=1 SV=2	1.56596e+06	1.51053e+06	2.0276e+06	1.61893e+06	1.40845e+06	1.40654e+06	1.83503e+06	1.75888e+06	1.68922e+06	1.51851e+06	1.75941e+06	1.7888e+06	1.59244e+06	1.58367e+06	1.72431e+06	0.140072	0.141674	0.0716892	-0.016658	0.114683	0.607104	0.899017
sp|P26040|EZRI_MOUSE Ezrin OS=Mus musculus OX=10090 GN=Ezr PE=1 SV=3	P26040	Ezr	sp|P26040|EZRI_MOUSE Ezrin OS=Mus musculus OX=10090 GN=Ezr PE=1 SV=3	4	sp|P26040|EZRI_MOUSE Ezrin OS=Mus musculus OX=10090 GN=Ezr PE=1 SV=3	12214.7	14999.3	17617.1	13868.1	12908.7	11864.4	14894.1	15120.3	12900.4	13607.1	15678.6	16644.6	14433.7	13901.4	14642.8	0.154722	0.114964	0.118883	-0.0567868	0.0182423	0.489853	0.950305
sp|P26041|MOES_MOUSE Moesin OS=Mus musculus OX=10090 GN=Msn PE=1 SV=3	P26041	Msn	sp|P26041|MOES_MOUSE Moesin OS=Mus musculus OX=10090 GN=Msn PE=1 SV=3	26	sp|P26041|MOES_MOUSE Moesin OS=Mus musculus OX=10090 GN=Msn PE=1 SV=3	606722	640741	803227	650297	672317	661261	727162	765659	732283	691754	751482	764155	645519	699739	741883	0.129353	0.0690503	0.0430234	0.115289	0.20065	0.512102	0.2152
sp|P26043|RADI_MOUSE Radixin OS=Mus musculus OX=10090 GN=Rdx PE=1 SV=3	P26043	Rdx	sp|P26043|RADI_MOUSE Radixin OS=Mus musculus OX=10090 GN=Rdx PE=1 SV=3	30	sp|P26043|RADI_MOUSE Radixin OS=Mus musculus OX=10090 GN=Rdx PE=1 SV=3	1.65117e+06	1.5461e+06	2.0033e+06	1.60996e+06	1.49049e+06	1.50024e+06	1.69565e+06	1.68415e+06	1.513e+06	1.53911e+06	1.60872e+06	1.64285e+06	1.63057e+06	1.5922e+06	1.57392e+06	0.120431	0.0706272	0.0381953	-0.0366488	-0.0512527	0.391217	0.285793
sp|P26231|CTNA1_MOUSE Catenin alpha-1 OS=Mus musculus OX=10090 GN=Ctnna1 PE=1 SV=1	P26231	Ctnna1	sp|P26231|CTNA1_MOUSE Catenin alpha-1 OS=Mus musculus OX=10090 GN=Ctnna1 PE=1 SV=1	16	sp|P26231|CTNA1_MOUSE Catenin alpha-1 OS=Mus musculus OX=10090 GN=Ctnna1 PE=1 SV=1	258155	247048	315278	266399	241339	238142	266244	275253	262484	235031	265365	270209	262277	253792	263925	0.11078	0.0717849	0.061247	-0.0490099	0.00918972	0.402493	0.480011
sp|P26262|KLKB1_MOUSE Plasma kallikrein OS=Mus musculus OX=10090 GN=Klkb1 PE=1 SV=2	P26262	Klkb1	sp|P26262|KLKB1_MOUSE Plasma kallikrein OS=Mus musculus OX=10090 GN=Klkb1 PE=1 SV=2	3	sp|P26262|KLKB1_MOUSE Plasma kallikrein OS=Mus musculus OX=10090 GN=Klkb1 PE=1 SV=2	36558.1	37694.7	43210.7	35953.9	22964.6	28640	31051.4	30426.9	31763.5	35396.6	27890.1	43299.6	37126.4	29533.4	33580.1	0.0864838	0.130242	0.189873	-0.330587	-0.146783	0.00381283	0.25761
sp|P26350|PTMA_MOUSE Prothymosin alpha OS=Mus musculus OX=10090 GN=Ptma PE=1 SV=2	P26350	Ptma	sp|P26350|PTMA_MOUSE Prothymosin alpha OS=Mus musculus OX=10090 GN=Ptma PE=1 SV=2	2	sp|P26350|PTMA_MOUSE Prothymosin alpha OS=Mus musculus OX=10090 GN=Ptma PE=1 SV=2	29583.8	38038.8	38484.7	37550.2	37074.3	29500	36763.1	36670.5	40535.7	29618.6	51829.9	46032.4	37794.5	36716.8	43284	0.117991	0.104909	0.225155	-0.041707	0.192774	0.771048	0.271205
sp|P26369|U2AF2_MOUSE Splicing factor U2AF 65 kDa subunit OS=Mus musculus OX=10090 GN=U2af2 PE=1 SV=3	P26369	U2af2	sp|P26369|U2AF2_MOUSE Splicing factor U2AF 65 kDa subunit OS=Mus musculus OX=10090 GN=U2af2 PE=1 SV=3	6	sp|P26369|U2AF2_MOUSE Splicing factor U2AF 65 kDa subunit OS=Mus musculus OX=10090 GN=U2af2 PE=1 SV=3	52785.3	52463.1	72074.5	59440.9	52449.6	46619	61423.8	63749.8	67681.4	62657.1	60929.3	66430.8	56113.1	56936.7	64543.9	0.154946	0.141984	0.0490626	0.0190689	0.203869	0.590206	0.257883
sp|P26443|DHE3_MOUSE Glutamate dehydrogenase 1, mitochondrial OS=Mus musculus OX=10090 GN=Glud1 PE=1 SV=1	P26443	Glud1	sp|P26443|DHE3_MOUSE Glutamate dehydrogenase 1, mitochondrial OS=Mus musculus OX=10090 GN=Glud1 PE=1 SV=1	23	sp|P26443|DHE3_MOUSE Glutamate dehydrogenase 1, mitochondrial OS=Mus musculus OX=10090 GN=Glud1 PE=1 SV=1	1.1225e+06	1.15089e+06	1.37558e+06	1.19733e+06	1.01813e+06	1.00653e+06	1.05917e+06	1.08995e+06	1.1353e+06	948891	1.19941e+06	1.15722e+06	1.17411e+06	1.03865e+06	1.14626e+06	0.0937636	0.0367577	0.0997889	-0.176861	-0.0344205	0.0352939	0.239571
sp|P26450|P85A_MOUSE Phosphatidylinositol 3-kinase regulatory subunit alpha OS=Mus musculus OX=10090 GN=Pik3r1 PE=1 SV=2	P26450	Pik3r1	sp|P26450|P85A_MOUSE Phosphatidylinositol 3-kinase regulatory subunit alpha OS=Mus musculus OX=10090 GN=Pik3r1 PE=1 SV=2	6	sp|P26450|P85A_MOUSE Phosphatidylinositol 3-kinase regulatory subunit alpha OS=Mus musculus OX=10090 GN=Pik3r1 PE=1 SV=2	22834.3	22450.3	31047.8	23198	24100.4	23234	25662.9	27379.6	24782.7	24255.3	23123.9	24127	23016.2	24881.7	24191.1	0.165635	0.072735	0.0287869	0.111768	0.0718687	0.851747	0.760515
sp|P26516|PSMD7_MOUSE 26S proteasome non-ATPase regulatory subunit 7 OS=Mus musculus OX=10090 GN=Psmd7 PE=1 SV=2	P26516	Psmd7	sp|P26516|PSMD7_MOUSE 26S proteasome non-ATPase regulatory subunit 7 OS=Mus musculus OX=10090 GN=Psmd7 PE=1 SV=2	5	sp|P26516|PSMD7_MOUSE 26S proteasome non-ATPase regulatory subunit 7 OS=Mus musculus OX=10090 GN=Psmd7 PE=1 SV=2	206931	199155	264106	209840	193515	201187	212349	215377	197073	190522	209139	200787	208386	206768	198930	0.13519	0.0491713	0.0389573	-0.0117329	-0.0670208	0.405065	0.208795
sp|P26638|SYSC_MOUSE Serine--tRNA ligase, cytoplasmic OS=Mus musculus OX=10090 GN=Sars1 PE=1 SV=3	P26638	Sars1	sp|P26638|SYSC_MOUSE Serine--tRNA ligase, cytoplasmic OS=Mus musculus OX=10090 GN=Sars1 PE=1 SV=3	11	sp|P26638|SYSC_MOUSE Serine--tRNA ligase, cytoplasmic OS=Mus musculus OX=10090 GN=Sars1 PE=1 SV=3	269856	248173	329731	245607	213975	251146	282765	252574	234004	257703	217237	256089	259015	251860	245046	0.143171	0.112594	0.0800876	-0.039151	-0.0801797	0.337761	0.155268
sp|P26645|MARCS_MOUSE Myristoylated alanine-rich C-kinase substrate OS=Mus musculus OX=10090 GN=Marcks PE=1 SV=2	P26645	Marcks	sp|P26645|MARCS_MOUSE Myristoylated alanine-rich C-kinase substrate OS=Mus musculus OX=10090 GN=Marcks PE=1 SV=2	6	sp|P26645|MARCS_MOUSE Myristoylated alanine-rich C-kinase substrate OS=Mus musculus OX=10090 GN=Marcks PE=1 SV=2	64539.4	60977	81700.8	62642.6	53903.8	56852.8	66258.1	64874	69350.3	59352.2	75452.9	65027.2	63591	60863.4	67188.7	0.142319	0.0997211	0.101151	-0.0662255	0.0788112	0.226107	0.993524
sp|P26883|FKB1A_MOUSE Peptidyl-prolyl cis-trans isomerase FKBP1A OS=Mus musculus OX=10090 GN=Fkbp1a PE=1 SV=2	P26883	Fkbp1a	sp|P26883|FKB1A_MOUSE Peptidyl-prolyl cis-trans isomerase FKBP1A OS=Mus musculus OX=10090 GN=Fkbp1a PE=1 SV=2	1	sp|P26883|FKB1A_MOUSE Peptidyl-prolyl cis-trans isomerase FKBP1A OS=Mus musculus OX=10090 GN=Fkbp1a PE=1 SV=2	93063.2	87408.6	106921	91807.3	78733.9	87413.1	93999.6	91872.2	81561.5	81543.4	82494.6	84301.8	92435.2	89642.6	82028.1	0.0889922	0.0768424	0.0157154	-0.0446706	-0.172315	0.28411	0.0322917
sp|P27048|RSMB_MOUSE Small nuclear ribonucleoprotein-associated protein B OS=Mus musculus OX=10090 GN=Snrpb PE=1 SV=1;sp|P63163|RSMN_MOUSE Small nuclear ribonucleoprotein-associated protein N OS=Mus musculus OX=10090 GN=Snrpn PE=1 SV=1	P27048	Snrpb	sp|P27048|RSMB_MOUSE Small nuclear ribonucleoprotein-associated protein B OS=Mus musculus OX=10090 GN=Snrpb PE=1 SV=1;sp|P63163|RSMN_MOUSE Small nuclear ribonucleoprotein-associated protein N OS=Mus musculus OX=10090 GN=Snrpn PE=1 SV=1	2	sp|P27048|RSMB_MOUSE Small nuclear ribonucleoprotein-associated protein B OS=Mus musculus OX=10090 GN=Snrpb PE=1 SV=1;sp|P63163|RSMN_MOUSE Small nuclear ribonucleoprotein-associated protein N OS=Mus musculus OX=10090 GN=Snrpn PE=1 SV=1	23783.4	26422.5	31443.8	27432.7	26420.3	28001.4	30170.2	30481.1	29273.6	27503.4	33283.4	30568	26927.6	29085.8	29920.8	0.116578	0.0665611	0.0806942	0.11048	0.151978	0.43836	0.178877
sp|P27546|MAP4_MOUSE Microtubule-associated protein 4 OS=Mus musculus OX=10090 GN=Map4 PE=1 SV=3	P27546	Map4	sp|P27546|MAP4_MOUSE Microtubule-associated protein 4 OS=Mus musculus OX=10090 GN=Map4 PE=1 SV=3	32	sp|P27546|MAP4_MOUSE Microtubule-associated protein 4 OS=Mus musculus OX=10090 GN=Map4 PE=1 SV=3	1.58653e+06	1.64667e+06	1.95099e+06	1.73558e+06	1.26825e+06	1.30629e+06	1.48782e+06	1.49947e+06	1.36331e+06	1.21972e+06	1.62952e+06	1.53789e+06	1.69112e+06	1.39705e+06	1.4506e+06	0.0922432	0.0864851	0.126924	-0.278149	-0.223452	0.0104027	0.0374834
sp|P27573|MYP0_MOUSE Myelin protein P0 OS=Mus musculus OX=10090 GN=Mpz PE=1 SV=1	P27573	Mpz	sp|P27573|MYP0_MOUSE Myelin protein P0 OS=Mus musculus OX=10090 GN=Mpz PE=1 SV=1	5	sp|P27573|MYP0_MOUSE Myelin protein P0 OS=Mus musculus OX=10090 GN=Mpz PE=1 SV=1	301665	503004	657631	551357	392949	303680	585568	402664	620693	456684	330391	431882	527180	397806	444283	0.296381	0.280803	0.26159	-0.40482	-0.245861	0.383354	0.682019
sp|P27612|PLAP_MOUSE Phospholipase A-2-activating protein OS=Mus musculus OX=10090 GN=Plaa PE=1 SV=4	P27612	Plaa	sp|P27612|PLAP_MOUSE Phospholipase A-2-activating protein OS=Mus musculus OX=10090 GN=Plaa PE=1 SV=4	17	sp|P27612|PLAP_MOUSE Phospholipase A-2-activating protein OS=Mus musculus OX=10090 GN=Plaa PE=1 SV=4	298283	296321	362371	308933	286977	295551	321393	329559	275668	280050	290857	294919	303608	308472	285454	0.0982499	0.0659444	0.0315837	0.0218849	-0.08899	0.715554	0.113521
sp|P27641|XRCC5_MOUSE X-ray repair cross-complementing protein 5 OS=Mus musculus OX=10090 GN=Xrcc5 PE=1 SV=4	P27641	Xrcc5	sp|P27641|XRCC5_MOUSE X-ray repair cross-complementing protein 5 OS=Mus musculus OX=10090 GN=Xrcc5 PE=1 SV=4	2	sp|P27641|XRCC5_MOUSE X-ray repair cross-complementing protein 5 OS=Mus musculus OX=10090 GN=Xrcc5 PE=1 SV=4	3097.69	2968.51	4500.19	3468.99	2901.19	2990.16	3605.82	3560.05	2999.01	3276.85	3593.46	2901.53	3283.34	3275.1	3137.93	0.197817	0.113404	0.0973789	-0.00679415	-0.0644562	0.542123	0.4049
sp|P27659|RL3_MOUSE 60S ribosomal protein L3 OS=Mus musculus OX=10090 GN=Rpl3 PE=1 SV=3	P27659	Rpl3	sp|P27659|RL3_MOUSE 60S ribosomal protein L3 OS=Mus musculus OX=10090 GN=Rpl3 PE=1 SV=3	7	sp|P27659|RL3_MOUSE 60S ribosomal protein L3 OS=Mus musculus OX=10090 GN=Rpl3 PE=1 SV=3	185106	201571	264545	187548	189754	188023	224339	262306	270022	245275	263333	254429	194560	207047	258881	0.177788	0.162184	0.0416633	0.08563	0.412801	0.769423	0.0265516
sp|P27661|H2AX_MOUSE Histone H2AX OS=Mus musculus OX=10090 GN=H2ax PE=1 SV=2	P27661	H2ax	sp|P27661|H2AX_MOUSE Histone H2AX OS=Mus musculus OX=10090 GN=H2ax PE=1 SV=2	4	sp|P27661|H2AX_MOUSE Histone H2AX OS=Mus musculus OX=10090 GN=H2ax PE=1 SV=2	110845	110654	88273.3	130406	186782	151536	135731	138787	175122	175577	177703	174378	110749	145162	175349	0.156481	0.152768	0.00812103	0.388969	0.662933	0.00883145	0.000209946
sp|P27773|PDIA3_MOUSE Protein disulfide-isomerase A3 OS=Mus musculus OX=10090 GN=Pdia3 PE=1 SV=2	P27773	Pdia3	sp|P27773|PDIA3_MOUSE Protein disulfide-isomerase A3 OS=Mus musculus OX=10090 GN=Pdia3 PE=1 SV=2	22	sp|P27773|PDIA3_MOUSE Protein disulfide-isomerase A3 OS=Mus musculus OX=10090 GN=Pdia3 PE=1 SV=2	1.18894e+06	1.13097e+06	1.5004e+06	1.17732e+06	1.10458e+06	1.07523e+06	1.39469e+06	1.33936e+06	1.30033e+06	1.23902e+06	1.32083e+06	1.43033e+06	1.18313e+06	1.22197e+06	1.31058e+06	0.135419	0.131892	0.0603145	0.0399281	0.147573	0.849633	0.405093
sp|P27808|MGAT1_MOUSE Alpha-1,3-mannosyl-glycoprotein 2-beta-N-acetylglucosaminyltransferase OS=Mus musculus OX=10090 GN=Mgat1 PE=1 SV=1	P27808	Mgat1	sp|P27808|MGAT1_MOUSE Alpha-1,3-mannosyl-glycoprotein 2-beta-N-acetylglucosaminyltransferase OS=Mus musculus OX=10090 GN=Mgat1 PE=1 SV=1	1	sp|P27808|MGAT1_MOUSE Alpha-1,3-mannosyl-glycoprotein 2-beta-N-acetylglucosaminyltransferase OS=Mus musculus OX=10090 GN=Mgat1 PE=1 SV=1	966.895	1458.5	1549.42	957.304	1115.6	909.7	1148.83	1261.63	1349.29	1141.8	1348.09	1521.54	1212.7	1132.21	1348.69	0.255518	0.132373	0.115909	-0.0689682	0.183599	0.510969	0.432909
sp|P28063|PSB8_MOUSE Proteasome subunit beta type-8 OS=Mus musculus OX=10090 GN=Psmb8 PE=1 SV=2	P28063	Psmb8	sp|P28063|PSB8_MOUSE Proteasome subunit beta type-8 OS=Mus musculus OX=10090 GN=Psmb8 PE=1 SV=2	2	sp|P28063|PSB8_MOUSE Proteasome subunit beta type-8 OS=Mus musculus OX=10090 GN=Psmb8 PE=1 SV=2	29285.3	29669.8	35107	32042.5	28272.3	31450.6	29873.3	34337.3	36189.7	25970.9	32963.8	34395.1	30856.1	30661.9	33679.4	0.0850272	0.0834373	0.138106	-0.00851765	0.127053	0.795966	0.795391
sp|P28271|ACOC_MOUSE Cytoplasmic aconitate hydratase OS=Mus musculus OX=10090 GN=Aco1 PE=1 SV=3	P28271	Aco1	sp|P28271|ACOC_MOUSE Cytoplasmic aconitate hydratase OS=Mus musculus OX=10090 GN=Aco1 PE=1 SV=3	18	sp|P28271|ACOC_MOUSE Cytoplasmic aconitate hydratase OS=Mus musculus OX=10090 GN=Aco1 PE=1 SV=3	262120	280457	334336	264917	233800	256434	275903	270516	245277	257473	261073	274204	272687	263475	259273	0.117598	0.0725257	0.0458686	-0.04951	-0.0722228	0.216249	0.189839
sp|P28352|APEX1_MOUSE DNA-(apurinic or apyrimidinic site) lyase OS=Mus musculus OX=10090 GN=Apex1 PE=1 SV=2	P28352	Apex1	sp|P28352|APEX1_MOUSE DNA-(apurinic or apyrimidinic site) lyase OS=Mus musculus OX=10090 GN=Apex1 PE=1 SV=2	9	sp|P28352|APEX1_MOUSE DNA-(apurinic or apyrimidinic site) lyase OS=Mus musculus OX=10090 GN=Apex1 PE=1 SV=2	160240	169644	190791	160252	144114	143959	186322	151009	184367	183254	174556	171288	164948	147561	178905	0.0846163	0.129511	0.0361187	-0.1605	0.117348	0.268056	0.391622
sp|P28474|ADHX_MOUSE Alcohol dehydrogenase class-3 OS=Mus musculus OX=10090 GN=Adh5 PE=1 SV=3	P28474	Adh5	sp|P28474|ADHX_MOUSE Alcohol dehydrogenase class-3 OS=Mus musculus OX=10090 GN=Adh5 PE=1 SV=3	10	sp|P28474|ADHX_MOUSE Alcohol dehydrogenase class-3 OS=Mus musculus OX=10090 GN=Adh5 PE=1 SV=3	756202	693830	838555	712618	624609	685121	727484	695173	637892	603656	670981	692245	734410	690147	654436	0.0857989	0.0629145	0.0595643	-0.0890852	-0.166159	0.165673	0.0402896
sp|P28650|PURA1_MOUSE Adenylosuccinate synthetase isozyme 1 OS=Mus musculus OX=10090 GN=Adss1 PE=1 SV=2	P28650	Adss1	sp|P28650|PURA1_MOUSE Adenylosuccinate synthetase isozyme 1 OS=Mus musculus OX=10090 GN=Adss1 PE=1 SV=2	22	sp|P28650|PURA1_MOUSE Adenylosuccinate synthetase isozyme 1 OS=Mus musculus OX=10090 GN=Adss1 PE=1 SV=2	4.04314e+06	3.70266e+06	4.48949e+06	3.70208e+06	2.95286e+06	3.15984e+06	3.52331e+06	3.24451e+06	3.2493e+06	2.99649e+06	3.12879e+06	3.07981e+06	3.8729e+06	3.20218e+06	3.1043e+06	0.0936456	0.0733966	0.0339398	-0.273094	-0.317798	0.0100006	0.00217003
sp|P28651|CAH8_MOUSE Carbonic anhydrase-related protein OS=Mus musculus OX=10090 GN=Ca8 PE=1 SV=5	P28651	Ca8	sp|P28651|CAH8_MOUSE Carbonic anhydrase-related protein OS=Mus musculus OX=10090 GN=Ca8 PE=1 SV=5	1	sp|P28651|CAH8_MOUSE Carbonic anhydrase-related protein OS=Mus musculus OX=10090 GN=Ca8 PE=1 SV=5	4456.7	5146.78	4841.59	5301.69	4683.92	4977.88	5208.27	5729.66	3700.27	4738.97	4051.39	5190.68	4994.19	5093.07	4395.18	0.0755038	0.085839	0.151735	0.0285911	-0.188081	0.530509	0.185748
sp|P28652|KCC2B_MOUSE Calcium/calmodulin-dependent protein kinase type II subunit beta OS=Mus musculus OX=10090 GN=Camk2b PE=1 SV=2	P28652	Camk2b	sp|P28652|KCC2B_MOUSE Calcium/calmodulin-dependent protein kinase type II subunit beta OS=Mus musculus OX=10090 GN=Camk2b PE=1 SV=2	18	sp|P28652|KCC2B_MOUSE Calcium/calmodulin-dependent protein kinase type II subunit beta OS=Mus musculus OX=10090 GN=Camk2b PE=1 SV=2	806308	782576	1.01775e+06	745638	805215	836573	981763	960255	817554	901043	843635	872245	794442	898414	857940	0.146005	0.0982737	0.0419728	0.174173	0.110895	0.413917	0.677008
sp|P28653|PGS1_MOUSE Biglycan OS=Mus musculus OX=10090 GN=Bgn PE=1 SV=1	P28653	Bgn	sp|P28653|PGS1_MOUSE Biglycan OS=Mus musculus OX=10090 GN=Bgn PE=1 SV=1	10	sp|P28653|PGS1_MOUSE Biglycan OS=Mus musculus OX=10090 GN=Bgn PE=1 SV=1	637028	661132	529117	661210	784591	572081	589319	588319	583170	721619	749957	705646	649080	588819	713632	0.101329	0.159388	0.106655	-0.140324	0.136943	0.87886	0.206479
sp|P28654|PGS2_MOUSE Decorin OS=Mus musculus OX=10090 GN=Dcn PE=1 SV=1	P28654	Dcn	sp|P28654|PGS2_MOUSE Decorin OS=Mus musculus OX=10090 GN=Dcn PE=1 SV=1	12	sp|P28654|PGS2_MOUSE Decorin OS=Mus musculus OX=10090 GN=Dcn PE=1 SV=1	732107	755128	656842	814822	803425	618212	673525	620700	560505	745606	792772	738121	743617	647113	741863	0.0883181	0.12785	0.143916	-0.201573	-0.00325235	0.27483	0.58627
sp|P28656|NP1L1_MOUSE Nucleosome assembly protein 1-like 1 OS=Mus musculus OX=10090 GN=Nap1l1 PE=1 SV=2	P28656	Nap1l1	sp|P28656|NP1L1_MOUSE Nucleosome assembly protein 1-like 1 OS=Mus musculus OX=10090 GN=Nap1l1 PE=1 SV=2	1	sp|P28656|NP1L1_MOUSE Nucleosome assembly protein 1-like 1 OS=Mus musculus OX=10090 GN=Nap1l1 PE=1 SV=2	51985.7	52184	68544.8	48817.1	49752.1	55267.7	63603.8	67161.3	61849.4	62923.3	57130.2	66588.5	52084.8	59435.7	62386.3	0.160864	0.134025	0.0627472	0.186914	0.260316	0.512437	0.157259
sp|P28658|ATX10_MOUSE Ataxin-10 OS=Mus musculus OX=10090 GN=Atxn10 PE=1 SV=2	P28658	Atxn10	sp|P28658|ATX10_MOUSE Ataxin-10 OS=Mus musculus OX=10090 GN=Atxn10 PE=1 SV=2	7	sp|P28658|ATX10_MOUSE Ataxin-10 OS=Mus musculus OX=10090 GN=Atxn10 PE=1 SV=2	123717	125123	161605	127025	114717	111597	146426	148470	148429	120821	151043	135828	126074	130571	142128	0.135513	0.152388	0.0995349	0.0398937	0.171543	0.729938	0.653478
sp|P28659|CELF1_MOUSE CUGBP Elav-like family member 1 OS=Mus musculus OX=10090 GN=Celf1 PE=1 SV=2	P28659	Celf1	sp|P28659|CELF1_MOUSE CUGBP Elav-like family member 1 OS=Mus musculus OX=10090 GN=Celf1 PE=1 SV=2	6	sp|P28659|CELF1_MOUSE CUGBP Elav-like family member 1 OS=Mus musculus OX=10090 GN=Celf1 PE=1 SV=2	85056.1	83726.6	112176	86569.9	72287.6	78418.2	86750.9	91665.7	83409.8	79249.6	82185.3	88550	85813	82584.5	82797.6	0.14779	0.104747	0.0465771	-0.057107	-0.0515916	0.23482	0.243953
sp|P28660|NCKP1_MOUSE Nck-associated protein 1 OS=Mus musculus OX=10090 GN=Nckap1 PE=1 SV=2	P28660	Nckap1	sp|P28660|NCKP1_MOUSE Nck-associated protein 1 OS=Mus musculus OX=10090 GN=Nckap1 PE=1 SV=2	7	sp|P28660|NCKP1_MOUSE Nck-associated protein 1 OS=Mus musculus OX=10090 GN=Nckap1 PE=1 SV=2	29493.5	26214.4	38445	28961.6	30209.1	28394.8	30903.7	32792.9	37575.4	34981.5	32294.9	36627.1	29227.5	30556.4	35804.3	0.172492	0.0594571	0.0653976	0.0641125	0.292484	0.977419	0.112461
sp|P28661|SEPT4_MOUSE Septin-4 OS=Mus musculus OX=10090 GN=Septin4 PE=1 SV=1	P28661	Septin4	sp|P28661|SEPT4_MOUSE Septin-4 OS=Mus musculus OX=10090 GN=Septin4 PE=1 SV=1	1	sp|P28661|SEPT4_MOUSE Septin-4 OS=Mus musculus OX=10090 GN=Septin4 PE=1 SV=1	33656.2	29246.3	44348	36400.4	31785.6	29195.7	33872.7	39636.8	32134	31223.3	33772.4	33818.5	35028.3	32829.1	32953.2	0.176787	0.132126	0.0390258	-0.0931664	-0.0874399	0.555512	0.357909
sp|P28665|MUG1_MOUSE Murinoglobulin-1 OS=Mus musculus OX=10090 GN=Mug1 PE=1 SV=3	P28665	Mug1	sp|P28665|MUG1_MOUSE Murinoglobulin-1 OS=Mus musculus OX=10090 GN=Mug1 PE=1 SV=3	27	sp|P28665|MUG1_MOUSE Murinoglobulin-1 OS=Mus musculus OX=10090 GN=Mug1 PE=1 SV=3	671932	591391	757595	628911	336036	645118	588634	474155	624260	698451	546022	773631	650421	531395	661356	0.107861	0.267341	0.147954	-0.29922	0.0225681	0.0636564	0.938003
sp|P28667|MRP_MOUSE MARCKS-related protein OS=Mus musculus OX=10090 GN=Marcksl1 PE=1 SV=2	P28667	Marcksl1	sp|P28667|MRP_MOUSE MARCKS-related protein OS=Mus musculus OX=10090 GN=Marcksl1 PE=1 SV=2	1	sp|P28667|MRP_MOUSE MARCKS-related protein OS=Mus musculus OX=10090 GN=Marcksl1 PE=1 SV=2	1470.83	1199.99	2179.59	1261.98	1132.5	1149.22	1971.78	1769.69	1743.99	1482.38	1951.43	1614.3	1366.41	1459.46	1679.15	0.294167	0.2852	0.117706	0.0659141	0.30049	0.923456	0.344819
sp|P28740|KIF2A_MOUSE Kinesin-like protein KIF2A OS=Mus musculus OX=10090 GN=Kif2a PE=1 SV=2	P28740	Kif2a	sp|P28740|KIF2A_MOUSE Kinesin-like protein KIF2A OS=Mus musculus OX=10090 GN=Kif2a PE=1 SV=2	2	sp|P28740|KIF2A_MOUSE Kinesin-like protein KIF2A OS=Mus musculus OX=10090 GN=Kif2a PE=1 SV=2	7959.7	8535.28	9378.68	7481.05	7354.26	6069.4	6882.36	6072.55	6616.42	6912.44	6260.34	8020.91	8247.49	6477.46	6764.43	0.0979021	0.096234	0.109387	-0.350473	-0.285454	0.00934293	0.0326176
sp|P28741|KIF3A_MOUSE Kinesin-like protein KIF3A OS=Mus musculus OX=10090 GN=Kif3a PE=1 SV=2;sp|Q61771|KIF3B_MOUSE Kinesin-like protein KIF3B OS=Mus musculus OX=10090 GN=Kif3b PE=1 SV=1	P28741	Kif3a	sp|P28741|KIF3A_MOUSE Kinesin-like protein KIF3A OS=Mus musculus OX=10090 GN=Kif3a PE=1 SV=2;sp|Q61771|KIF3B_MOUSE Kinesin-like protein KIF3B OS=Mus musculus OX=10090 GN=Kif3b PE=1 SV=1	1	sp|P28741|KIF3A_MOUSE Kinesin-like protein KIF3A OS=Mus musculus OX=10090 GN=Kif3a PE=1 SV=2;sp|Q61771|KIF3B_MOUSE Kinesin-like protein KIF3B OS=Mus musculus OX=10090 GN=Kif3b PE=1 SV=1	367.426	367.426	367.426	904.615	367.426	800.68	715.114	820.246	367.426	367.426	367.426	367.426	367.426	757.897	367.426	0.535344	0.31165	0	1.04225	0	0.206472	0.273991
sp|P28843|DPP4_MOUSE Dipeptidyl peptidase 4 OS=Mus musculus OX=10090 GN=Dpp4 PE=1 SV=3	P28843	Dpp4	sp|P28843|DPP4_MOUSE Dipeptidyl peptidase 4 OS=Mus musculus OX=10090 GN=Dpp4 PE=1 SV=3	3	sp|P28843|DPP4_MOUSE Dipeptidyl peptidase 4 OS=Mus musculus OX=10090 GN=Dpp4 PE=1 SV=3	42504.1	37118.1	53410.8	41599.8	30408.9	27417	38496.9	30470.6	31812.2	35201.7	26359.5	28845.8	42052	30439.8	30329	0.158391	0.149886	0.124905	-0.466134	-0.473119	0.00945292	0.00412051
sp|P28867|KPCD_MOUSE Protein kinase C delta type OS=Mus musculus OX=10090 GN=Prkcd PE=1 SV=3	P28867	Prkcd	sp|P28867|KPCD_MOUSE Protein kinase C delta type OS=Mus musculus OX=10090 GN=Prkcd PE=1 SV=3	2	sp|P28867|KPCD_MOUSE Protein kinase C delta type OS=Mus musculus OX=10090 GN=Prkcd PE=1 SV=3	2146.47	2526.58	2921.08	2471.38	2651.46	2916.61	3231.59	3108.39	2335.9	2825.53	2870.13	3005.37	2498.98	3012.5	2847.83	0.126241	0.0849127	0.10597	0.268979	0.18857	0.0523628	0.27586
sp|P29268|CCN2_MOUSE CCN family member 2 OS=Mus musculus OX=10090 GN=Ccn2 PE=2 SV=3	P29268	Ccn2	sp|P29268|CCN2_MOUSE CCN family member 2 OS=Mus musculus OX=10090 GN=Ccn2 PE=2 SV=3	1	sp|P29268|CCN2_MOUSE CCN family member 2 OS=Mus musculus OX=10090 GN=Ccn2 PE=2 SV=3	23142.9	16943.1	24507	14399.6	11108.5	8624.47	11220.3	12177.9	14836	18326.7	9376.16	17515	20043	11164.4	16175.5	0.245729	0.14067	0.269315	-0.826747	-0.296787	0.0014168	0.13435
sp|P29341|PABP1_MOUSE Polyadenylate-binding protein 1 OS=Mus musculus OX=10090 GN=Pabpc1 PE=1 SV=2	P29341	Pabpc1	sp|P29341|PABP1_MOUSE Polyadenylate-binding protein 1 OS=Mus musculus OX=10090 GN=Pabpc1 PE=1 SV=2	10	sp|P29341|PABP1_MOUSE Polyadenylate-binding protein 1 OS=Mus musculus OX=10090 GN=Pabpc1 PE=1 SV=2	341884	340550	421843	354273	332983	342536	391215	404771	357888	354449	373643	403179	348078	366875	365766	0.105953	0.0963068	0.0596945	0.0729245	0.0714011	0.899916	0.717079
sp|P29351|PTN6_MOUSE Tyrosine-protein phosphatase non-receptor type 6 OS=Mus musculus OX=10090 GN=Ptpn6 PE=1 SV=2	P29351	Ptpn6	sp|P29351|PTN6_MOUSE Tyrosine-protein phosphatase non-receptor type 6 OS=Mus musculus OX=10090 GN=Ptpn6 PE=1 SV=2	1	sp|P29351|PTN6_MOUSE Tyrosine-protein phosphatase non-receptor type 6 OS=Mus musculus OX=10090 GN=Ptpn6 PE=1 SV=2	4816.5	4391.62	4976.14	3653.4	4449.33	4095.97	4457.43	5146.12	5361.72	4062.63	4615.66	6625.28	4604.06	4453.38	4988.69	0.132588	0.0968717	0.214614	-0.0464689	0.113247	0.804083	0.254466
sp|P29387|GBB4_MOUSE Guanine nucleotide-binding protein subunit beta-4 OS=Mus musculus OX=10090 GN=Gnb4 PE=1 SV=4	P29387	Gnb4	sp|P29387|GBB4_MOUSE Guanine nucleotide-binding protein subunit beta-4 OS=Mus musculus OX=10090 GN=Gnb4 PE=1 SV=4	2	sp|P29387|GBB4_MOUSE Guanine nucleotide-binding protein subunit beta-4 OS=Mus musculus OX=10090 GN=Gnb4 PE=1 SV=4	17617.4	17829.7	24119.9	20070	18012.7	17014.6	20296.5	22475.8	19249.3	16987.6	19623.6	20171.6	18949.8	19154.6	19436.5	0.151607	0.12548	0.0736111	0.0154638	0.0390402	0.82102	0.623366
sp|P29391|FRIL1_MOUSE Ferritin light chain 1 OS=Mus musculus OX=10090 GN=Ftl1 PE=1 SV=2	P29391	Ftl1	sp|P29391|FRIL1_MOUSE Ferritin light chain 1 OS=Mus musculus OX=10090 GN=Ftl1 PE=1 SV=2	6	sp|P29391|FRIL1_MOUSE Ferritin light chain 1 OS=Mus musculus OX=10090 GN=Ftl1 PE=1 SV=2	289416	262584	309973	270059	243166	270912	289498	312553	381460	313356	443535	386685	279737	280205	384073	0.0750389	0.105211	0.139767	0.00247997	0.458137	0.818311	0.00494396
sp|P29416|HEXA_MOUSE Beta-hexosaminidase subunit alpha OS=Mus musculus OX=10090 GN=Hexa PE=1 SV=2	P29416	Hexa	sp|P29416|HEXA_MOUSE Beta-hexosaminidase subunit alpha OS=Mus musculus OX=10090 GN=Hexa PE=1 SV=2	1	sp|P29416|HEXA_MOUSE Beta-hexosaminidase subunit alpha OS=Mus musculus OX=10090 GN=Hexa PE=1 SV=2	2973.94	3379.64	3907.82	2831.27	2720.95	2782.97	2915.66	2547.88	3577.28	3348.08	3803.98	3298.02	3176.79	2751.96	3462.68	0.147465	0.0556954	0.0662777	-0.204255	0.126477	0.0550143	0.354633
sp|P29452|CASP1_MOUSE Caspase-1 OS=Mus musculus OX=10090 GN=Casp1 PE=1 SV=1	P29452	Casp1	sp|P29452|CASP1_MOUSE Caspase-1 OS=Mus musculus OX=10090 GN=Casp1 PE=1 SV=1	1	sp|P29452|CASP1_MOUSE Caspase-1 OS=Mus musculus OX=10090 GN=Casp1 PE=1 SV=1	367.426	945.127	367.426	367.426	367.426	671.869	367.426	739.437	367.426	367.426	367.426	367.426	367.426	519.647	367.426	0.564325	0.367567	0	0.435363	0	0.73224	0.273171
sp|P29595|NEDD8_MOUSE NEDD8 OS=Mus musculus OX=10090 GN=Nedd8 PE=1 SV=2	P29595	Nedd8	sp|P29595|NEDD8_MOUSE NEDD8 OS=Mus musculus OX=10090 GN=Nedd8 PE=1 SV=2	2	sp|P29595|NEDD8_MOUSE NEDD8 OS=Mus musculus OX=10090 GN=Nedd8 PE=1 SV=2	28060.8	29449	32703	27845.8	25447	25252.4	23603.5	24407.5	22856.1	23185.9	31558.7	26564.3	28754.9	24830	24875.1	0.0759334	0.0342964	0.155216	-0.211514	-0.212018	0.0104524	0.136287
sp|P29699|FETUA_MOUSE Alpha-2-HS-glycoprotein OS=Mus musculus OX=10090 GN=Ahsg PE=1 SV=1	P29699	Ahsg	sp|P29699|FETUA_MOUSE Alpha-2-HS-glycoprotein OS=Mus musculus OX=10090 GN=Ahsg PE=1 SV=1	6	sp|P29699|FETUA_MOUSE Alpha-2-HS-glycoprotein OS=Mus musculus OX=10090 GN=Ahsg PE=1 SV=1	171979	144720	173153	163908	125744	143251	162288	141964	146391	154059	148201	197853	167944	142608	151130	0.0803927	0.104319	0.150792	-0.235522	-0.152041	0.0902765	0.839603
sp|P29758|OAT_MOUSE Ornithine aminotransferase, mitochondrial OS=Mus musculus OX=10090 GN=Oat PE=1 SV=1	P29758	Oat	sp|P29758|OAT_MOUSE Ornithine aminotransferase, mitochondrial OS=Mus musculus OX=10090 GN=Oat PE=1 SV=1	9	sp|P29758|OAT_MOUSE Ornithine aminotransferase, mitochondrial OS=Mus musculus OX=10090 GN=Oat PE=1 SV=1	144108	128028	173867	156041	130535	152204	145621	146489	142071	142727	141777	147714	150075	146055	142399	0.128523	0.0644161	0.0194277	-0.0380376	-0.0746029	0.58688	0.555838
sp|P29788|VTNC_MOUSE Vitronectin OS=Mus musculus OX=10090 GN=Vtn PE=1 SV=2	P29788	Vtn	sp|P29788|VTNC_MOUSE Vitronectin OS=Mus musculus OX=10090 GN=Vtn PE=1 SV=2	4	sp|P29788|VTNC_MOUSE Vitronectin OS=Mus musculus OX=10090 GN=Vtn PE=1 SV=2	13061.8	11577.2	14579.6	12838.2	8972.74	9694.5	13566.1	12560.9	10452.8	12057.3	11846.6	19093.5	12950	11127.7	11952	0.094615	0.197518	0.290842	-0.23081	-0.115708	0.143421	0.988806
sp|P30051|TEAD1_MOUSE Transcriptional enhancer factor TEF-1 OS=Mus musculus OX=10090 GN=Tead1 PE=1 SV=2;sp|P48301|TEAD2_MOUSE Transcriptional enhancer factor TEF-4 OS=Mus musculus OX=10090 GN=Tead2 PE=2 SV=1;sp|P70210|TEAD3_MOUSE Transcriptional enhancer factor TEF-5 OS=Mus musculus OX=10090 GN=Tead3 PE=2 SV=2	P30051	Tead1	sp|P30051|TEAD1_MOUSE Transcriptional enhancer factor TEF-1 OS=Mus musculus OX=10090 GN=Tead1 PE=1 SV=2;sp|P48301|TEAD2_MOUSE Transcriptional enhancer factor TEF-4 OS=Mus musculus OX=10090 GN=Tead2 PE=2 SV=1;sp|P70210|TEAD3_MOUSE Transcriptional enhancer factor TEF-5 OS=Mus musculus OX=10090 GN=Tead3 PE=2 SV=2	1	sp|P30051|TEAD1_MOUSE Transcriptional enhancer factor TEF-1 OS=Mus musculus OX=10090 GN=Tead1 PE=1 SV=2;sp|P48301|TEAD2_MOUSE Transcriptional enhancer factor TEF-4 OS=Mus musculus OX=10090 GN=Tead2 PE=2 SV=1;sp|P70210|TEAD3_MOUSE Transcriptional enhancer factor TEF-5 OS=Mus musculus OX=10090 GN=Tead3 PE=2 SV=2	19473	20501.8	24444.7	20676.9	21713.7	20287.2	22978.7	19124.1	21625.1	19166.3	22107	21461.3	20589.4	21000.5	21543.2	0.102445	0.0798155	0.0621812	0.0277016	0.0653373	0.881905	0.920423
sp|P30412|PPIC_MOUSE Peptidyl-prolyl cis-trans isomerase C OS=Mus musculus OX=10090 GN=Ppic PE=1 SV=1	P30412	Ppic	sp|P30412|PPIC_MOUSE Peptidyl-prolyl cis-trans isomerase C OS=Mus musculus OX=10090 GN=Ppic PE=1 SV=1	3	sp|P30412|PPIC_MOUSE Peptidyl-prolyl cis-trans isomerase C OS=Mus musculus OX=10090 GN=Ppic PE=1 SV=1	19721.3	23539.2	27742.9	22554.8	23384.7	16772.7	24528.2	29722	26882.6	21718.6	25594.4	25325.2	23047	23956.5	25459.8	0.142072	0.225528	0.0890103	0.0557547	0.143951	0.974966	0.433436
sp|P30416|FKBP4_MOUSE Peptidyl-prolyl cis-trans isomerase FKBP4 OS=Mus musculus OX=10090 GN=Fkbp4 PE=1 SV=5	P30416	Fkbp4	sp|P30416|FKBP4_MOUSE Peptidyl-prolyl cis-trans isomerase FKBP4 OS=Mus musculus OX=10090 GN=Fkbp4 PE=1 SV=5	13	sp|P30416|FKBP4_MOUSE Peptidyl-prolyl cis-trans isomerase FKBP4 OS=Mus musculus OX=10090 GN=Fkbp4 PE=1 SV=5	250348	245819	296878	260763	243850	217632	255779	262492	247862	239667	247289	258947	255555	249815	247576	0.0878556	0.0807117	0.0319515	-0.0328876	-0.0454669	0.29559	0.328994
sp|P30681|HMGB2_MOUSE High mobility group protein B2 OS=Mus musculus OX=10090 GN=Hmgb2 PE=1 SV=3	P30681	Hmgb2	sp|P30681|HMGB2_MOUSE High mobility group protein B2 OS=Mus musculus OX=10090 GN=Hmgb2 PE=1 SV=3	5	sp|P30681|HMGB2_MOUSE High mobility group protein B2 OS=Mus musculus OX=10090 GN=Hmgb2 PE=1 SV=3	127450	112273	156630	121475	114098	123671	141753	127264	157454	132630	157134	177440	124463	125468	157294	0.148008	0.0905551	0.117444	0.0118707	0.338167	0.84171	0.0583177
sp|P30993|C5AR1_MOUSE C5a anaphylatoxin chemotactic receptor 1 OS=Mus musculus OX=10090 GN=C5ar1 PE=1 SV=2	P30993	C5ar1	sp|P30993|C5AR1_MOUSE C5a anaphylatoxin chemotactic receptor 1 OS=Mus musculus OX=10090 GN=C5ar1 PE=1 SV=2	1	sp|P30993|C5AR1_MOUSE C5a anaphylatoxin chemotactic receptor 1 OS=Mus musculus OX=10090 GN=C5ar1 PE=1 SV=2	1166.13	991.064	1551.59	1089.92	1387.08	1189.61	1172.09	1338.88	1120.22	1068.89	903.515	1504.78	1128.03	1264.25	1094.55	0.20448	0.0842941	0.221304	0.16278	-0.0430318	0.487397	0.72638
sp|P30999|CTND1_MOUSE Catenin delta-1 OS=Mus musculus OX=10090 GN=Ctnnd1 PE=1 SV=2	P30999	Ctnnd1	sp|P30999|CTND1_MOUSE Catenin delta-1 OS=Mus musculus OX=10090 GN=Ctnnd1 PE=1 SV=2	7	sp|P30999|CTND1_MOUSE Catenin delta-1 OS=Mus musculus OX=10090 GN=Ctnnd1 PE=1 SV=2	49440.4	52520.6	60625.4	48721.8	52319.4	46954.2	45830.9	57326.7	58599.7	51606.9	58922.5	59614	50980.5	49636.8	58761.1	0.103238	0.104708	0.0654578	-0.039985	0.20557	0.571015	0.234757
sp|P31001|DESM_MOUSE Desmin OS=Mus musculus OX=10090 GN=Des PE=1 SV=3	P31001	Des	sp|P31001|DESM_MOUSE Desmin OS=Mus musculus OX=10090 GN=Des PE=1 SV=3	37	sp|P31001|DESM_MOUSE Desmin OS=Mus musculus OX=10090 GN=Des PE=1 SV=3	9.14671e+06	9.58009e+06	3.96754e+06	8.98934e+06	1.12525e+07	1.08543e+07	9.5974e+06	1.02239e+07	1.03646e+07	9.57465e+06	1.13202e+07	9.53047e+06	9.06802e+06	1.05391e+07	9.96963e+06	0.334229	0.0692648	0.0824614	0.216296	0.135674	0.0990805	0.131708
sp|P31230|AIMP1_MOUSE Aminoacyl tRNA synthase complex-interacting multifunctional protein 1 OS=Mus musculus OX=10090 GN=Aimp1 PE=1 SV=2	P31230	Aimp1	sp|P31230|AIMP1_MOUSE Aminoacyl tRNA synthase complex-interacting multifunctional protein 1 OS=Mus musculus OX=10090 GN=Aimp1 PE=1 SV=2	10	sp|P31230|AIMP1_MOUSE Aminoacyl tRNA synthase complex-interacting multifunctional protein 1 OS=Mus musculus OX=10090 GN=Aimp1 PE=1 SV=2	490863	484197	609838	463434	461084	504552	536261	531507	489224	493932	495773	521626	487530	518029	494853	0.129292	0.0677998	0.0291675	0.087088	0.0215385	0.965417	0.78957
sp|P31324|KAP3_MOUSE cAMP-dependent protein kinase type II-beta regulatory subunit OS=Mus musculus OX=10090 GN=Prkar2b PE=1 SV=3	P31324	Prkar2b	sp|P31324|KAP3_MOUSE cAMP-dependent protein kinase type II-beta regulatory subunit OS=Mus musculus OX=10090 GN=Prkar2b PE=1 SV=3	2	sp|P31324|KAP3_MOUSE cAMP-dependent protein kinase type II-beta regulatory subunit OS=Mus musculus OX=10090 GN=Prkar2b PE=1 SV=3	4588.81	4533.87	7140.64	3902.24	2951.71	4043.4	4484.44	4886.24	3973.86	3625.22	4134	4522.47	4561.34	4263.92	4053.93	0.284396	0.203878	0.0916033	-0.0991826	-0.170392	0.210456	0.152837
sp|P31428|DPEP1_MOUSE Dipeptidase 1 OS=Mus musculus OX=10090 GN=Dpep1 PE=1 SV=2	P31428	Dpep1	sp|P31428|DPEP1_MOUSE Dipeptidase 1 OS=Mus musculus OX=10090 GN=Dpep1 PE=1 SV=2	5	sp|P31428|DPEP1_MOUSE Dipeptidase 1 OS=Mus musculus OX=10090 GN=Dpep1 PE=1 SV=2	36330.8	31109.3	46995	35514.1	37474.3	38326.9	40395.2	46796.6	36538.8	36983.9	36847.7	33808.5	35922.5	39361	36693.3	0.17981	0.103431	0.0416816	0.131477	0.0307092	0.353164	0.742864
sp|P31532|SAA4_MOUSE Serum amyloid A-4 protein OS=Mus musculus OX=10090 GN=Saa4 PE=1 SV=2	P31532	Saa4	sp|P31532|SAA4_MOUSE Serum amyloid A-4 protein OS=Mus musculus OX=10090 GN=Saa4 PE=1 SV=2	2	sp|P31532|SAA4_MOUSE Serum amyloid A-4 protein OS=Mus musculus OX=10090 GN=Saa4 PE=1 SV=2	7609.34	8564.93	7857.07	7821.79	3620.17	6117.29	6731.68	5270.43	6700.04	8190.32	5858.94	8962.96	7839.43	5693.86	7445.18	0.0522092	0.248397	0.189259	-0.465338	-0.0817002	0.00910824	0.395385
sp|P31725|S10A9_MOUSE Protein S100-A9 OS=Mus musculus OX=10090 GN=S100a9 PE=1 SV=3	P31725	S100a9	sp|P31725|S10A9_MOUSE Protein S100-A9 OS=Mus musculus OX=10090 GN=S100a9 PE=1 SV=3	1	sp|P31725|S10A9_MOUSE Protein S100-A9 OS=Mus musculus OX=10090 GN=S100a9 PE=1 SV=3	6622.87	7205.65	10360.4	7307.31	6178.97	6559.41	8807.35	10721.3	6772.52	9333.72	10549.9	16500	7256.48	7683.38	9941.81	0.213967	0.262299	0.381867	0.0669027	0.45157	0.920967	0.157328
sp|P31748|AKT_MLVAT AKT kinase-transforming protein OS=AKT8 murine leukemia virus OX=11790 GN=V-AKT PE=1 SV=1;sp|P31750|AKT1_MOUSE RAC-alpha serine/threonine-protein kinase OS=Mus musculus OX=10090 GN=Akt1 PE=1 SV=2	P31748	V-AKT	sp|P31748|AKT_MLVAT AKT kinase-transforming protein OS=AKT8 murine leukemia virus OX=11790 GN=V-AKT PE=1 SV=1;sp|P31750|AKT1_MOUSE RAC-alpha serine/threonine-protein kinase OS=Mus musculus OX=10090 GN=Akt1 PE=1 SV=2	1	sp|P31748|AKT_MLVAT AKT kinase-transforming protein OS=AKT8 murine leukemia virus OX=11790 GN=V-AKT PE=1 SV=1;sp|P31750|AKT1_MOUSE RAC-alpha serine/threonine-protein kinase OS=Mus musculus OX=10090 GN=Akt1 PE=1 SV=2	8182.17	8222.54	12312.5	8641.06	8566	7559.33	9385.3	9380.59	8538.04	8512.76	9033	9131.52	8431.8	8973.3	8785.52	0.213371	0.0992798	0.0368217	0.0887542	0.059159	0.586961	0.642506
sp|P31786|ACBP_MOUSE Acyl-CoA-binding protein OS=Mus musculus OX=10090 GN=Dbi PE=1 SV=2	P31786	Dbi	sp|P31786|ACBP_MOUSE Acyl-CoA-binding protein OS=Mus musculus OX=10090 GN=Dbi PE=1 SV=2	3	sp|P31786|ACBP_MOUSE Acyl-CoA-binding protein OS=Mus musculus OX=10090 GN=Dbi PE=1 SV=2	277348	294085	278408	348083	241926	253970	254062	224215	291531	259077	270056	355288	286247	247948	280793	0.111168	0.0578535	0.146372	-0.207106	-0.0282636	0.0135909	0.80064
sp|P31809|CEAM1_MOUSE Carcinoembryonic antigen-related cell adhesion molecule 1 OS=Mus musculus OX=10090 GN=Ceacam1 PE=1 SV=1	P31809	Ceacam1	sp|P31809|CEAM1_MOUSE Carcinoembryonic antigen-related cell adhesion molecule 1 OS=Mus musculus OX=10090 GN=Ceacam1 PE=1 SV=1	1	sp|P31809|CEAM1_MOUSE Carcinoembryonic antigen-related cell adhesion molecule 1 OS=Mus musculus OX=10090 GN=Ceacam1 PE=1 SV=1	2793.99	2428.04	3453.05	2706.77	1621.86	2588.87	2098.8	2123.06	2128.37	1486.52	2190.58	2144.03	2750.38	2110.93	2136.2	0.152553	0.18733	0.168536	-0.381595	-0.364413	0.0209406	0.00849546
sp|P31938|MP2K1_MOUSE Dual specificity mitogen-activated protein kinase kinase 1 OS=Mus musculus OX=10090 GN=Map2k1 PE=1 SV=2	P31938	Map2k1	sp|P31938|MP2K1_MOUSE Dual specificity mitogen-activated protein kinase kinase 1 OS=Mus musculus OX=10090 GN=Map2k1 PE=1 SV=2	5	sp|P31938|MP2K1_MOUSE Dual specificity mitogen-activated protein kinase kinase 1 OS=Mus musculus OX=10090 GN=Map2k1 PE=1 SV=2	157000	156139	189290	149466	132249	139535	149856	155550	131282	132762	146872	136032	156569	144696	134397	0.109614	0.0721725	0.0515011	-0.114693	-0.220401	0.113939	0.0230916
sp|P32020|NLTP_MOUSE Non-specific lipid-transfer protein OS=Mus musculus OX=10090 GN=Scp2 PE=1 SV=3	P32020	Scp2	sp|P32020|NLTP_MOUSE Non-specific lipid-transfer protein OS=Mus musculus OX=10090 GN=Scp2 PE=1 SV=3	13	sp|P32020|NLTP_MOUSE Non-specific lipid-transfer protein OS=Mus musculus OX=10090 GN=Scp2 PE=1 SV=3	915532	898799	1.1504e+06	984827	805748	833351	904378	1.0475e+06	849357	934260	891042	908518	950179	868865	899780	0.116346	0.120454	0.0398377	-0.129314	-0.0777357	0.261107	0.17677
sp|P32067|LA_MOUSE Lupus La protein homolog OS=Mus musculus OX=10090 GN=Ssb PE=1 SV=1	P32067	Ssb	sp|P32067|LA_MOUSE Lupus La protein homolog OS=Mus musculus OX=10090 GN=Ssb PE=1 SV=1	7	sp|P32067|LA_MOUSE Lupus La protein homolog OS=Mus musculus OX=10090 GN=Ssb PE=1 SV=1	109775	116273	135843	119588	109072	107996	117595	114795	125271	110374	131983	135701	117930	111933	128627	0.0921483	0.0408435	0.0887921	-0.0756256	0.124906	0.293126	0.520988
[truncated: 3,932 more rows]

## Sheet: Table_S10_Run_UPregulated
Table S10. Whole M. soleus TMT-MS data: UPregulated proteins in Run
proteinName	ac	geneName	nbPeptides	medianInt_Sed	medianInt_Run	medianInt_RR	cv_Sed	cv_Run	cv_RR	log2ratio_Run	log2ratio_RR	pValue_Run	pValue_RR
[truncated: 1,949 more rows]

## Sheet: Table_S11_RR_UPregulated
Table S11. Whole M. soleus TMT-MS data: UPregulated proteins in RR
[truncated: 2,387 more rows]

[truncated: 5 more sheets: Table_S12_Run_DOWNregulated, Table_S13_RR_DOWNregulated, Table_S14_Heatmap_GO_UP, Table_S15_Heatmap_GO_DOWN, Table_S16_Cytoskeleton_and_ECM]
