# Supplementary material for: Effects of high‐resistance wheel running on hallmarks of endurance and resistance training adaptations in mice
Source: Physiol Rep. 2023 Jun 6;11(11):e15701. doi: 10.14814/phy2.15701 (PMC10244467; doi:10.14814/phy2.15701)
Supplement: Supplementary file 3 — Tables S17–S22. [file PHY2-11-e15701-s002.xlsx]

## Sheet: Table_S17_SOL_Run_vs_RR
Table S17. Whole M. soleus TMT-MS data - Run vs. RR: Complete list
proteinName	ac	geneName	proteinDescription	nbPeptides	PSM.TMTpro_129N..Raw.	PSM.TMTpro_129C..Raw.	PSM.TMTpro_130N..Raw.	PSM.TMTpro_131N..Raw.	PSM.TMTpro_131C..Raw.	PSM.TMTpro_132N..Raw.	PSM.TMTpro_132C..Raw.	PSM.TMTpro_133C..Raw.	medianInt_Run	medianInt_RR	cv_Run	cv_RR	log2ratio_RR	pValue_RR
sp|A1L317|K1C24_MOUSE Keratin, type I cytoskeletal 24 OS=Mus musculus OX=10090 GN=Krt24 PE=2 SV=2;sp|A6BLY7|K1C28_MOUSE Keratin, type I cytoskeletal 28 OS=Mus musculus OX=10090 GN=Krt28 PE=1 SV=1	A1L317	Krt24	sp|A1L317|K1C24_MOUSE Keratin, type I cytoskeletal 24 OS=Mus musculus OX=10090 GN=Krt24 PE=2 SV=2;sp|A6BLY7|K1C28_MOUSE Keratin, type I cytoskeletal 28 OS=Mus musculus OX=10090 GN=Krt28 PE=1 SV=1	1	1679.37	2622.7	849.512	2949.46	2446.9	1219	951.192	1203.34	2151.03	1211.17	0.46956	0.462155	-0.793111	0.326094
sp|A2A432|CUL4B_MOUSE Cullin-4B OS=Mus musculus OX=10090 GN=Cul4b PE=1 SV=1	A2A432	Cul4b	sp|A2A432|CUL4B_MOUSE Cullin-4B OS=Mus musculus OX=10090 GN=Cul4b PE=1 SV=1	1	445.796	445.796	1141.14	1252.18	445.796	1121.08	445.796	1295.65	793.468	783.436	0.53076	0.539247	-0.0127961	0.990328
sp|A2A5R2|BIG2_MOUSE Brefeldin A-inhibited guanine nucleotide-exchange protein 2 OS=Mus musculus OX=10090 GN=Arfgef2 PE=1 SV=1	A2A5R2	Arfgef2	sp|A2A5R2|BIG2_MOUSE Brefeldin A-inhibited guanine nucleotide-exchange protein 2 OS=Mus musculus OX=10090 GN=Arfgef2 PE=1 SV=1	3	29794.2	27393.7	32430.8	34352.1	30858.9	27573.8	29475.7	33802.5	31112.5	30167.3	0.0981197	0.0861755	-0.0435919	0.795988
sp|A2A6A1|GPTC8_MOUSE G patch domain-containing protein 8 OS=Mus musculus OX=10090 GN=Gpatch8 PE=1 SV=1	A2A6A1	Gpatch8	sp|A2A6A1|GPTC8_MOUSE G patch domain-containing protein 8 OS=Mus musculus OX=10090 GN=Gpatch8 PE=1 SV=1	1	2654.53	3491.9	3606.33	3987.58	4465.57	3458.81	3559.89	3496.52	3549.12	3528.21	0.163567	0.128713	-0.00839694	0.355381
sp|A2A6Q5|CDC27_MOUSE Cell division cycle protein 27 homolog OS=Mus musculus OX=10090 GN=Cdc27 PE=1 SV=1	A2A6Q5	Cdc27	sp|A2A6Q5|CDC27_MOUSE Cell division cycle protein 27 homolog OS=Mus musculus OX=10090 GN=Cdc27 PE=1 SV=1	1	3695.91	3058.2	2996.01	3218.66	3388.94	4422.05	3442.62	3167.9	3138.43	3415.78	0.0976769	0.154569	0.122599	0.238554
sp|A2A863|ITB4_MOUSE Integrin beta-4 OS=Mus musculus OX=10090 GN=Itgb4 PE=1 SV=1	A2A863	Itgb4	sp|A2A863|ITB4_MOUSE Integrin beta-4 OS=Mus musculus OX=10090 GN=Itgb4 PE=1 SV=1	4	54561	41923.6	67457.9	59862.6	72610	57772.2	62429.3	57755.2	57211.8	60100.7	0.192054	0.111747	0.0715369	0.249258
sp|A2A8Z1|OSBL9_MOUSE Oxysterol-binding protein-related protein 9 OS=Mus musculus OX=10090 GN=Osbpl9 PE=1 SV=1	A2A8Z1	Osbpl9	sp|A2A8Z1|OSBL9_MOUSE Oxysterol-binding protein-related protein 9 OS=Mus musculus OX=10090 GN=Osbpl9 PE=1 SV=1	1	3066.65	3674.53	3248.68	2682.43	3250.59	2842.74	3173.76	3407.96	3157.67	3212.18	0.130035	0.0751728	0.0251889	0.952837
sp|A2AAJ9|OBSCN_MOUSE Obscurin OS=Mus musculus OX=10090 GN=Obscn PE=1 SV=3	A2AAJ9	Obscn	sp|A2AAJ9|OBSCN_MOUSE Obscurin OS=Mus musculus OX=10090 GN=Obscn PE=1 SV=3	247	1.69905e+07	1.70236e+07	1.61127e+07	1.56999e+07	1.48753e+07	1.50645e+07	1.60763e+07	1.58464e+07	1.65516e+07	1.54554e+07	0.0399623	0.0378364	-0.0988133	0.20253
sp|A2ABU4|MYOM3_MOUSE Myomesin-3 OS=Mus musculus OX=10090 GN=Myom3 PE=1 SV=1	A2ABU4	Myom3	sp|A2ABU4|MYOM3_MOUSE Myomesin-3 OS=Mus musculus OX=10090 GN=Myom3 PE=1 SV=1	67	9.43846e+06	9.36598e+06	8.87514e+06	8.04187e+06	7.54252e+06	8.08797e+06	8.7872e+06	7.75433e+06	9.12056e+06	7.92115e+06	0.072003	0.0677075	-0.20321	0.095281
sp|A2ADY9|DDI2_MOUSE Protein DDI1 homolog 2 OS=Mus musculus OX=10090 GN=Ddi2 PE=1 SV=1	A2ADY9	Ddi2	sp|A2ADY9|DDI2_MOUSE Protein DDI1 homolog 2 OS=Mus musculus OX=10090 GN=Ddi2 PE=1 SV=1	1	1921.53	2198.62	2474.08	2378.71	2041.89	1979.51	2445.01	2705.69	2288.66	2243.45	0.108319	0.149966	-0.0335149	0.834327
sp|A2AF47|DOC11_MOUSE Dedicator of cytokinesis protein 11 OS=Mus musculus OX=10090 GN=Dock11 PE=1 SV=1	A2AF47	Dock11	sp|A2AF47|DOC11_MOUSE Dedicator of cytokinesis protein 11 OS=Mus musculus OX=10090 GN=Dock11 PE=1 SV=1	2	4882.75	4201.31	3582.34	4240.93	5092.12	5033.22	5312.86	3979.84	4221.12	5062.67	0.125668	0.12265	0.262264	0.129465
sp|A2AGH6|MED12_MOUSE Mediator of RNA polymerase II transcription subunit 12 OS=Mus musculus OX=10090 GN=Med12 PE=1 SV=1	A2AGH6	Med12	sp|A2AGH6|MED12_MOUSE Mediator of RNA polymerase II transcription subunit 12 OS=Mus musculus OX=10090 GN=Med12 PE=1 SV=1	1	445.796	445.796	901.348	445.796	445.796	445.796	445.796	979.067	445.796	445.796	0.406972	0.46042	0	0.9258
sp|A2AGT5|CKAP5_MOUSE Cytoskeleton-associated protein 5 OS=Mus musculus OX=10090 GN=Ckap5 PE=1 SV=1	A2AGT5	Ckap5	sp|A2AGT5|CKAP5_MOUSE Cytoskeleton-associated protein 5 OS=Mus musculus OX=10090 GN=Ckap5 PE=1 SV=1	15	244547	240850	274250	296361	275014	264861	264829	265247	259398	265054	0.099418	0.0187703	0.0334868	0.774335
sp|A2AHC3|CAMP1_MOUSE Calmodulin-regulated spectrin-associated protein 1 OS=Mus musculus OX=10090 GN=Camsap1 PE=1 SV=1	A2AHC3	Camsap1	sp|A2AHC3|CAMP1_MOUSE Calmodulin-regulated spectrin-associated protein 1 OS=Mus musculus OX=10090 GN=Camsap1 PE=1 SV=1	3	14531.2	11875.5	13280.1	13564.2	14448.3	11033.8	14193	12077.5	13422.1	13135.3	0.0824515	0.127958	-0.0357829	0.671962
sp|A2AJ76|HMCN2_MOUSE Hemicentin-2 OS=Mus musculus OX=10090 GN=Hmcn2 PE=1 SV=1	A2AJ76	Hmcn2	sp|A2AJ76|HMCN2_MOUSE Hemicentin-2 OS=Mus musculus OX=10090 GN=Hmcn2 PE=1 SV=1	13	57887.3	45926.6	48624.8	44378.8	62404.4	57940.6	73208.7	50717.2	47275.7	60172.5	0.12293	0.154224	0.3476	0.0368461
sp|A2AJ88|PLPL7_MOUSE Patatin-like phospholipase domain-containing protein 7 OS=Mus musculus OX=10090 GN=Pnpla7 PE=1 SV=1	A2AJ88	Pnpla7	sp|A2AJ88|PLPL7_MOUSE Patatin-like phospholipase domain-containing protein 7 OS=Mus musculus OX=10090 GN=Pnpla7 PE=1 SV=1	1	3074.5	2883.79	2128	3837.78	3030.6	2295.14	2391.75	3043.25	2979.15	2711.18	0.235607	0.149563	-0.145324	0.480693
sp|A2AJI0|MA7D1_MOUSE MAP7 domain-containing protein 1 OS=Mus musculus OX=10090 GN=Map7d1 PE=1 SV=1	A2AJI0	Map7d1	sp|A2AJI0|MA7D1_MOUSE MAP7 domain-containing protein 1 OS=Mus musculus OX=10090 GN=Map7d1 PE=1 SV=1	11	111891	113204	123425	132685	104240	105000	117895	124715	118315	111448	0.0809067	0.0888115	-0.0873358	0.33254
sp|A2AJL3|FGGY_MOUSE FGGY carbohydrate kinase domain-containing protein OS=Mus musculus OX=10090 GN=Fggy PE=1 SV=1	A2AJL3	Fggy	sp|A2AJL3|FGGY_MOUSE FGGY carbohydrate kinase domain-containing protein OS=Mus musculus OX=10090 GN=Fggy PE=1 SV=1	1	4911.08	5118.29	6283.98	6724.03	5484.12	6153.66	6657.97	5766.94	5701.13	5960.3	0.153227	0.084545	0.070955	0.552488
sp|A2AJQ3|D19L4_MOUSE Probable C-mannosyltransferase DPY19L4 OS=Mus musculus OX=10090 GN=Dpy19l4 PE=2 SV=1	A2AJQ3	Dpy19l4	sp|A2AJQ3|D19L4_MOUSE Probable C-mannosyltransferase DPY19L4 OS=Mus musculus OX=10090 GN=Dpy19l4 PE=2 SV=1	1	1347.36	1176	1385.36	1495.53	1681.13	1639.64	1529.33	2021.62	1366.36	1660.39	0.0981077	0.123611	0.281207	0.01008
sp|A2AKG8|FOCAD_MOUSE Focadhesin OS=Mus musculus OX=10090 GN=Focad PE=1 SV=1	A2AKG8	Focad	sp|A2AKG8|FOCAD_MOUSE Focadhesin OS=Mus musculus OX=10090 GN=Focad PE=1 SV=1	2	4863.87	4483.99	5042.86	4803.82	5324.44	4719.68	6050.83	4818.45	4833.84	5071.45	0.0485647	0.116471	0.0674581	0.229432
sp|A2ALK8|PTN3_MOUSE Tyrosine-protein phosphatase non-receptor type 3 OS=Mus musculus OX=10090 GN=Ptpn3 PE=1 SV=1	A2ALK8	Ptpn3	sp|A2ALK8|PTN3_MOUSE Tyrosine-protein phosphatase non-receptor type 3 OS=Mus musculus OX=10090 GN=Ptpn3 PE=1 SV=1	4	17468.9	15846.2	14152.3	16560.1	16128.9	14511	14307	15441.6	16203.1	14976.3	0.0876782	0.0560887	-0.113939	0.352326
sp|A2ALW5|DJC25_MOUSE DnaJ homolog subfamily C member 25 OS=Mus musculus OX=10090 GN=Dnajc25 PE=1 SV=1	A2ALW5	Dnajc25	sp|A2ALW5|DJC25_MOUSE DnaJ homolog subfamily C member 25 OS=Mus musculus OX=10090 GN=Dnajc25 PE=1 SV=1	1	2373.58	2220.31	2290.09	3197.24	2732.39	3048.14	3257.9	3044.85	2331.83	3046.49	0.180779	0.0716961	0.385917	0.0481648
sp|A2AMM0|CAVN4_MOUSE Caveolae-associated protein 4 OS=Mus musculus OX=10090 GN=Cavin4 PE=1 SV=1	A2AMM0	Cavin4	sp|A2AMM0|CAVN4_MOUSE Caveolae-associated protein 4 OS=Mus musculus OX=10090 GN=Cavin4 PE=1 SV=1	9	1.19813e+06	1.26322e+06	1.4407e+06	1.26565e+06	1.18558e+06	1.22349e+06	1.35164e+06	1.42292e+06	1.26444e+06	1.28756e+06	0.0804957	0.0852978	0.0243622	0.965579
sp|A2AN08|UBR4_MOUSE E3 ubiquitin-protein ligase UBR4 OS=Mus musculus OX=10090 GN=Ubr4 PE=1 SV=1	A2AN08	Ubr4	sp|A2AN08|UBR4_MOUSE E3 ubiquitin-protein ligase UBR4 OS=Mus musculus OX=10090 GN=Ubr4 PE=1 SV=1	33	321668	320234	319664	351050	322267	301045	342476	322869	320951	322568	0.0465862	0.0525266	0.00725495	0.708279
sp|A2APV2|FMNL2_MOUSE Formin-like protein 2 OS=Mus musculus OX=10090 GN=Fmnl2 PE=1 SV=2	A2APV2	Fmnl2	sp|A2APV2|FMNL2_MOUSE Formin-like protein 2 OS=Mus musculus OX=10090 GN=Fmnl2 PE=1 SV=2	2	36300.2	26977.7	28899.5	28231.6	30263	28476	29493.5	25821.5	28565.5	28984.8	0.139792	0.0679745	0.0208948	0.511126
sp|A2APY7|NDUF5_MOUSE Arginine-hydroxylase NDUFAF5, mitochondrial OS=Mus musculus OX=10090 GN=Ndufaf5 PE=1 SV=1	A2APY7	Ndufaf5	sp|A2APY7|NDUF5_MOUSE Arginine-hydroxylase NDUFAF5, mitochondrial OS=Mus musculus OX=10090 GN=Ndufaf5 PE=1 SV=1	1	37037	34712.2	39985.6	29601.3	40416.2	34336.8	34875.7	38010.7	35874.6	36443.2	0.124213	0.0770515	0.0221105	0.524524
sp|A2AQ19|RTF1_MOUSE RNA polymerase-associated protein RTF1 homolog OS=Mus musculus OX=10090 GN=Rtf1 PE=1 SV=1	A2AQ19	Rtf1	sp|A2AQ19|RTF1_MOUSE RNA polymerase-associated protein RTF1 homolog OS=Mus musculus OX=10090 GN=Rtf1 PE=1 SV=1	2	11772.9	11082.7	9704.58	11818.7	12290	11362.5	13184.8	12009.4	11427.8	12149.7	0.0888721	0.0619181	0.0889266	0.134412
sp|A2AQ25|SKT_MOUSE Sickle tail protein OS=Mus musculus OX=10090 GN=Skt PE=1 SV=1	A2AQ25	Skt	sp|A2AQ25|SKT_MOUSE Sickle tail protein OS=Mus musculus OX=10090 GN=Skt PE=1 SV=1	15	82052.9	88404.8	85822	89818	78739.9	87351.8	84446.8	88364.6	87113.4	85899.3	0.0394034	0.0510145	-0.0202955	0.661751
sp|A2AQP0|MYH7B_MOUSE Myosin-7B OS=Mus musculus OX=10090 GN=Myh7b PE=3 SV=1	A2AQP0	Myh7b	sp|A2AQP0|MYH7B_MOUSE Myosin-7B OS=Mus musculus OX=10090 GN=Myh7b PE=3 SV=1	21	395715	260015	148490	182022	239198	233624	259704	173767	221019	236411	0.445592	0.163068	0.119842	0.900947
sp|A2ARP1|VIP1_MOUSE Inositol hexakisphosphate and diphosphoinositol-pentakisphosphate kinase 1 OS=Mus musculus OX=10090 GN=Ppip5k1 PE=1 SV=1	A2ARP1	Ppip5k1	sp|A2ARP1|VIP1_MOUSE Inositol hexakisphosphate and diphosphoinositol-pentakisphosphate kinase 1 OS=Mus musculus OX=10090 GN=Ppip5k1 PE=1 SV=1	10	92759.1	91986.5	105138	105690	83309.5	82299.8	89635.8	86389.4	98948.3	84849.5	0.0762346	0.0387748	-0.21918	0.0211943
sp|A2ASQ1|AGRIN_MOUSE Agrin OS=Mus musculus OX=10090 GN=Agrn PE=1 SV=1	A2ASQ1	Agrn	sp|A2ASQ1|AGRIN_MOUSE Agrin OS=Mus musculus OX=10090 GN=Agrn PE=1 SV=1	3	21113	14983.1	16265	16883.7	18324.7	18860.8	18868.2	15807.5	16574.3	18592.8	0.153385	0.0813163	0.165893	0.59969
sp|A2ASS6|TITIN_MOUSE Titin OS=Mus musculus OX=10090 GN=Ttn PE=1 SV=1	A2ASS6	Ttn	sp|A2ASS6|TITIN_MOUSE Titin OS=Mus musculus OX=10090 GN=Ttn PE=1 SV=1	1760	3.32422e+08	3.18994e+08	2.49545e+08	2.43405e+08	2.62714e+08	2.59776e+08	2.76712e+08	2.48777e+08	2.8427e+08	2.61245e+08	0.161279	0.0438941	-0.111035	0.338831
sp|A2ASZ8|SCMC2_MOUSE Calcium-binding mitochondrial carrier protein SCaMC-2 OS=Mus musculus OX=10090 GN=Slc25a25 PE=1 SV=1	A2ASZ8	Slc25a25	sp|A2ASZ8|SCMC2_MOUSE Calcium-binding mitochondrial carrier protein SCaMC-2 OS=Mus musculus OX=10090 GN=Slc25a25 PE=1 SV=1	1	2779.71	2412.62	2646.53	2751.35	2200.71	2595.45	3077.36	2950.05	2698.94	2772.75	0.0629891	0.145499	0.0362419	0.849408
sp|A2AT37|RENT2_MOUSE Regulator of nonsense transcripts 2 OS=Mus musculus OX=10090 GN=Upf2 PE=1 SV=1	A2AT37	Upf2	sp|A2AT37|RENT2_MOUSE Regulator of nonsense transcripts 2 OS=Mus musculus OX=10090 GN=Upf2 PE=1 SV=1	2	2014.34	2803.27	2669.98	2520.17	1759.83	2834.95	2412.64	1705.42	2595.08	2086.23	0.137902	0.249328	-0.332154	0.238056
sp|A2AUC9|KLH41_MOUSE Kelch-like protein 41 OS=Mus musculus OX=10090 GN=Klhl41 PE=1 SV=1	A2AUC9	Klhl41	sp|A2AUC9|KLH41_MOUSE Kelch-like protein 41 OS=Mus musculus OX=10090 GN=Klhl41 PE=1 SV=1	29	6.92014e+06	6.45685e+06	6.62091e+06	6.53616e+06	6.7453e+06	5.53829e+06	7.22093e+06	5.97998e+06	6.57854e+06	6.36264e+06	0.030525	0.118459	-0.0507249	0.491147
sp|A2AWA9|RBGP1_MOUSE Rab GTPase-activating protein 1 OS=Mus musculus OX=10090 GN=Rabgap1 PE=1 SV=1	A2AWA9	Rabgap1	sp|A2AWA9|RBGP1_MOUSE Rab GTPase-activating protein 1 OS=Mus musculus OX=10090 GN=Rabgap1 PE=1 SV=1	7	16726.5	17840.5	18623.3	19147.9	19285.4	16949.6	20931.3	19310	18231.9	19297.7	0.0582113	0.0857042	0.0822996	0.373632
sp|A2AWP8|ARGAL_MOUSE Rho guanine nucleotide exchange factor 10-like protein OS=Mus musculus OX=10090 GN=Arhgef10l PE=1 SV=1	A2AWP8	Arhgef10l	sp|A2AWP8|ARGAL_MOUSE Rho guanine nucleotide exchange factor 10-like protein OS=Mus musculus OX=10090 GN=Arhgef10l PE=1 SV=1	4	46884.2	50419	53661.2	60277.6	53138.3	51397.2	48509.9	48005.7	52040.1	49953.6	0.107851	0.0483572	-0.0589375	0.471757
sp|A2BDX3|MOCS3_MOUSE Adenylyltransferase and sulfurtransferase MOCS3 OS=Mus musculus OX=10090 GN=Mocs3 PE=1 SV=1	A2BDX3	Mocs3	sp|A2BDX3|MOCS3_MOUSE Adenylyltransferase and sulfurtransferase MOCS3 OS=Mus musculus OX=10090 GN=Mocs3 PE=1 SV=1	2	6257.53	5948.62	8559.63	8457.07	7563.68	6176.74	7385.86	9175.21	7357.3	7474.77	0.190951	0.1626	0.0390514	0.719446
sp|A2BH40|ARI1A_MOUSE AT-rich interactive domain-containing protein 1A OS=Mus musculus OX=10090 GN=Arid1a PE=1 SV=1	A2BH40	Arid1a	sp|A2BH40|ARI1A_MOUSE AT-rich interactive domain-containing protein 1A OS=Mus musculus OX=10090 GN=Arid1a PE=1 SV=1	1	1585.83	1503.51	1884.15	2169.34	2196.09	2662.73	2571.5	2078.98	1734.99	2383.79	0.169997	0.119226	0.459198	0.0108658
sp|A2BIM8|MUP18_MOUSE Major urinary protein 18 OS=Mus musculus OX=10090 GN=Mup18 PE=3 SV=1;sp|P02762|MUP6_MOUSE Major urinary protein 6 OS=Mus musculus OX=10090 GN=Mup6 PE=1 SV=2;sp|P04938|MUP11_MOUSE Major urinary protein 11 OS=Mus musculus OX=10090 GN=Mup11 PE=1 SV=2	A2BIM8	Mup18	sp|A2BIM8|MUP18_MOUSE Major urinary protein 18 OS=Mus musculus OX=10090 GN=Mup18 PE=3 SV=1;sp|P02762|MUP6_MOUSE Major urinary protein 6 OS=Mus musculus OX=10090 GN=Mup6 PE=1 SV=2;sp|P04938|MUP11_MOUSE Major urinary protein 11 OS=Mus musculus OX=10090 GN=Mup11 PE=1 SV=2	1	11416.3	38250.1	30693.6	16009.2	25505.7	29091.7	25969.7	39285.4	23351.4	27530.7	0.519552	0.214117	0.310302	0.226184
sp|A2RSJ4|UH1BL_MOUSE UHRF1-binding protein 1-like OS=Mus musculus OX=10090 GN=Uhrf1bp1l PE=1 SV=2	A2RSJ4	Uhrf1bp1l	sp|A2RSJ4|UH1BL_MOUSE UHRF1-binding protein 1-like OS=Mus musculus OX=10090 GN=Uhrf1bp1l PE=1 SV=2	1	13729	14668.4	13763.3	16784.7	14678.5	11348.1	12309.6	12646.1	14215.8	12477.9	0.0972539	0.109928	-0.187527	0.0646509
sp|A2RSX7|TYW5_MOUSE tRNA wybutosine-synthesizing protein 5 OS=Mus musculus OX=10090 GN=Tyw5 PE=2 SV=2	A2RSX7	Tyw5	sp|A2RSX7|TYW5_MOUSE tRNA wybutosine-synthesizing protein 5 OS=Mus musculus OX=10090 GN=Tyw5 PE=2 SV=2	1	3640.44	2916.52	3430.25	3217.05	3664.2	2842.54	4669.36	3717.89	3323.65	3691.05	0.0936646	0.200634	0.151965	0.297992
sp|A2RSY6|TRM1L_MOUSE TRMT1-like protein OS=Mus musculus OX=10090 GN=Trmt1l PE=1 SV=1	A2RSY6	Trmt1l	sp|A2RSY6|TRM1L_MOUSE TRMT1-like protein OS=Mus musculus OX=10090 GN=Trmt1l PE=1 SV=1	1	445.796	1251.71	1227.58	1229.06	445.796	445.796	861.907	445.796	1228.32	445.796	0.380645	0.378404	-1.46223	0.0376367
sp|A2RT67|DEND3_MOUSE DENN domain-containing protein 3 OS=Mus musculus OX=10090 GN=Dennd3 PE=1 SV=2	A2RT67	Dennd3	sp|A2RT67|DEND3_MOUSE DENN domain-containing protein 3 OS=Mus musculus OX=10090 GN=Dennd3 PE=1 SV=2	1	445.796	445.796	445.796	445.796	445.796	1470.98	948.741	445.796	445.796	697.269	0	0.591852	0.544815	0.0728834
sp|A2VDH3|LRC38_MOUSE Leucine-rich repeat-containing protein 38 OS=Mus musculus OX=10090 GN=Lrrc38 PE=2 SV=2	A2VDH3	Lrrc38	sp|A2VDH3|LRC38_MOUSE Leucine-rich repeat-containing protein 38 OS=Mus musculus OX=10090 GN=Lrrc38 PE=2 SV=2	2	27087.8	24997.3	27258.8	27907.4	22151.8	19421	22964.5	20590.7	27173.3	21371.2	0.0470206	0.0744353	-0.347475	0.0016989
sp|A3KFX0|5NT1A_MOUSE Cytosolic 5'-nucleotidase 1A OS=Mus musculus OX=10090 GN=Nt5c1a PE=1 SV=1	A3KFX0	Nt5c1a	sp|A3KFX0|5NT1A_MOUSE Cytosolic 5'-nucleotidase 1A OS=Mus musculus OX=10090 GN=Nt5c1a PE=1 SV=1	4	38580.8	34600.7	34403.7	37235	28663.6	32925.3	30665	31026.7	35917.8	30845.8	0.0564332	0.0566626	-0.218679	0.0110593
sp|A3KG59|P20D2_MOUSE Peptidase M20 domain-containing protein 2 OS=Mus musculus OX=10090 GN=Pm20d2 PE=1 SV=1	A3KG59	Pm20d2	sp|A3KG59|P20D2_MOUSE Peptidase M20 domain-containing protein 2 OS=Mus musculus OX=10090 GN=Pm20d2 PE=1 SV=1	6	99395.7	93317.4	101930	94223.2	93444.8	79559.7	94132.6	85417	96809.5	89430.9	0.042465	0.0789023	-0.115314	0.0951788
sp|A3KGB4|TBC8B_MOUSE TBC1 domain family member 8B OS=Mus musculus OX=10090 GN=Tbc1d8b PE=1 SV=1	A3KGB4	Tbc1d8b	sp|A3KGB4|TBC8B_MOUSE TBC1 domain family member 8B OS=Mus musculus OX=10090 GN=Tbc1d8b PE=1 SV=1	1	2310.68	2069.23	2071.02	1966.89	2240.46	2443.32	3220.03	2899.13	2070.13	2671.23	0.069303	0.163806	0.362514	0.0155333
sp|A3KMP2|TTC38_MOUSE Tetratricopeptide repeat protein 38 OS=Mus musculus OX=10090 GN=Ttc38 PE=1 SV=2	A3KMP2	Ttc38	sp|A3KMP2|TTC38_MOUSE Tetratricopeptide repeat protein 38 OS=Mus musculus OX=10090 GN=Ttc38 PE=1 SV=2	8	178252	193172	215803	227571	187971	187922	194655	205150	204488	191313	0.108845	0.0418961	-0.0940831	0.479418
sp|A6H5Y3|METH_MOUSE Methionine synthase OS=Mus musculus OX=10090 GN=Mtr PE=1 SV=1	A6H5Y3	Mtr	sp|A6H5Y3|METH_MOUSE Methionine synthase OS=Mus musculus OX=10090 GN=Mtr PE=1 SV=1	8	39585.2	39728	45467.8	45766	39423.3	38535.8	42635	41489.8	42597.9	40456.5	0.0807714	0.0462863	-0.0715985	0.388362
sp|A6H611|MIPEP_MOUSE Mitochondrial intermediate peptidase OS=Mus musculus OX=10090 GN=Mipep PE=1 SV=1	A6H611	Mipep	sp|A6H611|MIPEP_MOUSE Mitochondrial intermediate peptidase OS=Mus musculus OX=10090 GN=Mipep PE=1 SV=1	4	15298.9	13364.4	15679.5	15850	14856.8	15013.9	17181.9	16070.6	15489.2	15542.2	0.0761525	0.0683381	0.00420637	0.423748
sp|A6H630|ARMT1_MOUSE Damage-control phosphatase ARMT1 OS=Mus musculus OX=10090 GN=Armt1 PE=1 SV=1	A6H630	Armt1	sp|A6H630|ARMT1_MOUSE Damage-control phosphatase ARMT1 OS=Mus musculus OX=10090 GN=Armt1 PE=1 SV=1	6	142252	160253	161269	181449	140613	151339	139418	156421	160761	145976	0.0993128	0.0563729	-0.140157	0.167357
sp|A6H6A9|RBG1L_MOUSE Rab GTPase-activating protein 1-like OS=Mus musculus OX=10090 GN=Rabgap1l PE=1 SV=1	A6H6A9	Rabgap1l	sp|A6H6A9|RBG1L_MOUSE Rab GTPase-activating protein 1-like OS=Mus musculus OX=10090 GN=Rabgap1l PE=1 SV=1	3	10011.9	8058.35	10586.2	11071.9	9495.37	8884.5	9938.2	9874.7	10299.1	9685.04	0.133122	0.0506623	-0.0883994	0.65519
sp|A6H6E2|MMRN2_MOUSE Multimerin-2 OS=Mus musculus OX=10090 GN=Mmrn2 PE=1 SV=1	A6H6E2	Mmrn2	sp|A6H6E2|MMRN2_MOUSE Multimerin-2 OS=Mus musculus OX=10090 GN=Mmrn2 PE=1 SV=1	3	17397.2	16527.6	15314.4	19198.6	18146.1	15792.6	16034.1	18630.4	16962.4	17090.1	0.0954924	0.0843029	0.00853577	0.962266
sp|A6H8H2|DEN4C_MOUSE DENN domain-containing protein 4C OS=Mus musculus OX=10090 GN=Dennd4c PE=1 SV=1	A6H8H2	Dennd4c	sp|A6H8H2|DEN4C_MOUSE DENN domain-containing protein 4C OS=Mus musculus OX=10090 GN=Dennd4c PE=1 SV=1	11	60774.1	65530.1	69220.2	74620.6	75447.8	65087.7	67712.1	71171.8	67375.2	69442	0.0866654	0.064198	0.0436844	0.564176
sp|A6X919|D19L1_MOUSE Probable C-mannosyltransferase DPY19L1 OS=Mus musculus OX=10090 GN=Dpy19l1 PE=1 SV=1	A6X919	Dpy19l1	sp|A6X919|D19L1_MOUSE Probable C-mannosyltransferase DPY19L1 OS=Mus musculus OX=10090 GN=Dpy19l1 PE=1 SV=1	1	445.796	445.796	445.796	445.796	1271.09	445.796	445.796	977.017	445.796	711.406	0	0.521809	0.566	0.0669469
sp|A6X935|ITIH4_MOUSE Inter alpha-trypsin inhibitor, heavy chain 4 OS=Mus musculus OX=10090 GN=Itih4 PE=1 SV=2	A6X935	Itih4	sp|A6X935|ITIH4_MOUSE Inter alpha-trypsin inhibitor, heavy chain 4 OS=Mus musculus OX=10090 GN=Itih4 PE=1 SV=2	9	59965.9	72449.8	58308	99773.9	87905	77168.7	64108.2	90457.4	66207.8	82536.8	0.263944	0.150235	0.321418	0.396102
sp|B1AR13|CISD3_MOUSE CDGSH iron-sulfur domain-containing protein 3, mitochondrial OS=Mus musculus OX=10090 GN=Cisd3 PE=1 SV=1	B1AR13	Cisd3	sp|B1AR13|CISD3_MOUSE CDGSH iron-sulfur domain-containing protein 3, mitochondrial OS=Mus musculus OX=10090 GN=Cisd3 PE=1 SV=1	6	474124	500736	468791	503329	462972	435529	476316	459682	487430	461327	0.036606	0.0370547	-0.0788768	0.214822
sp|B1AUE5|PEX10_MOUSE Peroxisome biogenesis factor 10 OS=Mus musculus OX=10090 GN=Pex10 PE=2 SV=1	B1AUE5	Pex10	sp|B1AUE5|PEX10_MOUSE Peroxisome biogenesis factor 10 OS=Mus musculus OX=10090 GN=Pex10 PE=2 SV=1	4	24208.1	25294.1	30769	32372	26557.7	25275.9	26285.2	27622.7	28031.5	26421.4	0.1426	0.0364903	-0.0784505	0.45148
sp|B1AVY7|KI16B_MOUSE Kinesin-like protein KIF16B OS=Mus musculus OX=10090 GN=Kif16b PE=1 SV=1	B1AVY7	Kif16b	sp|B1AVY7|KI16B_MOUSE Kinesin-like protein KIF16B OS=Mus musculus OX=10090 GN=Kif16b PE=1 SV=1	2	5012.35	4871.3	4063.92	4648.39	3946.02	4842.88	4965.01	3856.66	4759.85	4394.45	0.0898772	0.132226	-0.122387	0.466464
sp|B1AVZ0|UPP_MOUSE Uracil phosphoribosyltransferase homolog OS=Mus musculus OX=10090 GN=Uprt PE=1 SV=1	B1AVZ0	Uprt	sp|B1AVZ0|UPP_MOUSE Uracil phosphoribosyltransferase homolog OS=Mus musculus OX=10090 GN=Uprt PE=1 SV=1	4	59574.1	51793.2	63269.7	57751.2	61671.1	50683.5	61220.3	59361.4	58662.6	60290.8	0.0824271	0.0881271	0.0394987	0.977145
sp|B1AY13|UBP24_MOUSE Ubiquitin carboxyl-terminal hydrolase 24 OS=Mus musculus OX=10090 GN=Usp24 PE=1 SV=1	B1AY13	Usp24	sp|B1AY13|UBP24_MOUSE Ubiquitin carboxyl-terminal hydrolase 24 OS=Mus musculus OX=10090 GN=Usp24 PE=1 SV=1	19	156912	158986	166848	182153	175292	159571	170740	176322	162917	173016	0.0688746	0.0449735	0.0870604	0.621005
sp|B1AZA5|TM245_MOUSE Transmembrane protein 245 OS=Mus musculus OX=10090 GN=Tmem245 PE=1 SV=1	B1AZA5	Tmem245	sp|B1AZA5|TM245_MOUSE Transmembrane protein 245 OS=Mus musculus OX=10090 GN=Tmem245 PE=1 SV=1	3	16091.1	14371.5	16240.1	16029.4	20213.2	16553.3	17446.5	18816	16060.3	18131.2	0.0560357	0.087743	0.173953	0.0278386
sp|B1AZP2|DLGP4_MOUSE Disks large-associated protein 4 OS=Mus musculus OX=10090 GN=Dlgap4 PE=1 SV=1	B1AZP2	Dlgap4	sp|B1AZP2|DLGP4_MOUSE Disks large-associated protein 4 OS=Mus musculus OX=10090 GN=Dlgap4 PE=1 SV=1	2	2219.82	2820.86	3181.53	3283.13	2723.29	2901.39	2810.82	2618.82	3001.19	2767.06	0.167061	0.0437231	-0.114755	0.733159
sp|B2RQC6|PYR1_MOUSE CAD protein OS=Mus musculus OX=10090 GN=Cad PE=1 SV=1	B2RQC6	Cad	sp|B2RQC6|PYR1_MOUSE CAD protein OS=Mus musculus OX=10090 GN=Cad PE=1 SV=1	4	19433.9	21081.4	20658.2	20526.5	20918.4	21406	21479.7	23192.9	20592.3	21442.9	0.0343619	0.0457099	0.0583953	0.20252
sp|B2RRE7|OTUD4_MOUSE OTU domain-containing protein 4 OS=Mus musculus OX=10090 GN=Otud4 PE=1 SV=1	B2RRE7	Otud4	sp|B2RRE7|OTUD4_MOUSE OTU domain-containing protein 4 OS=Mus musculus OX=10090 GN=Otud4 PE=1 SV=1	5	25034	27003.7	28189.7	27642	24769.7	27457	28086.5	28573.7	27322.9	27771.7	0.0510615	0.0623548	0.0235142	0.866933
sp|B2RUR8|OTU7B_MOUSE OTU domain-containing protein 7B OS=Mus musculus OX=10090 GN=Otud7b PE=1 SV=1	B2RUR8	Otud7b	sp|B2RUR8|OTU7B_MOUSE OTU domain-containing protein 7B OS=Mus musculus OX=10090 GN=Otud7b PE=1 SV=1	2	18542.7	16891.8	19468.2	18524.6	19674.3	17903.7	17739	18522.6	18533.6	18213.2	0.0583706	0.047512	-0.025371	0.905518
sp|B2RXC1|TPC11_MOUSE Trafficking protein particle complex subunit 11 OS=Mus musculus OX=10090 GN=Trappc11 PE=1 SV=1	B2RXC1	Trappc11	sp|B2RXC1|TPC11_MOUSE Trafficking protein particle complex subunit 11 OS=Mus musculus OX=10090 GN=Trappc11 PE=1 SV=1	2	22040	21856.8	27079.7	26372.5	24740.8	27957.5	23259.9	23324.9	24206.2	24032.8	0.114001	0.0886336	-0.00519696	0.762348
sp|B2RXR6|ANR44_MOUSE Serine/threonine-protein phosphatase 6 regulatory ankyrin repeat subunit B OS=Mus musculus OX=10090 GN=Ankrd44 PE=1 SV=1	B2RXR6	Ankrd44	sp|B2RXR6|ANR44_MOUSE Serine/threonine-protein phosphatase 6 regulatory ankyrin repeat subunit B OS=Mus musculus OX=10090 GN=Ankrd44 PE=1 SV=1	1	2197.45	1971.69	1528.89	2368.32	2459.37	2130.51	2232.76	2568.66	2084.57	2346.07	0.180231	0.0857772	0.170928	0.11402
sp|B2RXS4|PLXB2_MOUSE Plexin-B2 OS=Mus musculus OX=10090 GN=Plxnb2 PE=1 SV=1	B2RXS4	Plxnb2	sp|B2RXS4|PLXB2_MOUSE Plexin-B2 OS=Mus musculus OX=10090 GN=Plxnb2 PE=1 SV=1	3	7624.99	6108.81	6976.4	8625.84	8499.75	8191.15	9335.83	8788.97	7300.7	8644.36	0.144782	0.055938	0.244948	0.0388989
sp|B2RY56|RBM25_MOUSE RNA-binding protein 25 OS=Mus musculus OX=10090 GN=Rbm25 PE=1 SV=2	B2RY56	Rbm25	sp|B2RY56|RBM25_MOUSE RNA-binding protein 25 OS=Mus musculus OX=10090 GN=Rbm25 PE=1 SV=2	5	45121	38587.1	49788	50295.2	54496.1	44196.6	51893.1	53147.9	47454.5	52520.5	0.118215	0.0906133	0.147978	0.186616
sp|B7ZMP1|XPP3_MOUSE Xaa-Pro aminopeptidase 3 OS=Mus musculus OX=10090 GN=Xpnpep3 PE=1 SV=1	B7ZMP1	Xpnpep3	sp|B7ZMP1|XPP3_MOUSE Xaa-Pro aminopeptidase 3 OS=Mus musculus OX=10090 GN=Xpnpep3 PE=1 SV=1	3	29173.6	30380.2	31410.1	29069.7	31118.3	27247.8	32860.4	32304.3	29776.9	31711.3	0.0369138	0.0819183	0.0908494	0.635158
sp|B8JK39|ITA9_MOUSE Integrin alpha-9 OS=Mus musculus OX=10090 GN=Itga9 PE=1 SV=1	B8JK39	Itga9	sp|B8JK39|ITA9_MOUSE Integrin alpha-9 OS=Mus musculus OX=10090 GN=Itga9 PE=1 SV=1	1	445.796	445.796	1182.84	445.796	1246.74	445.796	985.351	1208.34	445.796	1096.85	0.584902	0.379768	1.29141	0.131619
sp|B9EJ86|OSBL8_MOUSE Oxysterol-binding protein-related protein 8 OS=Mus musculus OX=10090 GN=Osbpl8 PE=1 SV=1	B9EJ86	Osbpl8	sp|B9EJ86|OSBL8_MOUSE Oxysterol-binding protein-related protein 8 OS=Mus musculus OX=10090 GN=Osbpl8 PE=1 SV=1	4	13984.8	12960.8	16761.3	18475.8	16808.1	16103	17345.2	17071	15373.1	16939.5	0.162654	0.0316706	0.145853	0.279362
sp|B9EJR8|DAAF5_MOUSE Dynein assembly factor 5, axonemal OS=Mus musculus OX=10090 GN=Dnaaf5 PE=1 SV=1	B9EJR8	Dnaaf5	sp|B9EJR8|DAAF5_MOUSE Dynein assembly factor 5, axonemal OS=Mus musculus OX=10090 GN=Dnaaf5 PE=1 SV=1	3	14288.1	13931.3	18109.5	16283.6	15040.5	15342	17796.9	15811.9	15285.9	15577	0.123763	0.0775526	0.03013	0.72598
sp|B9EKI3|TMF1_MOUSE TATA element modulatory factor OS=Mus musculus OX=10090 GN=Tmf1 PE=1 SV=2	B9EKI3	Tmf1	sp|B9EKI3|TMF1_MOUSE TATA element modulatory factor OS=Mus musculus OX=10090 GN=Tmf1 PE=1 SV=2	3	7890.87	9120.83	9647.71	9792.87	9363.29	8163.88	7820.47	8844.19	9384.27	8504.03	0.0948576	0.0807482	-0.142683	0.355116
sp|C0HKD8|MFA1A_MOUSE Microfibrillar-associated protein 1A OS=Mus musculus OX=10090 GN=Mfap1a PE=1 SV=1;sp|C0HKD9|MFA1B_MOUSE Microfibrillar-associated protein 1B OS=Mus musculus OX=10090 GN=Mfap1b PE=1 SV=1	C0HKD8	Mfap1a	sp|C0HKD8|MFA1A_MOUSE Microfibrillar-associated protein 1A OS=Mus musculus OX=10090 GN=Mfap1a PE=1 SV=1;sp|C0HKD9|MFA1B_MOUSE Microfibrillar-associated protein 1B OS=Mus musculus OX=10090 GN=Mfap1b PE=1 SV=1	1	1554.28	1678.9	1255.03	1364.25	1718.96	1427.22	1970.2	2208.78	1459.27	1844.58	0.12965	0.183204	0.337761	0.0567475
sp|D3YXK2|SAFB1_MOUSE Scaffold attachment factor B1 OS=Mus musculus OX=10090 GN=Safb PE=1 SV=2	D3YXK2	Safb	sp|D3YXK2|SAFB1_MOUSE Scaffold attachment factor B1 OS=Mus musculus OX=10090 GN=Safb PE=1 SV=2	8	61577	62950.4	64706.6	66541	68394.8	57468.5	77473	71814.6	63828.5	70104.7	0.033682	0.122459	0.135018	0.331175
sp|D3YYU8|OBSL1_MOUSE Obscurin-like protein 1 OS=Mus musculus OX=10090 GN=Obsl1 PE=1 SV=1	D3YYU8	Obsl1	sp|D3YYU8|OBSL1_MOUSE Obscurin-like protein 1 OS=Mus musculus OX=10090 GN=Obsl1 PE=1 SV=1	6	25681.4	22070.5	24669.3	23348.4	26413.6	21761.5	25369	20102	24008.8	23565.3	0.0656385	0.126997	-0.0305957	0.7099
sp|D3YZP9|CCDC6_MOUSE Coiled-coil domain-containing protein 6 OS=Mus musculus OX=10090 GN=Ccdc6 PE=1 SV=1	D3YZP9	Ccdc6	sp|D3YZP9|CCDC6_MOUSE Coiled-coil domain-containing protein 6 OS=Mus musculus OX=10090 GN=Ccdc6 PE=1 SV=1	4	7512.59	8167.68	9480.24	9771.46	8685.74	7715.84	8586.64	9999.16	8823.96	8636.19	0.122721	0.107667	-0.027053	0.969076
sp|D3YZV8|CCDC8_MOUSE Coiled-coil domain-containing protein 8 homolog OS=Mus musculus OX=10090 GN=Ccdc8 PE=1 SV=2	D3YZV8	Ccdc8	sp|D3YZV8|CCDC8_MOUSE Coiled-coil domain-containing protein 8 homolog OS=Mus musculus OX=10090 GN=Ccdc8 PE=1 SV=2	2	7102.01	6755.2	7482.78	6761.23	7553.02	6573.61	5700.37	6310.17	6931.62	6441.89	0.0491622	0.118049	-0.105573	0.262855
sp|D3Z1D3|CEFIP_MOUSE Cardiac-enriched FHL2-interacting protein OS=Mus musculus OX=10090 GN=CEFIP PE=1 SV=1	D3Z1D3	CEFIP	sp|D3Z1D3|CEFIP_MOUSE Cardiac-enriched FHL2-interacting protein OS=Mus musculus OX=10090 GN=CEFIP PE=1 SV=1	10	24457.8	25821.4	25784	26201.9	28310.5	30917.5	28717.2	28008.4	25802.7	28513.8	0.0298342	0.0454826	0.144105	0.0207618
sp|D3Z4I3|RBM24_MOUSE RNA-binding protein 24 OS=Mus musculus OX=10090 GN=Rbm24 PE=1 SV=1;sp|Q62176|RBM38_MOUSE RNA-binding protein 38 OS=Mus musculus OX=10090 GN=Rbm38 PE=1 SV=2	D3Z4I3	Rbm24	sp|D3Z4I3|RBM24_MOUSE RNA-binding protein 24 OS=Mus musculus OX=10090 GN=Rbm24 PE=1 SV=1;sp|Q62176|RBM38_MOUSE RNA-binding protein 38 OS=Mus musculus OX=10090 GN=Rbm38 PE=1 SV=2	2	13658.9	13501.4	15475.4	14569.5	16661.1	12563.2	14127.3	14628.5	14114.2	14377.9	0.0638678	0.116648	0.0272347	0.884508
sp|D3Z4S3|PTRD1_MOUSE Putative peptidyl-tRNA hydrolase PTRHD1 OS=Mus musculus OX=10090 GN=Ptrhd1 PE=1 SV=1	D3Z4S3	Ptrhd1	sp|D3Z4S3|PTRD1_MOUSE Putative peptidyl-tRNA hydrolase PTRHD1 OS=Mus musculus OX=10090 GN=Ptrhd1 PE=1 SV=1	1	51082	54888.8	52788.9	43438.7	54597	36776.8	59801.6	56056.1	51935.4	55326.6	0.0987089	0.197994	0.0913224	0.915846
sp|D3Z6Q9|BIN2_MOUSE Bridging integrator 2 OS=Mus musculus OX=10090 GN=Bin2 PE=1 SV=1	D3Z6Q9	Bin2	sp|D3Z6Q9|BIN2_MOUSE Bridging integrator 2 OS=Mus musculus OX=10090 GN=Bin2 PE=1 SV=1	2	2306.57	3123.89	3086.19	4220.11	4000.94	4166.65	3221.66	4686.07	3105.04	4083.79	0.247058	0.150868	0.395027	0.0770496
sp|D3Z7H8|CILP2_MOUSE Cartilage intermediate layer protein 2 OS=Mus musculus OX=10090 GN=Cilp2 PE=1 SV=1	D3Z7H8	Cilp2	sp|D3Z7H8|CILP2_MOUSE Cartilage intermediate layer protein 2 OS=Mus musculus OX=10090 GN=Cilp2 PE=1 SV=1	10	216573	138720	129238	107666	112338	196897	186292	161664	133979	173978	0.320803	0.229175	0.374177	0.488973
sp|D3Z7P3|GLSK_MOUSE Glutaminase kidney isoform, mitochondrial OS=Mus musculus OX=10090 GN=Gls PE=1 SV=1	D3Z7P3	Gls	sp|D3Z7P3|GLSK_MOUSE Glutaminase kidney isoform, mitochondrial OS=Mus musculus OX=10090 GN=Gls PE=1 SV=1	7	167957	154080	169663	182059	168686	139242	178587	163176	168810	165931	0.067984	0.102925	-0.0249983	0.561636
sp|D3Z7Q2|SIM20_MOUSE Small integral membrane protein 20 OS=Mus musculus OX=10090 GN=Smim20 PE=1 SV=1	D3Z7Q2	Smim20	sp|D3Z7Q2|SIM20_MOUSE Small integral membrane protein 20 OS=Mus musculus OX=10090 GN=Smim20 PE=1 SV=1	2	20268.4	22361.2	22596.4	25180.9	24039.2	21955	23568.7	25836	22478.8	23804	0.0890563	0.0669564	0.0825886	0.379526
sp|E0CYV9|CD054_MOUSE Uncharacterized protein C4orf54 homolog OS=Mus musculus OX=10090 PE=1 SV=1	E0CYV9	NA	sp|E0CYV9|CD054_MOUSE Uncharacterized protein C4orf54 homolog OS=Mus musculus OX=10090 PE=1 SV=1	27	418548	330620	427155	470355	425714	370977	390449	403204	422851	396827	0.142335	0.0577528	-0.0917533	0.720189
sp|E9PV24|FIBA_MOUSE Fibrinogen alpha chain OS=Mus musculus OX=10090 GN=Fga PE=1 SV=1	E9PV24	Fga	sp|E9PV24|FIBA_MOUSE Fibrinogen alpha chain OS=Mus musculus OX=10090 GN=Fga PE=1 SV=1	17	544696	772901	709991	1.13924e+06	841211	876304	631215	1.11872e+06	741446	858757	0.316889	0.230438	0.212908	0.523113
sp|E9PVA8|GCN1_MOUSE eIF-2-alpha kinase activator GCN1 OS=Mus musculus OX=10090 GN=Gcn1 PE=1 SV=1	E9PVA8	Gcn1	sp|E9PVA8|GCN1_MOUSE eIF-2-alpha kinase activator GCN1 OS=Mus musculus OX=10090 GN=Gcn1 PE=1 SV=1	24	209666	204152	246770	255315	222671	210509	233467	238216	228218	228069	0.112748	0.0544909	0.00343712	0.897702
sp|E9PVB3|CC175_MOUSE Coiled-coil domain-containing protein 175 OS=Mus musculus OX=10090 GN=Ccdc175 PE=4 SV=1	E9PVB3	Ccdc175	sp|E9PVB3|CC175_MOUSE Coiled-coil domain-containing protein 175 OS=Mus musculus OX=10090 GN=Ccdc175 PE=4 SV=1	1	46256.1	29755.9	10946	13532.3	23060.6	19792.3	20630.7	16273.3	21644.1	20211.5	0.651391	0.140908	0.0100737	0.804465
sp|E9PVD3|PCD16_MOUSE Protocadherin-16 OS=Mus musculus OX=10090 GN=Dchs1 PE=1 SV=1	E9PVD3	Dchs1	sp|E9PVD3|PCD16_MOUSE Protocadherin-16 OS=Mus musculus OX=10090 GN=Dchs1 PE=1 SV=1	1	1708.78	1384.52	1960.56	1803.92	1848.84	1594.68	1804.3	1053.67	1756.35	1699.49	0.141864	0.231711	-0.0496961	0.449874
sp|E9PYK3|PARP4_MOUSE Protein mono-ADP-ribosyltransferase PARP4 OS=Mus musculus OX=10090 GN=Parp4 PE=1 SV=1	E9PYK3	Parp4	sp|E9PYK3|PARP4_MOUSE Protein mono-ADP-ribosyltransferase PARP4 OS=Mus musculus OX=10090 GN=Parp4 PE=1 SV=1	11	79940.3	85439.5	101368	104518	86169.9	91997.1	95664.4	100583	93403.6	93830.8	0.129029	0.0649241	0.011571	0.856079
sp|E9PZJ8|ASCC3_MOUSE Activating signal cointegrator 1 complex subunit 3 OS=Mus musculus OX=10090 GN=Ascc3 PE=1 SV=1	E9PZJ8	Ascc3	sp|E9PZJ8|ASCC3_MOUSE Activating signal cointegrator 1 complex subunit 3 OS=Mus musculus OX=10090 GN=Ascc3 PE=1 SV=1	1	1511.06	1640.44	2214.27	1973.78	1800.4	1402.86	1660.48	1411.78	1807.11	1536.13	0.174027	0.12438	-0.232964	0.142874
sp|E9PZQ0|RYR1_MOUSE Ryanodine receptor 1 OS=Mus musculus OX=10090 GN=Ryr1 PE=1 SV=1	E9PZQ0	Ryr1	sp|E9PZQ0|RYR1_MOUSE Ryanodine receptor 1 OS=Mus musculus OX=10090 GN=Ryr1 PE=1 SV=1	158	9.27081e+06	9.43091e+06	1.00333e+07	1.02829e+07	9.47426e+06	8.83358e+06	9.45031e+06	9.06839e+06	9.7321e+06	9.25935e+06	0.0493657	0.0337287	-0.0714558	0.245204
sp|E9Q1P8|I2BP2_MOUSE Interferon regulatory factor 2-binding protein 2 OS=Mus musculus OX=10090 GN=Irf2bp2 PE=1 SV=1	E9Q1P8	Irf2bp2	sp|E9Q1P8|I2BP2_MOUSE Interferon regulatory factor 2-binding protein 2 OS=Mus musculus OX=10090 GN=Irf2bp2 PE=1 SV=1	1	6135.76	5544.7	6614.84	5746.99	7003.3	7494.58	6820.23	8792.79	5941.38	7248.94	0.078468	0.118249	0.286916	0.00939382
sp|E9Q2M9|WDFY4_MOUSE WD repeat- and FYVE domain-containing protein 4 OS=Mus musculus OX=10090 GN=Wdfy4 PE=1 SV=2	E9Q2M9	Wdfy4	sp|E9Q2M9|WDFY4_MOUSE WD repeat- and FYVE domain-containing protein 4 OS=Mus musculus OX=10090 GN=Wdfy4 PE=1 SV=2	1	445.796	445.796	445.796	445.796	445.796	445.796	894.579	445.796	445.796	445.796	0	0.402141	0	0.261423
sp|E9Q394|AKP13_MOUSE A-kinase anchor protein 13 OS=Mus musculus OX=10090 GN=Akap13 PE=1 SV=1	E9Q394	Akap13	sp|E9Q394|AKP13_MOUSE A-kinase anchor protein 13 OS=Mus musculus OX=10090 GN=Akap13 PE=1 SV=1	4	29898.4	25395.8	32513.8	33530.1	34701.6	32259.2	32640.1	36255.7	31206.1	33670.8	0.119684	0.0549637	0.110263	0.114336
sp|E9Q3C1|C2CD2_MOUSE C2 domain-containing protein 2 OS=Mus musculus OX=10090 GN=C2cd2 PE=1 SV=1	E9Q3C1	C2cd2	sp|E9Q3C1|C2CD2_MOUSE C2 domain-containing protein 2 OS=Mus musculus OX=10090 GN=C2cd2 PE=1 SV=1	1	1444.52	1512.98	1422.09	1997.74	1784.85	1815.85	1878.17	2177.21	1478.75	1847.01	0.17042	0.0938848	0.320997	0.0487354
sp|E9Q3L2|PI4KA_MOUSE Phosphatidylinositol 4-kinase alpha OS=Mus musculus OX=10090 GN=Pi4ka PE=1 SV=2	E9Q3L2	Pi4ka	sp|E9Q3L2|PI4KA_MOUSE Phosphatidylinositol 4-kinase alpha OS=Mus musculus OX=10090 GN=Pi4ka PE=1 SV=2	6	28064.2	29239.9	30586.7	34662.4	30293.9	30678.3	31291.2	29915	29913.3	30486.1	0.0937993	0.0192257	0.0277024	0.999836
sp|E9Q414|APOB_MOUSE Apolipoprotein B-100 OS=Mus musculus OX=10090 GN=Apob PE=1 SV=1	E9Q414	Apob	sp|E9Q414|APOB_MOUSE Apolipoprotein B-100 OS=Mus musculus OX=10090 GN=Apob PE=1 SV=1	4	12132.3	14564.2	11425.4	20370	18187.4	18880	12877.5	22897	13348.3	18533.7	0.277672	0.226088	0.479256	0.16049
sp|E9Q4Z2|ACACB_MOUSE Acetyl-CoA carboxylase 2 OS=Mus musculus OX=10090 GN=Acacb PE=1 SV=1	E9Q4Z2	Acacb	sp|E9Q4Z2|ACACB_MOUSE Acetyl-CoA carboxylase 2 OS=Mus musculus OX=10090 GN=Acacb PE=1 SV=1	30	593603	577401	628764	647086	593662	557151	610606	600024	611183	596843	0.0521015	0.039326	-0.0336768	0.477829
sp|E9Q555|RN213_MOUSE E3 ubiquitin-protein ligase RNF213 OS=Mus musculus OX=10090 GN=Rnf213 PE=1 SV=2	E9Q555	Rnf213	sp|E9Q555|RN213_MOUSE E3 ubiquitin-protein ligase RNF213 OS=Mus musculus OX=10090 GN=Rnf213 PE=1 SV=2	2	7995.41	6485.06	6838.67	8120.57	6998.48	6673.54	8869.87	7739.59	7417.04	7369.04	0.111478	0.12872	-0.00679355	0.739757
sp|E9Q557|DESP_MOUSE Desmoplakin OS=Mus musculus OX=10090 GN=Dsp PE=1 SV=1	E9Q557	Dsp	sp|E9Q557|DESP_MOUSE Desmoplakin OS=Mus musculus OX=10090 GN=Dsp PE=1 SV=1	9	38017.5	45349	20958.2	79954.1	42622.4	64596.5	26355.2	35457.2	41683.2	39039.8	0.538165	0.386023	-0.095022	0.917231
sp|E9Q5C9|NOLC1_MOUSE Nucleolar and coiled-body phosphoprotein 1 OS=Mus musculus OX=10090 GN=Nolc1 PE=1 SV=1	E9Q5C9	Nolc1	sp|E9Q5C9|NOLC1_MOUSE Nucleolar and coiled-body phosphoprotein 1 OS=Mus musculus OX=10090 GN=Nolc1 PE=1 SV=1	7	58142.5	62229.7	63125.9	59231.7	63319.8	58669.3	70216.1	70551.6	60730.7	66768	0.0391365	0.0874634	0.135243	0.198056
sp|E9Q634|MYO1E_MOUSE Unconventional myosin-Ie OS=Mus musculus OX=10090 GN=Myo1e PE=1 SV=1	E9Q634	Myo1e	sp|E9Q634|MYO1E_MOUSE Unconventional myosin-Ie OS=Mus musculus OX=10090 GN=Myo1e PE=1 SV=1	4	20415.1	16953.6	19840.2	21282.5	21314.9	21646.2	23551.8	20492.3	20127.6	21480.6	0.0955839	0.0595216	0.0939589	0.116967
sp|E9Q6J5|BD1L1_MOUSE Biorientation of chromosomes in cell division protein 1-like 1 OS=Mus musculus OX=10090 GN=Bod1l PE=1 SV=1	E9Q6J5	Bod1l	sp|E9Q6J5|BD1L1_MOUSE Biorientation of chromosomes in cell division protein 1-like 1 OS=Mus musculus OX=10090 GN=Bod1l PE=1 SV=1	2	2307.76	2493.17	2244.64	3422.73	4057.33	2099.15	2351.85	2609.17	2400.46	2480.51	0.20915	0.315554	0.0464568	0.779575
sp|E9Q6P5|TTC7B_MOUSE Tetratricopeptide repeat protein 7B OS=Mus musculus OX=10090 GN=Ttc7b PE=1 SV=1	E9Q6P5	Ttc7b	sp|E9Q6P5|TTC7B_MOUSE Tetratricopeptide repeat protein 7B OS=Mus musculus OX=10090 GN=Ttc7b PE=1 SV=1	2	8890.63	7742.27	8222.45	10015.9	7338.92	9179.82	10102.7	10094.8	8556.54	9637.3	0.11301	0.141735	0.171076	0.585206
sp|E9Q735|UBE4A_MOUSE Ubiquitin conjugation factor E4 A OS=Mus musculus OX=10090 GN=Ube4a PE=1 SV=1	E9Q735	Ube4a	sp|E9Q735|UBE4A_MOUSE Ubiquitin conjugation factor E4 A OS=Mus musculus OX=10090 GN=Ube4a PE=1 SV=1	3	19634.7	22631.6	21945.3	22177.3	23656.4	19001.9	23822.3	20810.4	22061.3	22233.4	0.0620007	0.106953	0.00827301	0.909657
sp|E9Q7G0|NUMA1_MOUSE Nuclear mitotic apparatus protein 1 OS=Mus musculus OX=10090 GN=Numa1 PE=1 SV=1	E9Q7G0	Numa1	sp|E9Q7G0|NUMA1_MOUSE Nuclear mitotic apparatus protein 1 OS=Mus musculus OX=10090 GN=Numa1 PE=1 SV=1	28	263552	236088	275241	252869	287262	249283	313556	284150	258210	285706	0.0647378	0.0930541	0.146273	0.144459
sp|E9Q8D0|DJC21_MOUSE DnaJ homolog subfamily C member 21 OS=Mus musculus OX=10090 GN=Dnajc21 PE=1 SV=1	E9Q8D0	Dnajc21	sp|E9Q8D0|DJC21_MOUSE DnaJ homolog subfamily C member 21 OS=Mus musculus OX=10090 GN=Dnajc21 PE=1 SV=1	1	4345.91	4173.98	3347.04	3297.26	2805.86	3189.18	3310.25	3459.61	3760.51	3249.71	0.144115	0.0876487	-0.202093	0.0625072
sp|E9Q8I9|FRY_MOUSE Protein furry homolog OS=Mus musculus OX=10090 GN=Fry PE=1 SV=1	E9Q8I9	Fry	sp|E9Q8I9|FRY_MOUSE Protein furry homolog OS=Mus musculus OX=10090 GN=Fry PE=1 SV=1	3	17064.4	15534.9	18653.2	18849.3	18883.8	15557.2	18025	17341	17858.8	17683	0.0883919	0.0809071	-0.0131125	0.954091
sp|E9Q9K5|TRDN_MOUSE Triadin OS=Mus musculus OX=10090 GN=Trdn PE=1 SV=1	E9Q9K5	Trdn	sp|E9Q9K5|TRDN_MOUSE Triadin OS=Mus musculus OX=10090 GN=Trdn PE=1 SV=1	20	815148	834862	898369	806072	659862	796834	659758	656580	825005	659810	0.0496183	0.0996268	-0.322249	0.00879524
sp|E9QA62|LMOD3_MOUSE Leiomodin-3 OS=Mus musculus OX=10090 GN=Lmod3 PE=1 SV=1	E9QA62	Lmod3	sp|E9QA62|LMOD3_MOUSE Leiomodin-3 OS=Mus musculus OX=10090 GN=Lmod3 PE=1 SV=1	2	4952.96	3246.65	2066.27	1496.36	3159.22	4665.76	2207.29	2544.17	2656.46	2851.69	0.519228	0.34614	0.13039	0.623765
sp|E9QAT4|SC16A_MOUSE Protein transport protein Sec16A OS=Mus musculus OX=10090 GN=Sec16a PE=1 SV=1	E9QAT4	Sec16a	sp|E9QAT4|SC16A_MOUSE Protein transport protein Sec16A OS=Mus musculus OX=10090 GN=Sec16a PE=1 SV=1	6	58764.1	60471.7	72502	72144.5	65217.4	59896.4	67984.7	67279.6	66308.1	66248.5	0.111715	0.05621	0.00413798	0.881125
sp|F6ZDS4|TPR_MOUSE Nucleoprotein TPR OS=Mus musculus OX=10090 GN=Tpr PE=1 SV=1	F6ZDS4	Tpr	sp|F6ZDS4|TPR_MOUSE Nucleoprotein TPR OS=Mus musculus OX=10090 GN=Tpr PE=1 SV=1	32	305914	338449	378670	347775	361765	335478	397298	380332	343112	371049	0.087391	0.0718395	0.112611	0.250886
sp|F7BWT7|TSN15_MOUSE Tetraspanin-15 OS=Mus musculus OX=10090 GN=Tspan15 PE=1 SV=2	F7BWT7	Tspan15	sp|F7BWT7|TSN15_MOUSE Tetraspanin-15 OS=Mus musculus OX=10090 GN=Tspan15 PE=1 SV=2	1	6235.02	6662.72	7499.81	7668.36	6650.04	7360.37	6816.11	6952.9	7081.26	6884.51	0.0971651	0.0436918	-0.0382002	0.902272
sp|F8VPU2|FARP1_MOUSE FERM, ARHGEF and pleckstrin domain-containing protein 1 OS=Mus musculus OX=10090 GN=Farp1 PE=1 SV=1	F8VPU2	Farp1	sp|F8VPU2|FARP1_MOUSE FERM, ARHGEF and pleckstrin domain-containing protein 1 OS=Mus musculus OX=10090 GN=Farp1 PE=1 SV=1	3	7545.12	6173.59	6148.93	6420.93	7368.23	5415.23	8715.66	8080.07	6297.26	7724.15	0.100451	0.193363	0.293398	0.319109
sp|G3X9K3|BIG1_MOUSE Brefeldin A-inhibited guanine nucleotide-exchange protein 1 OS=Mus musculus OX=10090 GN=Arfgef1 PE=1 SV=1	G3X9K3	Arfgef1	sp|G3X9K3|BIG1_MOUSE Brefeldin A-inhibited guanine nucleotide-exchange protein 1 OS=Mus musculus OX=10090 GN=Arfgef1 PE=1 SV=1	4	40043.8	39398.3	41475.5	43685.1	37500.2	39120.3	43756.2	44521.1	40759.6	41438.3	0.0461602	0.0835318	0.0217836	0.999217
sp|G5E829|AT2B1_MOUSE Plasma membrane calcium-transporting ATPase 1 OS=Mus musculus OX=10090 GN=Atp2b1 PE=1 SV=1	G5E829	Atp2b1	sp|G5E829|AT2B1_MOUSE Plasma membrane calcium-transporting ATPase 1 OS=Mus musculus OX=10090 GN=Atp2b1 PE=1 SV=1	20	637118	657964	759078	742093	813059	725673	761437	756834	700028	759135	0.0865401	0.0473792	0.119547	0.136879
sp|G5E870|TRIPC_MOUSE E3 ubiquitin-protein ligase TRIP12 OS=Mus musculus OX=10090 GN=Trip12 PE=1 SV=1	G5E870	Trip12	sp|G5E870|TRIPC_MOUSE E3 ubiquitin-protein ligase TRIP12 OS=Mus musculus OX=10090 GN=Trip12 PE=1 SV=1	6	27236.2	27280	31936	36013.1	32746.7	28761.6	31572.7	33032	29608	32159.7	0.137832	0.0618342	0.123498	0.639416
sp|G5E897|PLGT3_MOUSE Protein O-glucosyltransferase 3 OS=Mus musculus OX=10090 GN=Poglut3 PE=1 SV=1	G5E897	Poglut3	sp|G5E897|PLGT3_MOUSE Protein O-glucosyltransferase 3 OS=Mus musculus OX=10090 GN=Poglut3 PE=1 SV=1	2	6766.57	6019.88	7458.68	7574.88	8873.26	6855.25	7792.09	9850.6	7112.62	8332.67	0.103279	0.155838	0.227065	0.0688336
sp|G5E8K5|ANK3_MOUSE Ankyrin-3 OS=Mus musculus OX=10090 GN=Ank3 PE=1 SV=1	G5E8K5	Ank3	sp|G5E8K5|ANK3_MOUSE Ankyrin-3 OS=Mus musculus OX=10090 GN=Ank3 PE=1 SV=1	25	493607	482383	556943	538205	509745	499032	535710	559430	515906	522727	0.0686285	0.0515246	0.0198537	0.759946
sp|G5E8P0|GCP6_MOUSE Gamma-tubulin complex component 6 OS=Mus musculus OX=10090 GN=Tubgcp6 PE=1 SV=1	G5E8P0	Tubgcp6	sp|G5E8P0|GCP6_MOUSE Gamma-tubulin complex component 6 OS=Mus musculus OX=10090 GN=Tubgcp6 PE=1 SV=1	1	1730.95	2055.27	2147.39	1551.35	1679.35	1667.55	1554.82	1734.9	1893.11	1673.45	0.148656	0.0455069	-0.172624	0.165962
sp|G5E8Q8|AGRF5_MOUSE Adhesion G protein-coupled receptor F5 OS=Mus musculus OX=10090 GN=Adgrf5 PE=1 SV=1	G5E8Q8	Adgrf5	sp|G5E8Q8|AGRF5_MOUSE Adhesion G protein-coupled receptor F5 OS=Mus musculus OX=10090 GN=Adgrf5 PE=1 SV=1	2	10719.1	12064.2	11748.7	13690	11838.2	11999.4	10846.5	12074.7	11906.4	11918.8	0.102175	0.0488239	0.00159807	0.653315
sp|O08528|HXK2_MOUSE Hexokinase-2 OS=Mus musculus OX=10090 GN=Hk2 PE=1 SV=1	O08528	Hk2	sp|O08528|HXK2_MOUSE Hexokinase-2 OS=Mus musculus OX=10090 GN=Hk2 PE=1 SV=1	40	3.6523e+06	3.97354e+06	3.94651e+06	4.24002e+06	4.15217e+06	3.70934e+06	4.38641e+06	4.22592e+06	3.96003e+06	4.18904e+06	0.0607936	0.0703536	0.0810637	0.478645
sp|O08529|CAN2_MOUSE Calpain-2 catalytic subunit OS=Mus musculus OX=10090 GN=Capn2 PE=1 SV=4	O08529	Capn2	sp|O08529|CAN2_MOUSE Calpain-2 catalytic subunit OS=Mus musculus OX=10090 GN=Capn2 PE=1 SV=4	14	659838	647775	781166	720350	652628	642254	703603	683430	690094	668029	0.0874749	0.0420116	-0.0458782	0.443419
sp|O08532|CA2D1_MOUSE Voltage-dependent calcium channel subunit alpha-2/delta-1 OS=Mus musculus OX=10090 GN=Cacna2d1 PE=1 SV=1	O08532	Cacna2d1	sp|O08532|CA2D1_MOUSE Voltage-dependent calcium channel subunit alpha-2/delta-1 OS=Mus musculus OX=10090 GN=Cacna2d1 PE=1 SV=1	30	1.10297e+06	1.12907e+06	1.07886e+06	1.09767e+06	1.03188e+06	952022	1.04191e+06	962463	1.10032e+06	997170	0.0187991	0.0465019	-0.142881	0.0479838
sp|O08539|BIN1_MOUSE Myc box-dependent-interacting protein 1 OS=Mus musculus OX=10090 GN=Bin1 PE=1 SV=1	O08539	Bin1	sp|O08539|BIN1_MOUSE Myc box-dependent-interacting protein 1 OS=Mus musculus OX=10090 GN=Bin1 PE=1 SV=1	19	1.37686e+06	1.60136e+06	1.76193e+06	1.57161e+06	1.50753e+06	1.51704e+06	1.6298e+06	1.58525e+06	1.58649e+06	1.55114e+06	0.100117	0.0372117	-0.0327878	0.892085
sp|O08547|SC22B_MOUSE Vesicle-trafficking protein SEC22b OS=Mus musculus OX=10090 GN=Sec22b PE=1 SV=3	O08547	Sec22b	sp|O08547|SC22B_MOUSE Vesicle-trafficking protein SEC22b OS=Mus musculus OX=10090 GN=Sec22b PE=1 SV=3	7	174702	177666	184398	198525	170968	179468	181347	187734	181032	180407	0.0577081	0.0384382	-0.00475775	0.672389
sp|O08553|DPYL2_MOUSE Dihydropyrimidinase-related protein 2 OS=Mus musculus OX=10090 GN=Dpysl2 PE=1 SV=2	O08553	Dpysl2	sp|O08553|DPYL2_MOUSE Dihydropyrimidinase-related protein 2 OS=Mus musculus OX=10090 GN=Dpysl2 PE=1 SV=2	17	921804	845067	1.04708e+06	1.05818e+06	998881	951164	1.04437e+06	1.08848e+06	984442	1.02162e+06	0.106076	0.0578643	0.0560559	0.396858
sp|O08573|LEG9_MOUSE Galectin-9 OS=Mus musculus OX=10090 GN=Lgals9 PE=1 SV=1	O08573	Lgals9	sp|O08573|LEG9_MOUSE Galectin-9 OS=Mus musculus OX=10090 GN=Lgals9 PE=1 SV=1	2	31967.7	30701.2	27058.8	33325.3	32424.7	34059.7	36966.1	31126.6	31334.4	33242.2	0.0875094	0.0748658	0.0851246	0.173029
sp|O08579|EMD_MOUSE Emerin OS=Mus musculus OX=10090 GN=Emd PE=1 SV=1	O08579	Emd	sp|O08579|EMD_MOUSE Emerin OS=Mus musculus OX=10090 GN=Emd PE=1 SV=1	6	85113	93341.9	98006.1	94385.5	100401	93336.7	109435	99022	93863.7	99711.4	0.058739	0.0663004	0.0871794	0.162174
sp|O08580|ERR1_MOUSE Steroid hormone receptor ERR1 OS=Mus musculus OX=10090 GN=Esrra PE=1 SV=4	O08580	Esrra	sp|O08580|ERR1_MOUSE Steroid hormone receptor ERR1 OS=Mus musculus OX=10090 GN=Esrra PE=1 SV=4	2	1960.93	1939.42	2226.37	2094.74	2011.25	2822.13	1658.57	2491.51	2027.83	2251.38	0.0647621	0.228837	0.143403	0.524226
sp|O08582|GTPB1_MOUSE GTP-binding protein 1 OS=Mus musculus OX=10090 GN=Gtpbp1 PE=1 SV=2	O08582	Gtpbp1	sp|O08582|GTPB1_MOUSE GTP-binding protein 1 OS=Mus musculus OX=10090 GN=Gtpbp1 PE=1 SV=2	5	38376.5	40637.6	44937.8	39039.6	42697.4	38930.1	45440.8	45616.8	39838.6	44069.1	0.0723989	0.0724434	0.145192	0.337778
sp|O08583|THOC4_MOUSE THO complex subunit 4 OS=Mus musculus OX=10090 GN=Alyref PE=1 SV=3	O08583	Alyref	sp|O08583|THOC4_MOUSE THO complex subunit 4 OS=Mus musculus OX=10090 GN=Alyref PE=1 SV=3	2	29346.4	28505.1	33882.5	31917.9	32321.8	30983.7	36238.5	34247.6	30632.2	33284.7	0.079414	0.0685411	0.12048	0.200504
sp|O08585|CLCA_MOUSE Clathrin light chain A OS=Mus musculus OX=10090 GN=Clta PE=1 SV=2	O08585	Clta	sp|O08585|CLCA_MOUSE Clathrin light chain A OS=Mus musculus OX=10090 GN=Clta PE=1 SV=2	3	23892.9	26144.9	23303.6	24188	33302.4	27955.4	27152.7	38173.3	24040.5	30628.9	0.0504968	0.162321	0.343938	0.00986021
sp|O08586|PTEN_MOUSE Phosphatidylinositol 3,4,5-trisphosphate 3-phosphatase and dual-specificity protein phosphatase PTEN OS=Mus musculus OX=10090 GN=Pten PE=1 SV=1	O08586	Pten	sp|O08586|PTEN_MOUSE Phosphatidylinositol 3,4,5-trisphosphate 3-phosphatase and dual-specificity protein phosphatase PTEN OS=Mus musculus OX=10090 GN=Pten PE=1 SV=1	1	3967.07	4648.81	5719.62	6045.92	4737.58	4670.45	6115.43	4913.79	5184.22	4825.68	0.188438	0.132806	-0.0958988	0.920008
sp|O08599|STXB1_MOUSE Syntaxin-binding protein 1 OS=Mus musculus OX=10090 GN=Stxbp1 PE=1 SV=2	O08599	Stxbp1	sp|O08599|STXB1_MOUSE Syntaxin-binding protein 1 OS=Mus musculus OX=10090 GN=Stxbp1 PE=1 SV=2	2	10179.5	8632	10299.3	11429.4	12804.6	10110.9	13211	10582.9	10239.4	11693.8	0.113409	0.133347	0.185099	0.11939
sp|O08600|NUCG_MOUSE Endonuclease G, mitochondrial OS=Mus musculus OX=10090 GN=Endog PE=1 SV=1	O08600	Endog	sp|O08600|NUCG_MOUSE Endonuclease G, mitochondrial OS=Mus musculus OX=10090 GN=Endog PE=1 SV=1	5	230963	240347	222225	219909	215120	216838	237731	240144	226594	227284	0.0407281	0.0585169	0.00313394	0.926347
sp|O08605|MKNK1_MOUSE MAP kinase-interacting serine/threonine-protein kinase 1 OS=Mus musculus OX=10090 GN=Mknk1 PE=1 SV=2	O08605	Mknk1	sp|O08605|MKNK1_MOUSE MAP kinase-interacting serine/threonine-protein kinase 1 OS=Mus musculus OX=10090 GN=Mknk1 PE=1 SV=2	2	25798.7	32570.9	30432.5	30470.2	23351	30516.1	29847.4	28604.2	30451.4	29225.8	0.095909	0.115758	-0.0595907	0.428189
sp|O08638|MYH11_MOUSE Myosin-11 OS=Mus musculus OX=10090 GN=Myh11 PE=1 SV=1	O08638	Myh11	sp|O08638|MYH11_MOUSE Myosin-11 OS=Mus musculus OX=10090 GN=Myh11 PE=1 SV=1	65	2.7096e+06	2.20929e+06	2.24169e+06	2.09021e+06	2.96732e+06	2.5892e+06	2.50958e+06	2.29884e+06	2.22549e+06	2.54939e+06	0.117828	0.10769	0.195892	0.154321
sp|O08663|MAP2_MOUSE Methionine aminopeptidase 2 OS=Mus musculus OX=10090 GN=Metap2 PE=1 SV=1	O08663	Metap2	sp|O08663|MAP2_MOUSE Methionine aminopeptidase 2 OS=Mus musculus OX=10090 GN=Metap2 PE=1 SV=1	9	255557	257043	273301	266116	217875	236323	231565	233416	261579	232491	0.0315608	0.0356165	-0.169871	0.0127449
sp|O08674|RBPJL_MOUSE Recombining binding protein suppressor of hairless-like protein OS=Mus musculus OX=10090 GN=Rbpjl PE=1 SV=1;sp|P31266|SUH_MOUSE Recombining binding protein suppressor of hairless OS=Mus musculus OX=10090 GN=Rbpj PE=1 SV=1	O08674	Rbpjl	sp|O08674|RBPJL_MOUSE Recombining binding protein suppressor of hairless-like protein OS=Mus musculus OX=10090 GN=Rbpjl PE=1 SV=1;sp|P31266|SUH_MOUSE Recombining binding protein suppressor of hairless OS=Mus musculus OX=10090 GN=Rbpj PE=1 SV=1	1	3365.61	3459.82	2908.34	3382.79	4151.24	4162.82	4274.44	3992.34	3374.2	4157.03	0.0764142	0.0280007	0.30101	0.00129402
sp|O08677|KNG1_MOUSE Kininogen-1 OS=Mus musculus OX=10090 GN=Kng1 PE=1 SV=1	O08677	Kng1	sp|O08677|KNG1_MOUSE Kininogen-1 OS=Mus musculus OX=10090 GN=Kng1 PE=1 SV=1	16	634664	768007	915070	899463	861133	911863	778293	1.04504e+06	833735	886498	0.162774	0.124348	0.0924343	0.243237
sp|O08709|PRDX6_MOUSE Peroxiredoxin-6 OS=Mus musculus OX=10090 GN=Prdx6 PE=1 SV=3	O08709	Prdx6	sp|O08709|PRDX6_MOUSE Peroxiredoxin-6 OS=Mus musculus OX=10090 GN=Prdx6 PE=1 SV=3	12	1.02139e+06	982116	1.12046e+06	1.1451e+06	983871	980080	988059	1.03327e+06	1.07092e+06	985965	0.0730661	0.0249398	-0.117705	0.214224
sp|O08715|AKAP1_MOUSE A-kinase anchor protein 1, mitochondrial OS=Mus musculus OX=10090 GN=Akap1 PE=1 SV=4	O08715	Akap1	sp|O08715|AKAP1_MOUSE A-kinase anchor protein 1, mitochondrial OS=Mus musculus OX=10090 GN=Akap1 PE=1 SV=4	11	194649	201631	191655	244429	191962	176150	212390	219250	198140	202176	0.118136	0.0982441	0.0274698	0.604255
sp|O08734|BAK_MOUSE Bcl-2 homologous antagonist/killer OS=Mus musculus OX=10090 GN=Bak1 PE=1 SV=3	O08734	Bak1	sp|O08734|BAK_MOUSE Bcl-2 homologous antagonist/killer OS=Mus musculus OX=10090 GN=Bak1 PE=1 SV=3	1	3875.91	5221.36	5602.7	5113.1	4516.48	4181.92	4505.72	5146.59	5167.23	4511.1	0.151073	0.0879865	-0.195834	0.423589
sp|O08738|CASP6_MOUSE Caspase-6 OS=Mus musculus OX=10090 GN=Casp6 PE=1 SV=1	O08738	Casp6	sp|O08738|CASP6_MOUSE Caspase-6 OS=Mus musculus OX=10090 GN=Casp6 PE=1 SV=1	2	10332.3	9906.83	11216.6	13584	12542.7	11426.1	13113.8	11189.4	10774.4	11984.4	0.145882	0.075688	0.15319	0.345438
sp|O08739|AMPD3_MOUSE AMP deaminase 3 OS=Mus musculus OX=10090 GN=Ampd3 PE=1 SV=2	O08739	Ampd3	sp|O08739|AMPD3_MOUSE AMP deaminase 3 OS=Mus musculus OX=10090 GN=Ampd3 PE=1 SV=2	10	148466	127052	172567	153895	156882	142360	160951	150637	151180	153759	0.124455	0.0530318	0.024338	0.780729
sp|O08749|DLDH_MOUSE Dihydrolipoyl dehydrogenase, mitochondrial OS=Mus musculus OX=10090 GN=Dld PE=1 SV=2	O08749	Dld	sp|O08749|DLDH_MOUSE Dihydrolipoyl dehydrogenase, mitochondrial OS=Mus musculus OX=10090 GN=Dld PE=1 SV=2	22	4.58476e+06	4.78643e+06	5.13052e+06	5.35405e+06	4.66345e+06	4.92296e+06	4.76003e+06	5.0242e+06	4.95848e+06	4.84149e+06	0.0693212	0.0333719	-0.0337794	0.652218
sp|O08756|HCD2_MOUSE 3-hydroxyacyl-CoA dehydrogenase type-2 OS=Mus musculus OX=10090 GN=Hsd17b10 PE=1 SV=4	O08756	Hsd17b10	sp|O08756|HCD2_MOUSE 3-hydroxyacyl-CoA dehydrogenase type-2 OS=Mus musculus OX=10090 GN=Hsd17b10 PE=1 SV=4	8	751656	740476	881865	863275	791279	878300	845411	840082	807465	842747	0.0909061	0.0427866	0.0651455	0.516344
sp|O08759|UBE3A_MOUSE Ubiquitin-protein ligase E3A OS=Mus musculus OX=10090 GN=Ube3a PE=1 SV=2	O08759	Ube3a	sp|O08759|UBE3A_MOUSE Ubiquitin-protein ligase E3A OS=Mus musculus OX=10090 GN=Ube3a PE=1 SV=2	13	328635	360591	376087	383542	331860	335828	346720	349352	368339	341274	0.0672017	0.0247001	-0.109969	0.259866
sp|O08784|TCOF_MOUSE Treacle protein OS=Mus musculus OX=10090 GN=Tcof1 PE=1 SV=1	O08784	Tcof1	sp|O08784|TCOF_MOUSE Treacle protein OS=Mus musculus OX=10090 GN=Tcof1 PE=1 SV=1	8	67813.9	68910	69484.3	66432.5	67824.1	64191.1	76464.6	73033.2	68361.9	70428.6	0.0197206	0.0773475	0.0420278	0.570904
sp|O08788|DCTN1_MOUSE Dynactin subunit 1 OS=Mus musculus OX=10090 GN=Dctn1 PE=1 SV=3	O08788	Dctn1	sp|O08788|DCTN1_MOUSE Dynactin subunit 1 OS=Mus musculus OX=10090 GN=Dctn1 PE=1 SV=3	31	618540	578849	680297	671612	659285	605405	731668	682109	645076	670697	0.0746722	0.0782496	0.0572045	0.425078
sp|O08795|GLU2B_MOUSE Glucosidase 2 subunit beta OS=Mus musculus OX=10090 GN=Prkcsh PE=1 SV=1	O08795	Prkcsh	sp|O08795|GLU2B_MOUSE Glucosidase 2 subunit beta OS=Mus musculus OX=10090 GN=Prkcsh PE=1 SV=1	3	67979.4	67029.6	73154.4	68940.3	68456	56227.1	86643.7	73324	68459.8	70890	0.0389855	0.176771	0.0495087	0.85652
sp|O08800|SPB8_MOUSE Serpin B8 OS=Mus musculus OX=10090 GN=Serpinb8 PE=1 SV=2	O08800	Serpinb8	sp|O08800|SPB8_MOUSE Serpin B8 OS=Mus musculus OX=10090 GN=Serpinb8 PE=1 SV=2	2	43998.6	52429.9	55453.1	66844	41236.1	48346.3	40566.3	52463.4	53941.5	44791.2	0.172758	0.125843	-0.272172	0.0951409
sp|O08808|DIAP1_MOUSE Protein diaphanous homolog 1 OS=Mus musculus OX=10090 GN=Diaph1 PE=1 SV=1	O08808	Diaph1	sp|O08808|DIAP1_MOUSE Protein diaphanous homolog 1 OS=Mus musculus OX=10090 GN=Diaph1 PE=1 SV=1	22	379029	353258	391711	417072	338700	331890	380909	360357	385370	349528	0.068944	0.0629945	-0.141333	0.14235
sp|O08810|U5S1_MOUSE 116 kDa U5 small nuclear ribonucleoprotein component OS=Mus musculus OX=10090 GN=Eftud2 PE=1 SV=1	O08810	Eftud2	sp|O08810|U5S1_MOUSE 116 kDa U5 small nuclear ribonucleoprotein component OS=Mus musculus OX=10090 GN=Eftud2 PE=1 SV=1	8	114973	115455	128291	121176	127817	107678	130975	126826	118316	127322	0.05184	0.0857879	0.106248	0.664929
sp|O08848|RO60_MOUSE 60 kDa SS-A/Ro ribonucleoprotein OS=Mus musculus OX=10090 GN=RO60 PE=1 SV=1	O08848	RO60	sp|O08848|RO60_MOUSE 60 kDa SS-A/Ro ribonucleoprotein OS=Mus musculus OX=10090 GN=RO60 PE=1 SV=1	1	5633.63	5487.69	7096.25	5923.76	7453.48	7089.08	7324.28	7619.67	5778.69	7388.88	0.120976	0.0303638	0.355012	0.00903259
sp|O08911|MK12_MOUSE Mitogen-activated protein kinase 12 OS=Mus musculus OX=10090 GN=Mapk12 PE=1 SV=1	O08911	Mapk12	sp|O08911|MK12_MOUSE Mitogen-activated protein kinase 12 OS=Mus musculus OX=10090 GN=Mapk12 PE=1 SV=1	11	449578	470236	526731	484039	429405	440821	449540	444425	477137	442623	0.0675933	0.0193774	-0.108187	0.0991316
sp|O08912|GALT1_MOUSE Polypeptide N-acetylgalactosaminyltransferase 1 OS=Mus musculus OX=10090 GN=Galnt1 PE=1 SV=1	O08912	Galnt1	sp|O08912|GALT1_MOUSE Polypeptide N-acetylgalactosaminyltransferase 1 OS=Mus musculus OX=10090 GN=Galnt1 PE=1 SV=1	1	1830.91	1768.06	1669.03	2415.89	1889.7	1671.84	1914.33	2265.09	1799.48	1902.01	0.175227	0.126816	0.0801346	0.898269
sp|O08915|AIP_MOUSE AH receptor-interacting protein OS=Mus musculus OX=10090 GN=Aip PE=1 SV=1	O08915	Aip	sp|O08915|AIP_MOUSE AH receptor-interacting protein OS=Mus musculus OX=10090 GN=Aip PE=1 SV=1	4	67362.2	81097.8	84977.8	82607.7	83947.4	76733.2	78729.9	82369.9	81852.8	80549.9	0.100347	0.0410349	-0.0234559	0.730524
sp|O08917|FLOT1_MOUSE Flotillin-1 OS=Mus musculus OX=10090 GN=Flot1 PE=1 SV=1	O08917	Flot1	sp|O08917|FLOT1_MOUSE Flotillin-1 OS=Mus musculus OX=10090 GN=Flot1 PE=1 SV=1	10	174116	151502	196256	195944	213795	194965	229019	219618	185030	216706	0.118821	0.0670151	0.230364	0.0265554
sp|O08919|NUMBL_MOUSE Numb-like protein OS=Mus musculus OX=10090 GN=Numbl PE=1 SV=3	O08919	Numbl	sp|O08919|NUMBL_MOUSE Numb-like protein OS=Mus musculus OX=10090 GN=Numbl PE=1 SV=3	1	2816.11	2292	3842.94	3783.53	3450.92	3235.6	2744.39	3032.92	3299.82	3134.26	0.238157	0.0965403	-0.0593481	0.983516
sp|O08997|ATOX1_MOUSE Copper transport protein ATOX1 OS=Mus musculus OX=10090 GN=Atox1 PE=1 SV=1	O08997	Atox1	sp|O08997|ATOX1_MOUSE Copper transport protein ATOX1 OS=Mus musculus OX=10090 GN=Atox1 PE=1 SV=1	2	321378	314729	299932	351693	353715	303503	353285	400059	318054	353500	0.0676252	0.111819	0.152517	0.213603
sp|O09012|PEX5_MOUSE Peroxisomal targeting signal 1 receptor OS=Mus musculus OX=10090 GN=Pex5 PE=1 SV=2	O09012	Pex5	sp|O09012|PEX5_MOUSE Peroxisomal targeting signal 1 receptor OS=Mus musculus OX=10090 GN=Pex5 PE=1 SV=2	2	1736.55	891.592	891.592	1342.24	1611.47	891.592	1464.63	1438.18	1116.91	1451.4	0.334991	0.233759	0.407843	0.499078
sp|O09044|SNP23_MOUSE Synaptosomal-associated protein 23 OS=Mus musculus OX=10090 GN=Snap23 PE=1 SV=1	O09044	Snap23	sp|O09044|SNP23_MOUSE Synaptosomal-associated protein 23 OS=Mus musculus OX=10090 GN=Snap23 PE=1 SV=1	5	66493.3	62297.9	67768.5	62884.1	69220.1	55625	75090.6	60426.1	64688.7	64823.1	0.0413656	0.134054	0.000229489	0.970797
sp|O09061|PSB1_MOUSE Proteasome subunit beta type-1 OS=Mus musculus OX=10090 GN=Psmb1 PE=1 SV=1	O09061	Psmb1	sp|O09061|PSB1_MOUSE Proteasome subunit beta type-1 OS=Mus musculus OX=10090 GN=Psmb1 PE=1 SV=1	7	347867	399865	385513	398143	383169	365884	381714	400511	391828	382442	0.0631637	0.0369771	-0.0347966	0.984822
sp|O09110|MP2K3_MOUSE Dual specificity mitogen-activated protein kinase kinase 3 OS=Mus musculus OX=10090 GN=Map2k3 PE=1 SV=2	O09110	Map2k3	sp|O09110|MP2K3_MOUSE Dual specificity mitogen-activated protein kinase kinase 3 OS=Mus musculus OX=10090 GN=Map2k3 PE=1 SV=2	5	236687	229614	258290	273631	241300	249201	234391	248399	247489	244850	0.0807799	0.0284922	-0.0142416	0.667848
sp|O09111|NDUBB_MOUSE NADH dehydrogenase [ubiquinone] 1 beta subcomplex subunit 11, mitochondrial OS=Mus musculus OX=10090 GN=Ndufb11 PE=1 SV=2	O09111	Ndufb11	sp|O09111|NDUBB_MOUSE NADH dehydrogenase [ubiquinone] 1 beta subcomplex subunit 11, mitochondrial OS=Mus musculus OX=10090 GN=Ndufb11 PE=1 SV=2	6	1.18463e+06	1.1915e+06	1.24898e+06	1.29217e+06	1.20784e+06	1.08116e+06	1.26215e+06	1.20371e+06	1.22024e+06	1.20577e+06	0.0413845	0.0643458	-0.0168073	0.508991
sp|O09117|SYPL1_MOUSE Synaptophysin-like protein 1 OS=Mus musculus OX=10090 GN=Sypl1 PE=1 SV=2	O09117	Sypl1	sp|O09117|SYPL1_MOUSE Synaptophysin-like protein 1 OS=Mus musculus OX=10090 GN=Sypl1 PE=1 SV=2	1	37890.8	33938.6	37752.2	34870.8	30342.7	36793.8	38570	37470.2	36311.5	37132	0.0556541	0.103572	0.0333127	0.853178
sp|O09131|GSTO1_MOUSE Glutathione S-transferase omega-1 OS=Mus musculus OX=10090 GN=Gsto1 PE=1 SV=2	O09131	Gsto1	sp|O09131|GSTO1_MOUSE Glutathione S-transferase omega-1 OS=Mus musculus OX=10090 GN=Gsto1 PE=1 SV=2	15	1.16693e+06	1.27751e+06	1.53342e+06	1.34326e+06	1.21285e+06	1.45772e+06	1.28598e+06	1.54158e+06	1.31039e+06	1.37185e+06	0.115567	0.110181	0.0637572	0.669654
sp|O09159|MA2B1_MOUSE Lysosomal alpha-mannosidase OS=Mus musculus OX=10090 GN=Man2b1 PE=1 SV=4	O09159	Man2b1	sp|O09159|MA2B1_MOUSE Lysosomal alpha-mannosidase OS=Mus musculus OX=10090 GN=Man2b1 PE=1 SV=4	2	6697.76	4074.84	4230.11	4874.06	5682.9	4901.56	6998.49	4246.85	4552.09	5292.23	0.242133	0.216813	0.217024	0.480012
sp|O09161|CASQ2_MOUSE Calsequestrin-2 OS=Mus musculus OX=10090 GN=Casq2 PE=1 SV=3	O09161	Casq2	sp|O09161|CASQ2_MOUSE Calsequestrin-2 OS=Mus musculus OX=10090 GN=Casq2 PE=1 SV=3	14	4.57328e+06	4.33895e+06	5.62954e+06	5.1232e+06	4.66758e+06	5.19526e+06	5.12573e+06	5.1638e+06	4.84824e+06	5.14476e+06	0.117585	0.0493519	0.0879582	0.667326
sp|O09164|SODE_MOUSE Extracellular superoxide dismutase [Cu-Zn] OS=Mus musculus OX=10090 GN=Sod3 PE=1 SV=1	O09164	Sod3	sp|O09164|SODE_MOUSE Extracellular superoxide dismutase [Cu-Zn] OS=Mus musculus OX=10090 GN=Sod3 PE=1 SV=1	2	18819.1	14349.5	17157.6	14472.4	19059.4	16107.3	22244.3	18321.8	15815	18690.6	0.134231	0.134101	0.245954	0.0999452
sp|O09165|CASQ1_MOUSE Calsequestrin-1 OS=Mus musculus OX=10090 GN=Casq1 PE=1 SV=3	O09165	Casq1	sp|O09165|CASQ1_MOUSE Calsequestrin-1 OS=Mus musculus OX=10090 GN=Casq1 PE=1 SV=3	11	9.55332e+06	1.00354e+07	1.00951e+07	1.01444e+07	9.43909e+06	7.94274e+06	9.22404e+06	7.18091e+06	1.00653e+07	8.58339e+06	0.0273994	0.126872	-0.233791	0.0293367
sp|O09167|RL21_MOUSE 60S ribosomal protein L21 OS=Mus musculus OX=10090 GN=Rpl21 PE=1 SV=3	O09167	Rpl21	sp|O09167|RL21_MOUSE 60S ribosomal protein L21 OS=Mus musculus OX=10090 GN=Rpl21 PE=1 SV=3	7	317910	318933	365779	375712	341770	334911	347544	376871	342356	344657	0.0884634	0.0527238	0.0129981	0.755543
sp|O09174|AMACR_MOUSE Alpha-methylacyl-CoA racemase OS=Mus musculus OX=10090 GN=Amacr PE=1 SV=4	O09174	Amacr	sp|O09174|AMACR_MOUSE Alpha-methylacyl-CoA racemase OS=Mus musculus OX=10090 GN=Amacr PE=1 SV=4	7	137621	150182	162584	175908	152356	154507	154669	171226	156383	154588	0.104947	0.0553445	-0.0155208	0.834299
sp|O35071|KIF1C_MOUSE Kinesin-like protein KIF1C OS=Mus musculus OX=10090 GN=Kif1c PE=1 SV=2	O35071	Kif1c	sp|O35071|KIF1C_MOUSE Kinesin-like protein KIF1C OS=Mus musculus OX=10090 GN=Kif1c PE=1 SV=2	4	23627.1	25348.8	26260.6	23236.8	24090	24455.3	26705.6	27417.1	24488	25580.4	0.0580265	0.0640048	0.0624615	0.449918
sp|O35074|PTGIS_MOUSE Prostacyclin synthase OS=Mus musculus OX=10090 GN=Ptgis PE=1 SV=1	O35074	Ptgis	sp|O35074|PTGIS_MOUSE Prostacyclin synthase OS=Mus musculus OX=10090 GN=Ptgis PE=1 SV=1	1	3636.42	2604.67	4758.85	4397.59	3390.06	4540.15	4606.82	3522.74	4017.01	4031.45	0.247468	0.161345	0.000104101	0.672108
sp|O35083|PLCA_MOUSE 1-acyl-sn-glycerol-3-phosphate acyltransferase alpha OS=Mus musculus OX=10090 GN=Agpat1 PE=1 SV=1	O35083	Agpat1	sp|O35083|PLCA_MOUSE 1-acyl-sn-glycerol-3-phosphate acyltransferase alpha OS=Mus musculus OX=10090 GN=Agpat1 PE=1 SV=1	3	124878	126080	124061	133144	131121	107131	127931	114190	125479	121060	0.0326869	0.0944406	-0.0540305	0.321182
sp|O35114|SCRB2_MOUSE Lysosome membrane protein 2 OS=Mus musculus OX=10090 GN=Scarb2 PE=1 SV=3	O35114	Scarb2	sp|O35114|SCRB2_MOUSE Lysosome membrane protein 2 OS=Mus musculus OX=10090 GN=Scarb2 PE=1 SV=3	3	39097.8	42142.5	47717.8	47460.7	50466.7	49717.2	46794.7	49507.9	44801.6	49612.6	0.0955122	0.032673	0.149697	0.0828993
sp|O35129|PHB2_MOUSE Prohibitin-2 OS=Mus musculus OX=10090 GN=Phb2 PE=1 SV=1	O35129	Phb2	sp|O35129|PHB2_MOUSE Prohibitin-2 OS=Mus musculus OX=10090 GN=Phb2 PE=1 SV=1	16	2.27524e+06	2.32993e+06	2.61685e+06	2.7701e+06	2.40561e+06	2.48484e+06	2.53639e+06	2.66801e+06	2.47339e+06	2.51061e+06	0.0941765	0.0436714	0.0239058	0.827737
sp|O35166|GOSR2_MOUSE Golgi SNAP receptor complex member 2 OS=Mus musculus OX=10090 GN=Gosr2 PE=1 SV=2	O35166	Gosr2	sp|O35166|GOSR2_MOUSE Golgi SNAP receptor complex member 2 OS=Mus musculus OX=10090 GN=Gosr2 PE=1 SV=2	4	43584.2	41534.3	48828.2	47468.4	45069.1	45713.4	45401.1	49724.6	45526.3	45557.2	0.0745143	0.0469251	0.00228599	0.637983
sp|O35206|COFA1_MOUSE Collagen alpha-1(XV) chain OS=Mus musculus OX=10090 GN=Col15a1 PE=1 SV=2	O35206	Col15a1	sp|O35206|COFA1_MOUSE Collagen alpha-1(XV) chain OS=Mus musculus OX=10090 GN=Col15a1 PE=1 SV=2	5	177932	143060	120480	126327	139003	163416	145568	125136	134694	142285	0.181937	0.110954	0.0815104	0.861826
sp|O35215|DOPD_MOUSE D-dopachrome decarboxylase OS=Mus musculus OX=10090 GN=Ddt PE=1 SV=3	O35215	Ddt	sp|O35215|DOPD_MOUSE D-dopachrome decarboxylase OS=Mus musculus OX=10090 GN=Ddt PE=1 SV=3	5	282658	311424	361527	333783	315338	310092	342202	314878	322603	315108	0.103827	0.0454642	-0.0330475	0.9739
sp|O35218|CPSF2_MOUSE Cleavage and polyadenylation specificity factor subunit 2 OS=Mus musculus OX=10090 GN=Cpsf2 PE=1 SV=1	O35218	Cpsf2	sp|O35218|CPSF2_MOUSE Cleavage and polyadenylation specificity factor subunit 2 OS=Mus musculus OX=10090 GN=Cpsf2 PE=1 SV=1	1	2516.83	2626.1	2621.52	2154.13	2183.12	3292.69	2836.67	2677.47	2569.17	2757.07	0.0898514	0.166607	0.10153	0.305006
sp|O35226|PSMD4_MOUSE 26S proteasome non-ATPase regulatory subunit 4 OS=Mus musculus OX=10090 GN=Psmd4 PE=1 SV=1	O35226	Psmd4	sp|O35226|PSMD4_MOUSE 26S proteasome non-ATPase regulatory subunit 4 OS=Mus musculus OX=10090 GN=Psmd4 PE=1 SV=1	13	758876	845024	888377	921770	759711	826988	732325	825337	866700	792524	0.0825777	0.0605631	-0.129865	0.191666
sp|O35239|PTN9_MOUSE Tyrosine-protein phosphatase non-receptor type 9 OS=Mus musculus OX=10090 GN=Ptpn9 PE=1 SV=2	O35239	Ptpn9	sp|O35239|PTN9_MOUSE Tyrosine-protein phosphatase non-receptor type 9 OS=Mus musculus OX=10090 GN=Ptpn9 PE=1 SV=2	2	2353.3	1970.1	2295.81	1554.4	1910.82	1620.77	2187.89	2650.98	2132.96	2049.35	0.179641	0.20949	-0.056773	0.868025
sp|O35250|EXOC7_MOUSE Exocyst complex component 7 OS=Mus musculus OX=10090 GN=Exoc7 PE=1 SV=2	O35250	Exoc7	sp|O35250|EXOC7_MOUSE Exocyst complex component 7 OS=Mus musculus OX=10090 GN=Exoc7 PE=1 SV=2	4	21118.5	23473.4	28854.8	27652.6	28530.6	24471.7	26326.4	27256	25563	26791.2	0.142635	0.0641055	0.0723187	0.451153
sp|O35286|DHX15_MOUSE Pre-mRNA-splicing factor ATP-dependent RNA helicase DHX15 OS=Mus musculus OX=10090 GN=Dhx15 PE=1 SV=2	O35286	Dhx15	sp|O35286|DHX15_MOUSE Pre-mRNA-splicing factor ATP-dependent RNA helicase DHX15 OS=Mus musculus OX=10090 GN=Dhx15 PE=1 SV=2	7	87112.9	81606.5	92006.1	92633	103934	90568.3	100351	105836	89559.5	102143	0.0579852	0.0678292	0.189985	0.044327
sp|O35295|PURB_MOUSE Transcriptional activator protein Pur-beta OS=Mus musculus OX=10090 GN=Purb PE=1 SV=3	O35295	Purb	sp|O35295|PURB_MOUSE Transcriptional activator protein Pur-beta OS=Mus musculus OX=10090 GN=Purb PE=1 SV=3	5	151166	157246	186966	182770	163085	175619	179343	186780	170008	177481	0.105923	0.0561949	0.0660593	0.522021
sp|O35309|NMI_MOUSE N-myc-interactor OS=Mus musculus OX=10090 GN=Nmi PE=1 SV=1	O35309	Nmi	sp|O35309|NMI_MOUSE N-myc-interactor OS=Mus musculus OX=10090 GN=Nmi PE=1 SV=1	2	14750.5	15636.7	16394.8	16783.3	15081.4	14221.7	16502.7	15792.3	16015.8	15436.8	0.0564668	0.0634025	-0.0530931	0.558712
sp|O35326|SRSF5_MOUSE Serine/arginine-rich splicing factor 5 OS=Mus musculus OX=10090 GN=Srsf5 PE=1 SV=2	O35326	Srsf5	sp|O35326|SRSF5_MOUSE Serine/arginine-rich splicing factor 5 OS=Mus musculus OX=10090 GN=Srsf5 PE=1 SV=2	3	46733.7	48788.9	49965.5	53316	51061.8	51099.3	53881.2	57004.3	49377.2	52490.3	0.0554377	0.0530003	0.0878006	0.197378
sp|O35343|IMA3_MOUSE Importin subunit alpha-3 OS=Mus musculus OX=10090 GN=Kpna4 PE=1 SV=1	O35343	Kpna4	sp|O35343|IMA3_MOUSE Importin subunit alpha-3 OS=Mus musculus OX=10090 GN=Kpna4 PE=1 SV=1	2	28542.6	23926.7	30972.5	24406.8	25253.1	26022.6	29464.4	29587.8	26474.7	27743.5	0.125455	0.0822025	0.0691699	0.725459
sp|O35344|IMA4_MOUSE Importin subunit alpha-4 OS=Mus musculus OX=10090 GN=Kpna3 PE=1 SV=1	O35344	Kpna3	sp|O35344|IMA4_MOUSE Importin subunit alpha-4 OS=Mus musculus OX=10090 GN=Kpna3 PE=1 SV=1	7	326196	321427	351876	381293	337771	331742	337893	355088	339036	337832	0.0797495	0.0295387	-0.00409787	0.831993
sp|O35345|IMA7_MOUSE Importin subunit alpha-7 OS=Mus musculus OX=10090 GN=Kpna6 PE=1 SV=2	O35345	Kpna6	sp|O35345|IMA7_MOUSE Importin subunit alpha-7 OS=Mus musculus OX=10090 GN=Kpna6 PE=1 SV=2	6	45044.9	45843.1	62331.1	59940.7	52266.8	55621.3	53453.8	52136.2	52891.9	52860.3	0.171101	0.0302415	0.0119736	0.882669
sp|O35350|CAN1_MOUSE Calpain-1 catalytic subunit OS=Mus musculus OX=10090 GN=Capn1 PE=1 SV=1	O35350	Capn1	sp|O35350|CAN1_MOUSE Calpain-1 catalytic subunit OS=Mus musculus OX=10090 GN=Capn1 PE=1 SV=1	20	1.20292e+06	1.25455e+06	1.33646e+06	1.27072e+06	1.25895e+06	1.16225e+06	1.21891e+06	1.24488e+06	1.26263e+06	1.2319e+06	0.0434926	0.0349532	-0.0356064	0.449159
sp|O35367|KERA_MOUSE Keratocan OS=Mus musculus OX=10090 GN=Kera PE=2 SV=1	O35367	Kera	sp|O35367|KERA_MOUSE Keratocan OS=Mus musculus OX=10090 GN=Kera PE=2 SV=1	7	70558	44200.6	58641	52948	50056.6	67665.8	58492.9	55484.6	55794.5	56988.7	0.195212	0.127281	0.0319322	0.761566
sp|O35379|MRP1_MOUSE Multidrug resistance-associated protein 1 OS=Mus musculus OX=10090 GN=Abcc1 PE=1 SV=1	O35379	Abcc1	sp|O35379|MRP1_MOUSE Multidrug resistance-associated protein 1 OS=Mus musculus OX=10090 GN=Abcc1 PE=1 SV=1	7	57292.9	56986.5	65494.3	67402.7	61783.9	62221.3	55266.2	64803.8	61393.6	62002.6	0.0879058	0.0665365	0.017458	0.852023
sp|O35381|AN32A_MOUSE Acidic leucine-rich nuclear phosphoprotein 32 family member A OS=Mus musculus OX=10090 GN=Anp32a PE=1 SV=1	O35381	Anp32a	sp|O35381|AN32A_MOUSE Acidic leucine-rich nuclear phosphoprotein 32 family member A OS=Mus musculus OX=10090 GN=Anp32a PE=1 SV=1	7	280868	285535	316294	326278	307414	279322	325097	330593	300915	316255	0.0742563	0.0743132	0.0730577	0.650472
sp|O35382|EXOC4_MOUSE Exocyst complex component 4 OS=Mus musculus OX=10090 GN=Exoc4 PE=1 SV=2	O35382	Exoc4	sp|O35382|EXOC4_MOUSE Exocyst complex component 4 OS=Mus musculus OX=10090 GN=Exoc4 PE=1 SV=2	6	34613.6	31566	40846.8	39331.3	36093.7	35892.4	36431.3	34496.3	36972.5	35993	0.116789	0.0238181	-0.0357959	0.770495
sp|O35386|PAHX_MOUSE Phytanoyl-CoA dioxygenase, peroxisomal OS=Mus musculus OX=10090 GN=Phyh PE=1 SV=1	O35386	Phyh	sp|O35386|PAHX_MOUSE Phytanoyl-CoA dioxygenase, peroxisomal OS=Mus musculus OX=10090 GN=Phyh PE=1 SV=1	4	18397.4	20518.3	20502.3	23449.1	22405.1	19494.5	18183.8	21080.3	20510.3	20287.4	0.100213	0.0907261	-0.0168712	0.770353
sp|O35435|PYRD_MOUSE Dihydroorotate dehydrogenase (quinone), mitochondrial OS=Mus musculus OX=10090 GN=Dhodh PE=1 SV=2	O35435	Dhodh	sp|O35435|PYRD_MOUSE Dihydroorotate dehydrogenase (quinone), mitochondrial OS=Mus musculus OX=10090 GN=Dhodh PE=1 SV=2	5	57240	57903.1	57477.1	60841.7	57019.9	46723.2	60591.8	63607.9	57690.1	58805.9	0.0286722	0.129023	0.0269806	0.667421
sp|O35459|ECH1_MOUSE Delta(3,5)-Delta(2,4)-dienoyl-CoA isomerase, mitochondrial OS=Mus musculus OX=10090 GN=Ech1 PE=1 SV=1	O35459	Ech1	sp|O35459|ECH1_MOUSE Delta(3,5)-Delta(2,4)-dienoyl-CoA isomerase, mitochondrial OS=Mus musculus OX=10090 GN=Ech1 PE=1 SV=1	15	3.08912e+06	3.06603e+06	3.03806e+06	3.36917e+06	2.84488e+06	3.18897e+06	3.132e+06	3.40581e+06	3.07758e+06	3.16049e+06	0.0489732	0.0735212	0.0383044	0.993483
sp|O35465|FKBP8_MOUSE Peptidyl-prolyl cis-trans isomerase FKBP8 OS=Mus musculus OX=10090 GN=Fkbp8 PE=1 SV=2	O35465	Fkbp8	sp|O35465|FKBP8_MOUSE Peptidyl-prolyl cis-trans isomerase FKBP8 OS=Mus musculus OX=10090 GN=Fkbp8 PE=1 SV=2	5	129741	131599	166906	157080	151027	142733	148614	144140	144340	146377	0.126694	0.0263135	0.0256925	0.907718
sp|O35473|C1D_MOUSE Nuclear nucleic acid-binding protein C1D OS=Mus musculus OX=10090 GN=C1d PE=1 SV=1	O35473	C1d	sp|O35473|C1D_MOUSE Nuclear nucleic acid-binding protein C1D OS=Mus musculus OX=10090 GN=C1d PE=1 SV=1	1	12072.3	11956	14497	15834.3	13511.7	15286.5	15778.5	16379.1	13284.6	15532.5	0.139826	0.0810517	0.231386	0.150918
sp|O35522|PSB9_MUSMB Proteasome subunit beta type-9 OS=Mus musculus bactrianus OX=35531 GN=Psmb9 PE=1 SV=1;sp|P28076|PSB9_MOUSE Proteasome subunit beta type-9 OS=Mus musculus OX=10090 GN=Psmb9 PE=1 SV=1	O35522	Psmb9	sp|O35522|PSB9_MUSMB Proteasome subunit beta type-9 OS=Mus musculus bactrianus OX=35531 GN=Psmb9 PE=1 SV=1;sp|P28076|PSB9_MOUSE Proteasome subunit beta type-9 OS=Mus musculus OX=10090 GN=Psmb9 PE=1 SV=1	1	2147.48	3256.48	3204.5	3574.92	3645.73	3409.28	3078.54	3898.95	3230.49	3527.5	0.203849	0.0995642	0.126129	0.180003
sp|O35551|RABE1_MOUSE Rab GTPase-binding effector protein 1 OS=Mus musculus OX=10090 GN=Rabep1 PE=1 SV=2	O35551	Rabep1	sp|O35551|RABE1_MOUSE Rab GTPase-binding effector protein 1 OS=Mus musculus OX=10090 GN=Rabep1 PE=1 SV=2	8	35414.6	36927.6	46114.2	43051.8	42405.3	40596.3	42414.7	43701.7	39989.7	42410	0.125142	0.0301964	0.0890168	0.447794
sp|O35566|CD151_MOUSE CD151 antigen OS=Mus musculus OX=10090 GN=Cd151 PE=1 SV=2	O35566	Cd151	sp|O35566|CD151_MOUSE CD151 antigen OS=Mus musculus OX=10090 GN=Cd151 PE=1 SV=2	1	3267.14	3090.16	3632.47	3442.11	3586.43	3296.87	3304.13	2234.93	3354.62	3300.5	0.0692875	0.191878	-0.0229769	0.371808
sp|O35593|PSDE_MOUSE 26S proteasome non-ATPase regulatory subunit 14 OS=Mus musculus OX=10090 GN=Psmd14 PE=1 SV=2	O35593	Psmd14	sp|O35593|PSDE_MOUSE 26S proteasome non-ATPase regulatory subunit 14 OS=Mus musculus OX=10090 GN=Psmd14 PE=1 SV=2	6	475534	517097	565742	557559	498228	480877	519300	519811	537328	508764	0.0784461	0.0370932	-0.078092	0.413174
sp|O35598|ADA10_MOUSE Disintegrin and metalloproteinase domain-containing protein 10 OS=Mus musculus OX=10090 GN=Adam10 PE=1 SV=2	O35598	Adam10	sp|O35598|ADA10_MOUSE Disintegrin and metalloproteinase domain-containing protein 10 OS=Mus musculus OX=10090 GN=Adam10 PE=1 SV=2	2	20312.3	20398.7	23033.9	23805.2	25947	19374.2	20372	21477.2	21716.3	20924.6	0.0821112	0.133061	-0.0514216	0.913583
sp|O35604|NPC1_MOUSE NPC intracellular cholesterol transporter 1 OS=Mus musculus OX=10090 GN=Npc1 PE=1 SV=2	O35604	Npc1	sp|O35604|NPC1_MOUSE NPC intracellular cholesterol transporter 1 OS=Mus musculus OX=10090 GN=Npc1 PE=1 SV=2	1	1612.36	1751.98	1096.94	1449.05	1506.87	1451.12	955.033	1475.16	1530.71	1463.14	0.191088	0.19475	-0.0631225	0.475556
sp|O35609|SCAM3_MOUSE Secretory carrier-associated membrane protein 3 OS=Mus musculus OX=10090 GN=Scamp3 PE=1 SV=3	O35609	Scamp3	sp|O35609|SCAM3_MOUSE Secretory carrier-associated membrane protein 3 OS=Mus musculus OX=10090 GN=Scamp3 PE=1 SV=3	3	23739.7	26955.6	34058.6	33599.5	26092.2	29363.1	28474.6	29570.5	30277.5	28918.9	0.171457	0.0561913	-0.0576717	0.715123
sp|O35623|BET1_MOUSE BET1 homolog OS=Mus musculus OX=10090 GN=Bet1 PE=1 SV=1	O35623	Bet1	sp|O35623|BET1_MOUSE BET1 homolog OS=Mus musculus OX=10090 GN=Bet1 PE=1 SV=1	1	11779.8	13573.3	16613.5	14263.9	13991	14053	12803.7	13593.7	13918.6	13792.3	0.142258	0.0422439	-0.0128494	0.729723
sp|O35639|ANXA3_MOUSE Annexin A3 OS=Mus musculus OX=10090 GN=Anxa3 PE=1 SV=4	O35639	Anxa3	sp|O35639|ANXA3_MOUSE Annexin A3 OS=Mus musculus OX=10090 GN=Anxa3 PE=1 SV=4	14	301224	259869	310900	327094	317242	274395	327256	297511	306062	307377	0.0956151	0.0767616	0.00562228	0.812446
sp|O35640|ANXA8_MOUSE Annexin A8 OS=Mus musculus OX=10090 GN=Anxa8 PE=1 SV=2	O35640	Anxa8	sp|O35640|ANXA8_MOUSE Annexin A8 OS=Mus musculus OX=10090 GN=Anxa8 PE=1 SV=2	2	11838.2	14695.2	19523.5	16398.9	23696.1	19316.9	22035.4	26855.6	15547	22865.8	0.20588	0.137275	0.557765	0.00506257
sp|O35643|AP1B1_MOUSE AP-1 complex subunit beta-1 OS=Mus musculus OX=10090 GN=Ap1b1 PE=1 SV=2	O35643	Ap1b1	sp|O35643|AP1B1_MOUSE AP-1 complex subunit beta-1 OS=Mus musculus OX=10090 GN=Ap1b1 PE=1 SV=2	7	124453	122730	141757	152153	138391	133207	146696	137201	133105	137796	0.104664	0.0408025	0.053005	0.630323
sp|O35658|C1QBP_MOUSE Complement component 1 Q subcomponent-binding protein, mitochondrial OS=Mus musculus OX=10090 GN=C1qbp PE=1 SV=1	O35658	C1qbp	sp|O35658|C1QBP_MOUSE Complement component 1 Q subcomponent-binding protein, mitochondrial OS=Mus musculus OX=10090 GN=C1qbp PE=1 SV=1	5	686063	594409	430497	458964	533952	447638	836482	501779	526687	517865	0.22025	0.301196	-0.0130383	0.716855
sp|O35678|MGLL_MOUSE Monoglyceride lipase OS=Mus musculus OX=10090 GN=Mgll PE=1 SV=1	O35678	Mgll	sp|O35678|MGLL_MOUSE Monoglyceride lipase OS=Mus musculus OX=10090 GN=Mgll PE=1 SV=1	10	331944	325238	357654	450934	353227	326310	330576	387663	344799	341901	0.158373	0.0803688	-0.0119622	0.613669
sp|O35682|MYADM_MOUSE Myeloid-associated differentiation marker OS=Mus musculus OX=10090 GN=Myadm PE=1 SV=2	O35682	Myadm	sp|O35682|MYADM_MOUSE Myeloid-associated differentiation marker OS=Mus musculus OX=10090 GN=Myadm PE=1 SV=2	2	20225.5	14981.2	19992.8	20597.5	20151.9	20855.2	21214.5	21656.2	20109.1	21034.9	0.140219	0.0303248	0.0649065	0.171769
sp|O35683|NDUA1_MOUSE NADH dehydrogenase [ubiquinone] 1 alpha subcomplex subunit 1 OS=Mus musculus OX=10090 GN=Ndufa1 PE=1 SV=1	O35683	Ndufa1	sp|O35683|NDUA1_MOUSE NADH dehydrogenase [ubiquinone] 1 alpha subcomplex subunit 1 OS=Mus musculus OX=10090 GN=Ndufa1 PE=1 SV=1	1	5067.43	4115.99	4186.91	5613.49	4759.06	4409.94	4117.05	6316.62	4627.17	4584.5	0.152203	0.199926	-0.00785407	0.803207
sp|O35685|NUDC_MOUSE Nuclear migration protein nudC OS=Mus musculus OX=10090 GN=Nudc PE=1 SV=1	O35685	Nudc	sp|O35685|NUDC_MOUSE Nuclear migration protein nudC OS=Mus musculus OX=10090 GN=Nudc PE=1 SV=1	9	185576	184304	202734	202414	194876	177197	207833	203325	193995	199101	0.0526173	0.0690449	0.0385127	0.858405
sp|O35691|PININ_MOUSE Pinin OS=Mus musculus OX=10090 GN=Pnn PE=1 SV=4	O35691	Pnn	sp|O35691|PININ_MOUSE Pinin OS=Mus musculus OX=10090 GN=Pnn PE=1 SV=4	6	25570.2	25219.8	29443.3	29224.1	29233.6	24785.4	29840.5	29627.4	27397.1	29430.5	0.083329	0.0847353	0.106469	0.581629
sp|O35704|SPTC1_MOUSE Serine palmitoyltransferase 1 OS=Mus musculus OX=10090 GN=Sptlc1 PE=1 SV=2	O35704	Sptlc1	sp|O35704|SPTC1_MOUSE Serine palmitoyltransferase 1 OS=Mus musculus OX=10090 GN=Sptlc1 PE=1 SV=2	1	3050.45	2538.52	2536.21	3587.72	3779.78	3179.91	3802.83	2680.25	2794.48	3479.84	0.171367	0.159945	0.317138	0.210051
sp|O35737|HNRH1_MOUSE Heterogeneous nuclear ribonucleoprotein H OS=Mus musculus OX=10090 GN=Hnrnph1 PE=1 SV=3	O35737	Hnrnph1	sp|O35737|HNRH1_MOUSE Heterogeneous nuclear ribonucleoprotein H OS=Mus musculus OX=10090 GN=Hnrnph1 PE=1 SV=3	5	249789	256182	304104	299503	290697	258058	296009	312285	277843	293353	0.102265	0.0786145	0.082709	0.524189
sp|O35744|CHIL3_MOUSE Chitinase-like protein 3 OS=Mus musculus OX=10090 GN=Chil3 PE=1 SV=2;sp|Q91Z98|CHIL4_MOUSE Chitinase-like protein 4 OS=Mus musculus OX=10090 GN=Chil4 PE=1 SV=2	O35744	Chil3	sp|O35744|CHIL3_MOUSE Chitinase-like protein 3 OS=Mus musculus OX=10090 GN=Chil3 PE=1 SV=2;sp|Q91Z98|CHIL4_MOUSE Chitinase-like protein 4 OS=Mus musculus OX=10090 GN=Chil4 PE=1 SV=2	1	873.343	445.796	1387.71	1374.97	445.796	445.796	1385.36	4307.51	1124.16	915.577	0.442767	1.11093	-0.479654	0.816088
sp|O35841|API5_MOUSE Apoptosis inhibitor 5 OS=Mus musculus OX=10090 GN=Api5 PE=1 SV=2	O35841	Api5	sp|O35841|API5_MOUSE Apoptosis inhibitor 5 OS=Mus musculus OX=10090 GN=Api5 PE=1 SV=2	8	80094	80996.4	89167	92968.4	85024.1	86673.9	92008	92676.6	85081.7	89340.9	0.0732006	0.0428609	0.0714951	0.473541
sp|O35855|BCAT2_MOUSE Branched-chain-amino-acid aminotransferase, mitochondrial OS=Mus musculus OX=10090 GN=Bcat2 PE=1 SV=2	O35855	Bcat2	sp|O35855|BCAT2_MOUSE Branched-chain-amino-acid aminotransferase, mitochondrial OS=Mus musculus OX=10090 GN=Bcat2 PE=1 SV=2	8	527558	575247	556490	637139	623679	524590	527893	582237	565868	555065	0.0807749	0.0840115	-0.0293422	0.786948
sp|O35857|TIM44_MOUSE Mitochondrial import inner membrane translocase subunit TIM44 OS=Mus musculus OX=10090 GN=Timm44 PE=1 SV=2	O35857	Timm44	sp|O35857|TIM44_MOUSE Mitochondrial import inner membrane translocase subunit TIM44 OS=Mus musculus OX=10090 GN=Timm44 PE=1 SV=2	17	548620	549104	572776	594190	574650	531753	636163	609200	560940	591925	0.0385355	0.0767649	0.0772754	0.510048
sp|O35864|CSN5_MOUSE COP9 signalosome complex subunit 5 OS=Mus musculus OX=10090 GN=Cops5 PE=1 SV=3	O35864	Cops5	sp|O35864|CSN5_MOUSE COP9 signalosome complex subunit 5 OS=Mus musculus OX=10090 GN=Cops5 PE=1 SV=3	4	42948.8	49864.1	51471.2	51141.2	46602.4	49790.5	43691.5	44628.1	50502.7	45615.2	0.0818495	0.0583956	-0.147066	0.360745
sp|O35887|CALU_MOUSE Calumenin OS=Mus musculus OX=10090 GN=Calu PE=1 SV=1	O35887	Calu	sp|O35887|CALU_MOUSE Calumenin OS=Mus musculus OX=10090 GN=Calu PE=1 SV=1	10	306197	241897	261229	263543	278329	243141	330287	263803	262386	271066	0.1011	0.133322	0.0464492	0.64586
sp|O35900|LSM2_MOUSE U6 snRNA-associated Sm-like protein LSm2 OS=Mus musculus OX=10090 GN=Lsm2 PE=1 SV=1	O35900	Lsm2	sp|O35900|LSM2_MOUSE U6 snRNA-associated Sm-like protein LSm2 OS=Mus musculus OX=10090 GN=Lsm2 PE=1 SV=1	1	14284.6	17525.1	16801.9	16654.4	16024.8	13787.6	18356.5	16447.2	16728.1	16236	0.0862341	0.116107	-0.0431882	0.867719
sp|O35943|FRDA_MOUSE Frataxin, mitochondrial OS=Mus musculus OX=10090 GN=Fxn PE=1 SV=1	O35943	Fxn	sp|O35943|FRDA_MOUSE Frataxin, mitochondrial OS=Mus musculus OX=10090 GN=Fxn PE=1 SV=1	1	13067.6	14811.6	12868.5	13608.5	15082.5	14316.1	13434.9	17744.5	13338	14699.3	0.0642394	0.122782	0.140007	0.152605
sp|O35955|PSB10_MOUSE Proteasome subunit beta type-10 OS=Mus musculus OX=10090 GN=Psmb10 PE=1 SV=1	O35955	Psmb10	sp|O35955|PSB10_MOUSE Proteasome subunit beta type-10 OS=Mus musculus OX=10090 GN=Psmb10 PE=1 SV=1	2	32588.3	36284.4	38190.8	41522.7	38232.1	32446.8	42754	37383.5	37237.6	37807.8	0.100442	0.112026	0.0223053	0.852151
sp|O35963|RB33B_MOUSE Ras-related protein Rab-33B OS=Mus musculus OX=10090 GN=Rab33b PE=1 SV=1;sp|P97950|RB33A_MOUSE Ras-related protein Rab-33A OS=Mus musculus OX=10090 GN=Rab33a PE=2 SV=1	O35963	Rab33b	sp|O35963|RB33B_MOUSE Ras-related protein Rab-33B OS=Mus musculus OX=10090 GN=Rab33b PE=1 SV=1;sp|P97950|RB33A_MOUSE Ras-related protein Rab-33A OS=Mus musculus OX=10090 GN=Rab33a PE=2 SV=1	1	868.786	445.796	445.796	445.796	445.796	445.796	1258.53	445.796	445.796	445.796	0.38346	0.626161	0	0.720739
sp|O35969|GAMT_MOUSE Guanidinoacetate N-methyltransferase OS=Mus musculus OX=10090 GN=Gamt PE=1 SV=1	O35969	Gamt	sp|O35969|GAMT_MOUSE Guanidinoacetate N-methyltransferase OS=Mus musculus OX=10090 GN=Gamt PE=1 SV=1	1	9468.95	9520.51	12472.5	10209.4	12412.9	10885.1	14118.2	9153.68	9864.94	11649	0.135415	0.182141	0.237593	0.316491
sp|O35972|RM23_MOUSE 39S ribosomal protein L23, mitochondrial OS=Mus musculus OX=10090 GN=Mrpl23 PE=1 SV=1	O35972	Mrpl23	sp|O35972|RM23_MOUSE 39S ribosomal protein L23, mitochondrial OS=Mus musculus OX=10090 GN=Mrpl23 PE=1 SV=1	3	66909.2	67388.1	72971.6	81825.5	67987.2	81488.2	81241.3	77890.6	70179.9	79565.9	0.0959843	0.0819978	0.181917	0.331334
sp|O54692|ZW10_MOUSE Centromere/kinetochore protein zw10 homolog OS=Mus musculus OX=10090 GN=Zw10 PE=1 SV=3	O54692	Zw10	sp|O54692|ZW10_MOUSE Centromere/kinetochore protein zw10 homolog OS=Mus musculus OX=10090 GN=Zw10 PE=1 SV=3	5	38785.3	38965.5	43942.9	45943.5	38756	34610.7	40455.2	41256.9	41454.2	39605.6	0.0858515	0.076405	-0.0635426	0.236656
sp|O54724|CAVN1_MOUSE Caveolae-associated protein 1 OS=Mus musculus OX=10090 GN=Cavin1 PE=1 SV=1	O54724	Cavin1	sp|O54724|CAVN1_MOUSE Caveolae-associated protein 1 OS=Mus musculus OX=10090 GN=Cavin1 PE=1 SV=1	17	2.55217e+06	2.51794e+06	2.9123e+06	2.89953e+06	2.69396e+06	2.44695e+06	3.05546e+06	2.78043e+06	2.72585e+06	2.73719e+06	0.078897	0.0914834	0.00874488	0.902626
sp|O54734|OST48_MOUSE Dolichyl-diphosphooligosaccharide--protein glycosyltransferase 48 kDa subunit OS=Mus musculus OX=10090 GN=Ddost PE=1 SV=2	O54734	Ddost	sp|O54734|OST48_MOUSE Dolichyl-diphosphooligosaccharide--protein glycosyltransferase 48 kDa subunit OS=Mus musculus OX=10090 GN=Ddost PE=1 SV=2	6	96662.2	95225.6	107868	111165	114650	110868	108715	113669	102265	112269	0.0776073	0.024118	0.136697	0.118173
sp|O54754|AOXA_MOUSE Aldehyde oxidase 1 OS=Mus musculus OX=10090 GN=Aox1 PE=1 SV=2	O54754	Aox1	sp|O54754|AOXA_MOUSE Aldehyde oxidase 1 OS=Mus musculus OX=10090 GN=Aox1 PE=1 SV=2	3	5955.37	6184.12	7301.38	5958.05	6178.29	6463.97	6807.17	6625.01	6071.08	6544.49	0.101332	0.040914	0.108468	0.625393
sp|O54774|AP3D1_MOUSE AP-3 complex subunit delta-1 OS=Mus musculus OX=10090 GN=Ap3d1 PE=1 SV=1	O54774	Ap3d1	sp|O54774|AP3D1_MOUSE AP-3 complex subunit delta-1 OS=Mus musculus OX=10090 GN=Ap3d1 PE=1 SV=1	7	62216.4	66884.3	71979.3	82552.9	78944.8	74059.4	76467.2	75106	69431.8	75786.6	0.123076	0.0277266	0.127261	0.258568
sp|O54781|SRPK2_MOUSE SRSF protein kinase 2 OS=Mus musculus OX=10090 GN=Srpk2 PE=1 SV=2	O54781	Srpk2	sp|O54781|SRPK2_MOUSE SRSF protein kinase 2 OS=Mus musculus OX=10090 GN=Srpk2 PE=1 SV=2	3	26147.4	23834.3	21865.2	25999.1	23948.3	24213.7	25871.4	26729.5	24916.7	25042.6	0.0829125	0.0529093	0.00784301	0.594674
sp|O54784|DAPK3_MOUSE Death-associated protein kinase 3 OS=Mus musculus OX=10090 GN=Dapk3 PE=1 SV=1	O54784	Dapk3	sp|O54784|DAPK3_MOUSE Death-associated protein kinase 3 OS=Mus musculus OX=10090 GN=Dapk3 PE=1 SV=1	2	14563	13553.2	16494	16918.8	16526.3	16224	18251.5	15922.7	15528.5	16375.2	0.103565	0.0623452	0.0793208	0.198952
sp|O54786|DFFA_MOUSE DNA fragmentation factor subunit alpha OS=Mus musculus OX=10090 GN=Dffa PE=1 SV=2	O54786	Dffa	sp|O54786|DFFA_MOUSE DNA fragmentation factor subunit alpha OS=Mus musculus OX=10090 GN=Dffa PE=1 SV=2	6	282229	349970	381031	341311	269212	330095	322449	342121	345640	326272	0.121932	0.101927	-0.0831806	0.405123
sp|O54791|MAFF_MOUSE Transcription factor MafF OS=Mus musculus OX=10090 GN=Maff PE=2 SV=1	O54791	Maff	sp|O54791|MAFF_MOUSE Transcription factor MafF OS=Mus musculus OX=10090 GN=Maff PE=2 SV=1	1	445.796	445.796	1078.16	1105.02	445.796	445.796	445.796	445.796	761.977	445.796	0.485252	0	-0.637056	0.0628104
sp|O54824|IL16_MOUSE Pro-interleukin-16 OS=Mus musculus OX=10090 GN=Il16 PE=1 SV=3	O54824	Il16	sp|O54824|IL16_MOUSE Pro-interleukin-16 OS=Mus musculus OX=10090 GN=Il16 PE=1 SV=3	2	9041.08	9686.42	10004.6	10378.9	11670.7	10972.9	9736.76	10702	9845.49	10837.4	0.0579701	0.0743659	0.138566	0.114455
sp|O54825|BYST_MOUSE Bystin OS=Mus musculus OX=10090 GN=Bysl PE=1 SV=3	O54825	Bysl	sp|O54825|BYST_MOUSE Bystin OS=Mus musculus OX=10090 GN=Bysl PE=1 SV=3	1	4933.35	4051.21	5104.38	5388.04	4862.91	4575.59	4763.03	5291.09	5018.87	4812.97	0.118437	0.0621801	-0.0603029	0.94329
sp|O54833|CSK22_MOUSE Casein kinase II subunit alpha' OS=Mus musculus OX=10090 GN=Csnk2a2 PE=1 SV=1	O54833	Csnk2a2	sp|O54833|CSK22_MOUSE Casein kinase II subunit alpha' OS=Mus musculus OX=10090 GN=Csnk2a2 PE=1 SV=1	1	4120.09	3778.17	3372.41	3699.73	3535.2	3296.33	3161.63	3739.67	3738.95	3415.76	0.0820133	0.0746043	-0.131228	0.182353
sp|O54865|GCYB1_MOUSE Guanylate cyclase soluble subunit beta-1 OS=Mus musculus OX=10090 GN=Gucy1b1 PE=1 SV=1	O54865	Gucy1b1	sp|O54865|GCYB1_MOUSE Guanylate cyclase soluble subunit beta-1 OS=Mus musculus OX=10090 GN=Gucy1b1 PE=1 SV=1	7	56249.6	52630.8	57488.7	60697.9	59923.8	56395.1	61320	55589.4	56869.2	58159.4	0.058733	0.0472106	0.0317883	0.597207
sp|O54901|OX2G_MOUSE OX-2 membrane glycoprotein OS=Mus musculus OX=10090 GN=Cd200 PE=1 SV=1	O54901	Cd200	sp|O54901|OX2G_MOUSE OX-2 membrane glycoprotein OS=Mus musculus OX=10090 GN=Cd200 PE=1 SV=1	2	9028.5	8528.49	9591.81	8892.9	9036.78	7773.92	9185.16	9970.87	8960.7	9110.97	0.0489841	0.101142	0.0239867	0.934069
sp|O54916|REPS1_MOUSE RalBP1-associated Eps domain-containing protein 1 OS=Mus musculus OX=10090 GN=Reps1 PE=1 SV=2	O54916	Reps1	sp|O54916|REPS1_MOUSE RalBP1-associated Eps domain-containing protein 1 OS=Mus musculus OX=10090 GN=Reps1 PE=1 SV=2	2	19412.1	21896.5	25380.2	23918	23089.7	21489.5	21909.8	26168.9	22907.3	22499.8	0.11431	0.091277	-0.0249859	0.738358
sp|O54931|AKAP2_MOUSE A-kinase anchor protein 2 OS=Mus musculus OX=10090 GN=Akap2 PE=1 SV=3	O54931	Akap2	sp|O54931|AKAP2_MOUSE A-kinase anchor protein 2 OS=Mus musculus OX=10090 GN=Akap2 PE=1 SV=3	4	31633.4	27185.9	25427.1	24914.2	26237.1	26303.7	39077.9	30502.1	26306.5	28402.9	0.11193	0.197758	0.107475	0.308341
sp|O54941|SMCE1_MOUSE SWI/SNF-related matrix-associated actin-dependent regulator of chromatin subfamily E member 1 OS=Mus musculus OX=10090 GN=Smarce1 PE=1 SV=1	O54941	Smarce1	sp|O54941|SMCE1_MOUSE SWI/SNF-related matrix-associated actin-dependent regulator of chromatin subfamily E member 1 OS=Mus musculus OX=10090 GN=Smarce1 PE=1 SV=1	3	14363.2	13489	17629.2	16369.6	14689.6	14341.1	16677.6	18006.4	15366.4	15683.6	0.121681	0.108337	0.0296517	0.694859
sp|O54946|DNJB6_MOUSE DnaJ homolog subfamily B member 6 OS=Mus musculus OX=10090 GN=Dnajb6 PE=1 SV=4	O54946	Dnajb6	sp|O54946|DNJB6_MOUSE DnaJ homolog subfamily B member 6 OS=Mus musculus OX=10090 GN=Dnajb6 PE=1 SV=4	6	43266.2	43569.4	49643.9	50525.9	44339.4	38752.3	50794	41675	46606.6	43007.2	0.0827361	0.117044	-0.11358	0.367814
sp|O54950|AAKG1_MOUSE 5'-AMP-activated protein kinase subunit gamma-1 OS=Mus musculus OX=10090 GN=Prkag1 PE=1 SV=2	O54950	Prkag1	sp|O54950|AAKG1_MOUSE 5'-AMP-activated protein kinase subunit gamma-1 OS=Mus musculus OX=10090 GN=Prkag1 PE=1 SV=2	8	260522	279751	304830	330187	274748	288797	265676	283684	292290	279216	0.103053	0.0366035	-0.0648738	0.4091
sp|O54962|BAF_MOUSE Barrier-to-autointegration factor OS=Mus musculus OX=10090 GN=Banf1 PE=1 SV=1	O54962	Banf1	sp|O54962|BAF_MOUSE Barrier-to-autointegration factor OS=Mus musculus OX=10090 GN=Banf1 PE=1 SV=1	3	38730.5	35234	24616.5	23426	43414.4	35618.7	33650.2	43854.7	29925.2	39516.6	0.250264	0.134435	0.417107	0.0560076
sp|O54983|CRYM_MOUSE Ketimine reductase mu-crystallin OS=Mus musculus OX=10090 GN=Crym PE=1 SV=1	O54983	Crym	sp|O54983|CRYM_MOUSE Ketimine reductase mu-crystallin OS=Mus musculus OX=10090 GN=Crym PE=1 SV=1	1	1497.06	2079.52	2128.83	1204.55	2088.21	1706.41	1683.96	1549.81	1788.29	1695.19	0.261362	0.131646	-0.0577744	0.771757
sp|O54984|ASNA_MOUSE ATPase Asna1 OS=Mus musculus OX=10090 GN=Asna1 PE=1 SV=2	O54984	Asna1	sp|O54984|ASNA_MOUSE ATPase Asna1 OS=Mus musculus OX=10090 GN=Asna1 PE=1 SV=2	3	79619.7	89155	102697	92518.4	80640.8	81107.6	86225.9	87386.6	90836.7	83666.8	0.104646	0.0413012	-0.119049	0.223663
sp|O54988|SLK_MOUSE STE20-like serine/threonine-protein kinase OS=Mus musculus OX=10090 GN=Slk PE=1 SV=2	O54988	Slk	sp|O54988|SLK_MOUSE STE20-like serine/threonine-protein kinase OS=Mus musculus OX=10090 GN=Slk PE=1 SV=2	12	192432	179417	204591	214929	207117	189001	217406	217533	198511	212261	0.0775536	0.064628	0.0968726	0.406359
sp|O54998|FKBP7_MOUSE Peptidyl-prolyl cis-trans isomerase FKBP7 OS=Mus musculus OX=10090 GN=Fkbp7 PE=1 SV=1	O54998	Fkbp7	sp|O54998|FKBP7_MOUSE Peptidyl-prolyl cis-trans isomerase FKBP7 OS=Mus musculus OX=10090 GN=Fkbp7 PE=1 SV=1	1	3691.02	4220.7	4101.96	5049.98	3392.26	2818.59	3634.32	4815.56	4161.33	3513.29	0.133582	0.229115	-0.244934	0.17195
sp|O55003|BNIP3_MOUSE BCL2/adenovirus E1B 19 kDa protein-interacting protein 3 OS=Mus musculus OX=10090 GN=Bnip3 PE=1 SV=1	O55003	Bnip3	sp|O55003|BNIP3_MOUSE BCL2/adenovirus E1B 19 kDa protein-interacting protein 3 OS=Mus musculus OX=10090 GN=Bnip3 PE=1 SV=1	5	91924	83028.4	92979.3	81879.8	94287.3	92401.9	93446.9	92064.4	87476.2	92924.4	0.0664029	0.0108887	0.089012	0.21525
sp|O55013|TPPC3_MOUSE Trafficking protein particle complex subunit 3 OS=Mus musculus OX=10090 GN=Trappc3 PE=1 SV=1	O55013	Trappc3	sp|O55013|TPPC3_MOUSE Trafficking protein particle complex subunit 3 OS=Mus musculus OX=10090 GN=Trappc3 PE=1 SV=1	3	33272.2	36611.8	38946.7	46277.5	40589.9	40184.4	43251	46999.9	37779.3	41920.5	0.142248	0.0734174	0.150022	0.19785
sp|O55023|IMPA1_MOUSE Inositol monophosphatase 1 OS=Mus musculus OX=10090 GN=Impa1 PE=1 SV=1	O55023	Impa1	sp|O55023|IMPA1_MOUSE Inositol monophosphatase 1 OS=Mus musculus OX=10090 GN=Impa1 PE=1 SV=1	9	296918	328807	342162	317649	286426	288522	298902	297521	323228	293022	0.0595641	0.021456	-0.141499	0.081874
sp|O55026|ENTP2_MOUSE Ectonucleoside triphosphate diphosphohydrolase 2 OS=Mus musculus OX=10090 GN=Entpd2 PE=1 SV=2	O55026	Entpd2	sp|O55026|ENTP2_MOUSE Ectonucleoside triphosphate diphosphohydrolase 2 OS=Mus musculus OX=10090 GN=Entpd2 PE=1 SV=2	2	15860.3	15763.2	16330.9	17732.6	20465.7	17687.4	18143.7	18325.7	16095.6	18234.7	0.055316	0.0662636	0.180157	0.0364448
sp|O55028|BCKD_MOUSE [3-methyl-2-oxobutanoate dehydrogenase [lipoamide]] kinase, mitochondrial OS=Mus musculus OX=10090 GN=Bckdk PE=1 SV=1	O55028	Bckdk	sp|O55028|BCKD_MOUSE [3-methyl-2-oxobutanoate dehydrogenase [lipoamide]] kinase, mitochondrial OS=Mus musculus OX=10090 GN=Bckdk PE=1 SV=1	3	361194	348444	374622	376923	352353	353004	356153	357056	367908	354579	0.0361437	0.00651775	-0.0530146	0.506462
sp|O55029|COPB2_MOUSE Coatomer subunit beta' OS=Mus musculus OX=10090 GN=Copb2 PE=1 SV=2	O55029	Copb2	sp|O55029|COPB2_MOUSE Coatomer subunit beta' OS=Mus musculus OX=10090 GN=Copb2 PE=1 SV=2	10	180585	186699	218975	223191	201801	204035	211564	220386	202837	207800	0.107867	0.0401255	0.0392186	0.545785
sp|O55033|NCK2_MOUSE Cytoplasmic protein NCK2 OS=Mus musculus OX=10090 GN=Nck2 PE=1 SV=1	O55033	Nck2	sp|O55033|NCK2_MOUSE Cytoplasmic protein NCK2 OS=Mus musculus OX=10090 GN=Nck2 PE=1 SV=1	1	2343.89	2221.43	1858.22	2552.94	2087.59	2060.62	2365.2	1871.65	2282.66	2074.11	0.129855	0.0970333	-0.137736	0.421061
sp|O55042|SYUA_MOUSE Alpha-synuclein OS=Mus musculus OX=10090 GN=Snca PE=1 SV=2	O55042	Snca	sp|O55042|SYUA_MOUSE Alpha-synuclein OS=Mus musculus OX=10090 GN=Snca PE=1 SV=2	5	144054	147172	172152	197596	184764	164947	161782	182553	159662	173750	0.15109	0.0681347	0.124568	0.486802
sp|O55060|TPMT_MOUSE Thiopurine S-methyltransferase OS=Mus musculus OX=10090 GN=Tpmt PE=1 SV=1	O55060	Tpmt	sp|O55060|TPMT_MOUSE Thiopurine S-methyltransferase OS=Mus musculus OX=10090 GN=Tpmt PE=1 SV=1	1	21903.6	18991.7	22659.9	24903.9	22565.2	23214.2	21121	24559.7	22281.7	22889.7	0.110376	0.0624931	0.0389012	0.587564
sp|O55098|STK10_MOUSE Serine/threonine-protein kinase 10 OS=Mus musculus OX=10090 GN=Stk10 PE=1 SV=2	O55098	Stk10	sp|O55098|STK10_MOUSE Serine/threonine-protein kinase 10 OS=Mus musculus OX=10090 GN=Stk10 PE=1 SV=2	3	57825.5	55980.4	61900.4	68647.1	63163.4	61988.9	64648.7	67279.5	59863	63906	0.0918901	0.0355128	0.0950267	0.359893
sp|O55100|SNG1_MOUSE Synaptogyrin-1 OS=Mus musculus OX=10090 GN=Syngr1 PE=1 SV=2	O55100	Syngr1	sp|O55100|SNG1_MOUSE Synaptogyrin-1 OS=Mus musculus OX=10090 GN=Syngr1 PE=1 SV=2	2	13885.1	11965.6	12206.6	14462.6	11806.5	13253.3	11767.3	13605	13045.8	12529.9	0.0938393	0.0760697	-0.0576338	0.543715
sp|O55101|SNG2_MOUSE Synaptogyrin-2 OS=Mus musculus OX=10090 GN=Syngr2 PE=2 SV=1	O55101	Syngr2	sp|O55101|SNG2_MOUSE Synaptogyrin-2 OS=Mus musculus OX=10090 GN=Syngr2 PE=2 SV=1	1	3905.86	4794.08	3762.3	3802.17	6228.31	4111.08	4713.6	4354.19	3854.01	4533.89	0.120282	0.195901	0.233385	0.111214
sp|O55103|PRAX_MOUSE Periaxin OS=Mus musculus OX=10090 GN=Prx PE=1 SV=1	O55103	Prx	sp|O55103|PRAX_MOUSE Periaxin OS=Mus musculus OX=10090 GN=Prx PE=1 SV=1	27	523986	354476	849280	570452	853247	538696	486303	564939	547219	551818	0.357378	0.269986	0.0129664	0.648057
sp|O55106|STRN_MOUSE Striatin OS=Mus musculus OX=10090 GN=Strn PE=1 SV=2	O55106	Strn	sp|O55106|STRN_MOUSE Striatin OS=Mus musculus OX=10090 GN=Strn PE=1 SV=2	4	11859	12818	14398.3	13183	15203.7	12085.4	13407.5	14242.8	13000.5	13825.2	0.0803671	0.0962546	0.0882125	0.465796
sp|O55126|NIPS2_MOUSE Protein NipSnap homolog 2 OS=Mus musculus OX=10090 GN=Nipsnap2 PE=1 SV=1	O55126	Nipsnap2	sp|O55126|NIPS2_MOUSE Protein NipSnap homolog 2 OS=Mus musculus OX=10090 GN=Nipsnap2 PE=1 SV=1	9	2.06048e+06	2.25114e+06	2.495e+06	2.48525e+06	2.36977e+06	2.39358e+06	2.34203e+06	2.42354e+06	2.3682e+06	2.38168e+06	0.0896091	0.0145544	0.00993398	0.615116
sp|O55128|SAP18_MOUSE Histone deacetylase complex subunit SAP18 OS=Mus musculus OX=10090 GN=Sap18 PE=1 SV=1	O55128	Sap18	sp|O55128|SAP18_MOUSE Histone deacetylase complex subunit SAP18 OS=Mus musculus OX=10090 GN=Sap18 PE=1 SV=1	2	6702.2	5005.04	6852.97	6748.13	7839.45	6330.77	9142.81	9032.01	6725.17	8435.73	0.139656	0.162083	0.323338	0.0372617
sp|O55131|SEPT7_MOUSE Septin-7 OS=Mus musculus OX=10090 GN=Septin7 PE=1 SV=1	O55131	Septin7	sp|O55131|SEPT7_MOUSE Septin-7 OS=Mus musculus OX=10090 GN=Septin7 PE=1 SV=1	11	248618	242599	309144	324715	308535	296018	302289	326131	278881	305412	0.14839	0.0420894	0.139575	0.209777
sp|O55135|IF6_MOUSE Eukaryotic translation initiation factor 6 OS=Mus musculus OX=10090 GN=Eif6 PE=1 SV=2	O55135	Eif6	sp|O55135|IF6_MOUSE Eukaryotic translation initiation factor 6 OS=Mus musculus OX=10090 GN=Eif6 PE=1 SV=2	4	89088	103058	105133	101391	100794	97400.7	91914.8	101879	102225	99097.1	0.0724133	0.0457254	-0.0449945	0.774438
sp|O55142|RL35A_MOUSE 60S ribosomal protein L35a OS=Mus musculus OX=10090 GN=Rpl35a PE=1 SV=2	O55142	Rpl35a	sp|O55142|RL35A_MOUSE 60S ribosomal protein L35a OS=Mus musculus OX=10090 GN=Rpl35a PE=1 SV=2	6	202955	191051	211506	224159	219511	197590	228917	222834	207230	221172	0.06731	0.0628404	0.094202	0.416342
sp|O55143|AT2A2_MOUSE Sarcoplasmic/endoplasmic reticulum calcium ATPase 2 OS=Mus musculus OX=10090 GN=Atp2a2 PE=1 SV=2	O55143	Atp2a2	sp|O55143|AT2A2_MOUSE Sarcoplasmic/endoplasmic reticulum calcium ATPase 2 OS=Mus musculus OX=10090 GN=Atp2a2 PE=1 SV=2	35	1.50756e+07	1.5823e+07	1.82816e+07	1.60652e+07	1.6029e+07	1.77254e+07	1.78003e+07	1.82595e+07	1.59441e+07	1.77629e+07	0.0845647	0.0560693	0.155883	0.251486
sp|O55201|SPT5H_MOUSE Transcription elongation factor SPT5 OS=Mus musculus OX=10090 GN=Supt5h PE=1 SV=1	O55201	Supt5h	sp|O55201|SPT5H_MOUSE Transcription elongation factor SPT5 OS=Mus musculus OX=10090 GN=Supt5h PE=1 SV=1	6	125146	121390	143671	136154	116261	110559	104642	113048	130650	111804	0.0775408	0.0442124	-0.223548	0.0114831
sp|O55222|ILK_MOUSE Integrin-linked protein kinase OS=Mus musculus OX=10090 GN=Ilk PE=1 SV=2	O55222	Ilk	sp|O55222|ILK_MOUSE Integrin-linked protein kinase OS=Mus musculus OX=10090 GN=Ilk PE=1 SV=2	9	91974.9	93003.1	102635	100937	98383.5	96315.6	102414	106696	96969.9	100399	0.0558824	0.0454725	0.051047	0.446031
sp|O55226|CHAD_MOUSE Chondroadherin OS=Mus musculus OX=10090 GN=Chad PE=2 SV=1	O55226	Chad	sp|O55226|CHAD_MOUSE Chondroadherin OS=Mus musculus OX=10090 GN=Chad PE=2 SV=1	1	2124.99	853.139	2160.01	1233.59	1485.61	1621.49	1867.33	1085.27	1679.29	1553.55	0.410232	0.215927	-0.060977	0.990153
sp|O55229|CHKB_MOUSE Choline/ethanolamine kinase OS=Mus musculus OX=10090 GN=Chkb PE=1 SV=3	O55229	Chkb	sp|O55229|CHKB_MOUSE Choline/ethanolamine kinase OS=Mus musculus OX=10090 GN=Chkb PE=1 SV=3	3	18921.8	18448.5	19980	19892.1	16968.4	18961.6	20212.2	18287	19406.9	18624.3	0.0387599	0.0726999	-0.0591724	0.473797
sp|O55234|PSB5_MOUSE Proteasome subunit beta type-5 OS=Mus musculus OX=10090 GN=Psmb5 PE=1 SV=3	O55234	Psmb5	sp|O55234|PSB5_MOUSE Proteasome subunit beta type-5 OS=Mus musculus OX=10090 GN=Psmb5 PE=1 SV=3	7	270992	276951	264897	271028	265052	232845	289645	248054	271010	256553	0.0181632	0.0940734	-0.0798823	0.397823
sp|O70133|DHX9_MOUSE ATP-dependent RNA helicase A OS=Mus musculus OX=10090 GN=Dhx9 PE=1 SV=2	O70133	Dhx9	sp|O70133|DHX9_MOUSE ATP-dependent RNA helicase A OS=Mus musculus OX=10090 GN=Dhx9 PE=1 SV=2	10	187318	182731	213541	214193	227193	206040	226208	235726	200430	226700	0.0840298	0.0562248	0.180782	0.0698055
sp|O70152|DPM1_MOUSE Dolichol-phosphate mannosyltransferase subunit 1 OS=Mus musculus OX=10090 GN=Dpm1 PE=1 SV=1	O70152	Dpm1	sp|O70152|DPM1_MOUSE Dolichol-phosphate mannosyltransferase subunit 1 OS=Mus musculus OX=10090 GN=Dpm1 PE=1 SV=1	3	20040.5	20451.1	21240.7	22228.3	24322.5	21155.6	22827.7	24697.6	20845.9	23575.1	0.0459293	0.0693985	0.177034	0.0821468
sp|O70161|PI51C_MOUSE Phosphatidylinositol 4-phosphate 5-kinase type-1 gamma OS=Mus musculus OX=10090 GN=Pip5k1c PE=1 SV=2	O70161	Pip5k1c	sp|O70161|PI51C_MOUSE Phosphatidylinositol 4-phosphate 5-kinase type-1 gamma OS=Mus musculus OX=10090 GN=Pip5k1c PE=1 SV=2	2	19275.1	18331.1	21581.1	20089.5	18887.4	19595.6	16614.7	20333	19682.3	19241.5	0.0694748	0.0852475	-0.0326152	0.417223
sp|O70194|EIF3D_MOUSE Eukaryotic translation initiation factor 3 subunit D OS=Mus musculus OX=10090 GN=Eif3d PE=1 SV=2	O70194	Eif3d	sp|O70194|EIF3D_MOUSE Eukaryotic translation initiation factor 3 subunit D OS=Mus musculus OX=10090 GN=Eif3d PE=1 SV=2	6	108460	101217	114002	118383	120898	102473	124512	116944	111231	118921	0.0670533	0.0831561	0.0966917	0.42601
sp|O70209|PDLI3_MOUSE PDZ and LIM domain protein 3 OS=Mus musculus OX=10090 GN=Pdlim3 PE=1 SV=1	O70209	Pdlim3	sp|O70209|PDLI3_MOUSE PDZ and LIM domain protein 3 OS=Mus musculus OX=10090 GN=Pdlim3 PE=1 SV=1	13	640247	604962	665927	744818	652915	639967	700918	606536	653087	646441	0.089459	0.0601755	-0.0145511	0.743929
sp|O70250|PGAM2_MOUSE Phosphoglycerate mutase 2 OS=Mus musculus OX=10090 GN=Pgam2 PE=1 SV=3	O70250	Pgam2	sp|O70250|PGAM2_MOUSE Phosphoglycerate mutase 2 OS=Mus musculus OX=10090 GN=Pgam2 PE=1 SV=3	21	8.85228e+06	1.04616e+07	1.01667e+07	9.93463e+06	9.51963e+06	9.12495e+06	9.87383e+06	9.01897e+06	1.00506e+07	9.32229e+06	0.0712049	0.0416669	-0.108758	0.384096
sp|O70251|EF1B_MOUSE Elongation factor 1-beta OS=Mus musculus OX=10090 GN=Eef1b PE=1 SV=5	O70251	Eef1b	sp|O70251|EF1B_MOUSE Elongation factor 1-beta OS=Mus musculus OX=10090 GN=Eef1b PE=1 SV=5	6	377938	350719	376021	391924	376715	315522	389884	358396	376980	367556	0.0458485	0.0900247	-0.0369668	0.497313
sp|O70252|HMOX2_MOUSE Heme oxygenase 2 OS=Mus musculus OX=10090 GN=Hmox2 PE=1 SV=1	O70252	Hmox2	sp|O70252|HMOX2_MOUSE Heme oxygenase 2 OS=Mus musculus OX=10090 GN=Hmox2 PE=1 SV=1	6	320609	325080	333610	350706	321877	301279	365829	326464	329345	324170	0.0399417	0.0820058	-0.0227618	0.814948
sp|O70305|ATX2_MOUSE Ataxin-2 OS=Mus musculus OX=10090 GN=Atxn2 PE=1 SV=1	O70305	Atxn2	sp|O70305|ATX2_MOUSE Ataxin-2 OS=Mus musculus OX=10090 GN=Atxn2 PE=1 SV=1	13	214073	203586	223133	237969	232428	209143	244978	231994	218603	232211	0.0663203	0.065015	0.0874302	0.436867
sp|O70310|NMT1_MOUSE Glycylpeptide N-tetradecanoyltransferase 1 OS=Mus musculus OX=10090 GN=Nmt1 PE=1 SV=1	O70310	Nmt1	sp|O70310|NMT1_MOUSE Glycylpeptide N-tetradecanoyltransferase 1 OS=Mus musculus OX=10090 GN=Nmt1 PE=1 SV=1	5	159782	178461	192014	191399	185123	179202	177805	179940	184930	179571	0.0837403	0.0177015	-0.0415486	0.953347
sp|O70318|E41L2_MOUSE Band 4.1-like protein 2 OS=Mus musculus OX=10090 GN=Epb41l2 PE=1 SV=2	O70318	Epb41l2	sp|O70318|E41L2_MOUSE Band 4.1-like protein 2 OS=Mus musculus OX=10090 GN=Epb41l2 PE=1 SV=2	22	433709	366800	505367	459468	518830	416212	488181	467963	446589	478072	0.131096	0.091226	0.0985602	0.369882
sp|O70325|GPX4_MOUSE Phospholipid hydroperoxide glutathione peroxidase OS=Mus musculus OX=10090 GN=Gpx4 PE=1 SV=4	O70325	Gpx4	sp|O70325|GPX4_MOUSE Phospholipid hydroperoxide glutathione peroxidase OS=Mus musculus OX=10090 GN=Gpx4 PE=1 SV=4	8	385228	410286	413585	457089	380097	376583	384982	392143	411935	382539	0.0716532	0.0175791	-0.106828	0.13263
sp|O70362|PHLD_MOUSE Phosphatidylinositol-glycan-specific phospholipase D OS=Mus musculus OX=10090 GN=Gpld1 PE=1 SV=1	O70362	Gpld1	sp|O70362|PHLD_MOUSE Phosphatidylinositol-glycan-specific phospholipase D OS=Mus musculus OX=10090 GN=Gpld1 PE=1 SV=1	2	12939.3	20352	20510.5	20848	21445.4	22310.2	17848	27546.4	20431.3	21877.8	0.204746	0.179612	0.0984199	0.171081
sp|O70373|XIRP1_MOUSE Xin actin-binding repeat-containing protein 1 OS=Mus musculus OX=10090 GN=Xirp1 PE=1 SV=2	O70373	Xirp1	sp|O70373|XIRP1_MOUSE Xin actin-binding repeat-containing protein 1 OS=Mus musculus OX=10090 GN=Xirp1 PE=1 SV=2	25	454098	343716	455062	450672	523815	553674	424206	549687	452385	536751	0.128704	0.118081	0.246292	0.0541092
sp|O70378|EMC8_MOUSE ER membrane protein complex subunit 8 OS=Mus musculus OX=10090 GN=Emc8 PE=1 SV=1	O70378	Emc8	sp|O70378|EMC8_MOUSE ER membrane protein complex subunit 8 OS=Mus musculus OX=10090 GN=Emc8 PE=1 SV=1	5	37815.3	37108.4	45217.9	48536	42049.2	41955.9	44103.2	40557.5	41516.6	42002.5	0.133023	0.0346322	0.0225438	0.930312
sp|O70400|PDLI1_MOUSE PDZ and LIM domain protein 1 OS=Mus musculus OX=10090 GN=Pdlim1 PE=1 SV=4	O70400	Pdlim1	sp|O70400|PDLI1_MOUSE PDZ and LIM domain protein 1 OS=Mus musculus OX=10090 GN=Pdlim1 PE=1 SV=4	18	1.77586e+06	1.76743e+06	1.99008e+06	1.88725e+06	1.52677e+06	1.8952e+06	1.7927e+06	1.94607e+06	1.83156e+06	1.84395e+06	0.0567217	0.104365	0.00983778	0.553667
sp|O70423|AOC3_MOUSE Membrane primary amine oxidase OS=Mus musculus OX=10090 GN=Aoc3 PE=1 SV=3	O70423	Aoc3	sp|O70423|AOC3_MOUSE Membrane primary amine oxidase OS=Mus musculus OX=10090 GN=Aoc3 PE=1 SV=3	5	137175	182086	178170	201808	208059	153726	177811	201527	180128	189669	0.155246	0.133459	0.0717261	0.536065
sp|O70433|FHL2_MOUSE Four and a half LIM domains protein 2 OS=Mus musculus OX=10090 GN=Fhl2 PE=1 SV=1	O70433	Fhl2	sp|O70433|FHL2_MOUSE Four and a half LIM domains protein 2 OS=Mus musculus OX=10090 GN=Fhl2 PE=1 SV=1	7	105619	65728.3	105787	113127	116910	98888.3	126790	108051	105703	112480	0.220482	0.106096	0.0885415	0.19884
sp|O70435|PSA3_MOUSE Proteasome subunit alpha type-3 OS=Mus musculus OX=10090 GN=Psma3 PE=1 SV=3	O70435	Psma3	sp|O70435|PSA3_MOUSE Proteasome subunit alpha type-3 OS=Mus musculus OX=10090 GN=Psma3 PE=1 SV=3	9	303311	355293	338090	367904	317034	320118	311974	358531	346692	318576	0.0821619	0.0652884	-0.121586	0.490707
sp|O70439|STX7_MOUSE Syntaxin-7 OS=Mus musculus OX=10090 GN=Stx7 PE=1 SV=3	O70439	Stx7	sp|O70439|STX7_MOUSE Syntaxin-7 OS=Mus musculus OX=10090 GN=Stx7 PE=1 SV=3	6	60217.8	66547.3	77071	69742.4	71985.9	64075.1	71738.5	80446	68144.8	71862.2	0.102475	0.0928114	0.0770223	0.457228
sp|O70475|UGDH_MOUSE UDP-glucose 6-dehydrogenase OS=Mus musculus OX=10090 GN=Ugdh PE=1 SV=1	O70475	Ugdh	sp|O70475|UGDH_MOUSE UDP-glucose 6-dehydrogenase OS=Mus musculus OX=10090 GN=Ugdh PE=1 SV=1	6	75683.7	73927.5	88940.1	106973	111715	97172.4	98546.5	119904	82311.9	105131	0.176849	0.102061	0.354867	0.0351442
sp|O70481|UBR1_MOUSE E3 ubiquitin-protein ligase UBR1 OS=Mus musculus OX=10090 GN=Ubr1 PE=1 SV=2	O70481	Ubr1	sp|O70481|UBR1_MOUSE E3 ubiquitin-protein ligase UBR1 OS=Mus musculus OX=10090 GN=Ubr1 PE=1 SV=2	10	80864.2	89960.6	90762.4	97578.8	89086.2	86610.1	87049.9	89972.1	90361.5	88068.1	0.0764344	0.0182564	-0.0371711	0.759535
sp|O70492|SNX3_MOUSE Sorting nexin-3 OS=Mus musculus OX=10090 GN=Snx3 PE=1 SV=3	O70492	Snx3	sp|O70492|SNX3_MOUSE Sorting nexin-3 OS=Mus musculus OX=10090 GN=Snx3 PE=1 SV=3	4	160332	169831	187929	176086	181489	153012	184705	182824	172958	182156	0.0666796	0.0857787	0.074979	0.871068
sp|O70493|SNX12_MOUSE Sorting nexin-12 OS=Mus musculus OX=10090 GN=Snx12 PE=1 SV=1	O70493	Snx12	sp|O70493|SNX12_MOUSE Sorting nexin-12 OS=Mus musculus OX=10090 GN=Snx12 PE=1 SV=1	2	16383.8	18844.7	20115.4	20850.2	16126.2	18159	16204.3	22433.4	19480.1	17181.7	0.102903	0.162112	-0.182698	0.578854
sp|O70496|CLCN7_MOUSE H(+)/Cl(-) exchange transporter 7 OS=Mus musculus OX=10090 GN=Clcn7 PE=1 SV=1	O70496	Clcn7	sp|O70496|CLCN7_MOUSE H(+)/Cl(-) exchange transporter 7 OS=Mus musculus OX=10090 GN=Clcn7 PE=1 SV=1	2	18434.9	18077.9	24778.3	21926.3	20727.7	24655.6	23599.2	20971.6	20180.6	22285.4	0.152251	0.0864222	0.146036	0.322532
sp|O70503|DHB12_MOUSE Very-long-chain 3-oxoacyl-CoA reductase OS=Mus musculus OX=10090 GN=Hsd17b12 PE=1 SV=1	O70503	Hsd17b12	sp|O70503|DHB12_MOUSE Very-long-chain 3-oxoacyl-CoA reductase OS=Mus musculus OX=10090 GN=Hsd17b12 PE=1 SV=1	3	14889.2	15814.7	16169.9	17878.4	18013.3	17412.9	20029.3	21239.7	15992.3	19021.3	0.0771874	0.092553	0.248297	0.0236143
sp|O70548|TELT_MOUSE Telethonin OS=Mus musculus OX=10090 GN=Tcap PE=1 SV=1	O70548	Tcap	sp|O70548|TELT_MOUSE Telethonin OS=Mus musculus OX=10090 GN=Tcap PE=1 SV=1	13	618855	639840	706578	609582	502464	671874	590392	600958	629347	595675	0.0680105	0.117462	-0.0791873	0.223652
sp|O70566|DIAP2_MOUSE Protein diaphanous homolog 2 OS=Mus musculus OX=10090 GN=Diaph2 PE=1 SV=2	O70566	Diaph2	sp|O70566|DIAP2_MOUSE Protein diaphanous homolog 2 OS=Mus musculus OX=10090 GN=Diaph2 PE=1 SV=2	1	2322.1	2820.39	3206.18	3595.59	2910.97	3194.71	3425.66	2578.7	3013.29	3052.84	0.182226	0.120835	0.0202158	0.834887
sp|O70571|PDK4_MOUSE [Pyruvate dehydrogenase (acetyl-transferring)] kinase isozyme 4, mitochondrial OS=Mus musculus OX=10090 GN=Pdk4 PE=1 SV=1	O70571	Pdk4	sp|O70571|PDK4_MOUSE [Pyruvate dehydrogenase (acetyl-transferring)] kinase isozyme 4, mitochondrial OS=Mus musculus OX=10090 GN=Pdk4 PE=1 SV=1	6	481521	363773	560890	629936	427833	479328	440477	687557	521205	459902	0.224461	0.238149	-0.177618	0.994994
sp|O70572|NSMA_MOUSE Sphingomyelin phosphodiesterase 2 OS=Mus musculus OX=10090 GN=Smpd2 PE=1 SV=1	O70572	Smpd2	sp|O70572|NSMA_MOUSE Sphingomyelin phosphodiesterase 2 OS=Mus musculus OX=10090 GN=Smpd2 PE=1 SV=1	4	63865.2	69243	69160.1	80718.6	69228.4	78471.5	65247	72225	69201.6	70726.7	0.100471	0.0781875	0.0311255	0.890044
sp|O70589|CSKP_MOUSE Peripheral plasma membrane protein CASK OS=Mus musculus OX=10090 GN=Cask PE=1 SV=2	O70589	Cask	sp|O70589|CSKP_MOUSE Peripheral plasma membrane protein CASK OS=Mus musculus OX=10090 GN=Cask PE=1 SV=2	2	10671.3	11877.5	12783.8	9621.84	16822.9	10283.7	14335.8	9656.72	11274.4	12309.8	0.122988	0.266424	0.109009	0.410111
sp|O70591|PFD2_MOUSE Prefoldin subunit 2 OS=Mus musculus OX=10090 GN=Pfdn2 PE=1 SV=2	O70591	Pfdn2	sp|O70591|PFD2_MOUSE Prefoldin subunit 2 OS=Mus musculus OX=10090 GN=Pfdn2 PE=1 SV=2	5	165949	164327	183105	192962	173169	182448	175691	196046	174527	179070	0.0783391	0.0563674	0.0385573	0.593798
sp|O70622|RTN2_MOUSE Reticulon-2 OS=Mus musculus OX=10090 GN=Rtn2 PE=1 SV=1	O70622	Rtn2	sp|O70622|RTN2_MOUSE Reticulon-2 OS=Mus musculus OX=10090 GN=Rtn2 PE=1 SV=1	5	1.51922e+06	1.86635e+06	1.79215e+06	1.65563e+06	1.66014e+06	1.57322e+06	1.59703e+06	1.50938e+06	1.72389e+06	1.58513e+06	0.0897571	0.0393143	-0.119978	0.227578
sp|O70624|MYOC_MOUSE Myocilin OS=Mus musculus OX=10090 GN=Myoc PE=1 SV=1	O70624	Myoc	sp|O70624|MYOC_MOUSE Myocilin OS=Mus musculus OX=10090 GN=Myoc PE=1 SV=1	18	270141	249071	563039	294837	380465	442098	466075	711747	282489	454086	0.427101	0.291215	0.685648	0.0613695
sp|O88200|CLC11_MOUSE C-type lectin domain family 11 member A OS=Mus musculus OX=10090 GN=Clec11a PE=1 SV=1	O88200	Clec11a	sp|O88200|CLC11_MOUSE C-type lectin domain family 11 member A OS=Mus musculus OX=10090 GN=Clec11a PE=1 SV=1	1	1235.14	1326.97	1604.53	1423.49	1357.5	1349.67	1332.48	1024.69	1375.23	1341.07	0.113041	0.127378	-0.0354248	0.245217
sp|O88271|CFDP1_MOUSE Craniofacial development protein 1 OS=Mus musculus OX=10090 GN=Cfdp1 PE=1 SV=1	O88271	Cfdp1	sp|O88271|CFDP1_MOUSE Craniofacial development protein 1 OS=Mus musculus OX=10090 GN=Cfdp1 PE=1 SV=1	1	5147.68	5453.66	6134.49	5523.42	7181.73	6375.54	7026.9	7498.91	5488.54	7104.31	0.0742809	0.067356	0.372216	0.00242593
sp|O88322|NID2_MOUSE Nidogen-2 OS=Mus musculus OX=10090 GN=Nid2 PE=1 SV=2	O88322	Nid2	sp|O88322|NID2_MOUSE Nidogen-2 OS=Mus musculus OX=10090 GN=Nid2 PE=1 SV=2	12	242157	200186	187412	175761	207304	239097	196072	162172	193799	201688	0.143796	0.1578	0.0577866	0.972998
sp|O88327|CTNL1_MOUSE Alpha-catulin OS=Mus musculus OX=10090 GN=Ctnnal1 PE=1 SV=1	O88327	Ctnnal1	sp|O88327|CTNL1_MOUSE Alpha-catulin OS=Mus musculus OX=10090 GN=Ctnnal1 PE=1 SV=1	3	5174.3	4368.47	5048.7	5269.77	5423.17	4956.8	4313.71	5232.86	5111.5	5094.83	0.0821824	0.0972977	-0.00513221	0.97368
sp|O88342|WDR1_MOUSE WD repeat-containing protein 1 OS=Mus musculus OX=10090 GN=Wdr1 PE=1 SV=3	O88342	Wdr1	sp|O88342|WDR1_MOUSE WD repeat-containing protein 1 OS=Mus musculus OX=10090 GN=Wdr1 PE=1 SV=3	27	1.3258e+06	1.4037e+06	1.59421e+06	1.46518e+06	1.33616e+06	1.43212e+06	1.42016e+06	1.58792e+06	1.43444e+06	1.42614e+06	0.0783431	0.0726851	-0.00805176	0.975447
sp|O88343|S4A4_MOUSE Electrogenic sodium bicarbonate cotransporter 1 OS=Mus musculus OX=10090 GN=Slc4a4 PE=1 SV=2	O88343	Slc4a4	sp|O88343|S4A4_MOUSE Electrogenic sodium bicarbonate cotransporter 1 OS=Mus musculus OX=10090 GN=Slc4a4 PE=1 SV=2	1	1757.8	1608.81	1784.68	1572.75	1394.3	1379.23	1206.03	1386.36	1683.3	1382.8	0.0629356	0.0674709	-0.282298	0.00240056
sp|O88346|TNNT1_MOUSE Troponin T, slow skeletal muscle OS=Mus musculus OX=10090 GN=Tnnt1 PE=2 SV=3	O88346	Tnnt1	sp|O88346|TNNT1_MOUSE Troponin T, slow skeletal muscle OS=Mus musculus OX=10090 GN=Tnnt1 PE=2 SV=3	15	3.8804e+06	3.37324e+06	3.15204e+06	2.05077e+06	2.64494e+06	3.75326e+06	3.49703e+06	3.35902e+06	3.26264e+06	3.42802e+06	0.247802	0.14327	0.0718737	0.559204
sp|O88384|VTI1B_MOUSE Vesicle transport through interaction with t-SNAREs homolog 1B OS=Mus musculus OX=10090 GN=Vti1b PE=1 SV=1	O88384	Vti1b	sp|O88384|VTI1B_MOUSE Vesicle transport through interaction with t-SNAREs homolog 1B OS=Mus musculus OX=10090 GN=Vti1b PE=1 SV=1	4	67169.3	72920.9	85049.6	80289	78324.3	81324	77495.7	83280.1	76604.9	79824.1	0.103465	0.0334549	0.0608028	0.405201
sp|O88393|TGBR3_MOUSE Transforming growth factor beta receptor type 3 OS=Mus musculus OX=10090 GN=Tgfbr3 PE=1 SV=1	O88393	Tgfbr3	sp|O88393|TGBR3_MOUSE Transforming growth factor beta receptor type 3 OS=Mus musculus OX=10090 GN=Tgfbr3 PE=1 SV=1	1	5549.89	6072.14	6982.7	6838.01	5420.51	6389.75	7642.21	7477.99	6455.08	6933.87	0.105674	0.153932	0.101313	0.565542
sp|O88413|TULP3_MOUSE Tubby-related protein 3 OS=Mus musculus OX=10090 GN=Tulp3 PE=1 SV=1	O88413	Tulp3	sp|O88413|TULP3_MOUSE Tubby-related protein 3 OS=Mus musculus OX=10090 GN=Tulp3 PE=1 SV=1	1	7724.59	6248.5	8189.86	8425.91	8803.21	9087.65	7910.73	7943.68	7957.22	8373.44	0.127751	0.0710479	0.0722704	0.191278
sp|O88428|PAPS2_MOUSE Bifunctional 3'-phosphoadenosine 5'-phosphosulfate synthase 2 OS=Mus musculus OX=10090 GN=Papss2 PE=1 SV=2	O88428	Papss2	sp|O88428|PAPS2_MOUSE Bifunctional 3'-phosphoadenosine 5'-phosphosulfate synthase 2 OS=Mus musculus OX=10090 GN=Papss2 PE=1 SV=2	1	5136.27	5536.76	5615.93	6262.42	5603.42	5511.3	5443.56	5503.62	5576.35	5507.46	0.0827123	0.0119646	-0.0178971	0.714205
sp|O88441|MTX2_MOUSE Metaxin-2 OS=Mus musculus OX=10090 GN=Mtx2 PE=1 SV=1	O88441	Mtx2	sp|O88441|MTX2_MOUSE Metaxin-2 OS=Mus musculus OX=10090 GN=Mtx2 PE=1 SV=1	5	252399	260229	275887	293730	267082	257887	266593	276936	268058	266837	0.0675403	0.0291499	-0.00596781	0.82158
sp|O88447|KLC1_MOUSE Kinesin light chain 1 OS=Mus musculus OX=10090 GN=Klc1 PE=1 SV=3	O88447	Klc1	sp|O88447|KLC1_MOUSE Kinesin light chain 1 OS=Mus musculus OX=10090 GN=Klc1 PE=1 SV=3	4	106960	92682.6	119648	117271	122242	94456.4	128029	116516	112116	119379	0.11248	0.127272	0.091675	0.52877
sp|O88448|KLC2_MOUSE Kinesin light chain 2 OS=Mus musculus OX=10090 GN=Klc2 PE=1 SV=1	O88448	Klc2	sp|O88448|KLC2_MOUSE Kinesin light chain 2 OS=Mus musculus OX=10090 GN=Klc2 PE=1 SV=1	7	33297.6	34321.2	43107.6	37231.3	35532.6	32335.8	40159.3	40915.8	35776.2	37845.9	0.119116	0.108537	0.0796302	0.925751
sp|O88456|CPNS1_MOUSE Calpain small subunit 1 OS=Mus musculus OX=10090 GN=Capns1 PE=1 SV=1	O88456	Capns1	sp|O88456|CPNS1_MOUSE Calpain small subunit 1 OS=Mus musculus OX=10090 GN=Capns1 PE=1 SV=1	4	185994	206281	212863	208715	187479	200666	195845	193079	207498	194462	0.058778	0.0283381	-0.0936212	0.367255
sp|O88487|DC1I2_MOUSE Cytoplasmic dynein 1 intermediate chain 2 OS=Mus musculus OX=10090 GN=Dync1i2 PE=1 SV=1	O88487	Dync1i2	sp|O88487|DC1I2_MOUSE Cytoplasmic dynein 1 intermediate chain 2 OS=Mus musculus OX=10090 GN=Dync1i2 PE=1 SV=1	15	443789	444053	494970	506636	454323	441231	508394	487824	469512	471073	0.0702518	0.0649487	0.00600216	0.978838
sp|O88492|PLIN4_MOUSE Perilipin-4 OS=Mus musculus OX=10090 GN=Plin4 PE=1 SV=2	O88492	Plin4	sp|O88492|PLIN4_MOUSE Perilipin-4 OS=Mus musculus OX=10090 GN=Plin4 PE=1 SV=2	32	3.42489e+06	3.56094e+06	3.86465e+06	3.89836e+06	3.41331e+06	3.51618e+06	3.77295e+06	3.89291e+06	3.71279e+06	3.64456e+06	0.0627936	0.0608813	-0.0264462	0.849001
sp|O88502|PDE8A_MOUSE High affinity cAMP-specific and IBMX-insensitive 3',5'-cyclic phosphodiesterase 8A OS=Mus musculus OX=10090 GN=Pde8a PE=1 SV=1	O88502	Pde8a	sp|O88502|PDE8A_MOUSE High affinity cAMP-specific and IBMX-insensitive 3',5'-cyclic phosphodiesterase 8A OS=Mus musculus OX=10090 GN=Pde8a PE=1 SV=1	2	19320	19870.3	22451.6	22533.2	20847.6	21641.3	22352.6	20740.8	21160.9	21244.4	0.0802173	0.0352375	0.00811887	0.733987
sp|O88522|NEMO_MOUSE NF-kappa-B essential modulator OS=Mus musculus OX=10090 GN=Ikbkg PE=1 SV=2	O88522	Ikbkg	sp|O88522|NEMO_MOUSE NF-kappa-B essential modulator OS=Mus musculus OX=10090 GN=Ikbkg PE=1 SV=2	3	15188.1	17977.8	17898.5	21550.5	18758.3	17355.8	18110.1	18970.7	17938.1	18434.2	0.143746	0.0397527	0.0391366	0.83811
sp|O88531|PPT1_MOUSE Palmitoyl-protein thioesterase 1 OS=Mus musculus OX=10090 GN=Ppt1 PE=1 SV=2	O88531	Ppt1	sp|O88531|PPT1_MOUSE Palmitoyl-protein thioesterase 1 OS=Mus musculus OX=10090 GN=Ppt1 PE=1 SV=2	2	35934.5	38017.2	44103.5	47771.8	44297.1	41588.1	44897.4	49509.6	41060.4	44597.2	0.131538	0.0729794	0.123149	0.251246
sp|O88532|ZFR_MOUSE Zinc finger RNA-binding protein OS=Mus musculus OX=10090 GN=Zfr PE=1 SV=2	O88532	Zfr	sp|O88532|ZFR_MOUSE Zinc finger RNA-binding protein OS=Mus musculus OX=10090 GN=Zfr PE=1 SV=2	2	31028.2	25421	31959.2	32215.4	30628.5	30686.7	30072.4	33030.2	31493.7	30657.6	0.106036	0.0422247	-0.0386638	0.58839
sp|O88543|CSN3_MOUSE COP9 signalosome complex subunit 3 OS=Mus musculus OX=10090 GN=Cops3 PE=1 SV=3	O88543	Cops3	sp|O88543|CSN3_MOUSE COP9 signalosome complex subunit 3 OS=Mus musculus OX=10090 GN=Cops3 PE=1 SV=3	7	122763	139053	141755	139107	133119	119151	134699	137438	139080	133909	0.0640999	0.0622776	-0.0546847	0.543282
sp|O88544|CSN4_MOUSE COP9 signalosome complex subunit 4 OS=Mus musculus OX=10090 GN=Cops4 PE=1 SV=1	O88544	Cops4	sp|O88544|CSN4_MOUSE COP9 signalosome complex subunit 4 OS=Mus musculus OX=10090 GN=Cops4 PE=1 SV=1	15	315812	338216	398625	381733	342048	333217	351514	364749	359975	346781	0.106596	0.0388068	-0.0513635	0.670518
sp|O88545|CSN6_MOUSE COP9 signalosome complex subunit 6 OS=Mus musculus OX=10090 GN=Cops6 PE=1 SV=1	O88545	Cops6	sp|O88545|CSN6_MOUSE COP9 signalosome complex subunit 6 OS=Mus musculus OX=10090 GN=Cops6 PE=1 SV=1	2	22177.5	24031.7	25452.6	24316.2	25507.5	21208.3	20777.9	23349.7	24173.9	22279	0.0565955	0.0958754	-0.119411	0.360824
sp|O88569|ROA2_MOUSE Heterogeneous nuclear ribonucleoproteins A2/B1 OS=Mus musculus OX=10090 GN=Hnrnpa2b1 PE=1 SV=2	O88569	Hnrnpa2b1	sp|O88569|ROA2_MOUSE Heterogeneous nuclear ribonucleoproteins A2/B1 OS=Mus musculus OX=10090 GN=Hnrnpa2b1 PE=1 SV=2	14	513044	474563	525875	509360	569910	508657	579292	555335	511202	562623	0.043381	0.0566618	0.138162	0.101084
sp|O88587|COMT_MOUSE Catechol O-methyltransferase OS=Mus musculus OX=10090 GN=Comt PE=1 SV=2	O88587	Comt	sp|O88587|COMT_MOUSE Catechol O-methyltransferase OS=Mus musculus OX=10090 GN=Comt PE=1 SV=2	6	156787	170521	191281	192563	176492	171359	188482	172012	180901	174252	0.0971103	0.0447924	-0.0517641	0.985737
sp|O88597|BECN1_MOUSE Beclin-1 OS=Mus musculus OX=10090 GN=Becn1 PE=1 SV=3	O88597	Becn1	sp|O88597|BECN1_MOUSE Beclin-1 OS=Mus musculus OX=10090 GN=Becn1 PE=1 SV=3	1	7577.58	6244.97	7549.25	6682.69	7374.56	5862.38	7877.05	7848.49	7115.97	7611.53	0.0940479	0.130829	0.0991049	0.727329
sp|O88623|UBP2_MOUSE Ubiquitin carboxyl-terminal hydrolase 2 OS=Mus musculus OX=10090 GN=Usp2 PE=1 SV=2	O88623	Usp2	sp|O88623|UBP2_MOUSE Ubiquitin carboxyl-terminal hydrolase 2 OS=Mus musculus OX=10090 GN=Usp2 PE=1 SV=2	4	16284.9	15575.6	17228	17207.4	16511.6	16515.1	15672.9	16238.4	16746.2	16375	0.0481352	0.0244071	-0.0318381	0.666976
sp|O88630|GOSR1_MOUSE Golgi SNAP receptor complex member 1 OS=Mus musculus OX=10090 GN=Gosr1 PE=1 SV=2	O88630	Gosr1	sp|O88630|GOSR1_MOUSE Golgi SNAP receptor complex member 1 OS=Mus musculus OX=10090 GN=Gosr1 PE=1 SV=2	1	12084.9	14638.8	13382.2	13970.4	13381.5	12123.8	13230.9	15550.8	13676.3	13306.2	0.080272	0.10563	-0.0392693	0.972941
sp|O88653|LTOR3_MOUSE Ragulator complex protein LAMTOR3 OS=Mus musculus OX=10090 GN=Lamtor3 PE=1 SV=1	O88653	Lamtor3	sp|O88653|LTOR3_MOUSE Ragulator complex protein LAMTOR3 OS=Mus musculus OX=10090 GN=Lamtor3 PE=1 SV=1	2	58341.4	59958.7	59967.3	71512.2	62829.1	57340.4	59087.9	58298.3	59963	58693.1	0.0975742	0.0404477	-0.0309141	0.42515
sp|O88667|RAD_MOUSE GTP-binding protein RAD OS=Mus musculus OX=10090 GN=Rrad PE=1 SV=1	O88667	Rrad	sp|O88667|RAD_MOUSE GTP-binding protein RAD OS=Mus musculus OX=10090 GN=Rrad PE=1 SV=1	3	50040.4	57689.9	77267.9	64077.1	86623.5	71843.2	77108.6	137544	60883.5	81866.1	0.185146	0.32308	0.426763	0.0257598
sp|O88668|CREG1_MOUSE Protein CREG1 OS=Mus musculus OX=10090 GN=Creg1 PE=1 SV=1	O88668	Creg1	sp|O88668|CREG1_MOUSE Protein CREG1 OS=Mus musculus OX=10090 GN=Creg1 PE=1 SV=1	1	3686.02	3401.59	4353.1	3849.86	3957.69	3981.67	3484.73	4189.14	3767.94	3969.68	0.10443	0.076287	0.0755807	0.736709
sp|O88685|PRS6A_MOUSE 26S proteasome regulatory subunit 6A OS=Mus musculus OX=10090 GN=Psmc3 PE=1 SV=2	O88685	Psmc3	sp|O88685|PRS6A_MOUSE 26S proteasome regulatory subunit 6A OS=Mus musculus OX=10090 GN=Psmc3 PE=1 SV=2	16	1.0612e+06	1.10898e+06	1.15994e+06	1.13768e+06	1.03053e+06	955270	1.06071e+06	1.05552e+06	1.12333e+06	1.04303e+06	0.0381577	0.047433	-0.106992	0.0981326
sp|O88696|CLPP_MOUSE ATP-dependent Clp protease proteolytic subunit, mitochondrial OS=Mus musculus OX=10090 GN=Clpp PE=1 SV=1	O88696	Clpp	sp|O88696|CLPP_MOUSE ATP-dependent Clp protease proteolytic subunit, mitochondrial OS=Mus musculus OX=10090 GN=Clpp PE=1 SV=1	7	162759	218766	184169	188648	183275	183649	183125	190052	186409	183462	0.122358	0.0181514	-0.0228891	0.833798
sp|O88712|CTBP1_MOUSE C-terminal-binding protein 1 OS=Mus musculus OX=10090 GN=Ctbp1 PE=1 SV=2	O88712	Ctbp1	sp|O88712|CTBP1_MOUSE C-terminal-binding protein 1 OS=Mus musculus OX=10090 GN=Ctbp1 PE=1 SV=2	8	113439	112415	126413	123738	124631	117021	128318	135884	118588	126474	0.0597557	0.0620442	0.0940921	0.276632
sp|O88735|MAP7_MOUSE Ensconsin OS=Mus musculus OX=10090 GN=Map7 PE=1 SV=1	O88735	Map7	sp|O88735|MAP7_MOUSE Ensconsin OS=Mus musculus OX=10090 GN=Map7 PE=1 SV=1	1	3002.81	2594.55	2181.98	3481.73	2306.55	2142.78	1955.84	2425.07	2798.68	2224.66	0.197677	0.0923424	-0.328289	0.0403705
sp|O88738|BIRC6_MOUSE Baculoviral IAP repeat-containing protein 6 OS=Mus musculus OX=10090 GN=Birc6 PE=1 SV=2	O88738	Birc6	sp|O88738|BIRC6_MOUSE Baculoviral IAP repeat-containing protein 6 OS=Mus musculus OX=10090 GN=Birc6 PE=1 SV=2	10	86163	78882.6	87820.5	95540.5	98174.1	79406.9	91110.1	88395.3	86991.7	89752.7	0.0784753	0.0869404	0.0449775	0.705678
sp|O88746|TOM1_MOUSE Target of Myb protein 1 OS=Mus musculus OX=10090 GN=Tom1 PE=1 SV=1	O88746	Tom1	sp|O88746|TOM1_MOUSE Target of Myb protein 1 OS=Mus musculus OX=10090 GN=Tom1 PE=1 SV=1	9	97190.3	108169	130109	119234	109104	116451	123389	116511	113701	116481	0.124723	0.0501305	0.0365542	0.683285
sp|O88792|JAM1_MOUSE Junctional adhesion molecule A OS=Mus musculus OX=10090 GN=F11r PE=1 SV=2	O88792	F11r	sp|O88792|JAM1_MOUSE Junctional adhesion molecule A OS=Mus musculus OX=10090 GN=F11r PE=1 SV=2	1	3962.85	4717.01	4490.98	3466.86	4395.68	4089.3	3993.14	3930.49	4226.91	4041.22	0.134514	0.0502907	-0.0620949	0.91498
sp|O88811|STAM2_MOUSE Signal transducing adapter molecule 2 OS=Mus musculus OX=10090 GN=Stam2 PE=1 SV=1	O88811	Stam2	sp|O88811|STAM2_MOUSE Signal transducing adapter molecule 2 OS=Mus musculus OX=10090 GN=Stam2 PE=1 SV=1	3	15162.9	17000	17523	19315.2	17274.5	15292.1	15490.7	17781.3	17261.5	16382.6	0.0990486	0.0761463	-0.0773667	0.496092
sp|O88839|ADA15_MOUSE Disintegrin and metalloproteinase domain-containing protein 15 OS=Mus musculus OX=10090 GN=Adam15 PE=1 SV=2	O88839	Adam15	sp|O88839|ADA15_MOUSE Disintegrin and metalloproteinase domain-containing protein 15 OS=Mus musculus OX=10090 GN=Adam15 PE=1 SV=2	1	1186.98	1520.44	1473.5	1644.81	2016.2	1582.25	2116.77	1950.4	1496.97	1983.3	0.13295	0.1216	0.405839	0.0102857
sp|O88844|IDHC_MOUSE Isocitrate dehydrogenase [NADP] cytoplasmic OS=Mus musculus OX=10090 GN=Idh1 PE=1 SV=2	O88844	Idh1	sp|O88844|IDHC_MOUSE Isocitrate dehydrogenase [NADP] cytoplasmic OS=Mus musculus OX=10090 GN=Idh1 PE=1 SV=2	19	1.24133e+06	1.1899e+06	1.36577e+06	1.36549e+06	1.28332e+06	1.12775e+06	1.26539e+06	1.29696e+06	1.30341e+06	1.27436e+06	0.0690537	0.0628512	-0.0309203	0.516461
sp|O88851|RBBP9_MOUSE Putative hydrolase RBBP9 OS=Mus musculus OX=10090 GN=Rbbp9 PE=1 SV=2	O88851	Rbbp9	sp|O88851|RBBP9_MOUSE Putative hydrolase RBBP9 OS=Mus musculus OX=10090 GN=Rbbp9 PE=1 SV=2	4	236090	198127	214311	207949	193083	174750	181557	188623	211130	185090	0.0751419	0.0436297	-0.190005	0.0197539
sp|O88878|ZFAN5_MOUSE AN1-type zinc finger protein 5 OS=Mus musculus OX=10090 GN=Zfand5 PE=1 SV=1	O88878	Zfand5	sp|O88878|ZFAN5_MOUSE AN1-type zinc finger protein 5 OS=Mus musculus OX=10090 GN=Zfand5 PE=1 SV=1	2	19717.1	19474.2	26174.2	21564.9	19283.3	18339.2	22120.2	20495.4	20641	19889.4	0.142862	0.0813995	-0.0527425	0.340818
sp|O88895|HDAC3_MOUSE Histone deacetylase 3 OS=Mus musculus OX=10090 GN=Hdac3 PE=1 SV=1	O88895	Hdac3	sp|O88895|HDAC3_MOUSE Histone deacetylase 3 OS=Mus musculus OX=10090 GN=Hdac3 PE=1 SV=1	1	2835.25	3029.34	2147.25	2148.9	2242.63	2488.78	2588.33	3190.37	2492.08	2538.56	0.18095	0.153139	0.0401934	0.719969
sp|O88947|FA10_MOUSE Coagulation factor X OS=Mus musculus OX=10090 GN=F10 PE=1 SV=1	O88947	F10	sp|O88947|FA10_MOUSE Coagulation factor X OS=Mus musculus OX=10090 GN=F10 PE=1 SV=1	1	7266.04	11083.9	10413.3	10922.5	11000.5	12871.9	10720.6	16314	10667.9	11936.2	0.180738	0.202339	0.158036	0.0646168
sp|O88952|LIN7C_MOUSE Protein lin-7 homolog C OS=Mus musculus OX=10090 GN=Lin7c PE=1 SV=2	O88952	Lin7c	sp|O88952|LIN7C_MOUSE Protein lin-7 homolog C OS=Mus musculus OX=10090 GN=Lin7c PE=1 SV=2	3	16664.7	17523.9	21655	19033.2	18974.6	18756.3	18704.9	19665.5	18278.5	18865.4	0.116906	0.0232602	0.0468018	0.739654
sp|O88958|GNPI1_MOUSE Glucosamine-6-phosphate isomerase 1 OS=Mus musculus OX=10090 GN=Gnpda1 PE=1 SV=3	O88958	Gnpda1	sp|O88958|GNPI1_MOUSE Glucosamine-6-phosphate isomerase 1 OS=Mus musculus OX=10090 GN=Gnpda1 PE=1 SV=3	1	17122.3	19854.8	19842.7	23148.4	18240.5	18899.3	17458.7	17658.2	19848.8	17949.3	0.123333	0.0358757	-0.14531	0.171629
sp|O88967|YMEL1_MOUSE ATP-dependent zinc metalloprotease YME1L1 OS=Mus musculus OX=10090 GN=Yme1l1 PE=1 SV=1	O88967	Yme1l1	sp|O88967|YMEL1_MOUSE ATP-dependent zinc metalloprotease YME1L1 OS=Mus musculus OX=10090 GN=Yme1l1 PE=1 SV=1	4	67973.6	68980.7	79410.4	88214.9	71510.4	69302	76423.5	73405.9	74195.6	72458.2	0.12561	0.0415299	-0.0307359	0.5409
sp|O88983|STX8_MOUSE Syntaxin-8 OS=Mus musculus OX=10090 GN=Stx8 PE=1 SV=1	O88983	Stx8	sp|O88983|STX8_MOUSE Syntaxin-8 OS=Mus musculus OX=10090 GN=Stx8 PE=1 SV=1	4	21112.4	23768.2	23797.7	25070.3	22191.8	21798.1	25102.7	25070.7	23782.9	23631.3	0.0710171	0.0761348	-0.0119115	0.943931
sp|O88986|KBL_MOUSE 2-amino-3-ketobutyrate coenzyme A ligase, mitochondrial OS=Mus musculus OX=10090 GN=Gcat PE=1 SV=2	O88986	Gcat	sp|O88986|KBL_MOUSE 2-amino-3-ketobutyrate coenzyme A ligase, mitochondrial OS=Mus musculus OX=10090 GN=Gcat PE=1 SV=2	5	35175.5	42607.5	45396.1	45746.7	47823.7	43069.3	44672.4	49949.6	44001.8	46248.1	0.116244	0.066693	0.0717182	0.188098
sp|O88990|ACTN3_MOUSE Alpha-actinin-3 OS=Mus musculus OX=10090 GN=Actn3 PE=2 SV=1	O88990	Actn3	sp|O88990|ACTN3_MOUSE Alpha-actinin-3 OS=Mus musculus OX=10090 GN=Actn3 PE=2 SV=1	29	841498	1.11357e+06	717453	1.12729e+06	1.04903e+06	823461	715327	299207	977535	769394	0.214049	0.435237	-0.334889	0.17563
sp|O89017|LGMN_MOUSE Legumain OS=Mus musculus OX=10090 GN=Lgmn PE=1 SV=1	O89017	Lgmn	sp|O89017|LGMN_MOUSE Legumain OS=Mus musculus OX=10090 GN=Lgmn PE=1 SV=1	2	53917.4	38668.6	45638.2	58126.7	65259.8	40025	57252	51506.8	49777.8	54379.4	0.176614	0.198337	0.130547	0.499026
sp|O89020|AFAM_MOUSE Afamin OS=Mus musculus OX=10090 GN=Afm PE=1 SV=2	O89020	Afm	sp|O89020|AFAM_MOUSE Afamin OS=Mus musculus OX=10090 GN=Afm PE=1 SV=2	3	60153.6	72719.1	94101	80540.7	86314.9	97477.2	87269.6	114158	76629.9	92373.4	0.185032	0.13426	0.269246	0.0446962
sp|O89023|TPP1_MOUSE Tripeptidyl-peptidase 1 OS=Mus musculus OX=10090 GN=Tpp1 PE=1 SV=2	O89023	Tpp1	sp|O89023|TPP1_MOUSE Tripeptidyl-peptidase 1 OS=Mus musculus OX=10090 GN=Tpp1 PE=1 SV=2	3	67778.7	71595	79373.8	80865.8	65159.5	68954.9	77143.9	74933.3	75484.4	71944.1	0.0834603	0.0766857	-0.0686304	0.471851
sp|O89032|SPD2A_MOUSE SH3 and PX domain-containing protein 2A OS=Mus musculus OX=10090 GN=Sh3pxd2a PE=1 SV=2	O89032	Sh3pxd2a	sp|O89032|SPD2A_MOUSE SH3 and PX domain-containing protein 2A OS=Mus musculus OX=10090 GN=Sh3pxd2a PE=1 SV=2	1	1645.41	1752.81	1965.29	1830.17	1640.06	1038.82	1943.75	1856.75	1791.49	1748.4	0.0748384	0.251785	-0.0375616	0.323882
sp|O89051|ITM2B_MOUSE Integral membrane protein 2B OS=Mus musculus OX=10090 GN=Itm2b PE=1 SV=1	O89051	Itm2b	sp|O89051|ITM2B_MOUSE Integral membrane protein 2B OS=Mus musculus OX=10090 GN=Itm2b PE=1 SV=1	2	17085.7	16547.2	16818	28533.1	20348.5	16226.4	19392.4	17748.8	16951.8	18570.6	0.29688	0.0987052	0.13021	0.721527
sp|O89053|COR1A_MOUSE Coronin-1A OS=Mus musculus OX=10090 GN=Coro1a PE=1 SV=5	O89053	Coro1a	sp|O89053|COR1A_MOUSE Coronin-1A OS=Mus musculus OX=10090 GN=Coro1a PE=1 SV=5	4	31965.9	28530.4	29469.9	36415	41922.4	30729.2	40028	54983.1	30717.9	40975.2	0.111569	0.238359	0.416479	0.0416543
sp|O89079|COPE_MOUSE Coatomer subunit epsilon OS=Mus musculus OX=10090 GN=Cope PE=1 SV=3	O89079	Cope	sp|O89079|COPE_MOUSE Coatomer subunit epsilon OS=Mus musculus OX=10090 GN=Cope PE=1 SV=3	1	11316.1	8667.23	11134.7	11629.9	12824.1	11424.7	13381.2	11106.3	11225.4	12124.4	0.12744	0.0896688	0.108791	0.111435
sp|O89084|PDE4A_MOUSE cAMP-specific 3',5'-cyclic phosphodiesterase 4A OS=Mus musculus OX=10090 GN=Pde4a PE=1 SV=2	O89084	Pde4a	sp|O89084|PDE4A_MOUSE cAMP-specific 3',5'-cyclic phosphodiesterase 4A OS=Mus musculus OX=10090 GN=Pde4a PE=1 SV=2	1	3020.15	2893.95	3655.82	3480.09	2394.55	3055.55	3094.8	3054.08	3250.12	3054.81	0.111448	0.116329	-0.0857895	0.160736
sp|O89086|RBM3_MOUSE RNA-binding protein 3 OS=Mus musculus OX=10090 GN=Rbm3 PE=1 SV=1	O89086	Rbm3	sp|O89086|RBM3_MOUSE RNA-binding protein 3 OS=Mus musculus OX=10090 GN=Rbm3 PE=1 SV=1	4	47120.6	45976	54688.1	55856	55411.4	44402.1	59297	55930.4	50904.4	55670.9	0.0997977	0.120389	0.133115	0.508372
sp|O89090|SP1_MOUSE Transcription factor Sp1 OS=Mus musculus OX=10090 GN=Sp1 PE=1 SV=2	O89090	Sp1	sp|O89090|SP1_MOUSE Transcription factor Sp1 OS=Mus musculus OX=10090 GN=Sp1 PE=1 SV=2	2	39072.4	32135.4	36990.5	42011.8	40505.2	36688.9	40967.3	40374.4	38031.5	40439.8	0.110713	0.0499515	0.0891215	0.388027
sp|O89103|C1QR1_MOUSE Complement component C1q receptor OS=Mus musculus OX=10090 GN=Cd93 PE=1 SV=1	O89103	Cd93	sp|O89103|C1QR1_MOUSE Complement component C1q receptor OS=Mus musculus OX=10090 GN=Cd93 PE=1 SV=1	2	17152.8	19682.4	19603	20520.4	19928.7	16613.4	20798.3	21692.4	19642.7	20363.5	0.0754598	0.112193	0.0516653	0.738052
sp|O89104|SYPL2_MOUSE Synaptophysin-like protein 2 OS=Mus musculus OX=10090 GN=Sypl2 PE=1 SV=1	O89104	Sypl2	sp|O89104|SYPL2_MOUSE Synaptophysin-like protein 2 OS=Mus musculus OX=10090 GN=Sypl2 PE=1 SV=1	5	91332.8	101267	88447.4	105278	94245.5	82995.9	86873.4	96096	96300.1	90559.5	0.0826801	0.0684559	-0.0879459	0.266837
sp|O89112|LANC1_MOUSE Glutathione S-transferase LANCL1 OS=Mus musculus OX=10090 GN=Lancl1 PE=1 SV=1	O89112	Lancl1	sp|O89112|LANC1_MOUSE Glutathione S-transferase LANCL1 OS=Mus musculus OX=10090 GN=Lancl1 PE=1 SV=1	6	64268.7	74156.7	79872.4	69249.6	65391.7	76253	67110.4	71600.3	71703.1	69355.3	0.0929393	0.0695146	-0.0479403	0.70448
sp|O89114|DNJB5_MOUSE DnaJ homolog subfamily B member 5 OS=Mus musculus OX=10090 GN=Dnajb5 PE=2 SV=1	O89114	Dnajb5	sp|O89114|DNJB5_MOUSE DnaJ homolog subfamily B member 5 OS=Mus musculus OX=10090 GN=Dnajb5 PE=2 SV=1	8	259079	257498	279965	233197	267751	240978	276826	255436	258289	261594	0.0743075	0.0597591	0.0179498	0.838101
sp|O89116|VTI1A_MOUSE Vesicle transport through interaction with t-SNAREs homolog 1A OS=Mus musculus OX=10090 GN=Vti1a PE=1 SV=1	O89116	Vti1a	sp|O89116|VTI1A_MOUSE Vesicle transport through interaction with t-SNAREs homolog 1A OS=Mus musculus OX=10090 GN=Vti1a PE=1 SV=1	1	2850.63	3075.44	3192.6	3889.99	3143.4	2552.73	3387.44	3125.93	3134.02	3134.67	0.137837	0.115923	0.000543723	0.470321
sp|P00158|CYB_MOUSE Cytochrome b OS=Mus musculus OX=10090 GN=Mt-Cyb PE=1 SV=1	P00158	Mt-Cyb	sp|P00158|CYB_MOUSE Cytochrome b OS=Mus musculus OX=10090 GN=Mt-Cyb PE=1 SV=1	2	482286	544383	486068	555317	493820	496269	501226	596722	515225	498747	0.0739045	0.0955992	-0.0445986	0.894111
sp|P00329|ADH1_MOUSE Alcohol dehydrogenase 1 OS=Mus musculus OX=10090 GN=Adh1 PE=1 SV=2	P00329	Adh1	sp|P00329|ADH1_MOUSE Alcohol dehydrogenase 1 OS=Mus musculus OX=10090 GN=Adh1 PE=1 SV=2	3	119134	99253.1	102821	110531	104282	84691.3	106589	102373	106676	103328	0.0817706	0.100632	-0.0451283	0.242498
sp|P00405|COX2_MOUSE Cytochrome c oxidase subunit 2 OS=Mus musculus OX=10090 GN=Mtco2 PE=1 SV=1	P00405	Mtco2	sp|P00405|COX2_MOUSE Cytochrome c oxidase subunit 2 OS=Mus musculus OX=10090 GN=Mtco2 PE=1 SV=1	6	1.00629e+07	1.08268e+07	1.06474e+07	1.2296e+07	1.07841e+07	1.0593e+07	1.05867e+07	1.16051e+07	1.07371e+07	1.06885e+07	0.0866538	0.0444359	-0.00654543	0.942971
sp|P00416|COX3_MOUSE Cytochrome c oxidase subunit 3 OS=Mus musculus OX=10090 GN=mt-Co3 PE=1 SV=2	P00416	mt-Co3	sp|P00416|COX3_MOUSE Cytochrome c oxidase subunit 3 OS=Mus musculus OX=10090 GN=mt-Co3 PE=1 SV=2	1	93370.8	95648.6	82560	106235	96853	89277	87503.7	103785	94509.7	93065	0.102803	0.0792851	-0.023315	0.992581
sp|P00493|HPRT_MOUSE Hypoxanthine-guanine phosphoribosyltransferase OS=Mus musculus OX=10090 GN=Hprt1 PE=1 SV=3	P00493	Hprt1	sp|P00493|HPRT_MOUSE Hypoxanthine-guanine phosphoribosyltransferase OS=Mus musculus OX=10090 GN=Hprt1 PE=1 SV=3	3	29262.8	36657.7	37021.1	42103.9	36315.7	33690.3	40232.9	39649	36839.4	37982.3	0.145796	0.0815292	0.0427066	0.6392
sp|P00520|ABL1_MOUSE Tyrosine-protein kinase ABL1 OS=Mus musculus OX=10090 GN=Abl1 PE=1 SV=3	P00520	Abl1	sp|P00520|ABL1_MOUSE Tyrosine-protein kinase ABL1 OS=Mus musculus OX=10090 GN=Abl1 PE=1 SV=3	1	1775.5	2867.09	2226.75	1897.23	1856.37	2223.82	1830.02	1570.16	2061.99	1843.19	0.223113	0.143776	-0.157244	0.210134
sp|P00848|ATP6_MOUSE ATP synthase subunit a OS=Mus musculus OX=10090 GN=Mtatp6 PE=1 SV=1	P00848	Mtatp6	sp|P00848|ATP6_MOUSE ATP synthase subunit a OS=Mus musculus OX=10090 GN=Mtatp6 PE=1 SV=1	1	351322	446678	254656	435920	434612	396038	293171	409274	393621	402656	0.23964	0.162192	0.0409237	0.755028
sp|P00920|CAH2_MOUSE Carbonic anhydrase 2 OS=Mus musculus OX=10090 GN=Ca2 PE=1 SV=4	P00920	Ca2	sp|P00920|CAH2_MOUSE Carbonic anhydrase 2 OS=Mus musculus OX=10090 GN=Ca2 PE=1 SV=4	7	597863	685914	846452	771042	809980	695155	680470	759541	728478	727348	0.147982	0.0814102	-0.00118764	0.797281
sp|P01027|CO3_MOUSE Complement C3 OS=Mus musculus OX=10090 GN=C3 PE=1 SV=3	P01027	C3	sp|P01027|CO3_MOUSE Complement C3 OS=Mus musculus OX=10090 GN=C3 PE=1 SV=3	45	919745	1.18754e+06	1.07633e+06	1.43662e+06	1.10333e+06	1.18802e+06	1.11365e+06	1.33909e+06	1.13194e+06	1.15083e+06	0.188292	0.0917303	0.0248732	0.700624
sp|P01029|CO4B_MOUSE Complement C4-B OS=Mus musculus OX=10090 GN=C4b PE=1 SV=3	P01029	C4b	sp|P01029|CO4B_MOUSE Complement C4-B OS=Mus musculus OX=10090 GN=C4b PE=1 SV=3	3	30287.4	55904.9	51062.8	67732.1	69508.9	64146.6	59527.7	70784.4	53483.8	66827.8	0.304974	0.0785094	0.321662	0.0787272
sp|P01592|IGJ_MOUSE Immunoglobulin J chain OS=Mus musculus OX=10090 GN=Jchain PE=1 SV=4	P01592	Jchain	sp|P01592|IGJ_MOUSE Immunoglobulin J chain OS=Mus musculus OX=10090 GN=Jchain PE=1 SV=4	1	18041.9	7841.05	8310.51	15616	7093.12	9164.36	8498.14	8430.94	11963.3	8464.54	0.413844	0.104615	-0.428527	0.0909177
sp|P01631|KV2A7_MOUSE Ig kappa chain V-II region 26-10 OS=Mus musculus OX=10090 PE=1 SV=1	P01631	NA	sp|P01631|KV2A7_MOUSE Ig kappa chain V-II region 26-10 OS=Mus musculus OX=10090 PE=1 SV=1	1	24373.2	29375.5	28856.6	60231.1	25951.3	55344.6	21503.8	33964.8	29116.1	29958	0.462109	0.43916	0.0281638	0.859463
sp|P01635|KV5A3_MOUSE Ig kappa chain V-V region K2 (Fragment) OS=Mus musculus OX=10090 PE=1 SV=1	P01635	NA	sp|P01635|KV5A3_MOUSE Ig kappa chain V-V region K2 (Fragment) OS=Mus musculus OX=10090 PE=1 SV=1	1	40413.1	39295.4	38809.4	35085.1	21174.1	87816.1	16649.3	23913	39052.4	22543.6	0.0601592	0.902741	-0.795334	0.400285
sp|P01660|KV3A8_MOUSE Ig kappa chain V-III region PC 3741/TEPC 111 OS=Mus musculus OX=10090 PE=1 SV=1	P01660	NA	sp|P01660|KV3A8_MOUSE Ig kappa chain V-III region PC 3741/TEPC 111 OS=Mus musculus OX=10090 PE=1 SV=1	1	1134.13	1343.67	2684.65	1482.52	2449.89	4416.97	1091.02	2632.05	1413.09	2540.97	0.41965	0.515735	0.847341	0.17758
sp|P01680|KV4A1_MOUSE Ig kappa chain V-IV region S107B OS=Mus musculus OX=10090 PE=4 SV=1	P01680	NA	sp|P01680|KV4A1_MOUSE Ig kappa chain V-IV region S107B OS=Mus musculus OX=10090 PE=4 SV=1	1	2643.19	1570.65	3200.31	2654.27	2699.04	3186.17	1382.7	4264.07	2648.73	2942.6	0.271128	0.414496	0.146839	0.703958
sp|P01723|LV1A_MOUSE Ig lambda-1 chain V region OS=Mus musculus OX=10090 PE=1 SV=2;sp|P01726|LV1D_MOUSE Ig lambda-1 chain V region H2020 OS=Mus musculus OX=10090 PE=1 SV=1;sp|P01727|LV1E_MOUSE Ig lambda-1 chain V region S43 OS=Mus musculus OX=10090 PE=1 SV=1	P01723	NA	sp|P01723|LV1A_MOUSE Ig lambda-1 chain V region OS=Mus musculus OX=10090 PE=1 SV=2;sp|P01726|LV1D_MOUSE Ig lambda-1 chain V region H2020 OS=Mus musculus OX=10090 PE=1 SV=1;sp|P01727|LV1E_MOUSE Ig lambda-1 chain V region S43 OS=Mus musculus OX=10090 PE=1 SV=1	1	48638.3	46475.2	54911.8	61126.7	29109	61468.1	35007	64956.2	51775	48237.6	0.125237	0.382136	-0.155862	0.392711
sp|P01754|HVM10_MOUSE Ig heavy chain V region 1-62-3 OS=Mus musculus OX=10090 GN=Ighv1-62-3 PE=4 SV=2;sp|P06328|HVM49_MOUSE Ig heavy chain V region 1-72 OS=Mus musculus OX=10090 GN=Ighv1-72 PE=1 SV=2	P01754	Ighv1-62-3	sp|P01754|HVM10_MOUSE Ig heavy chain V region 1-62-3 OS=Mus musculus OX=10090 GN=Ighv1-62-3 PE=4 SV=2;sp|P06328|HVM49_MOUSE Ig heavy chain V region 1-72 OS=Mus musculus OX=10090 GN=Ighv1-72 PE=1 SV=2	1	2910.74	1876.93	2618.72	3994.33	2663.31	3051.43	1695.42	2634.2	2764.73	2648.75	0.308109	0.229416	-0.0598323	0.513036
sp|P01831|THY1_MOUSE Thy-1 membrane glycoprotein OS=Mus musculus OX=10090 GN=Thy1 PE=1 SV=1	P01831	Thy1	sp|P01831|THY1_MOUSE Thy-1 membrane glycoprotein OS=Mus musculus OX=10090 GN=Thy1 PE=1 SV=1	1	3014.1	2205.65	2865.73	2669.93	4219	2429.65	3043.97	2295.4	2767.83	2736.81	0.130771	0.292767	-0.0245012	0.526992
sp|P01837|IGKC_MOUSE Immunoglobulin kappa constant OS=Mus musculus OX=10090 GN=Igkc PE=1 SV=2	P01837	Igkc	sp|P01837|IGKC_MOUSE Immunoglobulin kappa constant OS=Mus musculus OX=10090 GN=Igkc PE=1 SV=2	3	42198.1	27772.1	39751.9	51646.2	37993.9	58126.4	33917	42857.7	40975	40425.8	0.243538	0.244911	-0.0214402	0.631168
sp|P01843|LAC1_MOUSE Ig lambda-1 chain C region OS=Mus musculus OX=10090 PE=1 SV=1	P01843	NA	sp|P01843|LAC1_MOUSE Ig lambda-1 chain C region OS=Mus musculus OX=10090 PE=1 SV=1	1	17677.3	14039.4	18465.9	16674.2	7616.29	16722.6	11499.8	25312.5	17175.8	14111.2	0.115354	0.500665	-0.308055	0.423421
sp|P01864|GCAB_MOUSE Ig gamma-2A chain C region secreted form OS=Mus musculus OX=10090 PE=1 SV=1	P01864	NA	sp|P01864|GCAB_MOUSE Ig gamma-2A chain C region secreted form OS=Mus musculus OX=10090 PE=1 SV=1	4	78366	58054.4	116756	154595	84588.9	291695	48643	168909	97560.8	126749	0.419012	0.727323	0.321497	0.547943
sp|P01867|IGG2B_MOUSE Ig gamma-2B chain C region OS=Mus musculus OX=10090 GN=Igh-3 PE=1 SV=3	P01867	Igh-3	sp|P01867|IGG2B_MOUSE Ig gamma-2B chain C region OS=Mus musculus OX=10090 GN=Igh-3 PE=1 SV=3	1	4922.11	6078.49	8458.54	8826.25	5004.87	23175.6	6479.31	10913.3	7268.51	8696.29	0.265934	0.723801	0.229864	0.301066
sp|P01868|IGHG1_MOUSE Ig gamma-1 chain C region secreted form OS=Mus musculus OX=10090 GN=Ighg1 PE=1 SV=1;sp|P01869|IGH1M_MOUSE Ig gamma-1 chain C region, membrane-bound form OS=Mus musculus OX=10090 GN=Ighg1 PE=1 SV=2	P01868	Ighg1	sp|P01868|IGHG1_MOUSE Ig gamma-1 chain C region secreted form OS=Mus musculus OX=10090 GN=Ighg1 PE=1 SV=1;sp|P01869|IGH1M_MOUSE Ig gamma-1 chain C region, membrane-bound form OS=Mus musculus OX=10090 GN=Ighg1 PE=1 SV=2	1	8414.72	11431.4	8720.9	15567.3	12577.6	41485.4	11941.3	18087.1	10076.2	15332.3	0.300228	0.662042	0.595128	0.0685103
sp|P01872|IGHM_MOUSE Immunoglobulin heavy constant mu OS=Mus musculus OX=10090 GN=Ighm PE=1 SV=2	P01872	Ighm	sp|P01872|IGHM_MOUSE Immunoglobulin heavy constant mu OS=Mus musculus OX=10090 GN=Ighm PE=1 SV=2	5	286549	512400	660808	392237	546910	588808	288508	772444	452319	567859	0.347616	0.363234	0.340052	0.497894
sp|P01878|IGHA_MOUSE Ig alpha chain C region OS=Mus musculus OX=10090 PE=1 SV=1	P01878	NA	sp|P01878|IGHA_MOUSE Ig alpha chain C region OS=Mus musculus OX=10090 PE=1 SV=1	1	76718.7	18574.4	11327.6	55026.6	18147.8	20811.6	21731.8	9418.3	36800.5	19479.7	0.763307	0.320391	-0.718133	0.15685
sp|P01887|B2MG_MOUSE Beta-2-microglobulin OS=Mus musculus OX=10090 GN=B2m PE=1 SV=2	P01887	B2m	sp|P01887|B2MG_MOUSE Beta-2-microglobulin OS=Mus musculus OX=10090 GN=B2m PE=1 SV=2	1	18964.1	21313.6	25409.1	25155	29382.6	22880	23367.4	30550.2	23234.3	26375	0.137479	0.150094	0.178424	0.125182
sp|P01898|HA10_MOUSE H-2 class I histocompatibility antigen, Q10 alpha chain OS=Mus musculus OX=10090 GN=H2-Q10 PE=1 SV=3	P01898	H2-Q10	sp|P01898|HA10_MOUSE H-2 class I histocompatibility antigen, Q10 alpha chain OS=Mus musculus OX=10090 GN=H2-Q10 PE=1 SV=3	1	36905.2	46713.8	56579.5	55316.8	49105.9	42079.9	42755.5	54924	51015.3	45930.7	0.186314	0.127814	-0.149779	0.800677
sp|P01899|HA11_MOUSE H-2 class I histocompatibility antigen, D-B alpha chain OS=Mus musculus OX=10090 GN=H2-D1 PE=1 SV=2	P01899	H2-D1	sp|P01899|HA11_MOUSE H-2 class I histocompatibility antigen, D-B alpha chain OS=Mus musculus OX=10090 GN=H2-D1 PE=1 SV=2	2	21490.8	21320.9	27194	29227	21974.1	21267.2	22214.4	25399.4	24342.4	22094.2	0.161882	0.0807875	-0.129853	0.351926
sp|P01901|HA1B_MOUSE H-2 class I histocompatibility antigen, K-B alpha chain OS=Mus musculus OX=10090 GN=H2-K1 PE=1 SV=1	P01901	H2-K1	sp|P01901|HA1B_MOUSE H-2 class I histocompatibility antigen, K-B alpha chain OS=Mus musculus OX=10090 GN=H2-K1 PE=1 SV=1	3	45086	50620.2	66779.9	66438.5	47209.1	50007	45073	55022.2	58529.3	48608.1	0.193302	0.087179	-0.255268	0.183489
sp|P01921|HB2D_MOUSE H-2 class II histocompatibility antigen, A-D beta chain OS=Mus musculus OX=10090 GN=H2-Ab1 PE=1 SV=1;sp|P06342|HB2Q_MOUSE H-2 class II histocompatibility antigen, A-Q beta chain OS=Mus musculus OX=10090 GN=H2-Ab1 PE=1 SV=1;sp|P06343|HB2K_MOUSE H-2 class II histocompatibility antigen, A-K beta chain OS=Mus musculus OX=10090 GN=H2-Ab1 PE=1 SV=1;sp|P06344|HB2U_MOUSE H-2 class II…	P01921	H2-Ab1	sp|P01921|HB2D_MOUSE H-2 class II histocompatibility antigen, A-D beta chain OS=Mus musculus OX=10090 GN=H2-Ab1 PE=1 SV=1;sp|P06342|HB2Q_MOUSE H-2 class II histocompatibility antigen, A-Q beta chain OS=Mus musculus OX=10090 GN=H2-Ab1 PE=1 SV=1;sp|P06343|HB2K_MOUSE H-2 class II histocompatibility antigen, A-K beta chain OS=Mus musculus OX=10090 GN=H2-Ab1 PE=1 SV=1;sp|P06344|HB2U_MOUSE H-2 class II…	1	1326.19	1086.48	1383.24	1518.38	1704.46	1492.94	1177.21	1825.38	1354.71	1598.7	0.135783	0.183207	0.236068	0.188072
sp|P01942|HBA_MOUSE Hemoglobin subunit alpha OS=Mus musculus OX=10090 GN=Hba PE=1 SV=2	P01942	Hba	sp|P01942|HBA_MOUSE Hemoglobin subunit alpha OS=Mus musculus OX=10090 GN=Hba PE=1 SV=2	6	2.53906e+06	3.34885e+06	4.15309e+06	3.88165e+06	4.15804e+06	3.34618e+06	3.1212e+06	3.59648e+06	3.61525e+06	3.47133e+06	0.204296	0.125484	-0.0556162	0.769649
sp|P02088|HBB1_MOUSE Hemoglobin subunit beta-1 OS=Mus musculus OX=10090 GN=Hbb-b1 PE=1 SV=2	P02088	Hbb-b1	sp|P02088|HBB1_MOUSE Hemoglobin subunit beta-1 OS=Mus musculus OX=10090 GN=Hbb-b1 PE=1 SV=2	8	6.60884e+06	8.82132e+06	9.82526e+06	1.03009e+07	1.10304e+07	9.35781e+06	7.99823e+06	9.42847e+06	9.32329e+06	9.39314e+06	0.184552	0.131183	0.0128524	0.520653
sp|P02301|H3C_MOUSE Histone H3.3C OS=Mus musculus OX=10090 GN=H3f3c PE=3 SV=3;sp|P84244|H33_MOUSE Histone H3.3 OS=Mus musculus OX=10090 GN=H3-3a PE=1 SV=2	P02301	H3f3c	sp|P02301|H3C_MOUSE Histone H3.3C OS=Mus musculus OX=10090 GN=H3f3c PE=3 SV=3;sp|P84244|H33_MOUSE Histone H3.3 OS=Mus musculus OX=10090 GN=H3-3a PE=1 SV=2	3	188969	139990	119364	112445	154274	164437	161487	135810	129677	157880	0.246512	0.0834891	0.288109	0.321616
sp|P02463|CO4A1_MOUSE Collagen alpha-1(IV) chain OS=Mus musculus OX=10090 GN=Col4a1 PE=1 SV=4	P02463	Col4a1	sp|P02463|CO4A1_MOUSE Collagen alpha-1(IV) chain OS=Mus musculus OX=10090 GN=Col4a1 PE=1 SV=4	2	43095.4	28955.6	20707.5	18222.1	25087.3	26267.7	31550	18724.3	24831.5	25677.5	0.404206	0.207319	0.0681249	0.799633
sp|P02468|LAMC1_MOUSE Laminin subunit gamma-1 OS=Mus musculus OX=10090 GN=Lamc1 PE=1 SV=2	P02468	Lamc1	sp|P02468|LAMC1_MOUSE Laminin subunit gamma-1 OS=Mus musculus OX=10090 GN=Lamc1 PE=1 SV=2	36	1.56061e+06	1.35588e+06	1.16809e+06	1.09542e+06	1.19737e+06	1.5097e+06	1.34339e+06	1.09512e+06	1.26198e+06	1.27038e+06	0.160866	0.140231	0.01118	0.962818
sp|P02469|LAMB1_MOUSE Laminin subunit beta-1 OS=Mus musculus OX=10090 GN=Lamb1 PE=1 SV=3	P02469	Lamb1	sp|P02469|LAMB1_MOUSE Laminin subunit beta-1 OS=Mus musculus OX=10090 GN=Lamb1 PE=1 SV=3	31	1.81699e+06	1.54587e+06	1.30377e+06	1.29292e+06	1.46512e+06	1.52406e+06	1.67848e+06	1.24669e+06	1.42482e+06	1.49459e+06	0.166027	0.120975	0.0739164	0.971732
sp|P02535|K1C10_MOUSE Keratin, type I cytoskeletal 10 OS=Mus musculus OX=10090 GN=Krt10 PE=1 SV=3	P02535	Krt10	sp|P02535|K1C10_MOUSE Keratin, type I cytoskeletal 10 OS=Mus musculus OX=10090 GN=Krt10 PE=1 SV=3	7	302251	475696	159240	483805	451176	345324	195130	505107	388973	398250	0.436882	0.365006	0.0579279	0.771959
sp|P02798|MT2_MOUSE Metallothionein-2 OS=Mus musculus OX=10090 GN=Mt2 PE=1 SV=2	P02798	Mt2	sp|P02798|MT2_MOUSE Metallothionein-2 OS=Mus musculus OX=10090 GN=Mt2 PE=1 SV=2	1	1189.34	445.796	445.796	1368.5	445.796	1088.63	1352.85	3805.81	817.569	1220.74	0.56419	0.879614	0.736949	0.267223
sp|P02802|MT1_MOUSE Metallothionein-1 OS=Mus musculus OX=10090 GN=Mt1 PE=1 SV=1	P02802	Mt1	sp|P02802|MT1_MOUSE Metallothionein-1 OS=Mus musculus OX=10090 GN=Mt1 PE=1 SV=1	2	23795.4	21754.6	22309.7	32447.4	27775.4	25120.6	38251.8	52785.5	23052.5	33013.6	0.198938	0.348892	0.500489	0.0666329
sp|P03332|GAG_MLVMS Gag polyprotein OS=Moloney murine leukemia virus (isolate Shinnick) OX=928306 GN=gag PE=1 SV=4;sp|P03334|GAG_MSVMO Gag polyprotein OS=Moloney murine sarcoma virus OX=11809 GN=gag PE=1 SV=3;sp|P03336|GAG_MLVAV Gag polyprotein OS=AKV murine leukemia virus OX=11791 GN=gag PE=1 SV=3;sp|P03355|POL_MLVMS Gag-Pol polyprotein OS=Moloney murine leukemia virus (isolate Shinnick) OX=9283…	P03332	gag	sp|P03332|GAG_MLVMS Gag polyprotein OS=Moloney murine leukemia virus (isolate Shinnick) OX=928306 GN=gag PE=1 SV=4;sp|P03334|GAG_MSVMO Gag polyprotein OS=Moloney murine sarcoma virus OX=11809 GN=gag PE=1 SV=3;sp|P03336|GAG_MLVAV Gag polyprotein OS=AKV murine leukemia virus OX=11791 GN=gag PE=1 SV=3;sp|P03355|POL_MLVMS Gag-Pol polyprotein OS=Moloney murine leukemia virus (isolate Shinnick) OX=9283…	1	2175.4	1947.11	2127.75	2913.26	3090.96	1879.43	2120.22	2893.58	2151.57	2506.9	0.186136	0.235138	0.203231	0.558446
sp|P03888|NU1M_MOUSE NADH-ubiquinone oxidoreductase chain 1 OS=Mus musculus OX=10090 GN=Mtnd1 PE=1 SV=3	P03888	Mtnd1	sp|P03888|NU1M_MOUSE NADH-ubiquinone oxidoreductase chain 1 OS=Mus musculus OX=10090 GN=Mtnd1 PE=1 SV=3	4	472340	540495	433856	594165	505644	518009	465151	594720	506418	511827	0.139647	0.103969	0.0184956	0.770302
sp|P03893|NU2M_MOUSE NADH-ubiquinone oxidoreductase chain 2 OS=Mus musculus OX=10090 GN=Mtnd2 PE=1 SV=2	P03893	Mtnd2	sp|P03893|NU2M_MOUSE NADH-ubiquinone oxidoreductase chain 2 OS=Mus musculus OX=10090 GN=Mtnd2 PE=1 SV=2	4	980380	1.10444e+06	884727	1.1155e+06	1.06316e+06	980068	970061	1.13453e+06	1.04241e+06	1.02161e+06	0.107431	0.0745288	-0.027709	0.795712
sp|P03899|NU3M_MOUSE NADH-ubiquinone oxidoreductase chain 3 OS=Mus musculus OX=10090 GN=Mtnd3 PE=1 SV=3	P03899	Mtnd3	sp|P03899|NU3M_MOUSE NADH-ubiquinone oxidoreductase chain 3 OS=Mus musculus OX=10090 GN=Mtnd3 PE=1 SV=3	1	2902.19	2477.29	2310.44	3498.3	3841.74	2395.42	2847.32	3048.06	2689.74	2947.69	0.189388	0.199208	0.135793	0.506793
sp|P03903|NU4LM_MOUSE NADH-ubiquinone oxidoreductase chain 4L OS=Mus musculus OX=10090 GN=Mtnd4l PE=1 SV=2	P03903	Mtnd4l	sp|P03903|NU4LM_MOUSE NADH-ubiquinone oxidoreductase chain 4L OS=Mus musculus OX=10090 GN=Mtnd4l PE=1 SV=2	1	198726	239488	178942	247439	302978	219095	213949	258897	219107	238996	0.151375	0.166321	0.1266	0.189522
sp|P03911|NU4M_MOUSE NADH-ubiquinone oxidoreductase chain 4 OS=Mus musculus OX=10090 GN=Mtnd4 PE=1 SV=1	P03911	Mtnd4	sp|P03911|NU4M_MOUSE NADH-ubiquinone oxidoreductase chain 4 OS=Mus musculus OX=10090 GN=Mtnd4 PE=1 SV=1	7	166798	188064	168550	205761	190718	202227	174782	215821	178307	196472	0.100803	0.0888973	0.141508	0.30371
sp|P03921|NU5M_MOUSE NADH-ubiquinone oxidoreductase chain 5 OS=Mus musculus OX=10090 GN=Mtnd5 PE=1 SV=3	P03921	Mtnd5	sp|P03921|NU5M_MOUSE NADH-ubiquinone oxidoreductase chain 5 OS=Mus musculus OX=10090 GN=Mtnd5 PE=1 SV=3	6	246455	272536	236840	279210	268414	261679	235288	294045	259496	265046	0.0785649	0.0911653	0.0322408	0.727832
sp|P03930|ATP8_MOUSE ATP synthase protein 8 OS=Mus musculus OX=10090 GN=Mtatp8 PE=1 SV=1	P03930	Mtatp8	sp|P03930|ATP8_MOUSE ATP synthase protein 8 OS=Mus musculus OX=10090 GN=Mtatp8 PE=1 SV=1	2	807666	977187	617185	884468	1.09096e+06	900690	785905	1.12492e+06	846067	995823	0.1861	0.164424	0.229991	0.150017
sp|P03975|IGEB_MOUSE IgE-binding protein OS=Mus musculus OX=10090 GN=Iap PE=2 SV=1	P03975	Iap	sp|P03975|IGEB_MOUSE IgE-binding protein OS=Mus musculus OX=10090 GN=Iap PE=2 SV=1	2	3949.22	2874.27	3729.68	3003.46	3038.57	3934.81	3936.55	4516.73	3366.57	3935.68	0.156455	0.158249	0.233775	0.229758
sp|P03976|KV2A5_MOUSE Ig kappa chain V-II region 17S29.1 OS=Mus musculus OX=10090 PE=1 SV=1	P03976	NA	sp|P03976|KV2A5_MOUSE Ig kappa chain V-II region 17S29.1 OS=Mus musculus OX=10090 PE=1 SV=1	1	899.833	941.159	1198.22	1783.34	1761.05	1122.26	1061.59	879.285	1069.69	1091.93	0.337686	0.318512	0.0396184	0.978935
sp|P03987|IGHG3_MOUSE Ig gamma-3 chain C region OS=Mus musculus OX=10090 PE=1 SV=2	P03987	NA	sp|P03987|IGHG3_MOUSE Ig gamma-3 chain C region OS=Mus musculus OX=10090 PE=1 SV=2	6	108929	108623	211453	357759	351801	311978	263020	237298	160191	287499	0.598824	0.175251	0.916444	0.0675709
sp|P04104|K2C1_MOUSE Keratin, type II cytoskeletal 1 OS=Mus musculus OX=10090 GN=Krt1 PE=1 SV=4	P04104	Krt1	sp|P04104|K2C1_MOUSE Keratin, type II cytoskeletal 1 OS=Mus musculus OX=10090 GN=Krt1 PE=1 SV=4	2	190342	415013	105990	537322	281027	389523	137771	259025	302678	270026	0.636994	0.386884	-0.0589767	0.921378
sp|P04117|FABP4_MOUSE Fatty acid-binding protein, adipocyte OS=Mus musculus OX=10090 GN=Fabp4 PE=1 SV=3	P04117	Fabp4	sp|P04117|FABP4_MOUSE Fatty acid-binding protein, adipocyte OS=Mus musculus OX=10090 GN=Fabp4 PE=1 SV=3	8	3.88478e+06	4.51262e+06	4.57128e+06	5.44501e+06	4.4489e+06	4.15857e+06	4.21974e+06	4.79459e+06	4.54195e+06	4.33432e+06	0.139321	0.0653635	-0.0679807	0.611368
sp|P04186|CFAB_MOUSE Complement factor B OS=Mus musculus OX=10090 GN=Cfb PE=1 SV=2	P04186	Cfb	sp|P04186|CFAB_MOUSE Complement factor B OS=Mus musculus OX=10090 GN=Cfb PE=1 SV=2	7	122822	175923	198460	184038	168778	218261	175959	249882	179981	197110	0.193778	0.187012	0.123172	0.167972
sp|P04247|MYG_MOUSE Myoglobin OS=Mus musculus OX=10090 GN=Mb PE=1 SV=3	P04247	Mb	sp|P04247|MYG_MOUSE Myoglobin OS=Mus musculus OX=10090 GN=Mb PE=1 SV=3	11	1.4488e+07	1.58345e+07	1.45896e+07	1.72052e+07	1.42269e+07	1.3407e+07	1.42145e+07	1.62737e+07	1.52121e+07	1.42207e+07	0.0820383	0.0842242	-0.0960173	0.301514
sp|P04370|MBP_MOUSE Myelin basic protein OS=Mus musculus OX=10090 GN=Mbp PE=1 SV=2	P04370	Mbp	sp|P04370|MBP_MOUSE Myelin basic protein OS=Mus musculus OX=10090 GN=Mbp PE=1 SV=2	4	89754.9	61277.6	157480	101722	164936	99172.5	82199.4	103646	95738.6	101409	0.393465	0.321496	0.0854916	0.581346
sp|P04627|ARAF_MOUSE Serine/threonine-protein kinase A-Raf OS=Mus musculus OX=10090 GN=Araf PE=1 SV=2	P04627	Araf	sp|P04627|ARAF_MOUSE Serine/threonine-protein kinase A-Raf OS=Mus musculus OX=10090 GN=Araf PE=1 SV=2	5	26039.4	22443.5	25102.5	25779.3	26491.7	23675.9	30267.2	24617.5	25440.9	25554.6	0.0662815	0.110981	0.00559041	0.434889
sp|P04756|ACHA_MOUSE Acetylcholine receptor subunit alpha OS=Mus musculus OX=10090 GN=Chrna1 PE=1 SV=1	P04756	Chrna1	sp|P04756|ACHA_MOUSE Acetylcholine receptor subunit alpha OS=Mus musculus OX=10090 GN=Chrna1 PE=1 SV=1	1	4945.69	5214.03	5352.32	4859.85	3872.93	4229.14	4754.29	5661.6	5079.86	4491.72	0.0450543	0.167944	-0.179487	0.216115
sp|P04919|B3AT_MOUSE Band 3 anion transport protein OS=Mus musculus OX=10090 GN=Slc4a1 PE=1 SV=1	P04919	Slc4a1	sp|P04919|B3AT_MOUSE Band 3 anion transport protein OS=Mus musculus OX=10090 GN=Slc4a1 PE=1 SV=1	9	319379	418376	540170	512484	523931	479939	387631	477725	465430	478832	0.223687	0.122449	0.0483613	0.630769
sp|P04925|PRIO_MOUSE Major prion protein OS=Mus musculus OX=10090 GN=Prnp PE=1 SV=2	P04925	Prnp	sp|P04925|PRIO_MOUSE Major prion protein OS=Mus musculus OX=10090 GN=Prnp PE=1 SV=2	2	8217.87	10898.5	12159	8314.19	9792.7	9346.94	11905.4	9849.38	9606.34	9821.04	0.197339	0.11185	0.0450538	0.675125
sp|P04939|MUP3_MOUSE Major urinary protein 3 OS=Mus musculus OX=10090 GN=Mup3 PE=1 SV=1	P04939	Mup3	sp|P04939|MUP3_MOUSE Major urinary protein 3 OS=Mus musculus OX=10090 GN=Mup3 PE=1 SV=1	2	4593.14	8950.52	10188.5	5025.48	8527.73	6536.92	7293.78	9410.59	6988	7910.76	0.389454	0.16082	0.233798	0.424272
sp|P05063|ALDOC_MOUSE Fructose-bisphosphate aldolase C OS=Mus musculus OX=10090 GN=Aldoc PE=1 SV=4	P05063	Aldoc	sp|P05063|ALDOC_MOUSE Fructose-bisphosphate aldolase C OS=Mus musculus OX=10090 GN=Aldoc PE=1 SV=4	1	7861.23	6137.63	7845.8	5714.67	7413.33	5603.44	8653.06	7618.59	6991.72	7515.96	0.163444	0.173138	0.115022	0.594357
sp|P05064|ALDOA_MOUSE Fructose-bisphosphate aldolase A OS=Mus musculus OX=10090 GN=Aldoa PE=1 SV=2	P05064	Aldoa	sp|P05064|ALDOA_MOUSE Fructose-bisphosphate aldolase A OS=Mus musculus OX=10090 GN=Aldoa PE=1 SV=2	32	1.40473e+07	1.71798e+07	1.59894e+07	1.61876e+07	1.58963e+07	1.56792e+07	1.52077e+07	1.39785e+07	1.60885e+07	1.54434e+07	0.0826693	0.0564544	-0.0591783	0.488685
sp|P05132|KAPCA_MOUSE cAMP-dependent protein kinase catalytic subunit alpha OS=Mus musculus OX=10090 GN=Prkaca PE=1 SV=3	P05132	Prkaca	sp|P05132|KAPCA_MOUSE cAMP-dependent protein kinase catalytic subunit alpha OS=Mus musculus OX=10090 GN=Prkaca PE=1 SV=3	6	167542	156685	175724	184014	159340	152400	179384	161835	171633	160587	0.0682489	0.0703212	-0.0956025	0.424503
sp|P05201|AATC_MOUSE Aspartate aminotransferase, cytoplasmic OS=Mus musculus OX=10090 GN=Got1 PE=1 SV=3	P05201	Got1	sp|P05201|AATC_MOUSE Aspartate aminotransferase, cytoplasmic OS=Mus musculus OX=10090 GN=Got1 PE=1 SV=3	25	6.11074e+06	7.52584e+06	7.26632e+06	7.67611e+06	7.06902e+06	7.13898e+06	6.70825e+06	7.47838e+06	7.39608e+06	7.104e+06	0.0993485	0.0444819	-0.0579244	0.957789
sp|P05202|AATM_MOUSE Aspartate aminotransferase, mitochondrial OS=Mus musculus OX=10090 GN=Got2 PE=1 SV=1	P05202	Got2	sp|P05202|AATM_MOUSE Aspartate aminotransferase, mitochondrial OS=Mus musculus OX=10090 GN=Got2 PE=1 SV=1	31	3.60577e+07	3.48706e+07	3.95968e+07	4.02592e+07	3.74937e+07	3.4549e+07	3.78613e+07	3.76819e+07	3.78272e+07	3.75878e+07	0.069934	0.0426097	-0.00758498	0.702778
sp|P05213|TBA1B_MOUSE Tubulin alpha-1B chain OS=Mus musculus OX=10090 GN=Tuba1b PE=1 SV=2	P05213	Tuba1b	sp|P05213|TBA1B_MOUSE Tubulin alpha-1B chain OS=Mus musculus OX=10090 GN=Tuba1b PE=1 SV=2	22	3.96141e+06	3.78355e+06	4.61451e+06	4.81557e+06	4.29307e+06	4.07994e+06	4.33093e+06	4.55365e+06	4.28796e+06	4.312e+06	0.116132	0.0449727	0.0122473	0.889561
sp|P05366|SAA1_MOUSE Serum amyloid A-1 protein OS=Mus musculus OX=10090 GN=Saa1 PE=1 SV=2	P05366	Saa1	sp|P05366|SAA1_MOUSE Serum amyloid A-1 protein OS=Mus musculus OX=10090 GN=Saa1 PE=1 SV=2	1	891.592	891.592	891.592	891.592	1773.82	1422.98	891.592	891.592	891.592	1157.29	0	0.347376	0.337232	0.0758026
sp|P05367|SAA2_MOUSE Serum amyloid A-2 protein OS=Mus musculus OX=10090 GN=Saa2 PE=1 SV=1	P05367	Saa2	sp|P05367|SAA2_MOUSE Serum amyloid A-2 protein OS=Mus musculus OX=10090 GN=Saa2 PE=1 SV=1	1	445.796	1243.33	445.796	445.796	1832.9	445.796	445.796	445.796	445.796	445.796	0.618072	0.875064	0	0.789846
sp|P05977|MYL1_MOUSE Myosin light chain 1/3, skeletal muscle isoform OS=Mus musculus OX=10090 GN=Myl1 PE=1 SV=2	P05977	Myl1	sp|P05977|MYL1_MOUSE Myosin light chain 1/3, skeletal muscle isoform OS=Mus musculus OX=10090 GN=Myl1 PE=1 SV=2	17	1.79611e+07	1.80694e+07	1.22761e+07	1.28034e+07	1.34042e+07	1.37729e+07	1.20658e+07	1.15843e+07	1.53822e+07	1.2735e+07	0.207424	0.0824615	-0.253891	0.11854
sp|P06151|LDHA_MOUSE L-lactate dehydrogenase A chain OS=Mus musculus OX=10090 GN=Ldha PE=1 SV=3	P06151	Ldha	sp|P06151|LDHA_MOUSE L-lactate dehydrogenase A chain OS=Mus musculus OX=10090 GN=Ldha PE=1 SV=3	21	4.00107e+06	4.98888e+06	4.32267e+06	4.83909e+06	4.32763e+06	4.31718e+06	4.12781e+06	4.07079e+06	4.58088e+06	4.2225e+06	0.100872	0.0311016	-0.115595	0.251604
sp|P06327|HVM52_MOUSE Ig heavy chain V region VH558 A1/A4 OS=Mus musculus OX=10090 GN=Gm5629 PE=2 SV=1	P06327	Gm5629	sp|P06327|HVM52_MOUSE Ig heavy chain V region VH558 A1/A4 OS=Mus musculus OX=10090 GN=Gm5629 PE=2 SV=1	1	24997.8	18998.2	22937.2	32144.7	39363.4	53301.3	13839.3	26551.6	23967.5	32957.5	0.222489	0.509315	0.43308	0.455505
sp|P06330|HVM51_MOUSE Ig heavy chain V region AC38 205.12 OS=Mus musculus OX=10090 PE=1 SV=1	P06330	NA	sp|P06330|HVM51_MOUSE Ig heavy chain V region AC38 205.12 OS=Mus musculus OX=10090 PE=1 SV=1	3	64273.4	41464.5	63967.5	73109.3	68015.9	99606.1	46872.3	77256.5	64120.4	72636.2	0.222532	0.299698	0.176985	0.332834
sp|P06537|GCR_MOUSE Glucocorticoid receptor OS=Mus musculus OX=10090 GN=Nr3c1 PE=1 SV=1	P06537	Nr3c1	sp|P06537|GCR_MOUSE Glucocorticoid receptor OS=Mus musculus OX=10090 GN=Nr3c1 PE=1 SV=1	4	25309.5	20507	23567.9	24240.2	25184.6	16136.8	29840.8	24284.9	23904.1	24734.8	0.0880756	0.238733	0.049189	0.98884
sp|P06683|CO9_MOUSE Complement component C9 OS=Mus musculus OX=10090 GN=C9 PE=1 SV=2	P06683	C9	sp|P06683|CO9_MOUSE Complement component C9 OS=Mus musculus OX=10090 GN=C9 PE=1 SV=2	4	38242.3	61222.4	61919.1	71066.2	53250.3	70272.6	52470.1	82963.2	61570.8	61761.4	0.240663	0.226537	-0.00934735	0.453934
sp|P06684|CO5_MOUSE Complement C5 OS=Mus musculus OX=10090 GN=C5 PE=1 SV=2	P06684	C5	sp|P06684|CO5_MOUSE Complement C5 OS=Mus musculus OX=10090 GN=C5 PE=1 SV=2	7	93496.5	126286	111845	172980	127478	153560	98911.6	164665	119065	140519	0.269358	0.215309	0.235429	0.577276
sp|P06728|APOA4_MOUSE Apolipoprotein A-IV OS=Mus musculus OX=10090 GN=Apoa4 PE=1 SV=3	P06728	Apoa4	sp|P06728|APOA4_MOUSE Apolipoprotein A-IV OS=Mus musculus OX=10090 GN=Apoa4 PE=1 SV=3	9	66219.4	88118.5	79700.8	74584.3	99604.9	68522.5	72682.9	108239	77142.5	86143.9	0.118994	0.224963	0.142184	0.348007
sp|P06745|G6PI_MOUSE Glucose-6-phosphate isomerase OS=Mus musculus OX=10090 GN=Gpi PE=1 SV=4	P06745	Gpi	sp|P06745|G6PI_MOUSE Glucose-6-phosphate isomerase OS=Mus musculus OX=10090 GN=Gpi PE=1 SV=4	28	6.46022e+06	7.72506e+06	7.21705e+06	7.45636e+06	6.50984e+06	6.84628e+06	6.57332e+06	6.86842e+06	7.33671e+06	6.7098e+06	0.0754153	0.0275193	-0.12897	0.193214
sp|P06797|CATL1_MOUSE Cathepsin L1 OS=Mus musculus OX=10090 GN=Ctsl PE=1 SV=2	P06797	Ctsl	sp|P06797|CATL1_MOUSE Cathepsin L1 OS=Mus musculus OX=10090 GN=Ctsl PE=1 SV=2	2	22346.5	24563.5	29197	29637.5	24203.9	22813	26449.4	27727.6	26880.2	25326.6	0.13481	0.0872032	-0.0819329	0.614004
sp|P06801|MAOX_MOUSE NADP-dependent malic enzyme OS=Mus musculus OX=10090 GN=Me1 PE=1 SV=2	P06801	Me1	sp|P06801|MAOX_MOUSE NADP-dependent malic enzyme OS=Mus musculus OX=10090 GN=Me1 PE=1 SV=2	10	213864	236141	255768	255628	240596	209456	252792	206571	245884	225026	0.0828767	0.10077	-0.130218	0.411709
sp|P06802|ENPP1_MOUSE Ectonucleotide pyrophosphatase/phosphodiesterase family member 1 OS=Mus musculus OX=10090 GN=Enpp1 PE=1 SV=4	P06802	Enpp1	sp|P06802|ENPP1_MOUSE Ectonucleotide pyrophosphatase/phosphodiesterase family member 1 OS=Mus musculus OX=10090 GN=Enpp1 PE=1 SV=4	1	5049.31	5080.99	6063.8	5919.06	6296.29	7069.65	6707.55	7489.72	5500.02	6888.6	0.0973532	0.0738891	0.328475	0.00627512
sp|P06909|CFAH_MOUSE Complement factor H OS=Mus musculus OX=10090 GN=Cfh PE=1 SV=2	P06909	Cfh	sp|P06909|CFAH_MOUSE Complement factor H OS=Mus musculus OX=10090 GN=Cfh PE=1 SV=2	4	20614.3	29437.5	31301.1	30426	36168.1	32010.2	25933.4	41528.3	29931.7	34089.2	0.176988	0.194404	0.185147	0.140226
sp|P07091|S10A4_MOUSE Protein S100-A4 OS=Mus musculus OX=10090 GN=S100a4 PE=1 SV=1	P07091	S100a4	sp|P07091|S10A4_MOUSE Protein S100-A4 OS=Mus musculus OX=10090 GN=S100a4 PE=1 SV=1	1	25020.4	21504.3	22389	26042.6	29470	22350.8	30882.8	25870.1	23704.7	27670.1	0.0902336	0.14107	0.22232	0.136496
sp|P07214|SPRC_MOUSE SPARC OS=Mus musculus OX=10090 GN=Sparc PE=1 SV=1	P07214	Sparc	sp|P07214|SPRC_MOUSE SPARC OS=Mus musculus OX=10090 GN=Sparc PE=1 SV=1	2	4313.23	2938.27	3420	4761.09	5413.39	4669.53	4455.15	4533.06	3866.61	4601.3	0.214809	0.0921669	0.260499	0.0546869
sp|P07309|TTHY_MOUSE Transthyretin OS=Mus musculus OX=10090 GN=Ttr PE=1 SV=1	P07309	Ttr	sp|P07309|TTHY_MOUSE Transthyretin OS=Mus musculus OX=10090 GN=Ttr PE=1 SV=1	3	437649	667971	858223	495020	723864	719186	742770	1.00342e+06	581496	733317	0.308388	0.172809	0.350681	0.0777521
sp|P07310|KCRM_MOUSE Creatine kinase M-type OS=Mus musculus OX=10090 GN=Ckm PE=1 SV=1	P07310	Ckm	sp|P07310|KCRM_MOUSE Creatine kinase M-type OS=Mus musculus OX=10090 GN=Ckm PE=1 SV=1	30	5.66587e+07	6.5374e+07	6.51822e+07	6.23464e+07	5.61424e+07	5.78533e+07	5.46454e+07	5.45821e+07	6.37643e+07	5.53939e+07	0.0651398	0.0276629	-0.202798	0.0502459
sp|P07356|ANXA2_MOUSE Annexin A2 OS=Mus musculus OX=10090 GN=Anxa2 PE=1 SV=2	P07356	Anxa2	sp|P07356|ANXA2_MOUSE Annexin A2 OS=Mus musculus OX=10090 GN=Anxa2 PE=1 SV=2	23	1.86714e+06	1.86539e+06	2.43396e+06	2.29191e+06	2.65197e+06	2.21243e+06	2.52063e+06	2.56472e+06	2.07952e+06	2.54267e+06	0.138351	0.0769023	0.297604	0.0526236
sp|P07361|A1AG2_MOUSE Alpha-1-acid glycoprotein 2 OS=Mus musculus OX=10090 GN=Orm2 PE=1 SV=1	P07361	Orm2	sp|P07361|A1AG2_MOUSE Alpha-1-acid glycoprotein 2 OS=Mus musculus OX=10090 GN=Orm2 PE=1 SV=1	3	29141	51003	35746.4	33265.8	66065.5	33341.5	23718.6	26577.5	34506.1	29959.5	0.255837	0.521427	-0.212158	0.782253
sp|P07724|ALBU_MOUSE Serum albumin OS=Mus musculus OX=10090 GN=Alb PE=1 SV=3	P07724	Alb	sp|P07724|ALBU_MOUSE Serum albumin OS=Mus musculus OX=10090 GN=Alb PE=1 SV=3	29	1.11578e+07	1.41183e+07	1.64818e+07	1.34557e+07	1.5559e+07	1.60585e+07	1.51963e+07	1.93536e+07	1.3787e+07	1.58088e+07	0.158683	0.115315	0.19765	0.062405
sp|P07742|RIR1_MOUSE Ribonucleoside-diphosphate reductase large subunit OS=Mus musculus OX=10090 GN=Rrm1 PE=1 SV=2	P07742	Rrm1	sp|P07742|RIR1_MOUSE Ribonucleoside-diphosphate reductase large subunit OS=Mus musculus OX=10090 GN=Rrm1 PE=1 SV=2	3	25004.1	24392.7	24920.2	26620.9	28367.6	22408	26918.8	25424.8	24962.2	26171.8	0.0381667	0.098868	0.0676848	0.76431
sp|P07758|A1AT1_MOUSE Alpha-1-antitrypsin 1-1 OS=Mus musculus OX=10090 GN=Serpina1a PE=1 SV=4	P07758	Serpina1a	sp|P07758|A1AT1_MOUSE Alpha-1-antitrypsin 1-1 OS=Mus musculus OX=10090 GN=Serpina1a PE=1 SV=4	4	560424	924756	1.01832e+06	732940	902272	1.03883e+06	886281	1.21621e+06	828848	970552	0.252071	0.151387	0.233843	0.0939512
sp|P07759|SPA3K_MOUSE Serine protease inhibitor A3K OS=Mus musculus OX=10090 GN=Serpina3k PE=1 SV=2	P07759	Serpina3k	sp|P07759|SPA3K_MOUSE Serine protease inhibitor A3K OS=Mus musculus OX=10090 GN=Serpina3k PE=1 SV=2	13	2.207e+06	3.55064e+06	3.57792e+06	2.80466e+06	3.17349e+06	3.42152e+06	3.43631e+06	4.23075e+06	3.17765e+06	3.42892e+06	0.216833	0.128897	0.119798	0.153438
sp|P07901|HS90A_MOUSE Heat shock protein HSP 90-alpha OS=Mus musculus OX=10090 GN=Hsp90aa1 PE=1 SV=4	P07901	Hsp90aa1	sp|P07901|HS90A_MOUSE Heat shock protein HSP 90-alpha OS=Mus musculus OX=10090 GN=Hsp90aa1 PE=1 SV=4	14	656971	713370	860001	824533	862114	760702	788013	896976	768951	825063	0.123986	0.0766236	0.103935	0.271
sp|P07934|PHKG1_MOUSE Phosphorylase b kinase gamma catalytic chain, skeletal muscle/heart isoform OS=Mus musculus OX=10090 GN=Phkg1 PE=1 SV=3	P07934	Phkg1	sp|P07934|PHKG1_MOUSE Phosphorylase b kinase gamma catalytic chain, skeletal muscle/heart isoform OS=Mus musculus OX=10090 GN=Phkg1 PE=1 SV=3	8	255620	311777	258983	303652	251738	256654	225648	228998	281318	240368	0.103808	0.0652267	-0.224011	0.0336582
sp|P08003|PDIA4_MOUSE Protein disulfide-isomerase A4 OS=Mus musculus OX=10090 GN=Pdia4 PE=1 SV=3	P08003	Pdia4	sp|P08003|PDIA4_MOUSE Protein disulfide-isomerase A4 OS=Mus musculus OX=10090 GN=Pdia4 PE=1 SV=3	15	398590	403617	481612	485642	474295	440485	485653	505780	442614	479974	0.10787	0.0573777	0.122427	0.250059
sp|P08030|APT_MOUSE Adenine phosphoribosyltransferase OS=Mus musculus OX=10090 GN=Aprt PE=1 SV=2	P08030	Aprt	sp|P08030|APT_MOUSE Adenine phosphoribosyltransferase OS=Mus musculus OX=10090 GN=Aprt PE=1 SV=2	7	331507	351124	372672	357652	313389	348027	340998	343888	354388	342443	0.0483168	0.0467189	-0.049417	0.340266
sp|P08032|SPTA1_MOUSE Spectrin alpha chain, erythrocytic 1 OS=Mus musculus OX=10090 GN=Spta1 PE=1 SV=3	P08032	Spta1	sp|P08032|SPTA1_MOUSE Spectrin alpha chain, erythrocytic 1 OS=Mus musculus OX=10090 GN=Spta1 PE=1 SV=3	28	273035	301515	373685	355438	355732	306116	337416	302858	328476	321766	0.143314	0.0782063	-0.0266109	0.955901
sp|P08071|TRFL_MOUSE Lactotransferrin OS=Mus musculus OX=10090 GN=Ltf PE=1 SV=4	P08071	Ltf	sp|P08071|TRFL_MOUSE Lactotransferrin OS=Mus musculus OX=10090 GN=Ltf PE=1 SV=4	4	8912.88	5930.75	7797.14	10404.3	9427.76	10904.2	10609.5	17363.2	8355.01	10756.9	0.228218	0.296614	0.367635	0.034457
sp|P08074|CBR2_MOUSE Carbonyl reductase [NADPH] 2 OS=Mus musculus OX=10090 GN=Cbr2 PE=1 SV=1	P08074	Cbr2	sp|P08074|CBR2_MOUSE Carbonyl reductase [NADPH] 2 OS=Mus musculus OX=10090 GN=Cbr2 PE=1 SV=1	7	61541.8	79087.8	78655.3	99984.5	91025.7	76349.7	86929.2	85895.8	78871.5	86412.5	0.197114	0.0730026	0.131716	0.438236
sp|P08113|ENPL_MOUSE Endoplasmin OS=Mus musculus OX=10090 GN=Hsp90b1 PE=1 SV=2	P08113	Hsp90b1	sp|P08113|ENPL_MOUSE Endoplasmin OS=Mus musculus OX=10090 GN=Hsp90b1 PE=1 SV=2	31	808694	795078	961123	971183	941530	879008	977211	1.00953e+06	884908	959370	0.107567	0.0587569	0.121681	0.254568
sp|P08121|CO3A1_MOUSE Collagen alpha-1(III) chain OS=Mus musculus OX=10090 GN=Col3a1 PE=1 SV=4	P08121	Col3a1	sp|P08121|CO3A1_MOUSE Collagen alpha-1(III) chain OS=Mus musculus OX=10090 GN=Col3a1 PE=1 SV=4	6	390398	133519	163393	114115	164722	261968	254747	206670	148456	230709	0.640385	0.204515	0.635498	0.399983
sp|P08122|CO4A2_MOUSE Collagen alpha-2(IV) chain OS=Mus musculus OX=10090 GN=Col4a2 PE=1 SV=4	P08122	Col4a2	sp|P08122|CO4A2_MOUSE Collagen alpha-2(IV) chain OS=Mus musculus OX=10090 GN=Col4a2 PE=1 SV=4	3	85576.7	65159.7	46397.7	43409.3	52133.9	68777.8	68926.1	45812.9	55778.7	60455.9	0.3243	0.199678	0.123066	0.989921
sp|P08207|S10AA_MOUSE Protein S100-A10 OS=Mus musculus OX=10090 GN=S100a10 PE=1 SV=2	P08207	S100a10	sp|P08207|S10AA_MOUSE Protein S100-A10 OS=Mus musculus OX=10090 GN=S100a10 PE=1 SV=2	3	35946.8	32923	29103.6	27927.2	53172.8	32682.7	42388.1	46319.3	31013.3	44353.7	0.116451	0.196086	0.51749	0.0125872
sp|P08226|APOE_MOUSE Apolipoprotein E OS=Mus musculus OX=10090 GN=Apoe PE=1 SV=2	P08226	Apoe	sp|P08226|APOE_MOUSE Apolipoprotein E OS=Mus musculus OX=10090 GN=Apoe PE=1 SV=2	11	67213.9	91044.9	96236.4	109884	97081	112499	88300.6	116108	93640.6	104790	0.195323	0.126246	0.158933	0.226923
sp|P08228|SODC_MOUSE Superoxide dismutase [Cu-Zn] OS=Mus musculus OX=10090 GN=Sod1 PE=1 SV=2	P08228	Sod1	sp|P08228|SODC_MOUSE Superoxide dismutase [Cu-Zn] OS=Mus musculus OX=10090 GN=Sod1 PE=1 SV=2	12	793289	1.01695e+06	1.05077e+06	994446	800783	844312	830957	899669	1.0057e+06	837634	0.120398	0.049033	-0.263757	0.090699
sp|P08249|MDHM_MOUSE Malate dehydrogenase, mitochondrial OS=Mus musculus OX=10090 GN=Mdh2 PE=1 SV=3	P08249	Mdh2	sp|P08249|MDHM_MOUSE Malate dehydrogenase, mitochondrial OS=Mus musculus OX=10090 GN=Mdh2 PE=1 SV=3	25	1.06757e+07	1.20573e+07	1.31188e+07	1.31925e+07	1.15885e+07	1.2321e+07	1.124e+07	1.2935e+07	1.25881e+07	1.19548e+07	0.0960237	0.0630311	-0.0738629	0.780278
sp|P08551|NFL_MOUSE Neurofilament light polypeptide OS=Mus musculus OX=10090 GN=Nefl PE=1 SV=5	P08551	Nefl	sp|P08551|NFL_MOUSE Neurofilament light polypeptide OS=Mus musculus OX=10090 GN=Nefl PE=1 SV=5	11	232027	151650	281798	215546	333195	226040	205878	217935	223786	221988	0.243864	0.239558	-0.0109035	0.440209
sp|P08553|NFM_MOUSE Neurofilament medium polypeptide OS=Mus musculus OX=10090 GN=Nefm PE=1 SV=4	P08553	Nefm	sp|P08553|NFM_MOUSE Neurofilament medium polypeptide OS=Mus musculus OX=10090 GN=Nefm PE=1 SV=4	20	500117	368443	576136	487655	630358	462277	457395	490599	493886	476438	0.177718	0.159676	-0.0524118	0.588865
sp|P08556|RASN_MOUSE GTPase NRas OS=Mus musculus OX=10090 GN=Nras PE=1 SV=1	P08556	Nras	sp|P08556|RASN_MOUSE GTPase NRas OS=Mus musculus OX=10090 GN=Nras PE=1 SV=1	1	4306.1	4324.6	5177.53	5992.66	5080.51	4529	4766.3	4455.92	4751.07	4647.65	0.162643	0.0597949	-0.0263848	0.607793
sp|P08752|GNAI2_MOUSE Guanine nucleotide-binding protein G(i) subunit alpha-2 OS=Mus musculus OX=10090 GN=Gnai2 PE=1 SV=5	P08752	Gnai2	sp|P08752|GNAI2_MOUSE Guanine nucleotide-binding protein G(i) subunit alpha-2 OS=Mus musculus OX=10090 GN=Gnai2 PE=1 SV=5	5	245599	239840	237114	280263	283517	239048	264952	268672	242719	266812	0.0798591	0.0700457	0.136598	0.389041
sp|P08775|RPB1_MOUSE DNA-directed RNA polymerase II subunit RPB1 OS=Mus musculus OX=10090 GN=Polr2a PE=1 SV=3	P08775	Polr2a	sp|P08775|RPB1_MOUSE DNA-directed RNA polymerase II subunit RPB1 OS=Mus musculus OX=10090 GN=Polr2a PE=1 SV=3	3	13110.3	13419.4	15164.8	14559.1	15671.3	14316.5	16143.1	16482.9	13989.2	15907.2	0.0684716	0.0607783	0.186401	0.0777448
sp|P09055|ITB1_MOUSE Integrin beta-1 OS=Mus musculus OX=10090 GN=Itgb1 PE=1 SV=1	P09055	Itgb1	sp|P09055|ITB1_MOUSE Integrin beta-1 OS=Mus musculus OX=10090 GN=Itgb1 PE=1 SV=1	13	298022	290207	359929	332711	322516	316054	318405	343211	315366	320461	0.100813	0.0381503	0.0252739	0.7618
sp|P09103|PDIA1_MOUSE Protein disulfide-isomerase OS=Mus musculus OX=10090 GN=P4hb PE=1 SV=2	P09103	P4hb	sp|P09103|PDIA1_MOUSE Protein disulfide-isomerase OS=Mus musculus OX=10090 GN=P4hb PE=1 SV=2	27	3.17324e+06	3.42399e+06	3.4192e+06	3.7218e+06	3.23806e+06	3.36502e+06	3.32674e+06	3.37333e+06	3.42159e+06	3.34588e+06	0.0653524	0.0186135	-0.0323068	0.537235
sp|P09242|PPBT_MOUSE Alkaline phosphatase, tissue-nonspecific isozyme OS=Mus musculus OX=10090 GN=Alpl PE=1 SV=2	P09242	Alpl	sp|P09242|PPBT_MOUSE Alkaline phosphatase, tissue-nonspecific isozyme OS=Mus musculus OX=10090 GN=Alpl PE=1 SV=2	5	130299	129706	134466	141180	115967	117609	126015	124356	132383	120982	0.0394835	0.0408416	-0.130301	0.0517764
sp|P09405|NUCL_MOUSE Nucleolin OS=Mus musculus OX=10090 GN=Ncl PE=1 SV=2	P09405	Ncl	sp|P09405|NUCL_MOUSE Nucleolin OS=Mus musculus OX=10090 GN=Ncl PE=1 SV=2	34	1.57205e+06	1.58794e+06	1.90761e+06	1.79392e+06	1.8534e+06	1.69785e+06	1.93815e+06	1.91325e+06	1.69093e+06	1.88333e+06	0.09514	0.0583067	0.157964	0.223882
sp|P09411|PGK1_MOUSE Phosphoglycerate kinase 1 OS=Mus musculus OX=10090 GN=Pgk1 PE=1 SV=4	P09411	Pgk1	sp|P09411|PGK1_MOUSE Phosphoglycerate kinase 1 OS=Mus musculus OX=10090 GN=Pgk1 PE=1 SV=4	32	6.58088e+06	7.23396e+06	7.14203e+06	7.39604e+06	6.65017e+06	6.35781e+06	6.51743e+06	6.36887e+06	7.188e+06	6.44315e+06	0.0499643	0.0213807	-0.15789	0.0773074
sp|P09470|ACE_MOUSE Angiotensin-converting enzyme OS=Mus musculus OX=10090 GN=Ace PE=1 SV=3	P09470	Ace	sp|P09470|ACE_MOUSE Angiotensin-converting enzyme OS=Mus musculus OX=10090 GN=Ace PE=1 SV=3	8	90392.6	105282	112939	106849	128812	110558	133387	117605	106066	123208	0.0921383	0.0848892	0.214691	0.0298445
sp|P09528|FRIH_MOUSE Ferritin heavy chain OS=Mus musculus OX=10090 GN=Fth1 PE=1 SV=2	P09528	Fth1	sp|P09528|FRIH_MOUSE Ferritin heavy chain OS=Mus musculus OX=10090 GN=Fth1 PE=1 SV=2	4	213850	233236	196426	185516	282712	242895	274259	258637	205138	266448	0.10076	0.0664622	0.377942	0.00320034
sp|P09541|MYL4_MOUSE Myosin light chain 4 OS=Mus musculus OX=10090 GN=Myl4 PE=1 SV=3	P09541	Myl4	sp|P09541|MYL4_MOUSE Myosin light chain 4 OS=Mus musculus OX=10090 GN=Myl4 PE=1 SV=3	4	280184	261986	172591	174781	243056	251897	310467	252191	218384	252044	0.255092	0.117248	0.236155	0.140745
sp|P09542|MYL3_MOUSE Myosin light chain 3 OS=Mus musculus OX=10090 GN=Myl3 PE=1 SV=4	P09542	Myl3	sp|P09542|MYL3_MOUSE Myosin light chain 3 OS=Mus musculus OX=10090 GN=Myl3 PE=1 SV=4	19	2.51792e+07	2.25615e+07	1.74385e+07	1.49921e+07	1.83826e+07	1.98463e+07	2.22832e+07	2.17338e+07	2e+07	2.07901e+07	0.232274	0.0869904	0.0663392	0.699466
sp|P09602|HMGN2_MOUSE Non-histone chromosomal protein HMG-17 OS=Mus musculus OX=10090 GN=Hmgn2 PE=1 SV=2	P09602	Hmgn2	sp|P09602|HMGN2_MOUSE Non-histone chromosomal protein HMG-17 OS=Mus musculus OX=10090 GN=Hmgn2 PE=1 SV=2	2	43338.7	58031	71701.4	77412.5	64759	74520.3	43247.5	66969.5	64866.2	65864.2	0.242905	0.215128	0.02988	0.998366
sp|P09671|SODM_MOUSE Superoxide dismutase [Mn], mitochondrial OS=Mus musculus OX=10090 GN=Sod2 PE=1 SV=3	P09671	Sod2	sp|P09671|SODM_MOUSE Superoxide dismutase [Mn], mitochondrial OS=Mus musculus OX=10090 GN=Sod2 PE=1 SV=3	9	2.69426e+06	2.74246e+06	2.8728e+06	3.0827e+06	2.93583e+06	2.65018e+06	2.77923e+06	2.89993e+06	2.80763e+06	2.83958e+06	0.0609744	0.0459558	0.0163865	0.835566
sp|P09690|ACHB_MOUSE Acetylcholine receptor subunit beta OS=Mus musculus OX=10090 GN=Chrnb1 PE=2 SV=1	P09690	Chrnb1	sp|P09690|ACHB_MOUSE Acetylcholine receptor subunit beta OS=Mus musculus OX=10090 GN=Chrnb1 PE=2 SV=1	1	445.796	445.796	445.796	445.796	1125.35	445.796	445.796	445.796	445.796	445.796	0	0.551867	0	0.254252
sp|P09813|APOA2_MOUSE Apolipoprotein A-II OS=Mus musculus OX=10090 GN=Apoa2 PE=1 SV=2	P09813	Apoa2	sp|P09813|APOA2_MOUSE Apolipoprotein A-II OS=Mus musculus OX=10090 GN=Apoa2 PE=1 SV=2	1	29954.4	72486	88267.5	46508.1	96991.4	80330.6	70098.8	98599.3	59497.1	88661	0.439475	0.158436	0.60431	0.058585
sp|P09925|SURF1_MOUSE Surfeit locus protein 1 OS=Mus musculus OX=10090 GN=Surf1 PE=1 SV=3	P09925	Surf1	sp|P09925|SURF1_MOUSE Surfeit locus protein 1 OS=Mus musculus OX=10090 GN=Surf1 PE=1 SV=3	2	7253.36	5827.12	5601.82	5239.62	4620.6	4450.57	4780.25	5008.74	5714.47	4700.43	0.14755	0.0503942	-0.281755	0.0102398
sp|P0C090|RC3H2_MOUSE Roquin-2 OS=Mus musculus OX=10090 GN=Rc3h2 PE=1 SV=1;sp|Q4VGL6|RC3H1_MOUSE Roquin-1 OS=Mus musculus OX=10090 GN=Rc3h1 PE=1 SV=1	P0C090	Rc3h2	sp|P0C090|RC3H2_MOUSE Roquin-2 OS=Mus musculus OX=10090 GN=Rc3h2 PE=1 SV=1;sp|Q4VGL6|RC3H1_MOUSE Roquin-1 OS=Mus musculus OX=10090 GN=Rc3h1 PE=1 SV=1	1	2800.69	2415.06	2430.91	3089.87	4485.78	2062.37	2696.91	2636.03	2615.8	2666.47	0.120672	0.353503	0.0311978	0.666996
sp|P0C0A3|CHMP6_MOUSE Charged multivesicular body protein 6 OS=Mus musculus OX=10090 GN=Chmp6 PE=1 SV=2	P0C0A3	Chmp6	sp|P0C0A3|CHMP6_MOUSE Charged multivesicular body protein 6 OS=Mus musculus OX=10090 GN=Chmp6 PE=1 SV=2	2	11086.1	12343.3	14043.5	11900.5	12212.7	13695.8	12711.2	11434.1	12121.9	12461.9	0.101048	0.075708	0.0398604	0.81596
sp|P0C0S6|H2AZ_MOUSE Histone H2A.Z OS=Mus musculus OX=10090 GN=H2az1 PE=1 SV=2;sp|Q3THW5|H2AV_MOUSE Histone H2A.V OS=Mus musculus OX=10090 GN=H2afv PE=1 SV=3	P0C0S6	H2az1	sp|P0C0S6|H2AZ_MOUSE Histone H2A.Z OS=Mus musculus OX=10090 GN=H2az1 PE=1 SV=2;sp|Q3THW5|H2AV_MOUSE Histone H2A.V OS=Mus musculus OX=10090 GN=H2afv PE=1 SV=3	2	229527	182110	183677	184775	175974	198516	193866	198598	184226	196191	0.118084	0.0560122	0.0906849	0.840092
sp|P0C5K1|SBK2_MOUSE Serine/threonine-protein kinase SBK2 OS=Mus musculus OX=10090 GN=Sbk2 PE=3 SV=2	P0C5K1	Sbk2	sp|P0C5K1|SBK2_MOUSE Serine/threonine-protein kinase SBK2 OS=Mus musculus OX=10090 GN=Sbk2 PE=3 SV=2	7	380733	339091	412662	437274	384494	318248	398246	365737	396698	375116	0.108132	0.0952591	-0.0799868	0.371878
sp|P0C605|KGP1_MOUSE cGMP-dependent protein kinase 1 OS=Mus musculus OX=10090 GN=Prkg1 PE=1 SV=1	P0C605	Prkg1	sp|P0C605|KGP1_MOUSE cGMP-dependent protein kinase 1 OS=Mus musculus OX=10090 GN=Prkg1 PE=1 SV=1	12	259725	265000	310643	310801	271029	290518	262569	292601	287821	280774	0.0977276	0.0527675	-0.0320869	0.70302
sp|P0C7L0|WIPF3_MOUSE WAS/WASL-interacting protein family member 3 OS=Mus musculus OX=10090 GN=Wipf3 PE=1 SV=1	P0C7L0	Wipf3	sp|P0C7L0|WIPF3_MOUSE WAS/WASL-interacting protein family member 3 OS=Mus musculus OX=10090 GN=Wipf3 PE=1 SV=1	2	3560.94	4050.9	4637.37	4419.03	4210.35	4991.72	3925.38	4669.43	4234.96	4439.89	0.113032	0.106554	0.0676076	0.397839
sp|P0C872|JMJD7_MOUSE Bifunctional peptidase and (3S)-lysyl hydroxylase Jmjd7 OS=Mus musculus OX=10090 GN=Jmjd7 PE=1 SV=1	P0C872	Jmjd7	sp|P0C872|JMJD7_MOUSE Bifunctional peptidase and (3S)-lysyl hydroxylase Jmjd7 OS=Mus musculus OX=10090 GN=Jmjd7 PE=1 SV=1	1	6203.46	6028.8	7364.24	7254.16	7244.51	6808.85	7317.63	8131.54	6728.81	7281.07	0.10338	0.0748033	0.118192	0.170033
sp|P0CW02|LY6C1_MOUSE Lymphocyte antigen 6C1 OS=Mus musculus OX=10090 GN=Ly6c1 PE=2 SV=1;sp|P0CW03|LY6C2_MOUSE Lymphocyte antigen 6C2 OS=Mus musculus OX=10090 GN=Ly6c2 PE=1 SV=1	P0CW02	Ly6c1	sp|P0CW02|LY6C1_MOUSE Lymphocyte antigen 6C1 OS=Mus musculus OX=10090 GN=Ly6c1 PE=2 SV=1;sp|P0CW03|LY6C2_MOUSE Lymphocyte antigen 6C2 OS=Mus musculus OX=10090 GN=Ly6c2 PE=1 SV=1	1	445.796	955.394	445.796	445.796	445.796	445.796	445.796	445.796	445.796	445.796	0.444524	0	0	0.258718
sp|P0DJE0|PT100_MOUSE Protein PET100 homolog, mitochondrial OS=Mus musculus OX=10090 GN=Pet100 PE=1 SV=1	P0DJE0	Pet100	sp|P0DJE0|PT100_MOUSE Protein PET100 homolog, mitochondrial OS=Mus musculus OX=10090 GN=Pet100 PE=1 SV=1	2	73640.9	67602.5	53627.7	59800.2	69996.2	52765.5	78126.2	72631.7	63701.4	71314	0.137736	0.160087	0.165324	0.501716
sp|P0DN34|NDUB1_MOUSE NADH dehydrogenase [ubiquinone] 1 beta subcomplex subunit 1 OS=Mus musculus OX=10090 GN=Ndufb1 PE=1 SV=1	P0DN34	Ndufb1	sp|P0DN34|NDUB1_MOUSE NADH dehydrogenase [ubiquinone] 1 beta subcomplex subunit 1 OS=Mus musculus OX=10090 GN=Ndufb1 PE=1 SV=1	3	182054	192956	177010	190451	210981	195012	184322	232893	186253	202997	0.0398346	0.102638	0.123443	0.123622
sp|P0DOV2|IFI4_MOUSE Interferon-activable protein 204 OS=Mus musculus OX=10090 GN=Ifi204 PE=1 SV=1	P0DOV2	Ifi204	sp|P0DOV2|IFI4_MOUSE Interferon-activable protein 204 OS=Mus musculus OX=10090 GN=Ifi204 PE=1 SV=1	6	68340.7	61645.2	63063.3	78803.8	85443.9	67715.6	83101.1	86479.5	65702	84272.5	0.114475	0.108583	0.360151	0.0481969
sp|P0DP26|CALM1_MOUSE Calmodulin-1 OS=Mus musculus OX=10090 GN=Calm1 PE=1 SV=1;sp|P0DP27|CALM2_MOUSE Calmodulin-2 OS=Mus musculus OX=10090 GN=Calm2 PE=1 SV=1;sp|P0DP28|CALM3_MOUSE Calmodulin-3 OS=Mus musculus OX=10090 GN=Calm3 PE=1 SV=1	P0DP26	Calm1	sp|P0DP26|CALM1_MOUSE Calmodulin-1 OS=Mus musculus OX=10090 GN=Calm1 PE=1 SV=1;sp|P0DP27|CALM2_MOUSE Calmodulin-2 OS=Mus musculus OX=10090 GN=Calm2 PE=1 SV=1;sp|P0DP28|CALM3_MOUSE Calmodulin-3 OS=Mus musculus OX=10090 GN=Calm3 PE=1 SV=1	4	285716	243885	203991	193909	278430	193970	295938	250092	223938	264261	0.180619	0.175253	0.242533	0.422469
sp|P10107|ANXA1_MOUSE Annexin A1 OS=Mus musculus OX=10090 GN=Anxa1 PE=1 SV=2	P10107	Anxa1	sp|P10107|ANXA1_MOUSE Annexin A1 OS=Mus musculus OX=10090 GN=Anxa1 PE=1 SV=2	15	372364	369681	464386	469959	487193	453798	500085	532707	418375	493639	0.132594	0.0661522	0.247314	0.0427144
sp|P10126|EF1A1_MOUSE Elongation factor 1-alpha 1 OS=Mus musculus OX=10090 GN=Eef1a1 PE=1 SV=3	P10126	Eef1a1	sp|P10126|EF1A1_MOUSE Elongation factor 1-alpha 1 OS=Mus musculus OX=10090 GN=Eef1a1 PE=1 SV=3	5	812642	684533	1.01358e+06	965527	1.09805e+06	1.01423e+06	1.0916e+06	1.25604e+06	889084	1.09483e+06	0.172503	0.0909952	0.305654	0.0176104
sp|P10493|NID1_MOUSE Nidogen-1 OS=Mus musculus OX=10090 GN=Nid1 PE=1 SV=2	P10493	Nid1	sp|P10493|NID1_MOUSE Nidogen-1 OS=Mus musculus OX=10090 GN=Nid1 PE=1 SV=2	25	1.17753e+06	994848	852100	799407	910002	1.05499e+06	1.03753e+06	755854	923474	973767	0.177011	0.1474	0.0777273	0.888874
sp|P10518|HEM2_MOUSE Delta-aminolevulinic acid dehydratase OS=Mus musculus OX=10090 GN=Alad PE=1 SV=1	P10518	Alad	sp|P10518|HEM2_MOUSE Delta-aminolevulinic acid dehydratase OS=Mus musculus OX=10090 GN=Alad PE=1 SV=1	9	246229	221790	247565	265662	230049	238286	240976	260254	246897	239631	0.0734257	0.052739	-0.0431115	0.843033
sp|P10605|CATB_MOUSE Cathepsin B OS=Mus musculus OX=10090 GN=Ctsb PE=1 SV=2	P10605	Ctsb	sp|P10605|CATB_MOUSE Cathepsin B OS=Mus musculus OX=10090 GN=Ctsb PE=1 SV=2	4	64763.5	83685.3	85946.6	88442.6	89764.6	87505.4	85205	86133.8	84815.9	86819.6	0.133897	0.0227352	0.0337685	0.263457
sp|P10630|IF4A2_MOUSE Eukaryotic initiation factor 4A-II OS=Mus musculus OX=10090 GN=Eif4a2 PE=1 SV=2	P10630	Eif4a2	sp|P10630|IF4A2_MOUSE Eukaryotic initiation factor 4A-II OS=Mus musculus OX=10090 GN=Eif4a2 PE=1 SV=2	7	183569	187238	184514	200373	180973	172436	185214	199022	185876	183094	0.0412317	0.0601669	-0.0218174	0.623042
sp|P10637|TAU_MOUSE Microtubule-associated protein tau OS=Mus musculus OX=10090 GN=Mapt PE=1 SV=3	P10637	Mapt	sp|P10637|TAU_MOUSE Microtubule-associated protein tau OS=Mus musculus OX=10090 GN=Mapt PE=1 SV=3	18	645043	679899	981873	806617	652901	731322	721291	780328	743258	726307	0.195806	0.0727444	-0.0280583	0.497937
sp|P10639|THIO_MOUSE Thioredoxin OS=Mus musculus OX=10090 GN=Txn PE=1 SV=3	P10639	Txn	sp|P10639|THIO_MOUSE Thioredoxin OS=Mus musculus OX=10090 GN=Txn PE=1 SV=3	8	1.04374e+06	1.10265e+06	1.25185e+06	1.20265e+06	1.0281e+06	1.15522e+06	1.11772e+06	1.18294e+06	1.15265e+06	1.13647e+06	0.0819881	0.0601707	-0.0192302	0.676603
sp|P10649|GSTM1_MOUSE Glutathione S-transferase Mu 1 OS=Mus musculus OX=10090 GN=Gstm1 PE=1 SV=2	P10649	Gstm1	sp|P10649|GSTM1_MOUSE Glutathione S-transferase Mu 1 OS=Mus musculus OX=10090 GN=Gstm1 PE=1 SV=2	9	767621	878829	1.05958e+06	917374	837467	800944	877030	895841	898102	857248	0.133088	0.0495809	-0.0672179	0.450631
sp|P10711|TCEA1_MOUSE Transcription elongation factor A protein 1 OS=Mus musculus OX=10090 GN=Tcea1 PE=1 SV=2	P10711	Tcea1	sp|P10711|TCEA1_MOUSE Transcription elongation factor A protein 1 OS=Mus musculus OX=10090 GN=Tcea1 PE=1 SV=2	2	15495.6	15907.7	19574.3	18881	16482.1	19141.7	17309.9	17940.3	17394.4	17625.1	0.118078	0.0632709	0.0240668	0.791457
sp|P10833|RRAS_MOUSE Ras-related protein R-Ras OS=Mus musculus OX=10090 GN=Rras PE=1 SV=1	P10833	Rras	sp|P10833|RRAS_MOUSE Ras-related protein R-Ras OS=Mus musculus OX=10090 GN=Rras PE=1 SV=1	8	243223	253247	277191	264070	249495	250326	268396	271639	258659	259361	0.0562058	0.0449635	0.00335126	0.960823
sp|P10852|4F2_MOUSE 4F2 cell-surface antigen heavy chain OS=Mus musculus OX=10090 GN=Slc3a2 PE=1 SV=1	P10852	Slc3a2	sp|P10852|4F2_MOUSE 4F2 cell-surface antigen heavy chain OS=Mus musculus OX=10090 GN=Slc3a2 PE=1 SV=1	5	42738.8	42530.5	44325	46661.4	46331.4	41482.4	43606.5	44108.4	43531.9	43857.4	0.0433026	0.0453576	0.0109658	0.930118
sp|P10854|H2B1M_MOUSE Histone H2B type 1-M OS=Mus musculus OX=10090 GN=H2bc14 PE=1 SV=2;sp|Q64478|H2B1H_MOUSE Histone H2B type 1-H OS=Mus musculus OX=10090 GN=Hist1h2bh PE=1 SV=3;sp|Q64525|H2B2B_MOUSE Histone H2B type 2-B OS=Mus musculus OX=10090 GN=Hist2h2bb PE=1 SV=3;sp|Q6ZWY9|H2B1C_MOUSE Histone H2B type 1-C/E/G OS=Mus musculus OX=10090 GN=H2bc4 PE=1 SV=3	P10854	H2bc14	sp|P10854|H2B1M_MOUSE Histone H2B type 1-M OS=Mus musculus OX=10090 GN=H2bc14 PE=1 SV=2;sp|Q64478|H2B1H_MOUSE Histone H2B type 1-H OS=Mus musculus OX=10090 GN=Hist1h2bh PE=1 SV=3;sp|Q64525|H2B2B_MOUSE Histone H2B type 2-B OS=Mus musculus OX=10090 GN=Hist2h2bb PE=1 SV=3;sp|Q6ZWY9|H2B1C_MOUSE Histone H2B type 1-C/E/G OS=Mus musculus OX=10090 GN=H2bc4 PE=1 SV=3	9	4.25079e+06	3.32882e+06	3.02949e+06	2.90303e+06	3.47928e+06	3.67289e+06	3.63816e+06	3.54408e+06	3.17916e+06	3.59112e+06	0.180169	0.0246416	0.177267	0.401457
sp|P10922|H10_MOUSE Histone H1.0 OS=Mus musculus OX=10090 GN=H1-0 PE=2 SV=4	P10922	H1-0	sp|P10922|H10_MOUSE Histone H1.0 OS=Mus musculus OX=10090 GN=H1-0 PE=2 SV=4	6	1.66031e+06	1.28712e+06	1.28738e+06	1.30925e+06	1.47504e+06	1.36598e+06	1.47232e+06	1.38561e+06	1.29831e+06	1.42897e+06	0.132146	0.0400705	0.137721	0.62766
sp|P11031|TCP4_MOUSE Activated RNA polymerase II transcriptional coactivator p15 OS=Mus musculus OX=10090 GN=Sub1 PE=1 SV=3	P11031	Sub1	sp|P11031|TCP4_MOUSE Activated RNA polymerase II transcriptional coactivator p15 OS=Mus musculus OX=10090 GN=Sub1 PE=1 SV=3	2	45652.6	40968.4	43122.8	42199.1	51034.6	39455	48997.8	49854	42661	49425.9	0.0461757	0.11238	0.212381	0.187924
sp|P11087|CO1A1_MOUSE Collagen alpha-1(I) chain OS=Mus musculus OX=10090 GN=Col1a1 PE=1 SV=4	P11087	Col1a1	sp|P11087|CO1A1_MOUSE Collagen alpha-1(I) chain OS=Mus musculus OX=10090 GN=Col1a1 PE=1 SV=4	18	3.54269e+06	496472	439537	338003	443292	705295	1.04313e+06	1.21477e+06	468004	874210	1.29581	0.404895	0.876685	0.830383
sp|P11103|PARP1_MOUSE Poly [ADP-ribose] polymerase 1 OS=Mus musculus OX=10090 GN=Parp1 PE=1 SV=3	P11103	Parp1	sp|P11103|PARP1_MOUSE Poly [ADP-ribose] polymerase 1 OS=Mus musculus OX=10090 GN=Parp1 PE=1 SV=3	4	60965.9	50312.7	51294.7	52410.4	59967.6	45423.2	58123.6	58700.5	51852.5	58412.1	0.0909651	0.122359	0.171918	0.697745
sp|P11152|LIPL_MOUSE Lipoprotein lipase OS=Mus musculus OX=10090 GN=Lpl PE=1 SV=3	P11152	Lpl	sp|P11152|LIPL_MOUSE Lipoprotein lipase OS=Mus musculus OX=10090 GN=Lpl PE=1 SV=3	7	298824	280546	354967	375980	305829	310630	272683	294445	326896	300137	0.13801	0.0571108	-0.118127	0.216572
sp|P11276|FINC_MOUSE Fibronectin OS=Mus musculus OX=10090 GN=Fn1 PE=1 SV=4	P11276	Fn1	sp|P11276|FINC_MOUSE Fibronectin OS=Mus musculus OX=10090 GN=Fn1 PE=1 SV=4	22	205929	168868	161125	167392	271103	236986	262542	253014	168130	257778	0.115714	0.057132	0.616318	0.000194856
sp|P11352|GPX1_MOUSE Glutathione peroxidase 1 OS=Mus musculus OX=10090 GN=Gpx1 PE=1 SV=2	P11352	Gpx1	sp|P11352|GPX1_MOUSE Glutathione peroxidase 1 OS=Mus musculus OX=10090 GN=Gpx1 PE=1 SV=2	7	167986	155890	176435	219230	183002	158390	158306	169003	172210	163696	0.153163	0.0699004	-0.0734753	0.402624
sp|P11404|FABPH_MOUSE Fatty acid-binding protein, heart OS=Mus musculus OX=10090 GN=Fabp3 PE=1 SV=5	P11404	Fabp3	sp|P11404|FABPH_MOUSE Fatty acid-binding protein, heart OS=Mus musculus OX=10090 GN=Fabp3 PE=1 SV=5	13	7.95343e+06	7.81336e+06	8.71717e+06	1.00292e+07	7.4694e+06	8.55149e+06	7.4274e+06	8.06713e+06	8.3353e+06	7.76827e+06	0.117625	0.0679297	-0.101194	0.218385
sp|P11438|LAMP1_MOUSE Lysosome-associated membrane glycoprotein 1 OS=Mus musculus OX=10090 GN=Lamp1 PE=1 SV=2	P11438	Lamp1	sp|P11438|LAMP1_MOUSE Lysosome-associated membrane glycoprotein 1 OS=Mus musculus OX=10090 GN=Lamp1 PE=1 SV=2	5	313507	367966	321432	343692	324653	325589	330710	368317	332562	328149	0.0727094	0.0617736	-0.0185075	0.963614
sp|P11499|HS90B_MOUSE Heat shock protein HSP 90-beta OS=Mus musculus OX=10090 GN=Hsp90ab1 PE=1 SV=3	P11499	Hsp90ab1	sp|P11499|HS90B_MOUSE Heat shock protein HSP 90-beta OS=Mus musculus OX=10090 GN=Hsp90ab1 PE=1 SV=3	34	9.37782e+06	9.27738e+06	1.07413e+07	1.09394e+07	9.77346e+06	9.19343e+06	9.85357e+06	9.98653e+06	1.00596e+07	9.81351e+06	0.0870779	0.0360849	-0.0324175	0.523938
sp|P11531|DMD_MOUSE Dystrophin OS=Mus musculus OX=10090 GN=Dmd PE=1 SV=3	P11531	Dmd	sp|P11531|DMD_MOUSE Dystrophin OS=Mus musculus OX=10090 GN=Dmd PE=1 SV=3	118	5.54239e+06	5.67512e+06	6.39193e+06	5.87463e+06	5.60202e+06	5.51486e+06	6.25836e+06	5.86883e+06	5.77487e+06	5.73543e+06	0.0635592	0.0574921	-0.0100643	0.851556
sp|P11588|MUP1_MOUSE Major urinary protein 1 OS=Mus musculus OX=10090 GN=Mup1 PE=1 SV=1	P11588	Mup1	sp|P11588|MUP1_MOUSE Major urinary protein 1 OS=Mus musculus OX=10090 GN=Mup1 PE=1 SV=1	4	21185	103727	70033.4	25590.5	58893.4	81494.2	72296.7	96460.3	47811.9	76895.5	0.710896	0.204384	0.858487	0.131472
sp|P11589|MUP2_MOUSE Major urinary protein 2 OS=Mus musculus OX=10090 GN=Mup2 PE=1 SV=1	P11589	Mup2	sp|P11589|MUP2_MOUSE Major urinary protein 2 OS=Mus musculus OX=10090 GN=Mup2 PE=1 SV=1	1	16027.1	39166.4	33621.5	19999.7	28057	44882.2	31116.8	41791.7	26810.6	36454.3	0.403302	0.223102	0.475773	0.118359
sp|P11609|CD1D1_MOUSE Antigen-presenting glycoprotein CD1d1 OS=Mus musculus OX=10090 GN=Cd1d1 PE=1 SV=3;sp|P11610|CD1D2_MOUSE Antigen-presenting glycoprotein CD1d2 OS=Mus musculus OX=10090 GN=Cd1d2 PE=1 SV=2	P11609	Cd1d1	sp|P11609|CD1D1_MOUSE Antigen-presenting glycoprotein CD1d1 OS=Mus musculus OX=10090 GN=Cd1d1 PE=1 SV=3;sp|P11610|CD1D2_MOUSE Antigen-presenting glycoprotein CD1d2 OS=Mus musculus OX=10090 GN=Cd1d2 PE=1 SV=2	1	1276.48	1453.28	1449.79	1893.31	1664.32	1567.32	1496.93	1855.81	1451.53	1615.82	0.173448	0.094613	0.154039	0.331213
sp|P11688|ITA5_MOUSE Integrin alpha-5 OS=Mus musculus OX=10090 GN=Itga5 PE=1 SV=3	P11688	Itga5	sp|P11688|ITA5_MOUSE Integrin alpha-5 OS=Mus musculus OX=10090 GN=Itga5 PE=1 SV=3	4	42108.3	38252.2	44231.1	52354.2	50824.9	51701.2	49040.9	62369.3	43169.7	51263	0.134524	0.11267	0.248284	0.0371516
sp|P11798|KCC2A_MOUSE Calcium/calmodulin-dependent protein kinase type II subunit alpha OS=Mus musculus OX=10090 GN=Camk2a PE=1 SV=2	P11798	Camk2a	sp|P11798|KCC2A_MOUSE Calcium/calmodulin-dependent protein kinase type II subunit alpha OS=Mus musculus OX=10090 GN=Camk2a PE=1 SV=2	2	38453.4	48335.7	49624.8	51135.1	47938.3	43810.5	39234.9	37257.3	48980.2	41522.7	0.122374	0.113747	-0.240368	0.210396
sp|P11859|ANGT_MOUSE Angiotensinogen OS=Mus musculus OX=10090 GN=Agt PE=1 SV=1	P11859	Agt	sp|P11859|ANGT_MOUSE Angiotensinogen OS=Mus musculus OX=10090 GN=Agt PE=1 SV=1	3	23867.7	31870.2	33575.6	33623.5	35495.2	38817.8	29729.8	41132.4	32722.9	37156.5	0.15129	0.136386	0.18236	0.111359
sp|P11881|ITPR1_MOUSE Inositol 1,4,5-trisphosphate receptor type 1 OS=Mus musculus OX=10090 GN=Itpr1 PE=1 SV=2	P11881	Itpr1	sp|P11881|ITPR1_MOUSE Inositol 1,4,5-trisphosphate receptor type 1 OS=Mus musculus OX=10090 GN=Itpr1 PE=1 SV=2	5	14019.4	14797.8	16933.5	18991.9	21061.7	17501.3	16999.4	18571	15865.7	18036.2	0.138395	0.0975802	0.187627	0.106297
sp|P11930|NUD19_MOUSE Nucleoside diphosphate-linked moiety X motif 19 OS=Mus musculus OX=10090 GN=Nudt19 PE=1 SV=2	P11930	Nudt19	sp|P11930|NUD19_MOUSE Nucleoside diphosphate-linked moiety X motif 19 OS=Mus musculus OX=10090 GN=Nudt19 PE=1 SV=2	2	6192.4	7114.4	6156.93	7311.87	5932.32	6751.57	7330.48	5588.36	6653.4	6341.95	0.0904003	0.123245	-0.06871	0.531735
sp|P11983|TCPA_MOUSE T-complex protein 1 subunit alpha OS=Mus musculus OX=10090 GN=Tcp1 PE=1 SV=3	P11983	Tcp1	sp|P11983|TCPA_MOUSE T-complex protein 1 subunit alpha OS=Mus musculus OX=10090 GN=Tcp1 PE=1 SV=3	21	1.23158e+06	1.21251e+06	1.39021e+06	1.41796e+06	1.42785e+06	1.28279e+06	1.3837e+06	1.4473e+06	1.3109e+06	1.40577e+06	0.0807238	0.0529845	0.103278	0.347146
sp|P12246|SAMP_MOUSE Serum amyloid P-component OS=Mus musculus OX=10090 GN=Apcs PE=1 SV=2	P12246	Apcs	sp|P12246|SAMP_MOUSE Serum amyloid P-component OS=Mus musculus OX=10090 GN=Apcs PE=1 SV=2	2	2349.3	7420.35	2638.64	5310.02	12149.4	2892.52	2603.36	3046.97	3974.33	2969.74	0.541419	0.899761	-0.334405	0.930844
sp|P12367|KAP2_MOUSE cAMP-dependent protein kinase type II-alpha regulatory subunit OS=Mus musculus OX=10090 GN=Prkar2a PE=1 SV=2	P12367	Prkar2a	sp|P12367|KAP2_MOUSE cAMP-dependent protein kinase type II-alpha regulatory subunit OS=Mus musculus OX=10090 GN=Prkar2a PE=1 SV=2	15	951693	1.08427e+06	1.15385e+06	1.14535e+06	994164	1.074e+06	966498	1.03724e+06	1.11481e+06	1.0157e+06	0.0861399	0.0465179	-0.134103	0.310916
sp|P12382|PFKAL_MOUSE ATP-dependent 6-phosphofructokinase, liver type OS=Mus musculus OX=10090 GN=Pfkl PE=1 SV=4	P12382	Pfkl	sp|P12382|PFKAL_MOUSE ATP-dependent 6-phosphofructokinase, liver type OS=Mus musculus OX=10090 GN=Pfkl PE=1 SV=4	8	3.14384e+06	3.13619e+06	3.44874e+06	3.41315e+06	3.22095e+06	3.18448e+06	3.06878e+06	3.00634e+06	3.2785e+06	3.12663e+06	0.0513235	0.0319918	-0.0674545	0.298589
sp|P12658|CALB1_MOUSE Calbindin OS=Mus musculus OX=10090 GN=Calb1 PE=1 SV=2	P12658	Calb1	sp|P12658|CALB1_MOUSE Calbindin OS=Mus musculus OX=10090 GN=Calb1 PE=1 SV=2	1	445.796	969.961	445.796	926.221	1537.09	445.796	445.796	445.796	686.009	445.796	0.416891	0.759298	-0.527487	0.830315
sp|P12672|RAPSN_MOUSE 43 kDa receptor-associated protein of the synapse OS=Mus musculus OX=10090 GN=Rapsn PE=2 SV=4	P12672	Rapsn	sp|P12672|RAPSN_MOUSE 43 kDa receptor-associated protein of the synapse OS=Mus musculus OX=10090 GN=Rapsn PE=2 SV=4	1	445.796	1223.34	1595.99	445.796	445.796	1172.3	1027.15	1152.46	834.569	1089.81	0.62185	0.360057	0.559043	0.731282
sp|P12787|COX5A_MOUSE Cytochrome c oxidase subunit 5A, mitochondrial OS=Mus musculus OX=10090 GN=Cox5a PE=1 SV=2	P12787	Cox5a	sp|P12787|COX5A_MOUSE Cytochrome c oxidase subunit 5A, mitochondrial OS=Mus musculus OX=10090 GN=Cox5a PE=1 SV=2	6	1.81392e+06	2.40382e+06	1.45754e+06	1.55507e+06	2.60926e+06	2.24241e+06	1.77443e+06	2.95707e+06	1.68449e+06	2.42583e+06	0.235112	0.211494	0.5263	0.0594072
sp|P12815|PDCD6_MOUSE Programmed cell death protein 6 OS=Mus musculus OX=10090 GN=Pdcd6 PE=1 SV=2	P12815	Pdcd6	sp|P12815|PDCD6_MOUSE Programmed cell death protein 6 OS=Mus musculus OX=10090 GN=Pdcd6 PE=1 SV=2	4	32940.5	36664.7	42971.1	39372.9	40419.9	43528	41327.6	44077.2	38018.8	42427.8	0.111662	0.0412294	0.158725	0.10341
sp|P12970|RL7A_MOUSE 60S ribosomal protein L7a OS=Mus musculus OX=10090 GN=Rpl7a PE=1 SV=2	P12970	Rpl7a	sp|P12970|RL7A_MOUSE 60S ribosomal protein L7a OS=Mus musculus OX=10090 GN=Rpl7a PE=1 SV=2	14	773318	768683	908552	909112	826335	807022	874089	908318	840935	850212	0.0947713	0.0537755	0.0199379	0.756332
sp|P13020|GELS_MOUSE Gelsolin OS=Mus musculus OX=10090 GN=Gsn PE=1 SV=3	P13020	Gsn	sp|P13020|GELS_MOUSE Gelsolin OS=Mus musculus OX=10090 GN=Gsn PE=1 SV=3	13	334809	198481	161763	126728	409742	324005	357792	394216	180122	376004	0.443343	0.103364	1.06761	0.00453087
sp|P13412|TNNI2_MOUSE Troponin I, fast skeletal muscle OS=Mus musculus OX=10090 GN=Tnni2 PE=2 SV=2	P13412	Tnni2	sp|P13412|TNNI2_MOUSE Troponin I, fast skeletal muscle OS=Mus musculus OX=10090 GN=Tnni2 PE=2 SV=2	8	9.24341e+06	7.64578e+06	5.18442e+06	6.16301e+06	6.5373e+06	8.45291e+06	5.69969e+06	6.59931e+06	6.9044e+06	6.56831e+06	0.251193	0.17031	-0.0636436	0.874177
sp|P13541|MYH3_MOUSE Myosin-3 OS=Mus musculus OX=10090 GN=Myh3 PE=2 SV=2	P13541	Myh3	sp|P13541|MYH3_MOUSE Myosin-3 OS=Mus musculus OX=10090 GN=Myh3 PE=2 SV=2	9	7.28295e+06	5.02904e+06	2.99257e+06	4.03639e+06	4.23942e+06	3.80791e+06	3.73701e+06	3.63062e+06	4.53271e+06	3.77246e+06	0.378768	0.0693476	-0.256233	0.294522
sp|P13542|MYH8_MOUSE Myosin-8 OS=Mus musculus OX=10090 GN=Myh8 PE=2 SV=2	P13542	Myh8	sp|P13542|MYH8_MOUSE Myosin-8 OS=Mus musculus OX=10090 GN=Myh8 PE=2 SV=2	10	1.13293e+07	9.10097e+06	5.12706e+06	7.22068e+06	7.25144e+06	8.40783e+06	5.51456e+06	7.36747e+06	8.16082e+06	7.30946e+06	0.322915	0.168051	-0.149359	0.51298
sp|P13595|NCAM1_MOUSE Neural cell adhesion molecule 1 OS=Mus musculus OX=10090 GN=Ncam1 PE=1 SV=3	P13595	Ncam1	sp|P13595|NCAM1_MOUSE Neural cell adhesion molecule 1 OS=Mus musculus OX=10090 GN=Ncam1 PE=1 SV=3	9	100617	96287.6	134861	114397	116995	113605	119624	123710	107507	118310	0.155628	0.0360183	0.141022	0.376841
sp|P13597|ICAM1_MOUSE Intercellular adhesion molecule 1 OS=Mus musculus OX=10090 GN=Icam1 PE=1 SV=1	P13597	Icam1	sp|P13597|ICAM1_MOUSE Intercellular adhesion molecule 1 OS=Mus musculus OX=10090 GN=Icam1 PE=1 SV=1	2	35533.1	32987.5	36305	40276.6	35793.3	34139.3	44337.3	43198.3	35919.1	39495.8	0.0832668	0.13075	0.130667	0.318574
sp|P13634|CAH1_MOUSE Carbonic anhydrase 1 OS=Mus musculus OX=10090 GN=Ca1 PE=1 SV=4	P13634	Ca1	sp|P13634|CAH1_MOUSE Carbonic anhydrase 1 OS=Mus musculus OX=10090 GN=Ca1 PE=1 SV=4	6	287709	381415	462231	422460	491436	396508	352809	371262	401938	383885	0.192635	0.152891	-0.0651941	0.697025
sp|P13707|GPDA_MOUSE Glycerol-3-phosphate dehydrogenase [NAD(+)], cytoplasmic OS=Mus musculus OX=10090 GN=Gpd1 PE=1 SV=3	P13707	Gpd1	sp|P13707|GPDA_MOUSE Glycerol-3-phosphate dehydrogenase [NAD(+)], cytoplasmic OS=Mus musculus OX=10090 GN=Gpd1 PE=1 SV=3	19	1.08457e+06	1.51043e+06	1.30474e+06	1.51553e+06	1.53978e+06	1.16155e+06	1.40321e+06	1.05685e+06	1.40759e+06	1.28238e+06	0.151127	0.171004	-0.136974	0.635274
sp|P13864|DNMT1_MOUSE DNA (cytosine-5)-methyltransferase 1 OS=Mus musculus OX=10090 GN=Dnmt1 PE=1 SV=5	P13864	Dnmt1	sp|P13864|DNMT1_MOUSE DNA (cytosine-5)-methyltransferase 1 OS=Mus musculus OX=10090 GN=Dnmt1 PE=1 SV=5	1	1538.56	1863.86	2285.07	1891.43	2305.23	1758.8	1970.36	2520.3	1877.65	2137.8	0.161292	0.158797	0.182797	0.254075
sp|P14069|S10A6_MOUSE Protein S100-A6 OS=Mus musculus OX=10090 GN=S100a6 PE=1 SV=3	P14069	S100a6	sp|P14069|S10A6_MOUSE Protein S100-A6 OS=Mus musculus OX=10090 GN=S100a6 PE=1 SV=3	3	33830.9	32679.2	33343.5	33119.6	49369.9	40076.3	39264.3	53931.3	33231.5	44723.1	0.0144143	0.157046	0.420647	0.00237
sp|P14094|AT1B1_MOUSE Sodium/potassium-transporting ATPase subunit beta-1 OS=Mus musculus OX=10090 GN=Atp1b1 PE=1 SV=1	P14094	Atp1b1	sp|P14094|AT1B1_MOUSE Sodium/potassium-transporting ATPase subunit beta-1 OS=Mus musculus OX=10090 GN=Atp1b1 PE=1 SV=1	14	1.52367e+06	1.53192e+06	1.75139e+06	1.65505e+06	1.59363e+06	1.55237e+06	1.61685e+06	1.73505e+06	1.59348e+06	1.60524e+06	0.0672873	0.0482564	0.0116424	0.904218
sp|P14106|C1QB_MOUSE Complement C1q subcomponent subunit B OS=Mus musculus OX=10090 GN=C1qb PE=1 SV=2	P14106	C1qb	sp|P14106|C1QB_MOUSE Complement C1q subcomponent subunit B OS=Mus musculus OX=10090 GN=C1qb PE=1 SV=2	2	3002.35	3133.61	3542.11	5462.8	4090.11	3624.38	3464.04	4722.39	3337.86	3857.25	0.301637	0.141996	0.208721	0.59338
sp|P14115|RL27A_MOUSE 60S ribosomal protein L27a OS=Mus musculus OX=10090 GN=Rpl27a PE=1 SV=5	P14115	Rpl27a	sp|P14115|RL27A_MOUSE 60S ribosomal protein L27a OS=Mus musculus OX=10090 GN=Rpl27a PE=1 SV=5	3	172214	160194	170375	170215	151804	133932	160005	142230	170295	147017	0.0323698	0.0771399	-0.212816	0.0264947
sp|P14131|RS16_MOUSE 40S ribosomal protein S16 OS=Mus musculus OX=10090 GN=Rps16 PE=1 SV=4	P14131	Rps16	sp|P14131|RS16_MOUSE 40S ribosomal protein S16 OS=Mus musculus OX=10090 GN=Rps16 PE=1 SV=4	10	332224	330935	363937	376860	359910	323712	348907	387759	348081	354409	0.0656175	0.0747495	0.0273176	0.847871
sp|P14142|GLUT4_MOUSE Solute carrier family 2, facilitated glucose transporter member 4 OS=Mus musculus OX=10090 GN=Slc2a4 PE=1 SV=3	P14142	Slc2a4	sp|P14142|GLUT4_MOUSE Solute carrier family 2, facilitated glucose transporter member 4 OS=Mus musculus OX=10090 GN=Slc2a4 PE=1 SV=3	3	99352.7	109868	127525	126487	113191	105913	120909	107292	118177	110241	0.117699	0.0610648	-0.0972325	0.653476
sp|P14148|RL7_MOUSE 60S ribosomal protein L7 OS=Mus musculus OX=10090 GN=Rpl7 PE=1 SV=2	P14148	Rpl7	sp|P14148|RL7_MOUSE 60S ribosomal protein L7 OS=Mus musculus OX=10090 GN=Rpl7 PE=1 SV=2	16	987380	903743	1.00743e+06	1.0281e+06	994876	899091	1.07631e+06	1.04882e+06	997407	1.02185e+06	0.055562	0.0777837	0.0344956	0.700243
sp|P14152|MDHC_MOUSE Malate dehydrogenase, cytoplasmic OS=Mus musculus OX=10090 GN=Mdh1 PE=1 SV=3	P14152	Mdh1	sp|P14152|MDHC_MOUSE Malate dehydrogenase, cytoplasmic OS=Mus musculus OX=10090 GN=Mdh1 PE=1 SV=3	20	1.36422e+07	1.63152e+07	1.78342e+07	1.61396e+07	1.51315e+07	1.60637e+07	1.43891e+07	1.65031e+07	1.62274e+07	1.55976e+07	0.108616	0.0610282	-0.057731	0.696248
sp|P14206|RSSA_MOUSE 40S ribosomal protein SA OS=Mus musculus OX=10090 GN=Rpsa PE=1 SV=4	P14206	Rpsa	sp|P14206|RSSA_MOUSE 40S ribosomal protein SA OS=Mus musculus OX=10090 GN=Rpsa PE=1 SV=4	9	696802	671967	756428	796652	775276	679536	770473	770554	726615	770513	0.0774825	0.0618685	0.0858442	0.658593
sp|P14211|CALR_MOUSE Calreticulin OS=Mus musculus OX=10090 GN=Calr PE=1 SV=1	P14211	Calr	sp|P14211|CALR_MOUSE Calreticulin OS=Mus musculus OX=10090 GN=Calr PE=1 SV=1	16	1.04415e+06	1.07188e+06	1.20112e+06	1.25694e+06	1.15969e+06	1.12206e+06	1.19885e+06	1.28241e+06	1.1365e+06	1.17927e+06	0.0891645	0.0576742	0.0554375	0.484718
sp|P14231|AT1B2_MOUSE Sodium/potassium-transporting ATPase subunit beta-2 OS=Mus musculus OX=10090 GN=Atp1b2 PE=1 SV=2	P14231	Atp1b2	sp|P14231|AT1B2_MOUSE Sodium/potassium-transporting ATPase subunit beta-2 OS=Mus musculus OX=10090 GN=Atp1b2 PE=1 SV=2	1	9053.9	9627.89	10083.3	11020	12250.7	7794.61	9913.9	6625.22	9855.62	8854.25	0.0835022	0.270846	-0.164596	0.389084
sp|P14576|SRP54_MOUSE Signal recognition particle 54 kDa protein OS=Mus musculus OX=10090 GN=Srp54 PE=1 SV=2	P14576	Srp54	sp|P14576|SRP54_MOUSE Signal recognition particle 54 kDa protein OS=Mus musculus OX=10090 GN=Srp54 PE=1 SV=2	9	223918	260396	292941	282339	247513	262964	249918	253028	271367	251473	0.115128	0.0268087	-0.108693	0.544732
sp|P14602|HSPB1_MOUSE Heat shock protein beta-1 OS=Mus musculus OX=10090 GN=Hspb1 PE=1 SV=3	P14602	Hspb1	sp|P14602|HSPB1_MOUSE Heat shock protein beta-1 OS=Mus musculus OX=10090 GN=Hspb1 PE=1 SV=3	14	2.32027e+06	2.03e+06	2.26172e+06	2.29336e+06	2.86425e+06	1.95344e+06	2.68566e+06	2.11797e+06	2.27754e+06	2.40182e+06	0.0597654	0.182165	0.0665423	0.468457
sp|P14685|PSMD3_MOUSE 26S proteasome non-ATPase regulatory subunit 3 OS=Mus musculus OX=10090 GN=Psmd3 PE=1 SV=3	P14685	Psmd3	sp|P14685|PSMD3_MOUSE 26S proteasome non-ATPase regulatory subunit 3 OS=Mus musculus OX=10090 GN=Psmd3 PE=1 SV=3	16	663235	711416	739246	744995	687516	665502	691941	678495	725331	683005	0.0522248	0.01714	-0.086509	0.320824
sp|P14733|LMNB1_MOUSE Lamin-B1 OS=Mus musculus OX=10090 GN=Lmnb1 PE=1 SV=3	P14733	Lmnb1	sp|P14733|LMNB1_MOUSE Lamin-B1 OS=Mus musculus OX=10090 GN=Lmnb1 PE=1 SV=3	28	1.11947e+06	1.00025e+06	1.14347e+06	1.09866e+06	1.22351e+06	1.07662e+06	1.37941e+06	1.19766e+06	1.10907e+06	1.21059e+06	0.0576516	0.102081	0.126344	0.109288
sp|P14824|ANXA6_MOUSE Annexin A6 OS=Mus musculus OX=10090 GN=Anxa6 PE=1 SV=3	P14824	Anxa6	sp|P14824|ANXA6_MOUSE Annexin A6 OS=Mus musculus OX=10090 GN=Anxa6 PE=1 SV=3	57	6.28942e+06	6.53323e+06	7.05048e+06	7.07656e+06	7.11161e+06	6.38074e+06	7.01852e+06	6.7124e+06	6.79186e+06	6.86546e+06	0.0578297	0.048597	0.0162389	0.838468
sp|P14847|CRP_MOUSE C-reactive protein OS=Mus musculus OX=10090 GN=Crp PE=1 SV=2	P14847	Crp	sp|P14847|CRP_MOUSE C-reactive protein OS=Mus musculus OX=10090 GN=Crp PE=1 SV=2	1	4464.35	8107.88	7814.53	8005.26	9343.52	9460.67	6688.74	11144.3	7909.9	9402.1	0.247953	0.201006	0.2494	0.10883
sp|P14869|RLA0_MOUSE 60S acidic ribosomal protein P0 OS=Mus musculus OX=10090 GN=Rplp0 PE=1 SV=3	P14869	Rplp0	sp|P14869|RLA0_MOUSE 60S acidic ribosomal protein P0 OS=Mus musculus OX=10090 GN=Rplp0 PE=1 SV=3	7	980983	970739	1.11419e+06	1.12283e+06	1.04153e+06	1.01748e+06	1.09481e+06	1.03551e+06	1.04759e+06	1.03852e+06	0.078823	0.0317555	-0.00962642	0.968753
sp|P14873|MAP1B_MOUSE Microtubule-associated protein 1B OS=Mus musculus OX=10090 GN=Map1b PE=1 SV=2	P14873	Map1b	sp|P14873|MAP1B_MOUSE Microtubule-associated protein 1B OS=Mus musculus OX=10090 GN=Map1b PE=1 SV=2	10	81787.1	71758.4	98040.2	93680	103567	87888.4	84219.8	95021.3	87733.6	91454.8	0.137749	0.0920971	0.0621544	0.360459
sp|P15105|GLNA_MOUSE Glutamine synthetase OS=Mus musculus OX=10090 GN=Glul PE=1 SV=6	P15105	Glul	sp|P15105|GLNA_MOUSE Glutamine synthetase OS=Mus musculus OX=10090 GN=Glul PE=1 SV=6	7	185255	328789	249930	250992	246212	196412	275217	247218	250461	246715	0.231423	0.135885	-0.0217406	0.756662
sp|P15208|INSR_MOUSE Insulin receptor OS=Mus musculus OX=10090 GN=Insr PE=1 SV=2	P15208	Insr	sp|P15208|INSR_MOUSE Insulin receptor OS=Mus musculus OX=10090 GN=Insr PE=1 SV=2	1	3939.03	3123.64	3106.16	3149.36	2282.6	2754.72	3751.88	3872.91	3136.5	3253.3	0.122151	0.244189	0.0356164	0.576519
sp|P15306|TRBM_MOUSE Thrombomodulin OS=Mus musculus OX=10090 GN=Thbd PE=1 SV=1	P15306	Thbd	sp|P15306|TRBM_MOUSE Thrombomodulin OS=Mus musculus OX=10090 GN=Thbd PE=1 SV=1	1	2648.52	3525.13	2775.43	4512.73	2638.5	3770.84	3691.13	2892.03	3150.28	3291.58	0.254676	0.174876	0.0628771	0.85513
sp|P15307|REL_MOUSE Proto-oncogene c-Rel OS=Mus musculus OX=10090 GN=Rel PE=1 SV=2;sp|Q9WTK5|NFKB2_MOUSE Nuclear factor NF-kappa-B p100 subunit OS=Mus musculus OX=10090 GN=Nfkb2 PE=1 SV=1	P15307	Rel	sp|P15307|REL_MOUSE Proto-oncogene c-Rel OS=Mus musculus OX=10090 GN=Rel PE=1 SV=2;sp|Q9WTK5|NFKB2_MOUSE Nuclear factor NF-kappa-B p100 subunit OS=Mus musculus OX=10090 GN=Nfkb2 PE=1 SV=1	1	8611.32	8751.42	11279.1	11543	13067.8	9493.59	10799.4	9160.43	10015.3	10146.5	0.157343	0.166716	0.0273644	0.585146
sp|P15327|PMGE_MOUSE Bisphosphoglycerate mutase OS=Mus musculus OX=10090 GN=Bpgm PE=1 SV=2	P15327	Bpgm	sp|P15327|PMGE_MOUSE Bisphosphoglycerate mutase OS=Mus musculus OX=10090 GN=Bpgm PE=1 SV=2	5	55316.8	67614.1	77907	73501.5	67585	61422.9	56305.6	58839.7	70557.8	60131.3	0.142874	0.0792736	-0.229766	0.191228
sp|P15331|PERI_MOUSE Peripherin OS=Mus musculus OX=10090 GN=Prph PE=1 SV=2	P15331	Prph	sp|P15331|PERI_MOUSE Peripherin OS=Mus musculus OX=10090 GN=Prph PE=1 SV=2	3	34062.2	24457.9	23753.8	26231.4	44849.1	27968.9	32395.2	23896.2	25344.6	30182	0.174736	0.281044	0.249004	0.267127
sp|P15379|CD44_MOUSE CD44 antigen OS=Mus musculus OX=10090 GN=Cd44 PE=1 SV=3	P15379	Cd44	sp|P15379|CD44_MOUSE CD44 antigen OS=Mus musculus OX=10090 GN=Cd44 PE=1 SV=3	1	11420.8	9802.87	11334.7	11737	15815	10047.8	14748.6	15844.5	11377.8	15281.8	0.0780944	0.19543	0.424726	0.0503442
sp|P15508|SPTB1_MOUSE Spectrin beta chain, erythrocytic OS=Mus musculus OX=10090 GN=Sptb PE=1 SV=4	P15508	Sptb	sp|P15508|SPTB1_MOUSE Spectrin beta chain, erythrocytic OS=Mus musculus OX=10090 GN=Sptb PE=1 SV=4	67	2.75931e+06	2.78145e+06	3.29819e+06	2.97573e+06	2.80916e+06	2.7994e+06	3.22947e+06	2.96873e+06	2.87859e+06	2.88895e+06	0.0844409	0.0680281	0.00545361	0.996906
sp|P15532|NDKA_MOUSE Nucleoside diphosphate kinase A OS=Mus musculus OX=10090 GN=Nme1 PE=1 SV=1	P15532	Nme1	sp|P15532|NDKA_MOUSE Nucleoside diphosphate kinase A OS=Mus musculus OX=10090 GN=Nme1 PE=1 SV=1	1	131880	110990	124692	161316	107431	107304	113555	109954	128286	108692	0.16068	0.0267349	-0.238646	0.040111
sp|P15626|GSTM2_MOUSE Glutathione S-transferase Mu 2 OS=Mus musculus OX=10090 GN=Gstm2 PE=1 SV=2	P15626	Gstm2	sp|P15626|GSTM2_MOUSE Glutathione S-transferase Mu 2 OS=Mus musculus OX=10090 GN=Gstm2 PE=1 SV=2	7	1.05579e+06	1.2661e+06	1.20794e+06	1.4445e+06	1.0889e+06	1.1328e+06	1.03639e+06	1.21292e+06	1.23702e+06	1.11085e+06	0.12917	0.0668232	-0.155086	0.181114
sp|P15864|H12_MOUSE Histone H1.2 OS=Mus musculus OX=10090 GN=H1-2 PE=1 SV=2	P15864	H1-2	sp|P15864|H12_MOUSE Histone H1.2 OS=Mus musculus OX=10090 GN=H1-2 PE=1 SV=2	3	875860	884577	878555	836323	829161	779476	950998	895418	877207	862290	0.0252924	0.0869284	-0.0258092	0.878533
sp|P15920|VPP2_MOUSE V-type proton ATPase 116 kDa subunit a isoform 2 OS=Mus musculus OX=10090 GN=Atp6v0a2 PE=1 SV=2	P15920	Atp6v0a2	sp|P15920|VPP2_MOUSE V-type proton ATPase 116 kDa subunit a isoform 2 OS=Mus musculus OX=10090 GN=Atp6v0a2 PE=1 SV=2	1	445.796	1053.93	445.796	1086.08	445.796	1093.36	1248.59	1048.14	749.861	1070.75	0.475822	0.367814	0.643184	0.381405
sp|P16015|CAH3_MOUSE Carbonic anhydrase 3 OS=Mus musculus OX=10090 GN=Ca3 PE=1 SV=3	P16015	Ca3	sp|P16015|CAH3_MOUSE Carbonic anhydrase 3 OS=Mus musculus OX=10090 GN=Ca3 PE=1 SV=3	16	2.56406e+07	2.49639e+07	3.58497e+07	2.52053e+07	2.69917e+07	2.98273e+07	3.12518e+07	2.94932e+07	2.5423e+07	2.96603e+07	0.189765	0.0602912	0.222429	0.479063
sp|P16045|LEG1_MOUSE Galectin-1 OS=Mus musculus OX=10090 GN=Lgals1 PE=1 SV=3	P16045	Lgals1	sp|P16045|LEG1_MOUSE Galectin-1 OS=Mus musculus OX=10090 GN=Lgals1 PE=1 SV=3	9	1.72485e+06	1.8311e+06	1.87954e+06	1.97193e+06	1.78892e+06	1.91306e+06	1.92359e+06	2.02187e+06	1.85532e+06	1.91833e+06	0.0555502	0.0499471	0.0482989	0.533717
sp|P16110|LEG3_MOUSE Galectin-3 OS=Mus musculus OX=10090 GN=Lgals3 PE=1 SV=3	P16110	Lgals3	sp|P16110|LEG3_MOUSE Galectin-3 OS=Mus musculus OX=10090 GN=Lgals3 PE=1 SV=3	1	7829.63	9116.33	10763.2	13908.3	14642.7	11773	13198.2	16080.3	9939.77	13920.4	0.252435	0.133208	0.488942	0.0292814
sp|P16125|LDHB_MOUSE L-lactate dehydrogenase B chain OS=Mus musculus OX=10090 GN=Ldhb PE=1 SV=2	P16125	Ldhb	sp|P16125|LDHB_MOUSE L-lactate dehydrogenase B chain OS=Mus musculus OX=10090 GN=Ldhb PE=1 SV=2	17	8.00144e+06	8.78703e+06	9.8674e+06	8.93386e+06	8.24993e+06	8.25838e+06	8.81929e+06	9.60759e+06	8.86045e+06	8.53883e+06	0.0860161	0.0733436	-0.0540697	0.773342
sp|P16254|SRP14_MOUSE Signal recognition particle 14 kDa protein OS=Mus musculus OX=10090 GN=Srp14 PE=1 SV=1	P16254	Srp14	sp|P16254|SRP14_MOUSE Signal recognition particle 14 kDa protein OS=Mus musculus OX=10090 GN=Srp14 PE=1 SV=1	2	27979.4	30324.7	28480.1	32565.4	29546.3	31211.1	27060.6	31120.5	29402.4	30333.4	0.0696968	0.0652312	0.0451992	0.953528
sp|P16301|LCAT_MOUSE Phosphatidylcholine-sterol acyltransferase OS=Mus musculus OX=10090 GN=Lcat PE=1 SV=2	P16301	Lcat	sp|P16301|LCAT_MOUSE Phosphatidylcholine-sterol acyltransferase OS=Mus musculus OX=10090 GN=Lcat PE=1 SV=2	1	3200.21	2392.08	2315.45	3685.11	3335.48	1548.63	2343.47	2822.24	2796.14	2582.85	0.227674	0.302322	-0.105473	0.35316
sp|P16330|CN37_MOUSE 2',3'-cyclic-nucleotide 3'-phosphodiesterase OS=Mus musculus OX=10090 GN=Cnp PE=1 SV=3	P16330	Cnp	sp|P16330|CN37_MOUSE 2',3'-cyclic-nucleotide 3'-phosphodiesterase OS=Mus musculus OX=10090 GN=Cnp PE=1 SV=3	4	95974.6	90963.3	127403	104042	143424	108914	112668	106386	100008	110791	0.154223	0.146329	0.148688	0.21515
sp|P16332|MUTA_MOUSE Methylmalonyl-CoA mutase, mitochondrial OS=Mus musculus OX=10090 GN=Mmut PE=1 SV=2	P16332	Mmut	sp|P16332|MUTA_MOUSE Methylmalonyl-CoA mutase, mitochondrial OS=Mus musculus OX=10090 GN=Mmut PE=1 SV=2	20	757842	858364	862911	847059	756491	784815	821301	831858	852711	803058	0.0596293	0.0432834	-0.0868943	0.444379
sp|P16406|AMPE_MOUSE Glutamyl aminopeptidase OS=Mus musculus OX=10090 GN=Enpep PE=1 SV=1	P16406	Enpep	sp|P16406|AMPE_MOUSE Glutamyl aminopeptidase OS=Mus musculus OX=10090 GN=Enpep PE=1 SV=1	3	19441.9	17708.2	20583.8	23285.9	19256.2	16343.5	17685	19588.3	20012.9	18470.6	0.115581	0.0823555	-0.116417	0.168432
sp|P16460|ASSY_MOUSE Argininosuccinate synthase OS=Mus musculus OX=10090 GN=Ass1 PE=1 SV=1	P16460	Ass1	sp|P16460|ASSY_MOUSE Argininosuccinate synthase OS=Mus musculus OX=10090 GN=Ass1 PE=1 SV=1	2	16171	15228.6	19257.8	17417.2	19925.3	19471	21098.2	18830.1	16794.1	19698.2	0.102311	0.0482449	0.231006	0.0278623
sp|P16546|SPTN1_MOUSE Spectrin alpha chain, non-erythrocytic 1 OS=Mus musculus OX=10090 GN=Sptan1 PE=1 SV=4	P16546	Sptan1	sp|P16546|SPTN1_MOUSE Spectrin alpha chain, non-erythrocytic 1 OS=Mus musculus OX=10090 GN=Sptan1 PE=1 SV=4	82	3.47552e+06	3.1966e+06	3.8081e+06	3.60056e+06	3.6067e+06	3.27875e+06	4.16171e+06	3.56096e+06	3.53804e+06	3.58383e+06	0.0726218	0.101161	0.0187472	0.593326
sp|P16627|HS71L_MOUSE Heat shock 70 kDa protein 1-like OS=Mus musculus OX=10090 GN=Hspa1l PE=1 SV=4	P16627	Hspa1l	sp|P16627|HS71L_MOUSE Heat shock 70 kDa protein 1-like OS=Mus musculus OX=10090 GN=Hspa1l PE=1 SV=4	4	22443.9	18745.3	21747.2	21018.9	19914	18441.7	19673.7	19639.6	21383	19656.7	0.0764627	0.03408	-0.121239	0.180115
sp|P16675|PPGB_MOUSE Lysosomal protective protein OS=Mus musculus OX=10090 GN=Ctsa PE=1 SV=1	P16675	Ctsa	sp|P16675|PPGB_MOUSE Lysosomal protective protein OS=Mus musculus OX=10090 GN=Ctsa PE=1 SV=1	1	6061.4	5066.02	6685.06	6932.35	6920.61	4801.74	6234.07	6321.92	6373.23	6278	0.13447	0.148048	-0.0200267	0.829184
sp|P16858|G3P_MOUSE Glyceraldehyde-3-phosphate dehydrogenase OS=Mus musculus OX=10090 GN=Gapdh PE=1 SV=2	P16858	Gapdh	sp|P16858|G3P_MOUSE Glyceraldehyde-3-phosphate dehydrogenase OS=Mus musculus OX=10090 GN=Gapdh PE=1 SV=2	25	1.65607e+07	2.02475e+07	1.95986e+07	2.14438e+07	1.82443e+07	1.98931e+07	1.75077e+07	1.95005e+07	1.9923e+07	1.88724e+07	0.106879	0.0588237	-0.0787714	0.627924
sp|P17047|LAMP2_MOUSE Lysosome-associated membrane glycoprotein 2 OS=Mus musculus OX=10090 GN=Lamp2 PE=1 SV=2	P17047	Lamp2	sp|P17047|LAMP2_MOUSE Lysosome-associated membrane glycoprotein 2 OS=Mus musculus OX=10090 GN=Lamp2 PE=1 SV=2	2	9308.7	10954.5	11461.7	14625.1	11158.5	12143.1	12932.7	12702.3	11208.1	12422.7	0.191918	0.0645764	0.148449	0.476322
sp|P17095|HMGA1_MOUSE High mobility group protein HMG-I/HMG-Y OS=Mus musculus OX=10090 GN=Hmga1 PE=1 SV=4	P17095	Hmga1	sp|P17095|HMGA1_MOUSE High mobility group protein HMG-I/HMG-Y OS=Mus musculus OX=10090 GN=Hmga1 PE=1 SV=4	2	35793.2	30378.9	26920.1	27536.8	30323.7	28584.4	32036.1	27871.7	28957.9	29454.1	0.134228	0.0627821	0.0256222	0.887769
sp|P17156|HSP72_MOUSE Heat shock-related 70 kDa protein 2 OS=Mus musculus OX=10090 GN=Hspa2 PE=1 SV=2	P17156	Hspa2	sp|P17156|HSP72_MOUSE Heat shock-related 70 kDa protein 2 OS=Mus musculus OX=10090 GN=Hspa2 PE=1 SV=2	13	357318	407200	434488	407960	361519	414627	395244	427805	407580	404936	0.0801986	0.0720654	-0.00980434	0.943094
sp|P17182|ENOA_MOUSE Alpha-enolase OS=Mus musculus OX=10090 GN=Eno1 PE=1 SV=3	P17182	Eno1	sp|P17182|ENOA_MOUSE Alpha-enolase OS=Mus musculus OX=10090 GN=Eno1 PE=1 SV=3	24	6.46497e+06	7.03666e+06	7.48304e+06	6.80967e+06	6.59383e+06	6.93685e+06	7.07846e+06	6.80103e+06	6.92316e+06	6.86894e+06	0.0614286	0.0301122	-0.0112206	0.795032
sp|P17183|ENOG_MOUSE Gamma-enolase OS=Mus musculus OX=10090 GN=Eno2 PE=1 SV=2	P17183	Eno2	sp|P17183|ENOG_MOUSE Gamma-enolase OS=Mus musculus OX=10090 GN=Eno2 PE=1 SV=2	3	530117	749538	617382	660121	624269	634694	520964	607727	638751	615998	0.142758	0.0868406	-0.0516509	0.439632
sp|P17225|PTBP1_MOUSE Polypyrimidine tract-binding protein 1 OS=Mus musculus OX=10090 GN=Ptbp1 PE=1 SV=2	P17225	Ptbp1	sp|P17225|PTBP1_MOUSE Polypyrimidine tract-binding protein 1 OS=Mus musculus OX=10090 GN=Ptbp1 PE=1 SV=2	4	26542.5	23688.1	27354.4	30674	31011	30868.1	33784.5	34912.8	26948.4	32397.8	0.106201	0.0619496	0.264534	0.0143082
sp|P17426|AP2A1_MOUSE AP-2 complex subunit alpha-1 OS=Mus musculus OX=10090 GN=Ap2a1 PE=1 SV=1	P17426	Ap2a1	sp|P17426|AP2A1_MOUSE AP-2 complex subunit alpha-1 OS=Mus musculus OX=10090 GN=Ap2a1 PE=1 SV=1	9	169095	162160	191272	200264	184766	174234	189335	190504	180184	187050	0.0996622	0.0401165	0.0565868	0.678582
sp|P17427|AP2A2_MOUSE AP-2 complex subunit alpha-2 OS=Mus musculus OX=10090 GN=Ap2a2 PE=1 SV=2	P17427	Ap2a2	sp|P17427|AP2A2_MOUSE AP-2 complex subunit alpha-2 OS=Mus musculus OX=10090 GN=Ap2a2 PE=1 SV=2	18	452565	458253	526735	534645	481515	485515	501615	509989	492494	493565	0.0885212	0.0271163	0.00643762	0.915351
sp|P17439|GLCM_MOUSE Lysosomal acid glucosylceramidase OS=Mus musculus OX=10090 GN=Gba PE=1 SV=1	P17439	Gba	sp|P17439|GLCM_MOUSE Lysosomal acid glucosylceramidase OS=Mus musculus OX=10090 GN=Gba PE=1 SV=1	2	28354	33390.2	34498.9	39162.6	31300.6	32693.6	29025.4	30460.7	33944.6	30880.6	0.131075	0.0497683	-0.136419	0.243028
sp|P17563|SBP1_MOUSE Methanethiol oxidase OS=Mus musculus OX=10090 GN=Selenbp1 PE=1 SV=2	P17563	Selenbp1	sp|P17563|SBP1_MOUSE Methanethiol oxidase OS=Mus musculus OX=10090 GN=Selenbp1 PE=1 SV=2	23	1.71205e+06	2.00282e+06	2.30724e+06	1.84937e+06	1.84713e+06	1.80948e+06	1.87923e+06	1.87571e+06	1.92609e+06	1.86142e+06	0.129848	0.0174377	-0.0481732	0.426198
sp|P17665|COX7C_MOUSE Cytochrome c oxidase subunit 7C, mitochondrial OS=Mus musculus OX=10090 GN=Cox7c PE=1 SV=1	P17665	Cox7c	sp|P17665|COX7C_MOUSE Cytochrome c oxidase subunit 7C, mitochondrial OS=Mus musculus OX=10090 GN=Cox7c PE=1 SV=1	2	11480.3	14813.9	13016.8	11367.2	12465.2	13254.1	12736.9	14426.5	12248.5	12995.5	0.12751	0.0656502	0.0879614	0.512262
sp|P17710|HXK1_MOUSE Hexokinase-1 OS=Mus musculus OX=10090 GN=Hk1 PE=1 SV=3	P17710	Hk1	sp|P17710|HXK1_MOUSE Hexokinase-1 OS=Mus musculus OX=10090 GN=Hk1 PE=1 SV=3	14	147542	134705	163511	160174	160270	156794	174447	183275	153858	167359	0.0866779	0.0732652	0.121268	0.106259
sp|P17742|PPIA_MOUSE Peptidyl-prolyl cis-trans isomerase A OS=Mus musculus OX=10090 GN=Ppia PE=1 SV=2	P17742	Ppia	sp|P17742|PPIA_MOUSE Peptidyl-prolyl cis-trans isomerase A OS=Mus musculus OX=10090 GN=Ppia PE=1 SV=2	12	1.08344e+06	1.20231e+06	1.3072e+06	1.21966e+06	1.29668e+06	1.19616e+06	1.4505e+06	1.38637e+06	1.21098e+06	1.34152e+06	0.0765213	0.0830084	0.146922	0.126595
sp|P17751|TPIS_MOUSE Triosephosphate isomerase OS=Mus musculus OX=10090 GN=Tpi1 PE=1 SV=4	P17751	Tpi1	sp|P17751|TPIS_MOUSE Triosephosphate isomerase OS=Mus musculus OX=10090 GN=Tpi1 PE=1 SV=4	19	5.54411e+06	6.65306e+06	6.64029e+06	6.46583e+06	6.08129e+06	6.12597e+06	5.98056e+06	5.97692e+06	6.55306e+06	6.03092e+06	0.0834826	0.0123145	-0.119712	0.433944
sp|P17809|GTR1_MOUSE Solute carrier family 2, facilitated glucose transporter member 1 OS=Mus musculus OX=10090 GN=Slc2a1 PE=1 SV=4	P17809	Slc2a1	sp|P17809|GTR1_MOUSE Solute carrier family 2, facilitated glucose transporter member 1 OS=Mus musculus OX=10090 GN=Slc2a1 PE=1 SV=4	1	4893.96	3725.44	4158.6	4584.26	5293.36	5420.94	4021.15	5387.71	4371.43	5340.54	0.117257	0.134225	0.290536	0.120768
sp|P17879|HS71B_MOUSE Heat shock 70 kDa protein 1B OS=Mus musculus OX=10090 GN=Hspa1b PE=1 SV=3	P17879	Hspa1b	sp|P17879|HS71B_MOUSE Heat shock 70 kDa protein 1B OS=Mus musculus OX=10090 GN=Hspa1b PE=1 SV=3	22	2.3297e+06	2.23839e+06	2.82083e+06	2.63215e+06	2.75672e+06	2.47586e+06	2.5063e+06	2.72435e+06	2.48092e+06	2.61532e+06	0.107533	0.0554927	0.0775428	0.477133
sp|P17897|LYZ1_MOUSE Lysozyme C-1 OS=Mus musculus OX=10090 GN=Lyz1 PE=1 SV=1	P17897	Lyz1	sp|P17897|LYZ1_MOUSE Lysozyme C-1 OS=Mus musculus OX=10090 GN=Lyz1 PE=1 SV=1	2	2438.2	6984.69	2575.91	5511.93	5642.9	6921.52	3446.24	5055.75	4043.92	5349.33	0.512335	0.27381	0.503361	0.323007
sp|P17918|PCNA_MOUSE Proliferating cell nuclear antigen OS=Mus musculus OX=10090 GN=Pcna PE=1 SV=2	P17918	Pcna	sp|P17918|PCNA_MOUSE Proliferating cell nuclear antigen OS=Mus musculus OX=10090 GN=Pcna PE=1 SV=2	5	38418.1	48827.2	44189.9	44917.4	54159.7	50741.1	51542.5	59646.3	44553.7	52851.1	0.0973876	0.0744768	0.245995	0.00991126
sp|P18242|CATD_MOUSE Cathepsin D OS=Mus musculus OX=10090 GN=Ctsd PE=1 SV=1	P18242	Ctsd	sp|P18242|CATD_MOUSE Cathepsin D OS=Mus musculus OX=10090 GN=Ctsd PE=1 SV=1	9	789597	771046	766331	896125	809649	726466	844313	744046	780321	776848	0.0757844	0.0707747	-0.00762232	0.59983
sp|P18572|BASI_MOUSE Basigin OS=Mus musculus OX=10090 GN=Bsg PE=1 SV=2	P18572	Bsg	sp|P18572|BASI_MOUSE Basigin OS=Mus musculus OX=10090 GN=Bsg PE=1 SV=2	8	231993	251420	253987	268626	240528	239331	256100	268275	252703	248314	0.059861	0.0549161	-0.0259711	0.97663
sp|P18608|HMGN1_MOUSE Non-histone chromosomal protein HMG-14 OS=Mus musculus OX=10090 GN=Hmgn1 PE=1 SV=2	P18608	Hmgn1	sp|P18608|HMGN1_MOUSE Non-histone chromosomal protein HMG-14 OS=Mus musculus OX=10090 GN=Hmgn1 PE=1 SV=2	1	10222.4	11837.4	13038.9	15262.1	12321	16169.5	11583.4	11258	12438.1	11952.2	0.168575	0.17676	-0.0564948	0.857571
sp|P18654|KS6A3_MOUSE Ribosomal protein S6 kinase alpha-3 OS=Mus musculus OX=10090 GN=Rps6ka3 PE=1 SV=2	P18654	Rps6ka3	sp|P18654|KS6A3_MOUSE Ribosomal protein S6 kinase alpha-3 OS=Mus musculus OX=10090 GN=Rps6ka3 PE=1 SV=2	8	167698	141375	165006	175612	176197	156311	172004	160274	166352	166139	0.0907278	0.0567161	-0.0027052	0.682718
sp|P18760|COF1_MOUSE Cofilin-1 OS=Mus musculus OX=10090 GN=Cfl1 PE=1 SV=3	P18760	Cfl1	sp|P18760|COF1_MOUSE Cofilin-1 OS=Mus musculus OX=10090 GN=Cfl1 PE=1 SV=3	6	548830	530518	592189	620009	640117	525810	704576	629116	570510	634616	0.0710254	0.118376	0.154621	0.258119
sp|P18826|KPB1_MOUSE Phosphorylase b kinase regulatory subunit alpha, skeletal muscle isoform OS=Mus musculus OX=10090 GN=Phka1 PE=1 SV=3	P18826	Phka1	sp|P18826|KPB1_MOUSE Phosphorylase b kinase regulatory subunit alpha, skeletal muscle isoform OS=Mus musculus OX=10090 GN=Phka1 PE=1 SV=3	17	427190	512022	456280	510482	423307	397091	397276	412361	483381	404818	0.0878511	0.0312454	-0.253865	0.0197384
sp|P18872|GNAO_MOUSE Guanine nucleotide-binding protein G(o) subunit alpha OS=Mus musculus OX=10090 GN=Gnao1 PE=1 SV=3	P18872	Gnao1	sp|P18872|GNAO_MOUSE Guanine nucleotide-binding protein G(o) subunit alpha OS=Mus musculus OX=10090 GN=Gnao1 PE=1 SV=3	4	54837.1	48843.2	59670.6	62501.1	52277.6	54586.9	55168.4	54836.7	57253.8	54711.8	0.105995	0.0242533	-0.0642363	0.555198
sp|P19096|FAS_MOUSE Fatty acid synthase OS=Mus musculus OX=10090 GN=Fasn PE=1 SV=2	P19096	Fasn	sp|P19096|FAS_MOUSE Fatty acid synthase OS=Mus musculus OX=10090 GN=Fasn PE=1 SV=2	42	800873	1.6237e+06	1.75424e+06	1.75723e+06	1.79001e+06	1.1523e+06	2.2693e+06	1.37846e+06	1.68897e+06	1.58423e+06	0.309742	0.298293	-0.103552	0.563111
sp|P19123|TNNC1_MOUSE Troponin C, slow skeletal and cardiac muscles OS=Mus musculus OX=10090 GN=Tnnc1 PE=1 SV=1	P19123	Tnnc1	sp|P19123|TNNC1_MOUSE Troponin C, slow skeletal and cardiac muscles OS=Mus musculus OX=10090 GN=Tnnc1 PE=1 SV=1	6	398389	343299	264092	161938	340811	360594	375000	468552	303695	367797	0.351817	0.146635	0.28838	0.0911093
sp|P19157|GSTP1_MOUSE Glutathione S-transferase P 1 OS=Mus musculus OX=10090 GN=Gstp1 PE=1 SV=2	P19157	Gstp1	sp|P19157|GSTP1_MOUSE Glutathione S-transferase P 1 OS=Mus musculus OX=10090 GN=Gstp1 PE=1 SV=2	8	1.96517e+06	2.36365e+06	2.33505e+06	2.27474e+06	2.07965e+06	2.15848e+06	2.13093e+06	2.03589e+06	2.3049e+06	2.10529e+06	0.0820882	0.0259135	-0.130667	0.295432
sp|P19182|IFRD1_MOUSE Interferon-related developmental regulator 1 OS=Mus musculus OX=10090 GN=Ifrd1 PE=1 SV=2	P19182	Ifrd1	sp|P19182|IFRD1_MOUSE Interferon-related developmental regulator 1 OS=Mus musculus OX=10090 GN=Ifrd1 PE=1 SV=2	1	1175.75	1170.19	927.525	1266.8	1160.77	1881.61	1321.43	2632.18	1172.97	1601.52	0.12799	0.380183	0.426876	0.0408885
sp|P19221|THRB_MOUSE Prothrombin OS=Mus musculus OX=10090 GN=F2 PE=1 SV=1	P19221	F2	sp|P19221|THRB_MOUSE Prothrombin OS=Mus musculus OX=10090 GN=F2 PE=1 SV=1	5	57029.6	67320.8	76330.3	80230.5	74271	82225	67186.6	96265	71825.5	78248	0.147049	0.155901	0.124534	0.206671
sp|P19246|NFH_MOUSE Neurofilament heavy polypeptide OS=Mus musculus OX=10090 GN=Nefh PE=1 SV=3	P19246	Nefh	sp|P19246|NFH_MOUSE Neurofilament heavy polypeptide OS=Mus musculus OX=10090 GN=Nefh PE=1 SV=3	14	112598	76040.5	135233	101228	160287	95559.3	103789	105403	106913	104596	0.231644	0.255175	-0.0296086	0.539867
sp|P19253|RL13A_MOUSE 60S ribosomal protein L13a OS=Mus musculus OX=10090 GN=Rpl13a PE=1 SV=4	P19253	Rpl13a	sp|P19253|RL13A_MOUSE 60S ribosomal protein L13a OS=Mus musculus OX=10090 GN=Rpl13a PE=1 SV=4	6	253934	257946	282847	299935	294295	290644	277764	309039	270396	292470	0.0792416	0.0439215	0.114715	0.224822
sp|P19258|MPV17_MOUSE Protein Mpv17 OS=Mus musculus OX=10090 GN=Mpv17 PE=1 SV=1	P19258	Mpv17	sp|P19258|MPV17_MOUSE Protein Mpv17 OS=Mus musculus OX=10090 GN=Mpv17 PE=1 SV=1	1	30528.2	30989.5	36440.4	31913.3	34677.9	28722.8	35791.8	32229.2	31451.4	33453.6	0.0834748	0.095305	0.088224	0.870002
sp|P19324|SERPH_MOUSE Serpin H1 OS=Mus musculus OX=10090 GN=Serpinh1 PE=1 SV=3	P19324	Serpinh1	sp|P19324|SERPH_MOUSE Serpin H1 OS=Mus musculus OX=10090 GN=Serpinh1 PE=1 SV=3	8	509925	390410	553150	625001	603336	565653	551993	617363	531537	584495	0.189275	0.0526934	0.137462	0.186343
sp|P19426|NELFE_MOUSE Negative elongation factor E OS=Mus musculus OX=10090 GN=Nelfe PE=1 SV=2	P19426	Nelfe	sp|P19426|NELFE_MOUSE Negative elongation factor E OS=Mus musculus OX=10090 GN=Nelfe PE=1 SV=2	1	2271.86	2474.64	2411.84	2699.27	2959.31	1972.3	2523.33	2780.52	2443.24	2651.92	0.0722487	0.168058	0.116664	0.753613
sp|P19536|COX5B_MOUSE Cytochrome c oxidase subunit 5B, mitochondrial OS=Mus musculus OX=10090 GN=Cox5b PE=1 SV=1	P19536	Cox5b	sp|P19536|COX5B_MOUSE Cytochrome c oxidase subunit 5B, mitochondrial OS=Mus musculus OX=10090 GN=Cox5b PE=1 SV=1	8	961603	1.14414e+06	879233	916254	1.27496e+06	1.04239e+06	912608	1.35023e+06	938928	1.15867e+06	0.120462	0.177227	0.296505	0.139994
sp|P19783|COX41_MOUSE Cytochrome c oxidase subunit 4 isoform 1, mitochondrial OS=Mus musculus OX=10090 GN=Cox4i1 PE=1 SV=2	P19783	Cox4i1	sp|P19783|COX41_MOUSE Cytochrome c oxidase subunit 4 isoform 1, mitochondrial OS=Mus musculus OX=10090 GN=Cox4i1 PE=1 SV=2	12	3.03915e+06	3.47156e+06	3.2014e+06	3.70078e+06	3.34478e+06	3.36108e+06	3.03595e+06	3.54522e+06	3.33648e+06	3.35293e+06	0.0871994	0.0635516	0.00827596	0.892963
sp|P19973|LSP1_MOUSE Lymphocyte-specific protein 1 OS=Mus musculus OX=10090 GN=Lsp1 PE=1 SV=2	P19973	Lsp1	sp|P19973|LSP1_MOUSE Lymphocyte-specific protein 1 OS=Mus musculus OX=10090 GN=Lsp1 PE=1 SV=2	2	2972.84	2528.94	3327	3897.23	4500.83	4228.02	3913.41	6187.36	3149.92	4364.43	0.181726	0.215704	0.472055	0.00829169
sp|P20029|BIP_MOUSE Endoplasmic reticulum chaperone BiP OS=Mus musculus OX=10090 GN=Hspa5 PE=1 SV=3	P20029	Hspa5	sp|P20029|BIP_MOUSE Endoplasmic reticulum chaperone BiP OS=Mus musculus OX=10090 GN=Hspa5 PE=1 SV=3	30	2.68476e+06	2.73187e+06	3.12729e+06	3.01911e+06	3.02044e+06	2.9302e+06	3.3496e+06	3.19763e+06	2.87549e+06	3.10903e+06	0.0747569	0.0597627	0.113874	0.186707
sp|P20060|HEXB_MOUSE Beta-hexosaminidase subunit beta OS=Mus musculus OX=10090 GN=Hexb PE=1 SV=2	P20060	Hexb	sp|P20060|HEXB_MOUSE Beta-hexosaminidase subunit beta OS=Mus musculus OX=10090 GN=Hexb PE=1 SV=2	1	14205.6	13277.1	14865.2	12277.8	19350.9	12905.6	18617.6	15122.2	13741.3	16869.9	0.0824922	0.183271	0.28897	0.083393
sp|P20108|PRDX3_MOUSE Thioredoxin-dependent peroxide reductase, mitochondrial OS=Mus musculus OX=10090 GN=Prdx3 PE=1 SV=1	P20108	Prdx3	sp|P20108|PRDX3_MOUSE Thioredoxin-dependent peroxide reductase, mitochondrial OS=Mus musculus OX=10090 GN=Prdx3 PE=1 SV=1	8	1.37652e+06	1.50938e+06	1.5125e+06	1.7411e+06	1.55635e+06	1.53417e+06	1.52743e+06	1.51734e+06	1.51094e+06	1.5308e+06	0.0986331	0.0107801	0.0188404	0.96042
sp|P20152|VIME_MOUSE Vimentin OS=Mus musculus OX=10090 GN=Vim PE=1 SV=3	P20152	Vim	sp|P20152|VIME_MOUSE Vimentin OS=Mus musculus OX=10090 GN=Vim PE=1 SV=3	43	5.32335e+06	4.5321e+06	5.40787e+06	5.57509e+06	6.58153e+06	5.42464e+06	6.65737e+06	6.16165e+06	5.36561e+06	6.37159e+06	0.0889937	0.091016	0.247172	0.0261263
sp|P20444|KPCA_MOUSE Protein kinase C alpha type OS=Mus musculus OX=10090 GN=Prkca PE=1 SV=3	P20444	Prkca	sp|P20444|KPCA_MOUSE Protein kinase C alpha type OS=Mus musculus OX=10090 GN=Prkca PE=1 SV=3	4	62629.2	58108.1	45079.3	68126.6	58582.4	63868.9	59038.7	60068.1	60368.7	59553.4	0.168104	0.0397647	-0.0186581	0.618772
sp|P20801|TNNC2_MOUSE Troponin C, skeletal muscle OS=Mus musculus OX=10090 GN=Tnnc2 PE=1 SV=2	P20801	Tnnc2	sp|P20801|TNNC2_MOUSE Troponin C, skeletal muscle OS=Mus musculus OX=10090 GN=Tnnc2 PE=1 SV=2	7	3.47624e+06	2.48396e+06	1.53922e+06	1.74653e+06	2.52286e+06	2.08324e+06	2.08203e+06	2.52292e+06	2.11525e+06	2.30305e+06	0.378964	0.110383	0.138376	0.791622
sp|P20918|PLMN_MOUSE Plasminogen OS=Mus musculus OX=10090 GN=Plg PE=1 SV=3	P20918	Plg	sp|P20918|PLMN_MOUSE Plasminogen OS=Mus musculus OX=10090 GN=Plg PE=1 SV=3	11	75839.3	88494.4	88362.5	90015.9	99772.5	102404	96634.3	153288	88428.4	101088	0.0770548	0.238404	0.19291	0.0292083
sp|P21107|TPM3_MOUSE Tropomyosin alpha-3 chain OS=Mus musculus OX=10090 GN=Tpm3 PE=1 SV=3	P21107	Tpm3	sp|P21107|TPM3_MOUSE Tropomyosin alpha-3 chain OS=Mus musculus OX=10090 GN=Tpm3 PE=1 SV=3	41	2.60502e+07	2.14287e+07	1.53935e+07	1.27789e+07	1.64482e+07	2.74836e+07	1.7324e+07	1.88268e+07	1.84111e+07	1.80754e+07	0.316189	0.253305	-0.00815366	0.66387
sp|P21126|UBL4A_MOUSE Ubiquitin-like protein 4A OS=Mus musculus OX=10090 GN=Ubl4a PE=1 SV=1	P21126	Ubl4a	sp|P21126|UBL4A_MOUSE Ubiquitin-like protein 4A OS=Mus musculus OX=10090 GN=Ubl4a PE=1 SV=1	4	86261.9	109398	103094	101664	109889	102677	114296	113244	102379	111566	0.0981065	0.0476936	0.123858	0.138551
sp|P21278|GNA11_MOUSE Guanine nucleotide-binding protein subunit alpha-11 OS=Mus musculus OX=10090 GN=Gna11 PE=1 SV=1	P21278	Gna11	sp|P21278|GNA11_MOUSE Guanine nucleotide-binding protein subunit alpha-11 OS=Mus musculus OX=10090 GN=Gna11 PE=1 SV=1	4	131868	140962	156828	157714	153276	155090	148798	152389	148895	152833	0.0858449	0.017354	0.0397048	0.47301
sp|P21279|GNAQ_MOUSE Guanine nucleotide-binding protein G(q) subunit alpha OS=Mus musculus OX=10090 GN=Gnaq PE=1 SV=4	P21279	Gnaq	sp|P21279|GNAQ_MOUSE Guanine nucleotide-binding protein G(q) subunit alpha OS=Mus musculus OX=10090 GN=Gnaq PE=1 SV=4	8	150723	145285	158984	169804	167947	165253	159599	160830	154854	163042	0.0683515	0.0237447	0.0747165	0.36433
sp|P21300|ALD1_MOUSE Aldo-keto reductase family 1 member B7 OS=Mus musculus OX=10090 GN=Akr1b7 PE=1 SV=4	P21300	Akr1b7	sp|P21300|ALD1_MOUSE Aldo-keto reductase family 1 member B7 OS=Mus musculus OX=10090 GN=Akr1b7 PE=1 SV=4	1	100563	113365	80964.8	123435	120529	102883	94009.2	97984.7	106964	100434	0.175142	0.112619	-0.0887232	0.994733
sp|P21447|MDR1A_MOUSE ATP-dependent translocase ABCB1 OS=Mus musculus OX=10090 GN=Abcb1a PE=1 SV=3	P21447	Abcb1a	sp|P21447|MDR1A_MOUSE ATP-dependent translocase ABCB1 OS=Mus musculus OX=10090 GN=Abcb1a PE=1 SV=3	13	92175.1	88892.3	101841	107034	100718	97680.4	97697.3	103012	97008.2	99207.4	0.0862703	0.0259241	0.0339664	0.641374
sp|P21460|CYTC_MOUSE Cystatin-C OS=Mus musculus OX=10090 GN=Cst3 PE=1 SV=2	P21460	Cst3	sp|P21460|CYTC_MOUSE Cystatin-C OS=Mus musculus OX=10090 GN=Cst3 PE=1 SV=2	3	18192.3	17203.7	21219.5	20765	17125.6	16673.6	20472.5	18228.3	19478.7	17676.9	0.100961	0.0935607	-0.137576	0.365049
sp|P21550|ENOB_MOUSE Beta-enolase OS=Mus musculus OX=10090 GN=Eno3 PE=1 SV=3	P21550	Eno3	sp|P21550|ENOB_MOUSE Beta-enolase OS=Mus musculus OX=10090 GN=Eno3 PE=1 SV=3	26	1.42592e+07	1.89329e+07	1.60982e+07	1.74266e+07	1.70847e+07	1.55056e+07	1.54838e+07	1.4372e+07	1.67624e+07	1.54947e+07	0.119067	0.0714659	-0.112324	0.385384
sp|P21614|VTDB_MOUSE Vitamin D-binding protein OS=Mus musculus OX=10090 GN=Gc PE=1 SV=2	P21614	Gc	sp|P21614|VTDB_MOUSE Vitamin D-binding protein OS=Mus musculus OX=10090 GN=Gc PE=1 SV=2	6	128018	185476	157523	149704	145285	214883	133979	221989	153614	180084	0.153	0.255944	0.202383	0.348344
sp|P21619|LMNB2_MOUSE Lamin-B2 OS=Mus musculus OX=10090 GN=Lmnb2 PE=1 SV=2	P21619	Lmnb2	sp|P21619|LMNB2_MOUSE Lamin-B2 OS=Mus musculus OX=10090 GN=Lmnb2 PE=1 SV=2	26	464347	475452	521932	447315	516932	478091	588001	545590	469900	531261	0.0669435	0.0871592	0.176644	0.100738
sp|P21844|CMA1_MOUSE Chymase OS=Mus musculus OX=10090 GN=Cma1 PE=1 SV=2	P21844	Cma1	sp|P21844|CMA1_MOUSE Chymase OS=Mus musculus OX=10090 GN=Cma1 PE=1 SV=2	1	17496.8	12396.9	10104.1	4740.24	5886.84	7514.68	4877.47	6201.36	11250.5	6044.1	0.473141	0.177744	-0.88935	0.0579736
sp|P21956|MFGM_MOUSE Lactadherin OS=Mus musculus OX=10090 GN=Mfge8 PE=1 SV=3	P21956	Mfge8	sp|P21956|MFGM_MOUSE Lactadherin OS=Mus musculus OX=10090 GN=Mfge8 PE=1 SV=3	2	52150.1	47463.8	89245.9	71021.9	63853.5	91394.1	71469.1	129836	61586	81431.6	0.294293	0.331083	0.409243	0.11214
sp|P21958|TAP1_MOUSE Antigen peptide transporter 1 OS=Mus musculus OX=10090 GN=Tap1 PE=1 SV=3	P21958	Tap1	sp|P21958|TAP1_MOUSE Antigen peptide transporter 1 OS=Mus musculus OX=10090 GN=Tap1 PE=1 SV=3	2	3155.04	3730.51	5720.58	4362.53	3793.59	4096.45	4239.84	4012.59	4046.52	4054.52	0.259795	0.0462505	0.00718554	0.817374
sp|P21981|TGM2_MOUSE Protein-glutamine gamma-glutamyltransferase 2 OS=Mus musculus OX=10090 GN=Tgm2 PE=1 SV=4	P21981	Tgm2	sp|P21981|TGM2_MOUSE Protein-glutamine gamma-glutamyltransferase 2 OS=Mus musculus OX=10090 GN=Tgm2 PE=1 SV=4	18	1.47663e+06	910379	824549	901809	1.00262e+06	1.19451e+06	1.21811e+06	1.21139e+06	906094	1.20295e+06	0.293038	0.0891989	0.408828	0.262159
sp|P22315|HEMH_MOUSE Ferrochelatase, mitochondrial OS=Mus musculus OX=10090 GN=Fech PE=1 SV=2	P22315	Fech	sp|P22315|HEMH_MOUSE Ferrochelatase, mitochondrial OS=Mus musculus OX=10090 GN=Fech PE=1 SV=2	8	326134	293824	333195	348954	322947	289710	327232	332550	329664	325089	0.0712324	0.0607857	-0.0201101	0.692261
sp|P22437|PGH1_MOUSE Prostaglandin G/H synthase 1 OS=Mus musculus OX=10090 GN=Ptgs1 PE=1 SV=1	P22437	Ptgs1	sp|P22437|PGH1_MOUSE Prostaglandin G/H synthase 1 OS=Mus musculus OX=10090 GN=Ptgs1 PE=1 SV=1	1	1887.21	1692.91	1936.46	1908.98	2389.29	1299.27	2022.4	2096.27	1898.1	2059.33	0.0597056	0.237207	0.117416	0.821065
sp|P22599|A1AT2_MOUSE Alpha-1-antitrypsin 1-2 OS=Mus musculus OX=10090 GN=Serpina1b PE=1 SV=2	P22599	Serpina1b	sp|P22599|A1AT2_MOUSE Alpha-1-antitrypsin 1-2 OS=Mus musculus OX=10090 GN=Serpina1b PE=1 SV=2	4	942282	1.3402e+06	1.4912e+06	1.1785e+06	1.37434e+06	1.45659e+06	1.32558e+06	1.73453e+06	1.25935e+06	1.41546e+06	0.18974	0.124051	0.170965	0.103132
sp|P22892|AP1G1_MOUSE AP-1 complex subunit gamma-1 OS=Mus musculus OX=10090 GN=Ap1g1 PE=1 SV=3	P22892	Ap1g1	sp|P22892|AP1G1_MOUSE AP-1 complex subunit gamma-1 OS=Mus musculus OX=10090 GN=Ap1g1 PE=1 SV=3	8	105258	94931.4	112204	117310	104914	111508	119331	116407	108731	113958	0.0901446	0.0557839	0.068144	0.389787
sp|P22907|HEM3_MOUSE Porphobilinogen deaminase OS=Mus musculus OX=10090 GN=Hmbs PE=1 SV=2	P22907	Hmbs	sp|P22907|HEM3_MOUSE Porphobilinogen deaminase OS=Mus musculus OX=10090 GN=Hmbs PE=1 SV=2	3	38342.4	36932	39345.3	39928.9	38051.9	35951.3	38867.4	36441.5	38843.9	37246.7	0.033959	0.0365199	-0.0607909	0.454743
sp|P23116|EIF3A_MOUSE Eukaryotic translation initiation factor 3 subunit A OS=Mus musculus OX=10090 GN=Eif3a PE=1 SV=5	P23116	Eif3a	sp|P23116|EIF3A_MOUSE Eukaryotic translation initiation factor 3 subunit A OS=Mus musculus OX=10090 GN=Eif3a PE=1 SV=5	31	638293	645814	735737	767947	689495	685600	741826	749907	690776	715660	0.0929897	0.0472569	0.0531548	0.610245
sp|P23198|CBX3_MOUSE Chromobox protein homolog 3 OS=Mus musculus OX=10090 GN=Cbx3 PE=1 SV=2	P23198	Cbx3	sp|P23198|CBX3_MOUSE Chromobox protein homolog 3 OS=Mus musculus OX=10090 GN=Cbx3 PE=1 SV=2	2	35849.3	34850.3	34306.7	34061.4	40653.7	33921	42317	38606.7	34578.5	39630.2	0.0228185	0.0934885	0.19629	0.0838882
sp|P23475|XRCC6_MOUSE X-ray repair cross-complementing protein 6 OS=Mus musculus OX=10090 GN=Xrcc6 PE=1 SV=5	P23475	Xrcc6	sp|P23475|XRCC6_MOUSE X-ray repair cross-complementing protein 6 OS=Mus musculus OX=10090 GN=Xrcc6 PE=1 SV=5	5	37044.9	37371.9	47354.6	42456.5	38835.1	38239.6	41669.4	42249.5	39914.2	40252.3	0.118736	0.0498077	0.0142046	0.813442
sp|P23492|PNPH_MOUSE Purine nucleoside phosphorylase OS=Mus musculus OX=10090 GN=Pnp PE=1 SV=2	P23492	Pnp	sp|P23492|PNPH_MOUSE Purine nucleoside phosphorylase OS=Mus musculus OX=10090 GN=Pnp PE=1 SV=2	4	60761.3	72969.3	81379.5	91784.6	80454	79415.2	78180.7	83081.4	77174.4	79934.6	0.171168	0.025962	0.052812	0.505394
sp|P23506|PIMT_MOUSE Protein-L-isoaspartate(D-aspartate) O-methyltransferase OS=Mus musculus OX=10090 GN=Pcmt1 PE=1 SV=3	P23506	Pcmt1	sp|P23506|PIMT_MOUSE Protein-L-isoaspartate(D-aspartate) O-methyltransferase OS=Mus musculus OX=10090 GN=Pcmt1 PE=1 SV=3	10	1.07613e+06	925905	1.33107e+06	1.2199e+06	1.03458e+06	1.06575e+06	1.13566e+06	1.14115e+06	1.14801e+06	1.1007e+06	0.154512	0.0480313	-0.0586081	0.696772
sp|P23591|FCL_MOUSE GDP-L-fucose synthase OS=Mus musculus OX=10090 GN=Tsta3 PE=1 SV=3	P23591	Tsta3	sp|P23591|FCL_MOUSE GDP-L-fucose synthase OS=Mus musculus OX=10090 GN=Tsta3 PE=1 SV=3	5	80409.2	82437.3	89115.6	87002.8	72616.9	89303.7	84236.4	89696.8	84720.1	86770	0.0473617	0.0948338	0.0344017	0.844365
sp|P23881|TCEA3_MOUSE Transcription elongation factor A protein 3 OS=Mus musculus OX=10090 GN=Tcea3 PE=1 SV=3	P23881	Tcea3	sp|P23881|TCEA3_MOUSE Transcription elongation factor A protein 3 OS=Mus musculus OX=10090 GN=Tcea3 PE=1 SV=3	4	4418.71	4599.17	4937.4	4655.43	4143.3	4686.14	5010.59	4156.54	4627.3	4421.34	0.0462108	0.0943464	-0.0682535	0.546106
sp|P23927|CRYAB_MOUSE Alpha-crystallin B chain OS=Mus musculus OX=10090 GN=Cryab PE=1 SV=2	P23927	Cryab	sp|P23927|CRYAB_MOUSE Alpha-crystallin B chain OS=Mus musculus OX=10090 GN=Cryab PE=1 SV=2	13	7.50702e+06	6.87052e+06	7.98983e+06	8.27767e+06	8.37642e+06	7.56409e+06	8.26382e+06	7.36889e+06	7.74842e+06	7.91395e+06	0.0803554	0.0635169	0.0297854	0.604073
sp|P23953|EST1C_MOUSE Carboxylesterase 1C OS=Mus musculus OX=10090 GN=Ces1c PE=1 SV=4	P23953	Ces1c	sp|P23953|EST1C_MOUSE Carboxylesterase 1C OS=Mus musculus OX=10090 GN=Ces1c PE=1 SV=4	13	556282	714944	743447	815686	749645	845819	665909	989359	729196	797732	0.154639	0.17084	0.127248	0.212775
sp|P24270|CATA_MOUSE Catalase OS=Mus musculus OX=10090 GN=Cat PE=1 SV=4	P24270	Cat	sp|P24270|CATA_MOUSE Catalase OS=Mus musculus OX=10090 GN=Cat PE=1 SV=4	25	1.10753e+06	956851	1.08969e+06	1.50912e+06	1.16051e+06	1.11191e+06	1.12717e+06	1.19248e+06	1.09861e+06	1.14384e+06	0.204624	0.0312923	0.0581008	0.989497
sp|P24369|PPIB_MOUSE Peptidyl-prolyl cis-trans isomerase B OS=Mus musculus OX=10090 GN=Ppib PE=1 SV=2	P24369	Ppib	sp|P24369|PPIB_MOUSE Peptidyl-prolyl cis-trans isomerase B OS=Mus musculus OX=10090 GN=Ppib PE=1 SV=2	7	1.13321e+06	934905	1.04901e+06	1.08074e+06	1.13403e+06	1.16038e+06	1.21493e+06	1.05179e+06	1.06487e+06	1.14721e+06	0.0799408	0.0595781	0.107508	0.171805
sp|P24452|CAPG_MOUSE Macrophage-capping protein OS=Mus musculus OX=10090 GN=Capg PE=1 SV=2	P24452	Capg	sp|P24452|CAPG_MOUSE Macrophage-capping protein OS=Mus musculus OX=10090 GN=Capg PE=1 SV=2	5	104134	89991.6	122672	119711	134165	115387	129879	125158	111922	127519	0.138629	0.0639077	0.191463	0.0726308
sp|P24457|CP2DB_MOUSE Cytochrome P450 2D11 OS=Mus musculus OX=10090 GN=Cyp2d11 PE=2 SV=2	P24457	Cyp2d11	sp|P24457|CP2DB_MOUSE Cytochrome P450 2D11 OS=Mus musculus OX=10090 GN=Cyp2d11 PE=2 SV=2	1	8169.58	6615.24	8596.24	9361.01	8650.48	6666.45	8048.02	8531.39	8382.91	8289.71	0.141357	0.114101	-0.0162769	0.79152
sp|P24472|GSTA4_MOUSE Glutathione S-transferase A4 OS=Mus musculus OX=10090 GN=Gsta4 PE=1 SV=3	P24472	Gsta4	sp|P24472|GSTA4_MOUSE Glutathione S-transferase A4 OS=Mus musculus OX=10090 GN=Gsta4 PE=1 SV=3	5	52245.8	62730.7	73835.9	85099.1	63269.3	79279.6	52187	75220.1	68283.3	69244.7	0.206776	0.181624	0.0195648	0.927838
sp|P24526|MYP2_MOUSE Myelin P2 protein OS=Mus musculus OX=10090 GN=Pmp2 PE=2 SV=2	P24526	Pmp2	sp|P24526|MYP2_MOUSE Myelin P2 protein OS=Mus musculus OX=10090 GN=Pmp2 PE=2 SV=2	2	55587	64807.8	61969.2	74817.9	66788.8	59912.4	65529.5	67587.8	63388.5	66159.1	0.124501	0.05337	0.0620158	0.829794
sp|P24527|LKHA4_MOUSE Leukotriene A-4 hydrolase OS=Mus musculus OX=10090 GN=Lta4h PE=1 SV=4	P24527	Lta4h	sp|P24527|LKHA4_MOUSE Leukotriene A-4 hydrolase OS=Mus musculus OX=10090 GN=Lta4h PE=1 SV=4	16	693380	744259	786231	784812	739802	705493	735131	759559	764536	737466	0.058177	0.0303912	-0.051506	0.652895
sp|P24547|IMDH2_MOUSE Inosine-5'-monophosphate dehydrogenase 2 OS=Mus musculus OX=10090 GN=Impdh2 PE=1 SV=2	P24547	Impdh2	sp|P24547|IMDH2_MOUSE Inosine-5'-monophosphate dehydrogenase 2 OS=Mus musculus OX=10090 GN=Impdh2 PE=1 SV=2	4	92468.8	95159.7	108958	99856.6	98337.6	101632	92740.6	104698	97508.2	99984.8	0.0730495	0.0514923	0.0364085	0.950656
sp|P24549|AL1A1_MOUSE Retinal dehydrogenase 1 OS=Mus musculus OX=10090 GN=Aldh1a1 PE=1 SV=5	P24549	Aldh1a1	sp|P24549|AL1A1_MOUSE Retinal dehydrogenase 1 OS=Mus musculus OX=10090 GN=Aldh1a1 PE=1 SV=5	10	409808	438298	368050	406977	375043	387211	317155	306007	408392	346099	0.0711214	0.11755	-0.243824	0.0411099
sp|P24668|MPRD_MOUSE Cation-dependent mannose-6-phosphate receptor OS=Mus musculus OX=10090 GN=M6pr PE=1 SV=1	P24668	M6pr	sp|P24668|MPRD_MOUSE Cation-dependent mannose-6-phosphate receptor OS=Mus musculus OX=10090 GN=M6pr PE=1 SV=1	2	19746.1	23131.3	23892.7	27135.6	26575.3	22529.1	25428.8	28971.9	23512	26002.1	0.129194	0.103396	0.145069	0.233223
sp|P25444|RS2_MOUSE 40S ribosomal protein S2 OS=Mus musculus OX=10090 GN=Rps2 PE=1 SV=3	P25444	Rps2	sp|P25444|RS2_MOUSE 40S ribosomal protein S2 OS=Mus musculus OX=10090 GN=Rps2 PE=1 SV=3	12	1.63792e+06	1.67211e+06	1.84204e+06	2.00209e+06	1.82091e+06	1.69242e+06	1.81887e+06	1.85153e+06	1.75708e+06	1.81989e+06	0.0939502	0.0393137	0.0523652	0.907175
sp|P25785|TIMP2_MOUSE Metalloproteinase inhibitor 2 OS=Mus musculus OX=10090 GN=Timp2 PE=1 SV=2	P25785	Timp2	sp|P25785|TIMP2_MOUSE Metalloproteinase inhibitor 2 OS=Mus musculus OX=10090 GN=Timp2 PE=1 SV=2	1	7599.82	6480.97	8948.27	7440.01	7218.58	8630.47	10527.9	10013.3	7519.92	9321.86	0.133331	0.163445	0.306004	0.100271
sp|P25799|NFKB1_MOUSE Nuclear factor NF-kappa-B p105 subunit OS=Mus musculus OX=10090 GN=Nfkb1 PE=1 SV=2	P25799	Nfkb1	sp|P25799|NFKB1_MOUSE Nuclear factor NF-kappa-B p105 subunit OS=Mus musculus OX=10090 GN=Nfkb1 PE=1 SV=2	1	445.796	445.796	1025.18	1155.8	445.796	445.796	1001.88	1332.53	735.489	723.839	0.489512	0.542882	-0.0165842	0.925418
sp|P25911|LYN_MOUSE Tyrosine-protein kinase Lyn OS=Mus musculus OX=10090 GN=Lyn PE=1 SV=4	P25911	Lyn	sp|P25911|LYN_MOUSE Tyrosine-protein kinase Lyn OS=Mus musculus OX=10090 GN=Lyn PE=1 SV=4	1	6675.35	7793.62	8657.94	7945.38	7379.21	8947.44	8477.75	8957.36	7869.5	8712.59	0.105581	0.0879146	0.146373	0.253951
sp|P25976|UBF1_MOUSE Nucleolar transcription factor 1 OS=Mus musculus OX=10090 GN=Ubtf PE=1 SV=1	P25976	Ubtf	sp|P25976|UBF1_MOUSE Nucleolar transcription factor 1 OS=Mus musculus OX=10090 GN=Ubtf PE=1 SV=1	4	27524	24852.8	24482	26399	23561.6	24307.7	25263	26852.4	25625.9	24785.4	0.0546207	0.0568068	-0.0477254	0.537652
sp|P26039|TLN1_MOUSE Talin-1 OS=Mus musculus OX=10090 GN=Tln1 PE=1 SV=2	P26039	Tln1	sp|P26039|TLN1_MOUSE Talin-1 OS=Mus musculus OX=10090 GN=Tln1 PE=1 SV=2	74	1.79115e+06	1.78916e+06	2.3322e+06	2.24944e+06	2.15391e+06	1.92221e+06	2.23673e+06	2.26986e+06	2.02029e+06	2.19532e+06	0.142626	0.0730563	0.128952	0.480961
sp|P26040|EZRI_MOUSE Ezrin OS=Mus musculus OX=10090 GN=Ezr PE=1 SV=3	P26040	Ezr	sp|P26040|EZRI_MOUSE Ezrin OS=Mus musculus OX=10090 GN=Ezr PE=1 SV=3	4	16336.9	15025.2	18863.7	19257.9	16369	17166.2	19867.9	21060.2	17600.3	18517.1	0.116853	0.118877	0.073134	0.399292
sp|P26041|MOES_MOUSE Moesin OS=Mus musculus OX=10090 GN=Msn PE=1 SV=3	P26041	Msn	sp|P26041|MOES_MOUSE Moesin OS=Mus musculus OX=10090 GN=Msn PE=1 SV=3	26	853970	840941	923788	979473	933697	875443	955049	969363	888879	944373	0.0717233	0.0442646	0.0883909	0.481734
sp|P26043|RADI_MOUSE Radixin OS=Mus musculus OX=10090 GN=Rdx PE=1 SV=3	P26043	Rdx	sp|P26043|RADI_MOUSE Radixin OS=Mus musculus OX=10090 GN=Rdx PE=1 SV=3	30	1.89559e+06	1.91008e+06	2.1558e+06	2.15409e+06	1.92887e+06	1.94992e+06	2.04588e+06	2.08536e+06	2.03208e+06	1.9979e+06	0.0718019	0.0375191	-0.0222869	0.824458
sp|P26231|CTNA1_MOUSE Catenin alpha-1 OS=Mus musculus OX=10090 GN=Ctnna1 PE=1 SV=1	P26231	Ctnna1	sp|P26231|CTNA1_MOUSE Catenin alpha-1 OS=Mus musculus OX=10090 GN=Ctnna1 PE=1 SV=1	16	306641	302949	338341	351896	334498	297503	337335	342855	322491	335917	0.0737857	0.062968	0.0605774	0.862283
sp|P26262|KLKB1_MOUSE Plasma kallikrein OS=Mus musculus OX=10090 GN=Klkb1 PE=1 SV=2	P26262	Klkb1	sp|P26262|KLKB1_MOUSE Plasma kallikrein OS=Mus musculus OX=10090 GN=Klkb1 PE=1 SV=2	3	29152.5	36418	39442.9	38877.1	40461.8	44802.4	35432.3	54941.7	37647.5	42632.1	0.13156	0.188836	0.178283	0.0876667
sp|P26350|PTMA_MOUSE Prothymosin alpha OS=Mus musculus OX=10090 GN=Ptma PE=1 SV=2	P26350	Ptma	sp|P26350|PTMA_MOUSE Prothymosin alpha OS=Mus musculus OX=10090 GN=Ptma PE=1 SV=2	2	47060.7	37469.1	46666.8	46820.7	51609.2	37439.5	65858.6	58371.3	46743.7	54990.2	0.105449	0.226576	0.231673	0.185082
sp|P26369|U2AF2_MOUSE Splicing factor U2AF 65 kDa subunit OS=Mus musculus OX=10090 GN=U2af2 PE=1 SV=3	P26369	U2af2	sp|P26369|U2AF2_MOUSE Splicing factor U2AF 65 kDa subunit OS=Mus musculus OX=10090 GN=U2af2 PE=1 SV=3	6	66600.7	59254.9	78022	81461.5	86224.7	79292.9	77418.3	84263	72311.3	81778	0.143783	0.0504687	0.181336	0.0822018
sp|P26443|DHE3_MOUSE Glutamate dehydrogenase 1, mitochondrial OS=Mus musculus OX=10090 GN=Glud1 PE=1 SV=1	P26443	Glud1	sp|P26443|DHE3_MOUSE Glutamate dehydrogenase 1, mitochondrial OS=Mus musculus OX=10090 GN=Glud1 PE=1 SV=1	23	1.29382e+06	1.28065e+06	1.34609e+06	1.39354e+06	1.44703e+06	1.20117e+06	1.52503e+06	1.46856e+06	1.31995e+06	1.4578e+06	0.0389499	0.101631	0.14355	0.374576
sp|P26450|P85A_MOUSE Phosphatidylinositol 3-kinase regulatory subunit alpha OS=Mus musculus OX=10090 GN=Pik3r1 PE=1 SV=2	P26450	Pik3r1	sp|P26450|P85A_MOUSE Phosphatidylinositol 3-kinase regulatory subunit alpha OS=Mus musculus OX=10090 GN=Pik3r1 PE=1 SV=2	6	30532.5	29464.4	32521.9	34902.4	31485	30622.1	29300.4	30523.4	31527.2	30572.7	0.0751554	0.029485	-0.0436354	0.42743
sp|P26516|PSMD7_MOUSE 26S proteasome non-ATPase regulatory subunit 7 OS=Mus musculus OX=10090 GN=Psmd7 PE=1 SV=2	P26516	Psmd7	sp|P26516|PSMD7_MOUSE 26S proteasome non-ATPase regulatory subunit 7 OS=Mus musculus OX=10090 GN=Psmd7 PE=1 SV=2	5	245903	255983	269876	275369	251147	241192	265881	254772	262930	252960	0.0510546	0.0402488	-0.0553052	0.505943
sp|P26638|SYSC_MOUSE Serine--tRNA ligase, cytoplasmic OS=Mus musculus OX=10090 GN=Sars1 PE=1 SV=3	P26638	Sars1	sp|P26638|SYSC_MOUSE Serine--tRNA ligase, cytoplasmic OS=Mus musculus OX=10090 GN=Sars1 PE=1 SV=3	11	271847	319537	359383	322889	298180	326257	276101	324939	321213	311559	0.112773	0.0782368	-0.0453369	0.612679
sp|P26645|MARCS_MOUSE Myristoylated alanine-rich C-kinase substrate OS=Mus musculus OX=10090 GN=Marcks PE=1 SV=2	P26645	Marcks	sp|P26645|MARCS_MOUSE Myristoylated alanine-rich C-kinase substrate OS=Mus musculus OX=10090 GN=Marcks PE=1 SV=2	6	68407.6	72247.3	84129.3	82851.5	88308.1	75064.5	95859.8	82438.1	77549.4	85373.1	0.101121	0.103275	0.141192	0.170826
sp|P26883|FKB1A_MOUSE Peptidyl-prolyl cis-trans isomerase FKBP1A OS=Mus musculus OX=10090 GN=Fkbp1a PE=1 SV=2	P26883	Fkbp1a	sp|P26883|FKB1A_MOUSE Peptidyl-prolyl cis-trans isomerase FKBP1A OS=Mus musculus OX=10090 GN=Fkbp1a PE=1 SV=2	1	99846.8	111023	119274	117241	103506	103051	104669	106837	114132	104088	0.0781058	0.0161775	-0.132389	0.233021
sp|P27048|RSMB_MOUSE Small nuclear ribonucleoprotein-associated protein B OS=Mus musculus OX=10090 GN=Snrpb PE=1 SV=1;sp|P63163|RSMN_MOUSE Small nuclear ribonucleoprotein-associated protein N OS=Mus musculus OX=10090 GN=Snrpn PE=1 SV=1	P27048	Snrpb	sp|P27048|RSMB_MOUSE Small nuclear ribonucleoprotein-associated protein B OS=Mus musculus OX=10090 GN=Snrpb PE=1 SV=1;sp|P63163|RSMN_MOUSE Small nuclear ribonucleoprotein-associated protein N OS=Mus musculus OX=10090 GN=Snrpn PE=1 SV=1	2	33527.5	35582.3	38300	38921.9	38126.4	35757.4	42275	38747.5	36941.2	38436.9	0.0683493	0.0695564	0.0581936	0.332372
sp|P27546|MAP4_MOUSE Microtubule-associated protein 4 OS=Mus musculus OX=10090 GN=Map4 PE=1 SV=3	P27546	Map4	sp|P27546|MAP4_MOUSE Microtubule-associated protein 4 OS=Mus musculus OX=10090 GN=Map4 PE=1 SV=3	32	1.61216e+06	1.66269e+06	1.89165e+06	1.91799e+06	1.73826e+06	1.54463e+06	2.07264e+06	1.95229e+06	1.77717e+06	1.84528e+06	0.0881489	0.12784	0.0548251	0.718873
sp|P27573|MYP0_MOUSE Myelin protein P0 OS=Mus musculus OX=10090 GN=Mpz PE=1 SV=1	P27573	Mpz	sp|P27573|MYP0_MOUSE Myelin protein P0 OS=Mus musculus OX=10090 GN=Mpz PE=1 SV=1	5	499379	386283	744479	514829	791419	578289	419946	548086	507104	563187	0.280071	0.263706	0.150982	0.583846
sp|P27612|PLAP_MOUSE Phospholipase A-2-activating protein OS=Mus musculus OX=10090 GN=Plaa PE=1 SV=4	P27612	Plaa	sp|P27612|PLAP_MOUSE Phospholipase A-2-activating protein OS=Mus musculus OX=10090 GN=Plaa PE=1 SV=4	17	364661	376038	408466	421367	351479	354521	369737	374203	392252	362129	0.0679306	0.0308212	-0.114363	0.146676
sp|P27641|XRCC5_MOUSE X-ray repair cross-complementing protein 5 OS=Mus musculus OX=10090 GN=Xrcc5 PE=1 SV=4	P27641	Xrcc5	sp|P27641|XRCC5_MOUSE X-ray repair cross-complementing protein 5 OS=Mus musculus OX=10090 GN=Xrcc5 PE=1 SV=4	2	3647.79	3764.65	4544.44	4508.25	3682.63	4113.34	4529.96	3643.98	4136.45	3897.99	0.115669	0.104374	-0.0820183	0.69869
sp|P27659|RL3_MOUSE 60S ribosomal protein L3 OS=Mus musculus OX=10090 GN=Rpl3 PE=1 SV=3	P27659	Rpl3	sp|P27659|RL3_MOUSE 60S ribosomal protein L3 OS=Mus musculus OX=10090 GN=Rpl3 PE=1 SV=3	7	241204	239302	285219	335544	344323	310666	334946	322999	263212	328972	0.164935	0.0444973	0.326564	0.0405899
sp|P27661|H2AX_MOUSE Histone H2AX OS=Mus musculus OX=10090 GN=H2ax PE=1 SV=2	P27661	H2ax	sp|P27661|H2AX_MOUSE Histone H2AX OS=Mus musculus OX=10090 GN=H2ax PE=1 SV=2	4	237445	192843	172501	177446	223252	222349	225979	221329	185145	222800	0.151521	0.0089415	0.268343	0.0717719
sp|P27773|PDIA3_MOUSE Protein disulfide-isomerase A3 OS=Mus musculus OX=10090 GN=Pdia3 PE=1 SV=2	P27773	Pdia3	sp|P27773|PDIA3_MOUSE Protein disulfide-isomerase A3 OS=Mus musculus OX=10090 GN=Pdia3 PE=1 SV=2	22	1.40445e+06	1.36884e+06	1.77364e+06	1.71356e+06	1.65831e+06	1.56953e+06	1.68023e+06	1.81613e+06	1.55901e+06	1.66927e+06	0.132929	0.0606664	0.105682	0.30618
sp|P27808|MGAT1_MOUSE Alpha-1,3-mannosyl-glycoprotein 2-beta-N-acetylglucosaminyltransferase OS=Mus musculus OX=10090 GN=Mgat1 PE=1 SV=1	P27808	Mgat1	sp|P27808|MGAT1_MOUSE Alpha-1,3-mannosyl-glycoprotein 2-beta-N-acetylglucosaminyltransferase OS=Mus musculus OX=10090 GN=Mgat1 PE=1 SV=1	1	1397.68	1136.61	1440.01	1590.5	1698.67	1427.25	1693.96	1911.89	1418.84	1696.32	0.135728	0.117928	0.257849	0.0479419
sp|P28063|PSB8_MOUSE Proteasome subunit beta type-8 OS=Mus musculus OX=10090 GN=Psmb8 PE=1 SV=2	P28063	Psmb8	sp|P28063|PSB8_MOUSE Proteasome subunit beta type-8 OS=Mus musculus OX=10090 GN=Psmb8 PE=1 SV=2	2	35778.3	40020.7	37932	43907.6	46132.8	32876	41911.8	43651	38976.4	42781.4	0.0878694	0.140415	0.134604	0.646904
sp|P28271|ACOC_MOUSE Cytoplasmic aconitate hydratase OS=Mus musculus OX=10090 GN=Aco1 PE=1 SV=3	P28271	Aco1	sp|P28271|ACOC_MOUSE Cytoplasmic aconitate hydratase OS=Mus musculus OX=10090 GN=Aco1 PE=1 SV=3	18	296939	326140	350522	345709	312426	325847	331763	347825	335925	328805	0.0737637	0.0445318	-0.0303521	0.99619
sp|P28352|APEX1_MOUSE DNA-(apurinic or apyrimidinic site) lyase OS=Mus musculus OX=10090 GN=Apex1 PE=1 SV=2	P28352	Apex1	sp|P28352|APEX1_MOUSE DNA-(apurinic or apyrimidinic site) lyase OS=Mus musculus OX=10090 GN=Apex1 PE=1 SV=2	9	183094	183124	236805	193018	234979	232020	221909	217340	188071	226964	0.128765	0.0366929	0.271328	0.0660448
sp|P28474|ADHX_MOUSE Alcohol dehydrogenase class-3 OS=Mus musculus OX=10090 GN=Adh5 PE=1 SV=3	P28474	Adh5	sp|P28474|ADHX_MOUSE Alcohol dehydrogenase class-3 OS=Mus musculus OX=10090 GN=Adh5 PE=1 SV=3	10	794182	872272	925110	889356	813434	764622	853506	878894	880814	833470	0.0635146	0.06029	-0.0800562	0.371041
sp|P28650|PURA1_MOUSE Adenylosuccinate synthetase isozyme 1 OS=Mus musculus OX=10090 GN=Adss1 PE=1 SV=2	P28650	Adss1	sp|P28650|PURA1_MOUSE Adenylosuccinate synthetase isozyme 1 OS=Mus musculus OX=10090 GN=Adss1 PE=1 SV=2	22	3.7502e+06	4.01861e+06	4.47605e+06	4.14641e+06	4.13931e+06	3.79131e+06	3.97549e+06	3.90577e+06	4.08251e+06	3.94063e+06	0.073552	0.0368308	-0.050909	0.519025
sp|P28651|CAH8_MOUSE Carbonic anhydrase-related protein OS=Mus musculus OX=10090 GN=Ca8 PE=1 SV=5	P28651	Ca8	sp|P28651|CAH8_MOUSE Carbonic anhydrase-related protein OS=Mus musculus OX=10090 GN=Ca8 PE=1 SV=5	1	5915.92	6296.83	6583.31	7285.67	4675.53	5966.45	5112.8	6551.95	6440.07	5539.63	0.0887641	0.151108	-0.221226	0.0747638
sp|P28652|KCC2B_MOUSE Calcium/calmodulin-dependent protein kinase type II subunit beta OS=Mus musculus OX=10090 GN=Camk2b PE=1 SV=2	P28652	Camk2b	sp|P28652|KCC2B_MOUSE Calcium/calmodulin-dependent protein kinase type II subunit beta OS=Mus musculus OX=10090 GN=Camk2b PE=1 SV=2	18	1.02375e+06	1.06499e+06	1.24842e+06	1.22845e+06	1.04257e+06	1.14153e+06	1.07304e+06	1.10734e+06	1.14672e+06	1.09019e+06	0.0995251	0.0391999	-0.0694366	0.491711
sp|P28653|PGS1_MOUSE Biglycan OS=Mus musculus OX=10090 GN=Bgn PE=1 SV=1	P28653	Bgn	sp|P28653|PGS1_MOUSE Biglycan OS=Mus musculus OX=10090 GN=Bgn PE=1 SV=1	10	997695	728136	749186	752420	743551	914011	953894	895792	750803	904901	0.158242	0.105033	0.269256	0.325179
sp|P28654|PGS2_MOUSE Decorin OS=Mus musculus OX=10090 GN=Dcn PE=1 SV=1	P28654	Dcn	sp|P28654|PGS2_MOUSE Decorin OS=Mus musculus OX=10090 GN=Dcn PE=1 SV=1	12	1.02164e+06	786991	856412	793971	714573	944491	1.00847e+06	937129	825191	940810	0.126221	0.142544	0.190197	0.670615
sp|P28656|NP1L1_MOUSE Nucleosome assembly protein 1-like 1 OS=Mus musculus OX=10090 GN=Nap1l1 PE=1 SV=2	P28656	Nap1l1	sp|P28656|NP1L1_MOUSE Nucleosome assembly protein 1-like 1 OS=Mus musculus OX=10090 GN=Nap1l1 PE=1 SV=2	1	63277.2	70384	80904.1	85951.6	78898.1	79729.7	72692.1	84568.1	75644	79313.9	0.136058	0.0617463	0.0718249	0.463351
sp|P28658|ATX10_MOUSE Ataxin-10 OS=Mus musculus OX=10090 GN=Atxn10 PE=1 SV=2	P28658	Atxn10	sp|P28658|ATX10_MOUSE Ataxin-10 OS=Mus musculus OX=10090 GN=Atxn10 PE=1 SV=2	7	145714	141920	186820	189793	189145	153845	192004	172315	166267	180730	0.155132	0.0996026	0.129874	0.442279
sp|P28659|CELF1_MOUSE CUGBP Elav-like family member 1 OS=Mus musculus OX=10090 GN=Celf1 PE=1 SV=2	P28659	Celf1	sp|P28659|CELF1_MOUSE CUGBP Elav-like family member 1 OS=Mus musculus OX=10090 GN=Celf1 PE=1 SV=2	6	91775.3	99697.5	110182	117124	106225	100263	104407	112299	104940	105316	0.107001	0.0472646	0.00691669	0.825242
sp|P28660|NCKP1_MOUSE Nck-associated protein 1 OS=Mus musculus OX=10090 GN=Nckap1 PE=1 SV=2	P28660	Nckap1	sp|P28660|NCKP1_MOUSE Nck-associated protein 1 OS=Mus musculus OX=10090 GN=Nckap1 PE=1 SV=2	7	39025.5	35972.1	39124.8	42446.2	47739.7	44156.9	40907.6	46339.8	39075.2	45248.4	0.067561	0.0664578	0.211195	0.0361995
sp|P28661|SEPT4_MOUSE Septin-4 OS=Mus musculus OX=10090 GN=Septin4 PE=1 SV=1	P28661	Septin4	sp|P28661|SEPT4_MOUSE Septin-4 OS=Mus musculus OX=10090 GN=Septin4 PE=1 SV=1	1	40418.6	37170.5	43075.9	50716.3	40980.7	39552.8	42962.9	42939.6	41747.3	41960.1	0.134818	0.039797	0.00767561	0.739415
sp|P28665|MUG1_MOUSE Murinoglobulin-1 OS=Mus musculus OX=10090 GN=Mug1 PE=1 SV=3	P28665	Mug1	sp|P28665|MUG1_MOUSE Murinoglobulin-1 OS=Mus musculus OX=10090 GN=Mug1 PE=1 SV=3	27	426661	821022	748163	606103	795740	884508	694178	982009	677133	840124	0.26729	0.146553	0.317129	0.0736379
sp|P28667|MRP_MOUSE MARCKS-related protein OS=Mus musculus OX=10090 GN=Marcksl1 PE=1 SV=2	P28667	Marcksl1	sp|P28667|MRP_MOUSE MARCKS-related protein OS=Mus musculus OX=10090 GN=Marcksl1 PE=1 SV=2	1	1419.18	1441.73	2487.09	2240.9	2202.32	1858.9	2461.88	2029.73	1841.31	2116.03	0.289026	0.120349	0.234219	0.300176
sp|P28740|KIF2A_MOUSE Kinesin-like protein KIF2A OS=Mus musculus OX=10090 GN=Kif2a PE=1 SV=2	P28740	Kif2a	sp|P28740|KIF2A_MOUSE Kinesin-like protein KIF2A OS=Mus musculus OX=10090 GN=Kif2a PE=1 SV=2	2	9313.37	7687.34	8713.33	7724.61	8396.6	8721.13	7924.3	10147.3	8218.97	8558.87	0.0949453	0.108849	0.0608167	0.487348
sp|P28741|KIF3A_MOUSE Kinesin-like protein KIF3A OS=Mus musculus OX=10090 GN=Kif3a PE=1 SV=2;sp|Q61771|KIF3B_MOUSE Kinesin-like protein KIF3B OS=Mus musculus OX=10090 GN=Kif3b PE=1 SV=1	P28741	Kif3a	sp|P28741|KIF3A_MOUSE Kinesin-like protein KIF3A OS=Mus musculus OX=10090 GN=Kif3a PE=1 SV=2;sp|Q61771|KIF3B_MOUSE Kinesin-like protein KIF3B OS=Mus musculus OX=10090 GN=Kif3b PE=1 SV=1	1	445.796	997.723	888.174	1025.47	445.796	445.796	445.796	445.796	942.949	445.796	0.320441	0	-1.07836	0.00574702
sp|P28843|DPP4_MOUSE Dipeptidyl peptidase 4 OS=Mus musculus OX=10090 GN=Dpp4 PE=1 SV=3	P28843	Dpp4	sp|P28843|DPP4_MOUSE Dipeptidyl peptidase 4 OS=Mus musculus OX=10090 GN=Dpp4 PE=1 SV=3	3	38602.1	34837.7	48894.4	38908.5	40500.9	44535.5	33462.4	36559.8	38755.3	38530.3	0.149201	0.123979	-0.0102773	0.676335
sp|P28867|KPCD_MOUSE Protein kinase C delta type OS=Mus musculus OX=10090 GN=Prkcd PE=1 SV=3	P28867	Prkcd	sp|P28867|KPCD_MOUSE Protein kinase C delta type OS=Mus musculus OX=10090 GN=Prkcd PE=1 SV=3	2	4039.45	3670.96	4068.29	3930.06	3834.56	3541.34	3609.33	3775.89	3984.75	3692.61	0.0460639	0.0373139	-0.11008	0.212199
sp|P29268|CCN2_MOUSE CCN family member 2 OS=Mus musculus OX=10090 GN=Ccn2 PE=2 SV=3	P29268	Ccn2	sp|P29268|CCN2_MOUSE CCN family member 2 OS=Mus musculus OX=10090 GN=Ccn2 PE=2 SV=3	1	14111.5	10964.5	14254.4	15564.9	18908.1	23207.6	11911.9	22228.8	14182.9	20568.4	0.14226	0.268088	0.531578	0.0603314
sp|P29341|PABP1_MOUSE Polyadenylate-binding protein 1 OS=Mus musculus OX=10090 GN=Pabpc1 PE=1 SV=2	P29341	Pabpc1	sp|P29341|PABP1_MOUSE Polyadenylate-binding protein 1 OS=Mus musculus OX=10090 GN=Pabpc1 PE=1 SV=2	10	423324	436026	497434	517797	456327	448934	475237	511854	466730	465782	0.0982689	0.0594338	-0.000102706	0.850319
sp|P29351|PTN6_MOUSE Tyrosine-protein phosphatase non-receptor type 6 OS=Mus musculus OX=10090 GN=Ptpn6 PE=1 SV=2	P29351	Ptpn6	sp|P29351|PTN6_MOUSE Tyrosine-protein phosphatase non-receptor type 6 OS=Mus musculus OX=10090 GN=Ptpn6 PE=1 SV=2	1	5639.14	5195.64	5649.68	6563.22	6818.62	5129.13	5852.85	8395.3	5644.41	6335.74	0.09972	0.215623	0.162488	0.288192
sp|P29387|GBB4_MOUSE Guanine nucleotide-binding protein subunit beta-4 OS=Mus musculus OX=10090 GN=Gnb4 PE=1 SV=4	P29387	Gnb4	sp|P29387|GBB4_MOUSE Guanine nucleotide-binding protein subunit beta-4 OS=Mus musculus OX=10090 GN=Gnb4 PE=1 SV=4	2	22874	21630.6	25780.7	28723.2	24516.5	21490.5	24932.8	25582.6	24327.3	24724.6	0.127968	0.0751714	0.0258992	0.769618
sp|P29391|FRIL1_MOUSE Ferritin light chain 1 OS=Mus musculus OX=10090 GN=Ftl1 PE=1 SV=2	P29391	Ftl1	sp|P29391|FRIL1_MOUSE Ferritin light chain 1 OS=Mus musculus OX=10090 GN=Ftl1 PE=1 SV=2	6	309073	344806	368037	399769	487600	397875	564216	490923	356421	489261	0.107589	0.140341	0.45778	0.00446911
sp|P29416|HEXA_MOUSE Beta-hexosaminidase subunit alpha OS=Mus musculus OX=10090 GN=Hexa PE=1 SV=2	P29416	Hexa	sp|P29416|HEXA_MOUSE Beta-hexosaminidase subunit alpha OS=Mus musculus OX=10090 GN=Hexa PE=1 SV=2	1	3440.15	3522.98	3688.02	3237.1	4541.65	4223.5	4819.76	4168.61	3481.56	4382.57	0.0540002	0.0682233	0.331194	0.00111053
sp|P29452|CASP1_MOUSE Caspase-1 OS=Mus musculus OX=10090 GN=Casp1 PE=1 SV=1	P29452	Casp1	sp|P29452|CASP1_MOUSE Caspase-1 OS=Mus musculus OX=10090 GN=Casp1 PE=1 SV=1	1	445.796	833.63	445.796	922.023	445.796	445.796	445.796	445.796	639.713	445.796	0.380818	0	-0.451511	0.0667893
sp|P29595|NEDD8_MOUSE NEDD8 OS=Mus musculus OX=10090 GN=Nedd8 PE=1 SV=2	P29595	Nedd8	sp|P29595|NEDD8_MOUSE NEDD8 OS=Mus musculus OX=10090 GN=Nedd8 PE=1 SV=2	2	32245.7	32035.8	29901.6	31097.8	29026.6	29266.8	40036.1	33619.6	31566.8	31443.2	0.0341428	0.156167	-0.00896351	0.568523
sp|P29699|FETUA_MOUSE Alpha-2-HS-glycoprotein OS=Mus musculus OX=10090 GN=Ahsg PE=1 SV=1	P29699	Ahsg	sp|P29699|FETUA_MOUSE Alpha-2-HS-glycoprotein OS=Mus musculus OX=10090 GN=Ahsg PE=1 SV=1	6	159658	182156	206160	181366	186452	194958	188299	251023	181761	191629	0.104198	0.15	0.0760555	0.189865
sp|P29758|OAT_MOUSE Ornithine aminotransferase, mitochondrial OS=Mus musculus OX=10090 GN=Oat PE=1 SV=1	P29758	Oat	sp|P29758|OAT_MOUSE Ornithine aminotransferase, mitochondrial OS=Mus musculus OX=10090 GN=Oat PE=1 SV=1	9	165771	193539	184932	187133	180798	180575	180101	187309	186033	180687	0.0653738	0.0187778	-0.0420434	0.967546
sp|P29788|VTNC_MOUSE Vitronectin OS=Mus musculus OX=10090 GN=Vtn PE=1 SV=2	P29788	Vtn	sp|P29788|VTNC_MOUSE Vitronectin OS=Mus musculus OX=10090 GN=Vtn PE=1 SV=2	3	10861.7	11792.8	16706.5	15511.1	12777	14736.3	14523	23704.4	13652	14629.7	0.206231	0.299661	0.113255	0.272095
sp|P30051|TEAD1_MOUSE Transcriptional enhancer factor TEF-1 OS=Mus musculus OX=10090 GN=Tead1 PE=1 SV=2;sp|P48301|TEAD2_MOUSE Transcriptional enhancer factor TEF-4 OS=Mus musculus OX=10090 GN=Tead2 PE=2 SV=1;sp|P70210|TEAD3_MOUSE Transcriptional enhancer factor TEF-5 OS=Mus musculus OX=10090 GN=Tead3 PE=2 SV=2	P30051	Tead1	sp|P30051|TEAD1_MOUSE Transcriptional enhancer factor TEF-1 OS=Mus musculus OX=10090 GN=Tead1 PE=1 SV=2;sp|P48301|TEAD2_MOUSE Transcriptional enhancer factor TEF-4 OS=Mus musculus OX=10090 GN=Tead2 PE=2 SV=1;sp|P70210|TEAD3_MOUSE Transcriptional enhancer factor TEF-5 OS=Mus musculus OX=10090 GN=Tead3 PE=2 SV=2	1	27604.3	25821.9	29215.1	24457	27571.1	24271.7	28115.5	27241.9	26713.1	27406.5	0.0775179	0.0643151	0.0377486	0.978313
sp|P30412|PPIC_MOUSE Peptidyl-prolyl cis-trans isomerase C OS=Mus musculus OX=10090 GN=Ppic PE=1 SV=1	P30412	Ppic	sp|P30412|PPIC_MOUSE Peptidyl-prolyl cis-trans isomerase C OS=Mus musculus OX=10090 GN=Ppic PE=1 SV=1	3	29665.3	21277.9	31121.5	37950.2	34210.6	27446.8	32488.5	32087.4	30393.4	32288	0.228211	0.0916268	0.0876245	0.554991
sp|P30416|FKBP4_MOUSE Peptidyl-prolyl cis-trans isomerase FKBP4 OS=Mus musculus OX=10090 GN=Fkbp4 PE=1 SV=5	P30416	Fkbp4	sp|P30416|FKBP4_MOUSE Peptidyl-prolyl cis-trans isomerase FKBP4 OS=Mus musculus OX=10090 GN=Fkbp4 PE=1 SV=5	13	309835	276792	325026	335561	315840	304189	314328	329246	317431	315084	0.0821625	0.0325772	-0.0102962	0.781994
sp|P30681|HMGB2_MOUSE High mobility group protein B2 OS=Mus musculus OX=10090 GN=Hmgb2 PE=1 SV=3	P30681	Hmgb2	sp|P30681|HMGB2_MOUSE High mobility group protein B2 OS=Mus musculus OX=10090 GN=Hmgb2 PE=1 SV=3	5	145057	157434	180250	162794	200800	167997	199887	225302	160114	200343	0.0905096	0.118363	0.323572	0.0192558
sp|P30993|C5AR1_MOUSE C5a anaphylatoxin chemotactic receptor 1 OS=Mus musculus OX=10090 GN=C5ar1 PE=1 SV=2	P30993	C5ar1	sp|P30993|C5AR1_MOUSE C5a anaphylatoxin chemotactic receptor 1 OS=Mus musculus OX=10090 GN=C5ar1 PE=1 SV=2	1	1743.08	1493.19	1469.6	1689.39	1406.38	1334.84	1128.12	1890.61	1591.29	1370.61	0.0861155	0.224137	-0.213128	0.266583
sp|P30999|CTND1_MOUSE Catenin delta-1 OS=Mus musculus OX=10090 GN=Ctnnd1 PE=1 SV=2	P30999	Ctnnd1	sp|P30999|CTND1_MOUSE Catenin delta-1 OS=Mus musculus OX=10090 GN=Ctnnd1 PE=1 SV=2	7	66539.1	59615.1	58117.4	73165.3	74567.1	65229.8	74798.5	75540.7	63077.1	74682.8	0.107562	0.0673775	0.245833	0.0902546
sp|P31001|DESM_MOUSE Desmin OS=Mus musculus OX=10090 GN=Des PE=1 SV=3	P31001	Des	sp|P31001|DESM_MOUSE Desmin OS=Mus musculus OX=10090 GN=Des PE=1 SV=3	37	1.43092e+07	1.382e+07	1.2204e+07	1.30813e+07	1.32235e+07	1.21315e+07	1.4402e+07	1.21015e+07	1.34507e+07	1.26775e+07	0.0687218	0.0841677	-0.0862002	0.617084
sp|P31230|AIMP1_MOUSE Aminoacyl tRNA synthase complex-interacting multifunctional protein 1 OS=Mus musculus OX=10090 GN=Aimp1 PE=1 SV=2	P31230	Aimp1	sp|P31230|AIMP1_MOUSE Aminoacyl tRNA synthase complex-interacting multifunctional protein 1 OS=Mus musculus OX=10090 GN=Aimp1 PE=1 SV=2	10	586110	642221	681787	679815	624695	626642	630484	662132	661018	628563	0.0691642	0.0276645	-0.0720558	0.750286
sp|P31324|KAP3_MOUSE cAMP-dependent protein kinase type II-beta regulatory subunit OS=Mus musculus OX=10090 GN=Prkar2b PE=1 SV=3	P31324	Prkar2b	sp|P31324|KAP3_MOUSE cAMP-dependent protein kinase type II-beta regulatory subunit OS=Mus musculus OX=10090 GN=Prkar2b PE=1 SV=3	2	3888.51	5106.4	5662.35	6205.96	5024.64	4554.88	5217.94	5703.1	5384.37	5121.29	0.190233	0.092754	-0.0706019	0.952037
sp|P31428|DPEP1_MOUSE Dipeptidase 1 OS=Mus musculus OX=10090 GN=Dpep1 PE=1 SV=2	P31428	Dpep1	sp|P31428|DPEP1_MOUSE Dipeptidase 1 OS=Mus musculus OX=10090 GN=Dpep1 PE=1 SV=2	5	47569.6	48713.8	51288	59783.6	46509.1	46774.4	46789.7	42843.1	50000.9	46641.7	0.106486	0.042168	-0.0998601	0.0703572
sp|P31532|SAA4_MOUSE Serum amyloid A-4 protein OS=Mus musculus OX=10090 GN=Saa4 PE=1 SV=2	P31532	Saa4	sp|P31532|SAA4_MOUSE Serum amyloid A-4 protein OS=Mus musculus OX=10090 GN=Saa4 PE=1 SV=2	2	4535.33	7726.08	8499.92	6673.22	8480.25	10320.8	7391.56	11323	7199.65	9400.55	0.250824	0.188974	0.381738	0.0453545
sp|P31725|S10A9_MOUSE Protein S100-A9 OS=Mus musculus OX=10090 GN=S100a9 PE=1 SV=3	P31725	S100a9	sp|P31725|S10A9_MOUSE Protein S100-A9 OS=Mus musculus OX=10090 GN=S100a9 PE=1 SV=3	1	7839.74	8333.84	11184.3	13700.3	8618.83	11809.8	13405.8	20939.4	9759.06	12607.8	0.265363	0.381533	0.382157	0.190833
sp|P31748|AKT_MLVAT AKT kinase-transforming protein OS=AKT8 murine leukemia virus OX=11790 GN=V-AKT PE=1 SV=1;sp|P31750|AKT1_MOUSE RAC-alpha serine/threonine-protein kinase OS=Mus musculus OX=10090 GN=Akt1 PE=1 SV=2	P31748	V-AKT	sp|P31748|AKT_MLVAT AKT kinase-transforming protein OS=AKT8 murine leukemia virus OX=11790 GN=V-AKT PE=1 SV=1;sp|P31750|AKT1_MOUSE RAC-alpha serine/threonine-protein kinase OS=Mus musculus OX=10090 GN=Akt1 PE=1 SV=2	1	10876.7	9607.65	11919.6	11983.9	10871.7	10769.3	11475.1	11579	11398.2	11173.4	0.100483	0.0368977	-0.0277474	0.865394
sp|P31786|ACBP_MOUSE Acyl-CoA-binding protein OS=Mus musculus OX=10090 GN=Dbi PE=1 SV=2	P31786	Dbi	sp|P31786|ACBP_MOUSE Acyl-CoA-binding protein OS=Mus musculus OX=10090 GN=Dbi PE=1 SV=2	3	307646	323380	323102	286855	371838	328218	343569	451184	315374	357703	0.0555691	0.146434	0.181005	0.0345531
sp|P31809|CEAM1_MOUSE Carcinoembryonic antigen-related cell adhesion molecule 1 OS=Mus musculus OX=10090 GN=Ceacam1 PE=1 SV=1	P31809	Ceacam1	sp|P31809|CEAM1_MOUSE Carcinoembryonic antigen-related cell adhesion molecule 1 OS=Mus musculus OX=10090 GN=Ceacam1 PE=1 SV=1	1	2041.79	3275.72	2648.7	2693.25	2692.79	1864.15	2766.27	2702.66	2670.98	2697.73	0.189176	0.171335	0.0144259	0.617043
sp|P31938|MP2K1_MOUSE Dual specificity mitogen-activated protein kinase kinase 1 OS=Mus musculus OX=10090 GN=Map2k1 PE=1 SV=2	P31938	Map2k1	sp|P31938|MP2K1_MOUSE Dual specificity mitogen-activated protein kinase kinase 1 OS=Mus musculus OX=10090 GN=Map2k1 PE=1 SV=2	5	168149	177644	190559	199004	167404	168165	186744	172700	184102	170432	0.0742963	0.0516272	-0.110545	0.328001
sp|P32020|NLTP_MOUSE Non-specific lipid-transfer protein OS=Mus musculus OX=10090 GN=Scp2 PE=1 SV=3	P32020	Scp2	sp|P32020|NLTP_MOUSE Non-specific lipid-transfer protein OS=Mus musculus OX=10090 GN=Scp2 PE=1 SV=3	13	1.0243e+06	1.06075e+06	1.14983e+06	1.33999e+06	1.08288e+06	1.18332e+06	1.13325e+06	1.1533e+06	1.10529e+06	1.14327e+06	0.123348	0.0370954	0.0498588	0.998797
sp|P32067|LA_MOUSE Lupus La protein homolog OS=Mus musculus OX=10090 GN=Ssb PE=1 SV=1	P32067	Ssb	sp|P32067|LA_MOUSE Lupus La protein homolog OS=Mus musculus OX=10090 GN=Ssb PE=1 SV=1	7	138597	137400	149447	146757	159664	139730	167810	172217	142677	163737	0.0416367	0.0900145	0.198768	0.0878397
sp|P32233|DRG1_MOUSE Developmentally-regulated GTP-binding protein 1 OS=Mus musculus OX=10090 GN=Drg1 PE=1 SV=1	P32233	Drg1	sp|P32233|DRG1_MOUSE Developmentally-regulated GTP-binding protein 1 OS=Mus musculus OX=10090 GN=Drg1 PE=1 SV=1	4	96708.9	92127.4	102168	108275	101900	105217	102380	100611	99438.5	102140	0.0698546	0.0189488	0.0392114	0.575164
sp|P32261|ANT3_MOUSE Antithrombin-III OS=Mus musculus OX=10090 GN=Serpinc1 PE=1 SV=1	P32261	Serpinc1	sp|P32261|ANT3_MOUSE Antithrombin-III OS=Mus musculus OX=10090 GN=Serpinc1 PE=1 SV=1	14	386526	478940	586404	467472	544509	562881	521121	623488	473206	553695	0.171083	0.0777923	0.226531	0.0774739
sp|P32848|PRVA_MOUSE Parvalbumin alpha OS=Mus musculus OX=10090 GN=Pvalb PE=1 SV=3	P32848	Pvalb	sp|P32848|PRVA_MOUSE Parvalbumin alpha OS=Mus musculus OX=10090 GN=Pvalb PE=1 SV=3	16	3.56108e+06	5.74024e+06	5.53661e+06	6.33564e+06	5.14956e+06	3.34302e+06	2.89742e+06	1.20903e+06	5.63842e+06	3.12022e+06	0.22738	0.514112	-0.857096	0.0457259
sp|P32921|SYWC_MOUSE Tryptophan--tRNA ligase, cytoplasmic OS=Mus musculus OX=10090 GN=Wars1 PE=1 SV=2	P32921	Wars1	sp|P32921|SYWC_MOUSE Tryptophan--tRNA ligase, cytoplasmic OS=Mus musculus OX=10090 GN=Wars1 PE=1 SV=2	16	378758	424395	493118	488490	431156	431379	422790	429355	456443	430256	0.122848	0.00938631	-0.0816773	0.606535
sp|P33146|CAD15_MOUSE Cadherin-15 OS=Mus musculus OX=10090 GN=Cdh15 PE=1 SV=3	P33146	Cdh15	sp|P33146|CAD15_MOUSE Cadherin-15 OS=Mus musculus OX=10090 GN=Cdh15 PE=1 SV=3	2	4767.38	4864.36	6996.71	6260.38	6610.17	7520.62	4930.7	4582.34	5562.37	5770.44	0.190413	0.235354	0.0489909	0.848388
sp|P33215|NEDD1_MOUSE Protein NEDD1 OS=Mus musculus OX=10090 GN=Nedd1 PE=1 SV=2	P33215	Nedd1	sp|P33215|NEDD1_MOUSE Protein NEDD1 OS=Mus musculus OX=10090 GN=Nedd1 PE=1 SV=2	2	8701.63	9644.93	11720.6	11437.4	9914.29	11094.2	9368.94	11955	10541.2	10504.2	0.139355	0.109988	-0.00211042	0.7887
sp|P34022|RANG_MOUSE Ran-specific GTPase-activating protein OS=Mus musculus OX=10090 GN=Ranbp1 PE=1 SV=2	P34022	Ranbp1	sp|P34022|RANG_MOUSE Ran-specific GTPase-activating protein OS=Mus musculus OX=10090 GN=Ranbp1 PE=1 SV=2	4	39831.4	41052.3	44531.2	44286	51280	41360.7	49490.4	48369.4	42669.1	48929.9	0.0552958	0.0912317	0.198465	0.0868833
sp|P34152|FAK1_MOUSE Focal adhesion kinase 1 OS=Mus musculus OX=10090 GN=Ptk2 PE=1 SV=4	P34152	Ptk2	sp|P34152|FAK1_MOUSE Focal adhesion kinase 1 OS=Mus musculus OX=10090 GN=Ptk2 PE=1 SV=4	2	8186.55	8512.21	8263.82	10101.3	9531.06	8962.34	9798.62	10913.6	8388.02	9664.84	0.102781	0.0835991	0.204436	0.1155
sp|P34884|MIF_MOUSE Macrophage migration inhibitory factor OS=Mus musculus OX=10090 GN=Mif PE=1 SV=2	P34884	Mif	sp|P34884|MIF_MOUSE Macrophage migration inhibitory factor OS=Mus musculus OX=10090 GN=Mif PE=1 SV=2	3	127147	143434	145382	127990	147300	135709	146529	171822	135712	146914	0.0717771	0.101554	0.116765	0.151541
sp|P34914|HYES_MOUSE Bifunctional epoxide hydrolase 2 OS=Mus musculus OX=10090 GN=Ephx2 PE=1 SV=2	P34914	Ephx2	sp|P34914|HYES_MOUSE Bifunctional epoxide hydrolase 2 OS=Mus musculus OX=10090 GN=Ephx2 PE=1 SV=2	17	1.27518e+06	1.14646e+06	1.35157e+06	1.49909e+06	1.23139e+06	1.33364e+06	1.19344e+06	1.29845e+06	1.31338e+06	1.26492e+06	0.111831	0.0501909	-0.0541367	0.562605
sp|P34928|APOC1_MOUSE Apolipoprotein C-I OS=Mus musculus OX=10090 GN=Apoc1 PE=1 SV=1	P34928	Apoc1	sp|P34928|APOC1_MOUSE Apolipoprotein C-I OS=Mus musculus OX=10090 GN=Apoc1 PE=1 SV=1	2	19554.4	35306.3	33789.9	26000.5	41879.1	33215.7	29478.4	49070.7	29895.2	37547.4	0.255167	0.22916	0.33148	0.0736168
sp|P35123|UBP4_MOUSE Ubiquitin carboxyl-terminal hydrolase 4 OS=Mus musculus OX=10090 GN=Usp4 PE=1 SV=3	P35123	Usp4	sp|P35123|UBP4_MOUSE Ubiquitin carboxyl-terminal hydrolase 4 OS=Mus musculus OX=10090 GN=Usp4 PE=1 SV=3	10	116739	120530	126560	139087	113413	127561	129263	132909	123545	128412	0.0777917	0.0679329	0.0561409	0.988201
sp|P35235|PTN11_MOUSE Tyrosine-protein phosphatase non-receptor type 11 OS=Mus musculus OX=10090 GN=Ptpn11 PE=1 SV=3	P35235	Ptpn11	sp|P35235|PTN11_MOUSE Tyrosine-protein phosphatase non-receptor type 11 OS=Mus musculus OX=10090 GN=Ptpn11 PE=1 SV=3	15	164640	185344	188498	203863	167901	179896	167390	197384	186921	173899	0.0869573	0.0789752	-0.104991	0.528261
sp|P35276|RAB3D_MOUSE Ras-related protein Rab-3D OS=Mus musculus OX=10090 GN=Rab3d PE=1 SV=1	P35276	Rab3d	sp|P35276|RAB3D_MOUSE Ras-related protein Rab-3D OS=Mus musculus OX=10090 GN=Rab3d PE=1 SV=1	1	13595.9	14619.1	16510.5	16932.3	16766.6	17634.3	17994.9	18122.3	15564.8	17814.6	0.102198	0.0346728	0.197371	0.0436578
sp|P35278|RAB5C_MOUSE Ras-related protein Rab-5C OS=Mus musculus OX=10090 GN=Rab5c PE=1 SV=2	P35278	Rab5c	sp|P35278|RAB5C_MOUSE Ras-related protein Rab-5C OS=Mus musculus OX=10090 GN=Rab5c PE=1 SV=2	5	202338	193996	223435	240424	239345	223052	222044	233486	212886	228269	0.0975056	0.0364581	0.102046	0.265292
sp|P35279|RAB6A_MOUSE Ras-related protein Rab-6A OS=Mus musculus OX=10090 GN=Rab6a PE=1 SV=4	P35279	Rab6a	sp|P35279|RAB6A_MOUSE Ras-related protein Rab-6A OS=Mus musculus OX=10090 GN=Rab6a PE=1 SV=4	6	124500	119914	136895	147518	132250	127633	127449	138318	130697	129941	0.094363	0.0388954	-0.00697177	0.955095
sp|P35282|RAB21_MOUSE Ras-related protein Rab-21 OS=Mus musculus OX=10090 GN=Rab21 PE=1 SV=4	P35282	Rab21	sp|P35282|RAB21_MOUSE Ras-related protein Rab-21 OS=Mus musculus OX=10090 GN=Rab21 PE=1 SV=4	4	34445.5	31907.2	43093.3	42238.9	39302.9	36398.3	37750.9	36228.1	38342.2	37074.6	0.147331	0.0381668	-0.0412532	0.94121
sp|P35283|RAB12_MOUSE Ras-related protein Rab-12 OS=Mus musculus OX=10090 GN=Rab12 PE=1 SV=3	P35283	Rab12	sp|P35283|RAB12_MOUSE Ras-related protein Rab-12 OS=Mus musculus OX=10090 GN=Rab12 PE=1 SV=3	8	205397	210888	209894	241948	196913	215424	202219	204827	210391	203523	0.0773244	0.0379945	-0.0479045	0.306123
sp|P35285|RB22A_MOUSE Ras-related protein Rab-22A OS=Mus musculus OX=10090 GN=Rab22a PE=1 SV=2	P35285	Rab22a	sp|P35285|RB22A_MOUSE Ras-related protein Rab-22A OS=Mus musculus OX=10090 GN=Rab22a PE=1 SV=2	1	9042.35	8187.9	10039.7	11255.8	9301.87	11365.6	8747.51	8476.43	9541.03	9024.69	0.137167	0.138051	-0.0789747	0.853878
sp|P35288|RAB23_MOUSE Ras-related protein Rab-23 OS=Mus musculus OX=10090 GN=Rab23 PE=1 SV=2	P35288	Rab23	sp|P35288|RAB23_MOUSE Ras-related protein Rab-23 OS=Mus musculus OX=10090 GN=Rab23 PE=1 SV=2	2	2338.68	2533.7	3713.73	3337.08	3747.19	3989.9	3905.85	4700.62	2935.39	3947.87	0.218822	0.103281	0.441078	0.0114277
sp|P35290|RAB24_MOUSE Ras-related protein Rab-24 OS=Mus musculus OX=10090 GN=Rab24 PE=1 SV=2	P35290	Rab24	sp|P35290|RAB24_MOUSE Ras-related protein Rab-24 OS=Mus musculus OX=10090 GN=Rab24 PE=1 SV=2	6	79392	80037.5	87159.2	89263.7	79328	78759.8	78735.2	82519.1	83598.4	79043.9	0.0593979	0.0226702	-0.0795197	0.32071
sp|P35293|RAB18_MOUSE Ras-related protein Rab-18 OS=Mus musculus OX=10090 GN=Rab18 PE=1 SV=2	P35293	Rab18	sp|P35293|RAB18_MOUSE Ras-related protein Rab-18 OS=Mus musculus OX=10090 GN=Rab18 PE=1 SV=2	8	429383	451885	489869	507038	413800	446082	435529	470691	470877	440805	0.075233	0.0535337	-0.094139	0.293151
sp|P35383|P2RY2_MOUSE P2Y purinoceptor 2 OS=Mus musculus OX=10090 GN=P2ry2 PE=1 SV=1	P35383	P2ry2	sp|P35383|P2RY2_MOUSE P2Y purinoceptor 2 OS=Mus musculus OX=10090 GN=P2ry2 PE=1 SV=1	1	1502.74	1343.65	1520.52	937.321	1414.4	1434.61	1155.11	1363.61	1423.19	1389.01	0.204428	0.0954451	-0.0330633	0.811785
sp|P35385|HSPB7_MOUSE Heat shock protein beta-7 OS=Mus musculus OX=10090 GN=Hspb7 PE=1 SV=3	P35385	Hspb7	sp|P35385|HSPB7_MOUSE Heat shock protein beta-7 OS=Mus musculus OX=10090 GN=Hspb7 PE=1 SV=3	7	2.16263e+06	1.9381e+06	2.22137e+06	2.26139e+06	2.06036e+06	2.01868e+06	2.01885e+06	1.96568e+06	2.192e+06	2.01877e+06	0.0672583	0.0192452	-0.118643	0.243738
sp|P35441|TSP1_MOUSE Thrombospondin-1 OS=Mus musculus OX=10090 GN=Thbs1 PE=1 SV=1	P35441	Thbs1	sp|P35441|TSP1_MOUSE Thrombospondin-1 OS=Mus musculus OX=10090 GN=Thbs1 PE=1 SV=1	15	152589	152841	280210	221501	212405	333045	232546	417058	187171	282796	0.30489	0.317604	0.596944	0.0568327
sp|P35486|ODPA_MOUSE Pyruvate dehydrogenase E1 component subunit alpha, somatic form, mitochondrial OS=Mus musculus OX=10090 GN=Pdha1 PE=1 SV=1	P35486	Pdha1	sp|P35486|ODPA_MOUSE Pyruvate dehydrogenase E1 component subunit alpha, somatic form, mitochondrial OS=Mus musculus OX=10090 GN=Pdha1 PE=1 SV=1	25	2.82068e+06	2.9079e+06	3.02425e+06	3.30773e+06	3.03805e+06	2.86551e+06	3.20391e+06	3.05674e+06	2.96607e+06	3.04739e+06	0.0703579	0.0455625	0.0392915	0.856743
sp|P35505|FAAA_MOUSE Fumarylacetoacetase OS=Mus musculus OX=10090 GN=Fah PE=1 SV=2	P35505	Fah	sp|P35505|FAAA_MOUSE Fumarylacetoacetase OS=Mus musculus OX=10090 GN=Fah PE=1 SV=2	2	4859	2729.26	4503.27	4848.86	3587.2	2986.25	4262.16	4633.49	4676.06	3924.68	0.240235	0.188703	-0.257088	0.593747
sp|P35550|FBRL_MOUSE rRNA 2'-O-methyltransferase fibrillarin OS=Mus musculus OX=10090 GN=Fbl PE=1 SV=2	P35550	Fbl	sp|P35550|FBRL_MOUSE rRNA 2'-O-methyltransferase fibrillarin OS=Mus musculus OX=10090 GN=Fbl PE=1 SV=2	3	123498	124446	134603	125477	133397	118170	151678	139444	124961	136420	0.0403802	0.102656	0.126234	0.32103
sp|P35564|CALX_MOUSE Calnexin OS=Mus musculus OX=10090 GN=Canx PE=1 SV=1	P35564	Canx	sp|P35564|CALX_MOUSE Calnexin OS=Mus musculus OX=10090 GN=Canx PE=1 SV=1	18	546059	526576	588716	621479	588488	573724	576333	615277	567388	582410	0.0747323	0.0322937	0.0386422	0.542826
sp|P35569|IRS1_MOUSE Insulin receptor substrate 1 OS=Mus musculus OX=10090 GN=Irs1 PE=1 SV=1	P35569	Irs1	sp|P35569|IRS1_MOUSE Insulin receptor substrate 1 OS=Mus musculus OX=10090 GN=Irs1 PE=1 SV=1	1	3713.66	3641.67	5292.73	4358.07	3598.23	5984.84	4560.84	5416.11	4035.87	4988.48	0.179986	0.212931	0.305013	0.295298
sp|P35585|AP1M1_MOUSE AP-1 complex subunit mu-1 OS=Mus musculus OX=10090 GN=Ap1m1 PE=1 SV=3	P35585	Ap1m1	sp|P35585|AP1M1_MOUSE AP-1 complex subunit mu-1 OS=Mus musculus OX=10090 GN=Ap1m1 PE=1 SV=3	6	150046	147720	162760	177744	166383	144454	172374	177203	156403	169378	0.0865046	0.0875817	0.115949	0.60804
sp|P35700|PRDX1_MOUSE Peroxiredoxin-1 OS=Mus musculus OX=10090 GN=Prdx1 PE=1 SV=1	P35700	Prdx1	sp|P35700|PRDX1_MOUSE Peroxiredoxin-1 OS=Mus musculus OX=10090 GN=Prdx1 PE=1 SV=1	11	2.84009e+06	3.12944e+06	2.96394e+06	3.10518e+06	2.77901e+06	2.83612e+06	2.76132e+06	2.88389e+06	3.03456e+06	2.80757e+06	0.0447077	0.0198513	-0.111851	0.166675
sp|P35762|CD81_MOUSE CD81 antigen OS=Mus musculus OX=10090 GN=Cd81 PE=1 SV=2	P35762	Cd81	sp|P35762|CD81_MOUSE CD81 antigen OS=Mus musculus OX=10090 GN=Cd81 PE=1 SV=2	1	23375.6	22188.3	28737.1	29446.6	26218.3	27474.9	24332.2	28027.7	26056.4	26846.6	0.142135	0.0618305	0.0503841	0.713003
sp|P35821|PTN1_MOUSE Tyrosine-protein phosphatase non-receptor type 1 OS=Mus musculus OX=10090 GN=Ptpn1 PE=1 SV=2	P35821	Ptpn1	sp|P35821|PTN1_MOUSE Tyrosine-protein phosphatase non-receptor type 1 OS=Mus musculus OX=10090 GN=Ptpn1 PE=1 SV=2	2	47296	45902.7	50747.9	53356.6	49005.3	46749.9	45492.3	47654.1	49022	47202	0.0683586	0.0313634	-0.0537505	0.417328
sp|P35831|PTN12_MOUSE Tyrosine-protein phosphatase non-receptor type 12 OS=Mus musculus OX=10090 GN=Ptpn12 PE=1 SV=3	P35831	Ptpn12	sp|P35831|PTN12_MOUSE Tyrosine-protein phosphatase non-receptor type 12 OS=Mus musculus OX=10090 GN=Ptpn12 PE=1 SV=3	5	49902.2	44307	53509.2	57529.4	57120.1	56466.5	63744.5	63910.9	51705.7	60432.3	0.109404	0.0674951	0.223704	0.0326788
sp|P35918|VGFR2_MOUSE Vascular endothelial growth factor receptor 2 OS=Mus musculus OX=10090 GN=Kdr PE=1 SV=1	P35918	Kdr	sp|P35918|VGFR2_MOUSE Vascular endothelial growth factor receptor 2 OS=Mus musculus OX=10090 GN=Kdr PE=1 SV=1	1	3810.15	2860.88	3668.37	3365.64	2361.75	2846.33	3627.02	3003.09	3517	2924.71	0.122596	0.176394	-0.265233	0.146651
sp|P35922|FMR1_MOUSE Synaptic functional regulator FMR1 OS=Mus musculus OX=10090 GN=Fmr1 PE=1 SV=1	P35922	Fmr1	sp|P35922|FMR1_MOUSE Synaptic functional regulator FMR1 OS=Mus musculus OX=10090 GN=Fmr1 PE=1 SV=1	1	445.796	445.796	445.796	445.796	445.796	445.796	991.708	445.796	445.796	445.796	0	0.468776	0	0.257463
sp|P35979|RL12_MOUSE 60S ribosomal protein L12 OS=Mus musculus OX=10090 GN=Rpl12 PE=1 SV=2	P35979	Rpl12	sp|P35979|RL12_MOUSE 60S ribosomal protein L12 OS=Mus musculus OX=10090 GN=Rpl12 PE=1 SV=2	8	464717	449582	480530	499664	484422	447647	477115	481219	472623	479167	0.0453351	0.0357645	0.0200261	0.968108
sp|P35980|RL18_MOUSE 60S ribosomal protein L18 OS=Mus musculus OX=10090 GN=Rpl18 PE=1 SV=3	P35980	Rpl18	sp|P35980|RL18_MOUSE 60S ribosomal protein L18 OS=Mus musculus OX=10090 GN=Rpl18 PE=1 SV=3	5	77341.8	84471.6	88491.3	94215.5	91461.6	78665.4	94613.5	97471.1	86481.4	93037.6	0.0823527	0.0916192	0.105606	0.462398
sp|P36371|TAP2_MOUSE Antigen peptide transporter 2 OS=Mus musculus OX=10090 GN=Tap2 PE=1 SV=1	P36371	Tap2	sp|P36371|TAP2_MOUSE Antigen peptide transporter 2 OS=Mus musculus OX=10090 GN=Tap2 PE=1 SV=1	1	2101.6	2739.46	3092.91	3563.93	2748.73	2411.63	2735.07	1790.46	2916.18	2573.35	0.214324	0.185257	-0.180634	0.220007
sp|P36423|THAS_MOUSE Thromboxane-A synthase OS=Mus musculus OX=10090 GN=Tbxas1 PE=1 SV=2	P36423	Tbxas1	sp|P36423|THAS_MOUSE Thromboxane-A synthase OS=Mus musculus OX=10090 GN=Tbxas1 PE=1 SV=2	1	1695.06	1741.51	2326.5	2901.33	2604.07	2512.31	1884.57	2250.06	2034.01	2381.18	0.262301	0.13943	0.240238	0.523124
sp|P36536|SAR1A_MOUSE GTP-binding protein SAR1a OS=Mus musculus OX=10090 GN=Sar1a PE=1 SV=1	P36536	Sar1a	sp|P36536|SAR1A_MOUSE GTP-binding protein SAR1a OS=Mus musculus OX=10090 GN=Sar1a PE=1 SV=1	4	149514	142128	181546	155203	151720	170087	166154	163555	152358	164855	0.109201	0.0485568	0.113932	0.534753
sp|P36552|HEM6_MOUSE Oxygen-dependent coproporphyrinogen-III oxidase, mitochondrial OS=Mus musculus OX=10090 GN=Cpox PE=1 SV=2	P36552	Cpox	sp|P36552|HEM6_MOUSE Oxygen-dependent coproporphyrinogen-III oxidase, mitochondrial OS=Mus musculus OX=10090 GN=Cpox PE=1 SV=2	5	21132.9	26672.6	25619.3	25912.4	23881.1	21605.1	24944.4	24158.7	25765.8	24019.9	0.100957	0.0606411	-0.101229	0.482506
sp|P36916|GNL1_MOUSE Guanine nucleotide-binding protein-like 1 OS=Mus musculus OX=10090 GN=Gnl1 PE=1 SV=4	P36916	Gnl1	sp|P36916|GNL1_MOUSE Guanine nucleotide-binding protein-like 1 OS=Mus musculus OX=10090 GN=Gnl1 PE=1 SV=4	8	53616.7	54844.2	64774.3	60155.1	60419.2	64383.3	58697.2	62102.9	57499.7	61261.1	0.0880739	0.0395161	0.0928204	0.358137
sp|P36993|PPM1B_MOUSE Protein phosphatase 1B OS=Mus musculus OX=10090 GN=Ppm1b PE=1 SV=1	P36993	Ppm1b	sp|P36993|PPM1B_MOUSE Protein phosphatase 1B OS=Mus musculus OX=10090 GN=Ppm1b PE=1 SV=1	9	443408	474420	515825	501820	417594	470438	464609	475490	488120	467524	0.0661097	0.0583459	-0.0616565	0.315943
sp|P37040|NCPR_MOUSE NADPH--cytochrome P450 reductase OS=Mus musculus OX=10090 GN=Por PE=1 SV=2	P37040	Por	sp|P37040|NCPR_MOUSE NADPH--cytochrome P450 reductase OS=Mus musculus OX=10090 GN=Por PE=1 SV=2	12	201997	202420	235902	257912	211115	214437	221358	228614	219161	217898	0.121691	0.0354815	-0.00429996	0.75492
sp|P37804|TAGL_MOUSE Transgelin OS=Mus musculus OX=10090 GN=Tagln PE=1 SV=3	P37804	Tagln	sp|P37804|TAGL_MOUSE Transgelin OS=Mus musculus OX=10090 GN=Tagln PE=1 SV=3	10	998750	944513	1.17737e+06	1.07818e+06	1.34908e+06	1.04757e+06	1.15717e+06	1.01994e+06	1.03846e+06	1.10237e+06	0.0964795	0.130617	0.0854323	0.297469
sp|P37889|FBLN2_MOUSE Fibulin-2 OS=Mus musculus OX=10090 GN=Fbln2 PE=1 SV=2	P37889	Fbln2	sp|P37889|FBLN2_MOUSE Fibulin-2 OS=Mus musculus OX=10090 GN=Fbln2 PE=1 SV=2	7	47494.7	43049.8	53942.5	49850.6	69231.1	50993.2	68132.1	67231	48672.6	67681.5	0.0936702	0.135237	0.476042	0.00804691
sp|P38060|HMGCL_MOUSE Hydroxymethylglutaryl-CoA lyase, mitochondrial OS=Mus musculus OX=10090 GN=Hmgcl PE=1 SV=2	P38060	Hmgcl	sp|P38060|HMGCL_MOUSE Hydroxymethylglutaryl-CoA lyase, mitochondrial OS=Mus musculus OX=10090 GN=Hmgcl PE=1 SV=2	8	520430	539419	585069	613576	504506	505794	542835	565161	562244	524314	0.0751597	0.0559758	-0.100475	0.275484
sp|P38532|HSF1_MOUSE Heat shock factor protein 1 OS=Mus musculus OX=10090 GN=Hsf1 PE=1 SV=2	P38532	Hsf1	sp|P38532|HSF1_MOUSE Heat shock factor protein 1 OS=Mus musculus OX=10090 GN=Hsf1 PE=1 SV=2	1	1411.75	1640.32	1301.81	1504.6	1196.46	1185.43	1175.73	1169.56	1458.18	1180.58	0.0979728	0.00994653	-0.303952	0.00415502
sp|P38647|GRP75_MOUSE Stress-70 protein, mitochondrial OS=Mus musculus OX=10090 GN=Hspa9 PE=1 SV=3	P38647	Hspa9	sp|P38647|GRP75_MOUSE Stress-70 protein, mitochondrial OS=Mus musculus OX=10090 GN=Hspa9 PE=1 SV=3	45	5.39671e+06	5.54739e+06	5.59732e+06	5.95075e+06	5.39142e+06	5.43347e+06	5.77277e+06	5.68495e+06	5.57236e+06	5.55921e+06	0.0417078	0.0335611	-0.00376252	0.842922
sp|P39039|MBL1_MOUSE Mannose-binding protein A OS=Mus musculus OX=10090 GN=Mbl1 PE=1 SV=1	P39039	Mbl1	sp|P39039|MBL1_MOUSE Mannose-binding protein A OS=Mus musculus OX=10090 GN=Mbl1 PE=1 SV=1	1	1248.31	1266.98	1656.57	1187.08	1454.58	1033.34	1477.12	1483.13	1257.64	1465.85	0.159708	0.161142	0.221015	0.891012
sp|P39053|DYN1_MOUSE Dynamin-1 OS=Mus musculus OX=10090 GN=Dnm1 PE=1 SV=2	P39053	Dnm1	sp|P39053|DYN1_MOUSE Dynamin-1 OS=Mus musculus OX=10090 GN=Dnm1 PE=1 SV=2	3	22259.1	18739	25492.8	24674.1	26231.5	23251.3	29263.1	26128.1	23466.6	26179.8	0.132957	0.0936384	0.159756	0.0975591
sp|P39054|DYN2_MOUSE Dynamin-2 OS=Mus musculus OX=10090 GN=Dnm2 PE=1 SV=2	P39054	Dnm2	sp|P39054|DYN2_MOUSE Dynamin-2 OS=Mus musculus OX=10090 GN=Dnm2 PE=1 SV=2	15	230214	226018	264741	262519	262118	246193	260420	258723	246366	259572	0.0837642	0.0282152	0.0784271	0.408273
sp|P39061|COIA1_MOUSE Collagen alpha-1(XVIII) chain OS=Mus musculus OX=10090 GN=Col18a1 PE=1 SV=4	P39061	Col18a1	sp|P39061|COIA1_MOUSE Collagen alpha-1(XVIII) chain OS=Mus musculus OX=10090 GN=Col18a1 PE=1 SV=4	3	28782.3	26755.6	25333.6	25797.8	20979.1	25226.6	24576.4	21765.4	26276.7	23170.9	0.0573452	0.0898891	-0.18389	0.0347896
sp|P39447|ZO1_MOUSE Tight junction protein ZO-1 OS=Mus musculus OX=10090 GN=Tjp1 PE=1 SV=2	P39447	Tjp1	sp|P39447|ZO1_MOUSE Tight junction protein ZO-1 OS=Mus musculus OX=10090 GN=Tjp1 PE=1 SV=2	14	124145	110813	129283	132133	138361	113867	141546	128777	126714	133569	0.0761541	0.0951329	0.0753804	0.453352
sp|P39655|LOX12_MOUSE Arachidonate 12-lipoxygenase, 12S-type OS=Mus musculus OX=10090 GN=Alox12 PE=1 SV=4	P39655	Alox12	sp|P39655|LOX12_MOUSE Arachidonate 12-lipoxygenase, 12S-type OS=Mus musculus OX=10090 GN=Alox12 PE=1 SV=4	3	9264.37	9431.59	9389.15	8738	8493.77	8353.98	11215.1	9662.98	9326.76	9078.38	0.0347421	0.140596	-0.041907	0.805341
sp|P39749|FEN1_MOUSE Flap endonuclease 1 OS=Mus musculus OX=10090 GN=Fen1 PE=1 SV=1	P39749	Fen1	sp|P39749|FEN1_MOUSE Flap endonuclease 1 OS=Mus musculus OX=10090 GN=Fen1 PE=1 SV=1	1	1416.94	1297.21	1895.43	1493.84	1996.13	1826.73	2175.25	1670.32	1455.39	1911.43	0.169956	0.113467	0.392334	0.0268919
sp|P40124|CAP1_MOUSE Adenylyl cyclase-associated protein 1 OS=Mus musculus OX=10090 GN=Cap1 PE=1 SV=4	P40124	Cap1	sp|P40124|CAP1_MOUSE Adenylyl cyclase-associated protein 1 OS=Mus musculus OX=10090 GN=Cap1 PE=1 SV=4	9	278408	263278	307504	357731	340669	320933	323291	368729	292956	331980	0.137875	0.0651534	0.1817	0.127568
sp|P40142|TKT_MOUSE Transketolase OS=Mus musculus OX=10090 GN=Tkt PE=1 SV=1	P40142	Tkt	sp|P40142|TKT_MOUSE Transketolase OS=Mus musculus OX=10090 GN=Tkt PE=1 SV=1	16	748153	972524	1.11548e+06	1.03702e+06	1.12411e+06	941895	1.15673e+06	1.14341e+06	1.00477e+06	1.13376e+06	0.163147	0.0922144	0.174938	0.186839
sp|P40240|CD9_MOUSE CD9 antigen OS=Mus musculus OX=10090 GN=Cd9 PE=1 SV=2	P40240	Cd9	sp|P40240|CD9_MOUSE CD9 antigen OS=Mus musculus OX=10090 GN=Cd9 PE=1 SV=2	2	74680.8	53579.4	98368.9	79764.3	97869.2	78931.7	81204.9	83529.5	77222.6	82367.2	0.240432	0.0999326	0.0936855	0.295459
sp|P40336|VP26A_MOUSE Vacuolar protein sorting-associated protein 26A OS=Mus musculus OX=10090 GN=Vps26a PE=1 SV=1	P40336	Vps26a	sp|P40336|VP26A_MOUSE Vacuolar protein sorting-associated protein 26A OS=Mus musculus OX=10090 GN=Vps26a PE=1 SV=1	4	62490.5	62072	64604.1	72267.5	75847.8	73054.5	73875.1	73381.8	63547.3	73628.4	0.0724838	0.0169047	0.212624	0.0290408
sp|P40630|TFAM_MOUSE Transcription factor A, mitochondrial OS=Mus musculus OX=10090 GN=Tfam PE=1 SV=2	P40630	Tfam	sp|P40630|TFAM_MOUSE Transcription factor A, mitochondrial OS=Mus musculus OX=10090 GN=Tfam PE=1 SV=2	9	808494	760162	792604	891401	715352	790735	749269	782558	800549	765914	0.0687451	0.0453644	-0.0640776	0.220744
sp|P40936|INMT_MOUSE Indolethylamine N-methyltransferase OS=Mus musculus OX=10090 GN=Inmt PE=1 SV=1	P40936	Inmt	sp|P40936|INMT_MOUSE Indolethylamine N-methyltransferase OS=Mus musculus OX=10090 GN=Inmt PE=1 SV=1	7	293496	365630	335728	394093	332385	356274	323144	362246	350679	344329	0.123917	0.0545268	-0.0259181	0.931713
sp|P41105|RL28_MOUSE 60S ribosomal protein L28 OS=Mus musculus OX=10090 GN=Rpl28 PE=1 SV=2	P41105	Rpl28	sp|P41105|RL28_MOUSE 60S ribosomal protein L28 OS=Mus musculus OX=10090 GN=Rpl28 PE=1 SV=2	6	1.36961e+06	1.3123e+06	1.4682e+06	1.53391e+06	1.50177e+06	1.41917e+06	1.54709e+06	1.5479e+06	1.4189e+06	1.52443e+06	0.0697063	0.040236	0.104207	0.285258
sp|P41216|ACSL1_MOUSE Long-chain-fatty-acid--CoA ligase 1 OS=Mus musculus OX=10090 GN=Acsl1 PE=1 SV=2	P41216	Acsl1	sp|P41216|ACSL1_MOUSE Long-chain-fatty-acid--CoA ligase 1 OS=Mus musculus OX=10090 GN=Acsl1 PE=1 SV=2	35	6.84091e+06	7.02879e+06	7.45457e+06	8.16139e+06	6.86591e+06	6.87469e+06	6.86804e+06	7.17338e+06	7.24168e+06	6.87137e+06	0.0794817	0.0218795	-0.0751042	0.290431
sp|P41317|MBL2_MOUSE Mannose-binding protein C OS=Mus musculus OX=10090 GN=Mbl2 PE=1 SV=2	P41317	Mbl2	sp|P41317|MBL2_MOUSE Mannose-binding protein C OS=Mus musculus OX=10090 GN=Mbl2 PE=1 SV=2	1	16818.4	12149.3	14243.2	23118.3	15971.4	15568	15973.1	18427.6	15530.8	15972.2	0.286895	0.0794056	0.0454069	0.866328
sp|P42125|ECI1_MOUSE Enoyl-CoA delta isomerase 1, mitochondrial OS=Mus musculus OX=10090 GN=Eci1 PE=1 SV=2	P42125	Eci1	sp|P42125|ECI1_MOUSE Enoyl-CoA delta isomerase 1, mitochondrial OS=Mus musculus OX=10090 GN=Eci1 PE=1 SV=2	13	4.67279e+06	4.6923e+06	5.06097e+06	5.40583e+06	5.02258e+06	4.78943e+06	5.01553e+06	5.19064e+06	4.87664e+06	5.01905e+06	0.0701688	0.0329045	0.0425594	0.834639
sp|P42208|SEPT2_MOUSE Septin-2 OS=Mus musculus OX=10090 GN=Septin2 PE=1 SV=2	P42208	Septin2	sp|P42208|SEPT2_MOUSE Septin-2 OS=Mus musculus OX=10090 GN=Septin2 PE=1 SV=2	7	227297	215677	254444	273011	262598	245284	262585	264955	240870	262591	0.107068	0.0352158	0.126858	0.28199
sp|P42225|STAT1_MOUSE Signal transducer and activator of transcription 1 OS=Mus musculus OX=10090 GN=Stat1 PE=1 SV=1	P42225	Stat1	sp|P42225|STAT1_MOUSE Signal transducer and activator of transcription 1 OS=Mus musculus OX=10090 GN=Stat1 PE=1 SV=1	4	43590.3	46477.9	52550.1	53913.1	53924.7	49570.1	49245.4	53907	49514	51738.6	0.0999144	0.0504463	0.0648513	0.400045
sp|P42227|STAT3_MOUSE Signal transducer and activator of transcription 3 OS=Mus musculus OX=10090 GN=Stat3 PE=1 SV=2	P42227	Stat3	sp|P42227|STAT3_MOUSE Signal transducer and activator of transcription 3 OS=Mus musculus OX=10090 GN=Stat3 PE=1 SV=2	6	91827.1	90565	112784	119234	126617	107000	125171	122398	102306	123785	0.140681	0.0751089	0.282464	0.0708644
sp|P42230|STA5A_MOUSE Signal transducer and activator of transcription 5A OS=Mus musculus OX=10090 GN=Stat5a PE=1 SV=1	P42230	Stat5a	sp|P42230|STA5A_MOUSE Signal transducer and activator of transcription 5A OS=Mus musculus OX=10090 GN=Stat5a PE=1 SV=1	11	308403	309943	329145	316425	301222	292481	318201	301357	313184	301289	0.0298772	0.0354677	-0.055782	0.369925
sp|P42232|STA5B_MOUSE Signal transducer and activator of transcription 5B OS=Mus musculus OX=10090 GN=Stat5b PE=1 SV=1	P42232	Stat5b	sp|P42232|STA5B_MOUSE Signal transducer and activator of transcription 5B OS=Mus musculus OX=10090 GN=Stat5b PE=1 SV=1	2	108771	105948	125551	102436	96529.7	104812	109451	96529.3	107360	100671	0.0926066	0.0629203	-0.0939044	0.198931
sp|P42567|EPS15_MOUSE Epidermal growth factor receptor substrate 15 OS=Mus musculus OX=10090 GN=Eps15 PE=1 SV=1	P42567	Eps15	sp|P42567|EPS15_MOUSE Epidermal growth factor receptor substrate 15 OS=Mus musculus OX=10090 GN=Eps15 PE=1 SV=1	7	57951.5	63044.6	68359.2	75630.1	69344.8	67120.6	72246.7	72121.5	65701.9	70733.2	0.114157	0.0349805	0.107356	0.339438
sp|P42669|PURA_MOUSE Transcriptional activator protein Pur-alpha OS=Mus musculus OX=10090 GN=Pura PE=1 SV=1	P42669	Pura	sp|P42669|PURA_MOUSE Transcriptional activator protein Pur-alpha OS=Mus musculus OX=10090 GN=Pura PE=1 SV=1	6	395130	379419	431411	399775	369321	352362	384109	399640	397452	376715	0.0543064	0.0537451	-0.0775615	0.227507
sp|P42703|LIFR_MOUSE Leukemia inhibitory factor receptor OS=Mus musculus OX=10090 GN=Lifr PE=1 SV=1	P42703	Lifr	sp|P42703|LIFR_MOUSE Leukemia inhibitory factor receptor OS=Mus musculus OX=10090 GN=Lifr PE=1 SV=1	4	26496.4	26571	24187.7	33766.4	24219.3	30348.3	23720.7	37955.7	26533.7	27283.8	0.149783	0.228886	0.0310615	0.762609
sp|P42859|HD_MOUSE Huntingtin OS=Mus musculus OX=10090 GN=Htt PE=1 SV=2	P42859	Htt	sp|P42859|HD_MOUSE Huntingtin OS=Mus musculus OX=10090 GN=Htt PE=1 SV=2	2	3266.06	3580.05	4404.49	5864.12	6007.08	5041.71	5288.78	6791.88	3992.27	5647.93	0.271317	0.136239	0.505321	0.0288845
sp|P42925|PXMP2_MOUSE Peroxisomal membrane protein 2 OS=Mus musculus OX=10090 GN=Pxmp2 PE=1 SV=2	P42925	Pxmp2	sp|P42925|PXMP2_MOUSE Peroxisomal membrane protein 2 OS=Mus musculus OX=10090 GN=Pxmp2 PE=1 SV=2	3	52967.5	51337.5	56593.8	68932	53610.3	58470.7	59355.7	60723.3	54780.7	58913.2	0.138515	0.0533271	0.105674	0.826271
sp|P42932|TCPQ_MOUSE T-complex protein 1 subunit theta OS=Mus musculus OX=10090 GN=Cct8 PE=1 SV=3	P42932	Cct8	sp|P42932|TCPQ_MOUSE T-complex protein 1 subunit theta OS=Mus musculus OX=10090 GN=Cct8 PE=1 SV=3	29	1.37793e+06	1.30421e+06	1.54592e+06	1.48273e+06	1.51685e+06	1.40744e+06	1.47559e+06	1.46302e+06	1.43033e+06	1.46931e+06	0.0753626	0.0308028	0.039745	0.597505
sp|P43023|CX6A2_MOUSE Cytochrome c oxidase subunit 6A2, mitochondrial OS=Mus musculus OX=10090 GN=Cox6a2 PE=1 SV=2	P43023	Cox6a2	sp|P43023|CX6A2_MOUSE Cytochrome c oxidase subunit 6A2, mitochondrial OS=Mus musculus OX=10090 GN=Cox6a2 PE=1 SV=2	1	3966.67	4123.52	3729.38	5919.42	4748.19	5378.53	5101.41	5243.15	4045.09	5172.28	0.226158	0.0529826	0.354763	0.127025
sp|P43247|MSH2_MOUSE DNA mismatch repair protein Msh2 OS=Mus musculus OX=10090 GN=Msh2 PE=1 SV=1	P43247	Msh2	sp|P43247|MSH2_MOUSE DNA mismatch repair protein Msh2 OS=Mus musculus OX=10090 GN=Msh2 PE=1 SV=1	2	2045.56	1489.12	1542.64	1533.75	1796.91	1920.69	1622.97	2077.03	1538.2	1858.8	0.159069	0.103647	0.272337	0.18267
sp|P43274|H14_MOUSE Histone H1.4 OS=Mus musculus OX=10090 GN=H1-4 PE=1 SV=2	P43274	H1-4	sp|P43274|H14_MOUSE Histone H1.4 OS=Mus musculus OX=10090 GN=H1-4 PE=1 SV=2	4	139820	120245	147013	130556	139815	121788	166045	138989	135188	139402	0.0862947	0.128887	0.0451268	0.519029
sp|P43275|H11_MOUSE Histone H1.1 OS=Mus musculus OX=10090 GN=H1-1 PE=1 SV=2	P43275	H1-1	sp|P43275|H11_MOUSE Histone H1.1 OS=Mus musculus OX=10090 GN=H1-1 PE=1 SV=2	3	135917	113067	129597	142481	171680	131364	165901	153050	132757	159476	0.0968395	0.114952	0.263787	0.0408713
sp|P43276|H15_MOUSE Histone H1.5 OS=Mus musculus OX=10090 GN=H1-5 PE=1 SV=2	P43276	H1-5	sp|P43276|H15_MOUSE Histone H1.5 OS=Mus musculus OX=10090 GN=H1-5 PE=1 SV=2	7	365299	293526	325551	329513	403681	306976	438234	378455	327532	391068	0.0894022	0.145607	0.255059	0.106816
sp|P43277|H13_MOUSE Histone H1.3 OS=Mus musculus OX=10090 GN=H1-3 PE=1 SV=2	P43277	H1-3	sp|P43277|H13_MOUSE Histone H1.3 OS=Mus musculus OX=10090 GN=H1-3 PE=1 SV=2	16	1.61825e+06	1.59068e+06	1.78749e+06	1.66987e+06	1.73915e+06	1.55385e+06	1.83617e+06	1.8623e+06	1.64406e+06	1.78766e+06	0.0522262	0.0799693	0.120452	0.426611
sp|P43406|ITAV_MOUSE Integrin alpha-V OS=Mus musculus OX=10090 GN=Itgav PE=1 SV=2	P43406	Itgav	sp|P43406|ITAV_MOUSE Integrin alpha-V OS=Mus musculus OX=10090 GN=Itgav PE=1 SV=2	6	66413.5	58970.4	74470.7	68636.5	69680.6	68575.5	69593.5	72459	67525	69637	0.0954903	0.0237635	0.0446281	0.43057
sp|P43883|PLIN2_MOUSE Perilipin-2 OS=Mus musculus OX=10090 GN=Plin2 PE=1 SV=2	P43883	Plin2	sp|P43883|PLIN2_MOUSE Perilipin-2 OS=Mus musculus OX=10090 GN=Plin2 PE=1 SV=2	3	81458.9	65893.2	43993	63908.5	50899.3	40763.2	70108.8	50082.1	64900.8	50490.7	0.240831	0.23262	-0.362098	0.232362
sp|P45376|ALDR_MOUSE Aldo-keto reductase family 1 member B1 OS=Mus musculus OX=10090 GN=Akr1b1 PE=1 SV=3	P45376	Akr1b1	sp|P45376|ALDR_MOUSE Aldo-keto reductase family 1 member B1 OS=Mus musculus OX=10090 GN=Akr1b1 PE=1 SV=3	19	2.0956e+06	2.40172e+06	2.70966e+06	2.60319e+06	2.36172e+06	2.5915e+06	2.32148e+06	2.59799e+06	2.50246e+06	2.47661e+06	0.110114	0.0595973	-0.0153631	0.883879
sp|P45377|ALD2_MOUSE Aldose reductase-related protein 2 OS=Mus musculus OX=10090 GN=Akr1b8 PE=1 SV=2	P45377	Akr1b8	sp|P45377|ALD2_MOUSE Aldose reductase-related protein 2 OS=Mus musculus OX=10090 GN=Akr1b8 PE=1 SV=2	4	120708	125955	117605	134875	134559	123168	125317	132680	123332	128999	0.0605651	0.0429508	0.0645471	0.515696
sp|P45591|COF2_MOUSE Cofilin-2 OS=Mus musculus OX=10090 GN=Cfl2 PE=1 SV=1	P45591	Cfl2	sp|P45591|COF2_MOUSE Cofilin-2 OS=Mus musculus OX=10090 GN=Cfl2 PE=1 SV=1	13	5.54476e+06	6.05352e+06	7.0323e+06	6.08577e+06	5.10071e+06	5.82e+06	5.82658e+06	6.05186e+06	6.06964e+06	5.82329e+06	0.100409	0.0725767	-0.0597735	0.243326
sp|P45952|ACADM_MOUSE Medium-chain specific acyl-CoA dehydrogenase, mitochondrial OS=Mus musculus OX=10090 GN=Acadm PE=1 SV=1	P45952	Acadm	sp|P45952|ACADM_MOUSE Medium-chain specific acyl-CoA dehydrogenase, mitochondrial OS=Mus musculus OX=10090 GN=Acadm PE=1 SV=1	25	3.49607e+06	3.39664e+06	3.81897e+06	3.81763e+06	3.48871e+06	3.58296e+06	3.75227e+06	3.90785e+06	3.65685e+06	3.66761e+06	0.0601676	0.0503389	0.00525217	0.783977
sp|P46061|RAGP1_MOUSE Ran GTPase-activating protein 1 OS=Mus musculus OX=10090 GN=Rangap1 PE=1 SV=2	P46061	Rangap1	sp|P46061|RAGP1_MOUSE Ran GTPase-activating protein 1 OS=Mus musculus OX=10090 GN=Rangap1 PE=1 SV=2	6	75980.4	79852.8	92957.3	79807.2	84484.9	88650.7	80228.8	93428.2	79830	86567.8	0.0904484	0.0651991	0.116481	0.373115
sp|P46062|SIPA1_MOUSE Signal-induced proliferation-associated protein 1 OS=Mus musculus OX=10090 GN=Sipa1 PE=1 SV=2	P46062	Sipa1	sp|P46062|SIPA1_MOUSE Signal-induced proliferation-associated protein 1 OS=Mus musculus OX=10090 GN=Sipa1 PE=1 SV=2	3	5177.14	4372.84	3950.07	5350.27	4837.29	5849.11	4574.58	4870.21	4774.99	4853.75	0.140719	0.111282	0.0287275	0.421664
sp|P46412|GPX3_MOUSE Glutathione peroxidase 3 OS=Mus musculus OX=10090 GN=Gpx3 PE=1 SV=2	P46412	Gpx3	sp|P46412|GPX3_MOUSE Glutathione peroxidase 3 OS=Mus musculus OX=10090 GN=Gpx3 PE=1 SV=2	5	62509.7	88313.3	104927	91206.1	77638.4	93681.7	83603.4	104355	89759.7	88642.5	0.204105	0.130664	-0.0202169	0.686783
sp|P46414|CDN1B_MOUSE Cyclin-dependent kinase inhibitor 1B OS=Mus musculus OX=10090 GN=Cdkn1b PE=1 SV=2	P46414	Cdkn1b	sp|P46414|CDN1B_MOUSE Cyclin-dependent kinase inhibitor 1B OS=Mus musculus OX=10090 GN=Cdkn1b PE=1 SV=2	4	21617.1	21854.2	23409.8	23342.2	26012.3	25142.1	29718.3	24446.2	22598.2	25577.2	0.0422239	0.089182	0.179221	0.0215458
sp|P46460|NSF_MOUSE Vesicle-fusing ATPase OS=Mus musculus OX=10090 GN=Nsf PE=1 SV=2	P46460	Nsf	sp|P46460|NSF_MOUSE Vesicle-fusing ATPase OS=Mus musculus OX=10090 GN=Nsf PE=1 SV=2	13	138573	129979	159903	154594	154872	148912	150712	157160	146583	152792	0.095288	0.0246792	0.0618711	0.385344
sp|P46467|VPS4B_MOUSE Vacuolar protein sorting-associated protein 4B OS=Mus musculus OX=10090 GN=Vps4b PE=1 SV=2	P46467	Vps4b	sp|P46467|VPS4B_MOUSE Vacuolar protein sorting-associated protein 4B OS=Mus musculus OX=10090 GN=Vps4b PE=1 SV=2	5	46966.7	45005.4	55884.6	51340.1	49219.7	47949.3	54645.6	52096.1	49153.4	50657.9	0.0972825	0.0588124	0.044345	0.679831
sp|P46471|PRS7_MOUSE 26S proteasome regulatory subunit 7 OS=Mus musculus OX=10090 GN=Psmc2 PE=1 SV=5	P46471	Psmc2	sp|P46471|PRS7_MOUSE 26S proteasome regulatory subunit 7 OS=Mus musculus OX=10090 GN=Psmc2 PE=1 SV=5	18	869827	915500	927201	949360	849120	864611	910893	918160	921351	887752	0.0366077	0.0384054	-0.0540559	0.479029
sp|P46638|RB11B_MOUSE Ras-related protein Rab-11B OS=Mus musculus OX=10090 GN=Rab11b PE=1 SV=3	P46638	Rab11b	sp|P46638|RB11B_MOUSE Ras-related protein Rab-11B OS=Mus musculus OX=10090 GN=Rab11b PE=1 SV=3	9	599632	591084	653364	720766	625962	641895	640268	666353	626498	641082	0.093218	0.0260424	0.0345255	0.905897
sp|P46656|ADX_MOUSE Adrenodoxin, mitochondrial OS=Mus musculus OX=10090 GN=Fdx1 PE=1 SV=1	P46656	Fdx1	sp|P46656|ADX_MOUSE Adrenodoxin, mitochondrial OS=Mus musculus OX=10090 GN=Fdx1 PE=1 SV=1	5	214817	252461	260793	285546	233991	256611	237573	279049	256627	247092	0.115672	0.0821987	-0.055504	0.959883
sp|P46660|AINX_MOUSE Alpha-internexin OS=Mus musculus OX=10090 GN=Ina PE=1 SV=3	P46660	Ina	sp|P46660|AINX_MOUSE Alpha-internexin OS=Mus musculus OX=10090 GN=Ina PE=1 SV=3	1	445.796	445.796	1344.49	904.96	1810.41	1286.74	445.796	445.796	675.378	866.269	0.548989	0.67352	0.253899	0.668693
sp|P46735|MYO1B_MOUSE Unconventional myosin-Ib OS=Mus musculus OX=10090 GN=Myo1b PE=1 SV=3	P46735	Myo1b	sp|P46735|MYO1B_MOUSE Unconventional myosin-Ib OS=Mus musculus OX=10090 GN=Myo1b PE=1 SV=3	2	5440.57	5490.32	4726.77	5448.71	5532.2	5687.93	3715.13	5247	5444.64	5389.6	0.0695896	0.179475	-0.0151631	0.5591
sp|P46737|BRCC3_MOUSE Lys-63-specific deubiquitinase BRCC36 OS=Mus musculus OX=10090 GN=Brcc3 PE=1 SV=1	P46737	Brcc3	sp|P46737|BRCC3_MOUSE Lys-63-specific deubiquitinase BRCC36 OS=Mus musculus OX=10090 GN=Brcc3 PE=1 SV=1	2	8405.3	8056.83	8304.08	7054.05	7774.59	7530.23	7591.97	6865.84	8180.45	7561.1	0.0777181	0.0533562	-0.113432	0.267369
sp|P46935|NEDD4_MOUSE E3 ubiquitin-protein ligase NEDD4 OS=Mus musculus OX=10090 GN=Nedd4 PE=1 SV=3	P46935	Nedd4	sp|P46935|NEDD4_MOUSE E3 ubiquitin-protein ligase NEDD4 OS=Mus musculus OX=10090 GN=Nedd4 PE=1 SV=3	11	478763	517402	582796	624317	507638	553525	557093	560808	550099	555309	0.118277	0.0457632	0.0161451	0.921199
sp|P46938|YAP1_MOUSE Transcriptional coactivator YAP1 OS=Mus musculus OX=10090 GN=Yap1 PE=1 SV=2	P46938	Yap1	sp|P46938|YAP1_MOUSE Transcriptional coactivator YAP1 OS=Mus musculus OX=10090 GN=Yap1 PE=1 SV=2	2	37483.2	39785.2	44854.6	47808.5	41276.4	42466.8	44400.1	44405.6	42319.9	43433.4	0.110626	0.0357027	0.0397043	0.758389
sp|P46978|STT3A_MOUSE Dolichyl-diphosphooligosaccharide--protein glycosyltransferase subunit STT3A OS=Mus musculus OX=10090 GN=Stt3a PE=1 SV=1	P46978	Stt3a	sp|P46978|STT3A_MOUSE Dolichyl-diphosphooligosaccharide--protein glycosyltransferase subunit STT3A OS=Mus musculus OX=10090 GN=Stt3a PE=1 SV=1	7	100854	106600	112556	129476	124088	124775	115996	122324	109578	123206	0.110022	0.0328599	0.169611	0.191406
sp|P47199|QOR_MOUSE Quinone oxidoreductase OS=Mus musculus OX=10090 GN=Cryz PE=1 SV=1	P47199	Cryz	sp|P47199|QOR_MOUSE Quinone oxidoreductase OS=Mus musculus OX=10090 GN=Cryz PE=1 SV=1	11	341864	322703	362259	398652	326950	296045	342138	335676	352061	331313	0.0911628	0.0627614	-0.0871509	0.163866
sp|P47738|ALDH2_MOUSE Aldehyde dehydrogenase, mitochondrial OS=Mus musculus OX=10090 GN=Aldh2 PE=1 SV=1	P47738	Aldh2	sp|P47738|ALDH2_MOUSE Aldehyde dehydrogenase, mitochondrial OS=Mus musculus OX=10090 GN=Aldh2 PE=1 SV=1	21	3.6129e+06	3.51794e+06	4.21937e+06	4.0637e+06	3.79965e+06	3.64664e+06	4.05962e+06	3.90983e+06	3.8383e+06	3.85474e+06	0.0884522	0.0452783	0.00850801	0.968451
sp|P47740|AL3A2_MOUSE Aldehyde dehydrogenase family 3 member A2 OS=Mus musculus OX=10090 GN=Aldh3a2 PE=1 SV=2	P47740	Aldh3a2	sp|P47740|AL3A2_MOUSE Aldehyde dehydrogenase family 3 member A2 OS=Mus musculus OX=10090 GN=Aldh3a2 PE=1 SV=2	4	91159.2	103789	90035.3	108682	91983	101634	97442.5	102794	97474.2	99538.2	0.0940739	0.0497006	0.0329441	0.962077
sp|P47753|CAZA1_MOUSE F-actin-capping protein subunit alpha-1 OS=Mus musculus OX=10090 GN=Capza1 PE=1 SV=4	P47753	Capza1	sp|P47753|CAZA1_MOUSE F-actin-capping protein subunit alpha-1 OS=Mus musculus OX=10090 GN=Capza1 PE=1 SV=4	2	17478.2	10584.1	8346.87	8862.03	11557.2	19335.2	9921.48	12338.3	9723.09	11947.7	0.372587	0.31271	0.302158	0.365395
sp|P47754|CAZA2_MOUSE F-actin-capping protein subunit alpha-2 OS=Mus musculus OX=10090 GN=Capza2 PE=1 SV=3	P47754	Capza2	sp|P47754|CAZA2_MOUSE F-actin-capping protein subunit alpha-2 OS=Mus musculus OX=10090 GN=Capza2 PE=1 SV=3	8	216033	143532	107188	97605.4	143155	202511	119606	122542	125360	132848	0.380862	0.261931	0.0946663	0.713609
sp|P47757|CAPZB_MOUSE F-actin-capping protein subunit beta OS=Mus musculus OX=10090 GN=Capzb PE=1 SV=3	P47757	Capzb	sp|P47757|CAPZB_MOUSE F-actin-capping protein subunit beta OS=Mus musculus OX=10090 GN=Capzb PE=1 SV=3	11	434658	239087	177286	152737	242749	397807	196991	240462	208186	241605	0.50909	0.326859	0.23083	0.602378
sp|P47758|SRPRB_MOUSE Signal recognition particle receptor subunit beta OS=Mus musculus OX=10090 GN=Srprb PE=1 SV=1	P47758	Srprb	sp|P47758|SRPRB_MOUSE Signal recognition particle receptor subunit beta OS=Mus musculus OX=10090 GN=Srprb PE=1 SV=1	7	265482	270597	274173	308649	292962	272490	290975	301860	272385	291968	0.0701023	0.0425874	0.100189	0.501814
sp|P47791|GSHR_MOUSE Glutathione reductase, mitochondrial OS=Mus musculus OX=10090 GN=Gsr PE=1 SV=3	P47791	Gsr	sp|P47791|GSHR_MOUSE Glutathione reductase, mitochondrial OS=Mus musculus OX=10090 GN=Gsr PE=1 SV=3	9	397300	453579	481996	475711	384382	421919	411439	446698	464645	416679	0.085243	0.0620172	-0.156899	0.196619
sp|P47802|MTX1_MOUSE Metaxin-1 OS=Mus musculus OX=10090 GN=Mtx1 PE=1 SV=1	P47802	Mtx1	sp|P47802|MTX1_MOUSE Metaxin-1 OS=Mus musculus OX=10090 GN=Mtx1 PE=1 SV=1	9	446262	441031	499662	496656	413384	422323	434086	444828	471459	428204	0.0670394	0.0319968	-0.136905	0.0929567
sp|P47809|MP2K4_MOUSE Dual specificity mitogen-activated protein kinase kinase 4 OS=Mus musculus OX=10090 GN=Map2k4 PE=1 SV=2	P47809	Map2k4	sp|P47809|MP2K4_MOUSE Dual specificity mitogen-activated protein kinase kinase 4 OS=Mus musculus OX=10090 GN=Map2k4 PE=1 SV=2	8	312166	294838	326076	310467	309248	319182	289860	309841	311316	309545	0.0411127	0.0401239	-0.00822958	0.791658
sp|P47811|MK14_MOUSE Mitogen-activated protein kinase 14 OS=Mus musculus OX=10090 GN=Mapk14 PE=1 SV=3	P47811	Mapk14	sp|P47811|MK14_MOUSE Mitogen-activated protein kinase 14 OS=Mus musculus OX=10090 GN=Mapk14 PE=1 SV=3	7	248993	234566	254081	262065	250122	236318	250059	234434	251537	243189	0.0462831	0.0351412	-0.0491982	0.544959
sp|P47856|GFPT1_MOUSE Glutamine--fructose-6-phosphate aminotransferase [isomerizing] 1 OS=Mus musculus OX=10090 GN=Gfpt1 PE=1 SV=3	P47856	Gfpt1	sp|P47856|GFPT1_MOUSE Glutamine--fructose-6-phosphate aminotransferase [isomerizing] 1 OS=Mus musculus OX=10090 GN=Gfpt1 PE=1 SV=3	1	6430.5	5409.64	5722.23	8240.01	5788.42	5143.95	6228.78	6740.47	6076.36	6008.6	0.196429	0.113331	-0.014695	0.49951
sp|P47857|PFKAM_MOUSE ATP-dependent 6-phosphofructokinase, muscle type OS=Mus musculus OX=10090 GN=Pfkm PE=1 SV=3	P47857	Pfkm	sp|P47857|PFKAM_MOUSE ATP-dependent 6-phosphofructokinase, muscle type OS=Mus musculus OX=10090 GN=Pfkm PE=1 SV=3	33	6.48936e+06	6.98923e+06	7.09696e+06	7.24955e+06	6.5645e+06	6.62864e+06	6.60165e+06	6.57095e+06	7.0431e+06	6.5863e+06	0.0473079	0.00449487	-0.0967021	0.257725
sp|P47880|IBP6_MOUSE Insulin-like growth factor-binding protein 6 OS=Mus musculus OX=10090 GN=Igfbp6 PE=2 SV=2	P47880	Igfbp6	sp|P47880|IBP6_MOUSE Insulin-like growth factor-binding protein 6 OS=Mus musculus OX=10090 GN=Igfbp6 PE=2 SV=2	3	12877.9	10159.1	13978.6	11409.8	10864.7	14585.1	13742.7	12014.4	12143.9	12878.6	0.138031	0.131002	0.0841276	0.531312
sp|P47911|RL6_MOUSE 60S ribosomal protein L6 OS=Mus musculus OX=10090 GN=Rpl6 PE=1 SV=3	P47911	Rpl6	sp|P47911|RL6_MOUSE 60S ribosomal protein L6 OS=Mus musculus OX=10090 GN=Rpl6 PE=1 SV=3	13	725241	691607	760162	810618	774700	724259	809477	816516	742702	792089	0.0681029	0.0539605	0.0929299	0.409828
sp|P47915|RL29_MOUSE 60S ribosomal protein L29 OS=Mus musculus OX=10090 GN=Rpl29 PE=1 SV=2	P47915	Rpl29	sp|P47915|RL29_MOUSE 60S ribosomal protein L29 OS=Mus musculus OX=10090 GN=Rpl29 PE=1 SV=2	6	446284	450484	461506	494427	470577	424089	529309	527998	455995	499287	0.0470683	0.10378	0.128568	0.443486
sp|P47934|CACP_MOUSE Carnitine O-acetyltransferase OS=Mus musculus OX=10090 GN=Crat PE=1 SV=3	P47934	Crat	sp|P47934|CACP_MOUSE Carnitine O-acetyltransferase OS=Mus musculus OX=10090 GN=Crat PE=1 SV=3	21	2.54234e+06	2.65268e+06	2.89986e+06	2.9296e+06	2.95723e+06	2.86158e+06	2.98047e+06	3.0448e+06	2.77627e+06	2.96885e+06	0.0685725	0.0256456	0.0981766	0.170777
sp|P47941|CRKL_MOUSE Crk-like protein OS=Mus musculus OX=10090 GN=Crkl PE=1 SV=2	P47941	Crkl	sp|P47941|CRKL_MOUSE Crk-like protein OS=Mus musculus OX=10090 GN=Crkl PE=1 SV=2	3	166511	172942	196338	189070	180213	185259	199312	206181	181006	192285	0.076402	0.0626003	0.0876783	0.293321
sp|P47955|RLA1_MOUSE 60S acidic ribosomal protein P1 OS=Mus musculus OX=10090 GN=Rplp1 PE=1 SV=1	P47955	Rplp1	sp|P47955|RLA1_MOUSE 60S acidic ribosomal protein P1 OS=Mus musculus OX=10090 GN=Rplp1 PE=1 SV=1	1	67996.1	55535.8	46400.5	62935.2	59084.6	61393	60931.7	65151	59235.5	61162.4	0.161352	0.0412761	0.0489903	0.422903
sp|P47962|RL5_MOUSE 60S ribosomal protein L5 OS=Mus musculus OX=10090 GN=Rpl5 PE=1 SV=3	P47962	Rpl5	sp|P47962|RL5_MOUSE 60S ribosomal protein L5 OS=Mus musculus OX=10090 GN=Rpl5 PE=1 SV=3	11	417300	412622	461366	493644	460494	431765	447335	482158	439333	453914	0.0862473	0.0468461	0.0487716	0.696697
sp|P47963|RL13_MOUSE 60S ribosomal protein L13 OS=Mus musculus OX=10090 GN=Rpl13 PE=1 SV=3	P47963	Rpl13	sp|P47963|RL13_MOUSE 60S ribosomal protein L13 OS=Mus musculus OX=10090 GN=Rpl13 PE=1 SV=3	8	372920	371015	397690	408687	383892	349149	413350	403192	385305	393542	0.0479708	0.0729837	0.0308294	0.975672
sp|P47964|RL36_MOUSE 60S ribosomal protein L36 OS=Mus musculus OX=10090 GN=Rpl36 PE=1 SV=2	P47964	Rpl36	sp|P47964|RL36_MOUSE 60S ribosomal protein L36 OS=Mus musculus OX=10090 GN=Rpl36 PE=1 SV=2	2	20469.9	19366.2	20674	20474.3	18659.5	19900.1	21977.5	22488.7	20472.1	20938.8	0.0293523	0.0862831	0.0307381	0.688377
sp|P47968|RPIA_MOUSE Ribose-5-phosphate isomerase OS=Mus musculus OX=10090 GN=Rpia PE=1 SV=2	P47968	Rpia	sp|P47968|RPIA_MOUSE Ribose-5-phosphate isomerase OS=Mus musculus OX=10090 GN=Rpia PE=1 SV=2	3	56199.2	64466.8	70205.4	68513.8	67634.3	65444.3	62055.1	61093.7	66490.3	63749.7	0.0963399	0.0472739	-0.0605662	0.87702
sp|P48024|EIF1_MOUSE Eukaryotic translation initiation factor 1 OS=Mus musculus OX=10090 GN=Eif1 PE=1 SV=2	P48024	Eif1	sp|P48024|EIF1_MOUSE Eukaryotic translation initiation factor 1 OS=Mus musculus OX=10090 GN=Eif1 PE=1 SV=2	5	104724	101776	121945	115243	113546	103616	126676	111379	109984	112463	0.0842887	0.0841928	0.0337369	0.686904
sp|P48036|ANXA5_MOUSE Annexin A5 OS=Mus musculus OX=10090 GN=Anxa5 PE=1 SV=1	P48036	Anxa5	sp|P48036|ANXA5_MOUSE Annexin A5 OS=Mus musculus OX=10090 GN=Anxa5 PE=1 SV=1	20	1.59939e+06	1.51599e+06	1.95813e+06	1.90351e+06	1.91005e+06	1.84738e+06	2.00594e+06	2.09601e+06	1.75145e+06	1.95799e+06	0.125692	0.0555136	0.16585	0.101477
sp|P48193|41_MOUSE Protein 4.1 OS=Mus musculus OX=10090 GN=Epb41 PE=1 SV=2	P48193	Epb41	sp|P48193|41_MOUSE Protein 4.1 OS=Mus musculus OX=10090 GN=Epb41 PE=1 SV=2	3	19130	20037.1	16832.7	22180.7	23933.2	19515.9	17721.6	21017.1	19583.6	20266.5	0.113326	0.127947	0.0488526	0.552705
sp|P48377|RFX1_MOUSE MHC class II regulatory factor RFX1 OS=Mus musculus OX=10090 GN=Rfx1 PE=1 SV=2;sp|P48379|RFX2_MOUSE DNA-binding protein RFX2 OS=Mus musculus OX=10090 GN=Rfx2 PE=1 SV=2	P48377	Rfx1	sp|P48377|RFX1_MOUSE MHC class II regulatory factor RFX1 OS=Mus musculus OX=10090 GN=Rfx1 PE=1 SV=2;sp|P48379|RFX2_MOUSE DNA-binding protein RFX2 OS=Mus musculus OX=10090 GN=Rfx2 PE=1 SV=2	1	4377.94	4726.97	5820.53	7120.56	5519.97	5361.45	6694.61	6209.56	5273.75	5864.76	0.224306	0.104259	0.158542	0.412645
sp|P48410|ABCD1_MOUSE ATP-binding cassette sub-family D member 1 OS=Mus musculus OX=10090 GN=Abcd1 PE=1 SV=1	P48410	Abcd1	sp|P48410|ABCD1_MOUSE ATP-binding cassette sub-family D member 1 OS=Mus musculus OX=10090 GN=Abcd1 PE=1 SV=1	5	50100.7	42820.6	46054.2	67201.2	53275	48906	51958.7	53321.9	48077.5	52616.9	0.210588	0.0399427	0.13133	0.821992
sp|P48428|TBCA_MOUSE Tubulin-specific chaperone A OS=Mus musculus OX=10090 GN=Tbca PE=1 SV=3	P48428	Tbca	sp|P48428|TBCA_MOUSE Tubulin-specific chaperone A OS=Mus musculus OX=10090 GN=Tbca PE=1 SV=3	5	63471.9	66204.9	60253.8	61812.2	68374.5	62562.9	83361.5	78731	62642.1	73552.8	0.0404374	0.129564	0.22819	0.0585895
sp|P48453|PP2BB_MOUSE Serine/threonine-protein phosphatase 2B catalytic subunit beta isoform OS=Mus musculus OX=10090 GN=Ppp3cb PE=1 SV=2	P48453	Ppp3cb	sp|P48453|PP2BB_MOUSE Serine/threonine-protein phosphatase 2B catalytic subunit beta isoform OS=Mus musculus OX=10090 GN=Ppp3cb PE=1 SV=2	9	149646	164943	183252	163411	166883	162926	159959	145922	164177	161442	0.0834552	0.0573809	-0.0242748	0.518684
sp|P48678|LMNA_MOUSE Prelamin-A/C OS=Mus musculus OX=10090 GN=Lmna PE=1 SV=2	P48678	Lmna	sp|P48678|LMNA_MOUSE Prelamin-A/C OS=Mus musculus OX=10090 GN=Lmna PE=1 SV=2	47	4.27321e+06	3.62207e+06	4.20783e+06	3.69455e+06	4.49861e+06	4.0506e+06	5.28348e+06	4.73762e+06	3.95119e+06	4.61811e+06	0.0857073	0.1106	0.227583	0.0443247
sp|P48722|HS74L_MOUSE Heat shock 70 kDa protein 4L OS=Mus musculus OX=10090 GN=Hspa4l PE=1 SV=2	P48722	Hspa4l	sp|P48722|HS74L_MOUSE Heat shock 70 kDa protein 4L OS=Mus musculus OX=10090 GN=Hspa4l PE=1 SV=2	5	17268.7	16835.8	19409.3	21447.3	17291.4	16939.2	16214.2	18726	18339	17115.3	0.113481	0.0610391	-0.0972411	0.262519
sp|P48725|PCNT_MOUSE Pericentrin OS=Mus musculus OX=10090 GN=Pcnt PE=1 SV=2	P48725	Pcnt	sp|P48725|PCNT_MOUSE Pericentrin OS=Mus musculus OX=10090 GN=Pcnt PE=1 SV=2	20	116427	124650	138023	148253	124847	123529	145384	135685	131337	130266	0.106991	0.0774288	-0.011186	0.929058
sp|P48758|CBR1_MOUSE Carbonyl reductase [NADPH] 1 OS=Mus musculus OX=10090 GN=Cbr1 PE=1 SV=3	P48758	Cbr1	sp|P48758|CBR1_MOUSE Carbonyl reductase [NADPH] 1 OS=Mus musculus OX=10090 GN=Cbr1 PE=1 SV=3	6	283141	412388	396169	356357	335287	365691	352074	365401	376263	358738	0.15914	0.0405082	-0.0670402	0.89368
sp|P48771|CX7A2_MOUSE Cytochrome c oxidase subunit 7A2, mitochondrial OS=Mus musculus OX=10090 GN=Cox7a2 PE=1 SV=2	P48771	Cox7a2	sp|P48771|CX7A2_MOUSE Cytochrome c oxidase subunit 7A2, mitochondrial OS=Mus musculus OX=10090 GN=Cox7a2 PE=1 SV=2	2	12043.3	13669.6	11875.1	9969.75	16307.1	12200.2	12208.7	18968.2	11959.2	14257.9	0.127354	0.222481	0.238613	0.0814178
sp|P48774|GSTM5_MOUSE Glutathione S-transferase Mu 5 OS=Mus musculus OX=10090 GN=Gstm5 PE=1 SV=1	P48774	Gstm5	sp|P48774|GSTM5_MOUSE Glutathione S-transferase Mu 5 OS=Mus musculus OX=10090 GN=Gstm5 PE=1 SV=1	7	422544	517313	497210	540333	490971	538792	468241	551744	507261	514881	0.103185	0.0768605	0.0202368	0.580749
sp|P48962|ADT1_MOUSE ADP/ATP translocase 1 OS=Mus musculus OX=10090 GN=Slc25a4 PE=1 SV=4	P48962	Slc25a4	sp|P48962|ADT1_MOUSE ADP/ATP translocase 1 OS=Mus musculus OX=10090 GN=Slc25a4 PE=1 SV=4	12	6.74427e+06	6.74564e+06	7.36666e+06	7.46104e+06	6.81209e+06	7.10025e+06	6.99134e+06	7.23125e+06	7.05615e+06	7.04579e+06	0.0548216	0.0252143	-0.000763803	0.906598
sp|P49070|CAMLG_MOUSE Calcium signal-modulating cyclophilin ligand OS=Mus musculus OX=10090 GN=Camlg PE=1 SV=2	P49070	Camlg	sp|P49070|CAMLG_MOUSE Calcium signal-modulating cyclophilin ligand OS=Mus musculus OX=10090 GN=Camlg PE=1 SV=2	2	3147.38	2666.94	2916.42	3202.4	3376.3	2467.74	3057.47	2805.56	3031.9	2931.51	0.081989	0.131528	-0.0488614	0.763123
sp|P49138|MAPK2_MOUSE MAP kinase-activated protein kinase 2 OS=Mus musculus OX=10090 GN=Mapkapk2 PE=1 SV=2	P49138	Mapkapk2	sp|P49138|MAPK2_MOUSE MAP kinase-activated protein kinase 2 OS=Mus musculus OX=10090 GN=Mapkapk2 PE=1 SV=2	5	234054	224733	250918	251013	254856	232352	264470	237821	242486	246339	0.0542213	0.0601936	0.0227499	0.581058
sp|P49182|HEP2_MOUSE Heparin cofactor 2 OS=Mus musculus OX=10090 GN=Serpind1 PE=1 SV=1	P49182	Serpind1	sp|P49182|HEP2_MOUSE Heparin cofactor 2 OS=Mus musculus OX=10090 GN=Serpind1 PE=1 SV=1	6	79918.6	102070	121159	107138	106229	135038	105151	144063	104604	120634	0.166954	0.162277	0.195762	0.116264
sp|P49222|EPB42_MOUSE Erythrocyte membrane protein band 4.2 OS=Mus musculus OX=10090 GN=Epb42 PE=1 SV=3	P49222	Epb42	sp|P49222|EPB42_MOUSE Erythrocyte membrane protein band 4.2 OS=Mus musculus OX=10090 GN=Epb42 PE=1 SV=3	3	28012.4	34370	38072.3	41111	44102.5	34384.1	28564.2	38506.4	36221.2	36445.3	0.159331	0.180362	0.00847403	0.818122
sp|P49312|ROA1_MOUSE Heterogeneous nuclear ribonucleoprotein A1 OS=Mus musculus OX=10090 GN=Hnrnpa1 PE=1 SV=2	P49312	Hnrnpa1	sp|P49312|ROA1_MOUSE Heterogeneous nuclear ribonucleoprotein A1 OS=Mus musculus OX=10090 GN=Hnrnpa1 PE=1 SV=2	7	96404.9	92922.4	111352	96055.3	118833	99968.5	99575.8	106765	96230.1	103367	0.0832996	0.084609	0.102434	0.285384
sp|P49442|INPP_MOUSE Inositol polyphosphate 1-phosphatase OS=Mus musculus OX=10090 GN=Inpp1 PE=1 SV=2	P49442	Inpp1	sp|P49442|INPP_MOUSE Inositol polyphosphate 1-phosphatase OS=Mus musculus OX=10090 GN=Inpp1 PE=1 SV=2	5	55369.7	65173.5	73812.9	68206.6	65343.7	70782.2	65362.4	65918	66690	65640.2	0.117703	0.0393999	-0.0225304	0.728657
sp|P49443|PPM1A_MOUSE Protein phosphatase 1A OS=Mus musculus OX=10090 GN=Ppm1a PE=1 SV=1	P49443	Ppm1a	sp|P49443|PPM1A_MOUSE Protein phosphatase 1A OS=Mus musculus OX=10090 GN=Ppm1a PE=1 SV=1	11	385210	387824	447405	430531	411852	389325	417292	416634	409178	414243	0.0752871	0.0322712	0.0196926	0.88055
sp|P49586|PCY1A_MOUSE Choline-phosphate cytidylyltransferase A OS=Mus musculus OX=10090 GN=Pcyt1a PE=1 SV=1	P49586	Pcyt1a	sp|P49586|PCY1A_MOUSE Choline-phosphate cytidylyltransferase A OS=Mus musculus OX=10090 GN=Pcyt1a PE=1 SV=1	11	79821	83305.3	87943.7	91489.4	88995.9	88471.5	92993.2	92313.5	85624.5	90654.7	0.0598578	0.0252495	0.0826462	0.247249
sp|P49615|CDK5_MOUSE Cyclin-dependent-like kinase 5 OS=Mus musculus OX=10090 GN=Cdk5 PE=1 SV=1	P49615	Cdk5	sp|P49615|CDK5_MOUSE Cyclin-dependent-like kinase 5 OS=Mus musculus OX=10090 GN=Cdk5 PE=1 SV=1	1	20988	18827.8	22361.5	23222.8	19984.8	20102.5	18245.8	21949.8	21674.7	20043.6	0.0897839	0.0753954	-0.11215	0.351469
sp|P49710|HCLS1_MOUSE Hematopoietic lineage cell-specific protein OS=Mus musculus OX=10090 GN=Hcls1 PE=1 SV=2	P49710	Hcls1	sp|P49710|HCLS1_MOUSE Hematopoietic lineage cell-specific protein OS=Mus musculus OX=10090 GN=Hcls1 PE=1 SV=2	1	864.713	1136.31	826.267	955.817	1315.17	1376.5	993.068	1556.72	910.265	1345.83	0.146074	0.179388	0.565576	0.0121002
sp|P49722|PSA2_MOUSE Proteasome subunit alpha type-2 OS=Mus musculus OX=10090 GN=Psma2 PE=1 SV=3	P49722	Psma2	sp|P49722|PSA2_MOUSE Proteasome subunit alpha type-2 OS=Mus musculus OX=10090 GN=Psma2 PE=1 SV=3	6	315216	379483	399646	397193	347098	369895	319881	382860	388338	358496	0.10588	0.0779063	-0.115708	0.50288
sp|P49769|PSN1_MOUSE Presenilin-1 OS=Mus musculus OX=10090 GN=Psen1 PE=1 SV=1	P49769	Psen1	sp|P49769|PSN1_MOUSE Presenilin-1 OS=Mus musculus OX=10090 GN=Psen1 PE=1 SV=1	1	4687.2	4110.92	5729.95	5291.59	5395.67	4351.05	6077.33	5826.98	4989.39	5611.32	0.142615	0.140731	0.171062	0.364202
sp|P49813|TMOD1_MOUSE Tropomodulin-1 OS=Mus musculus OX=10090 GN=Tmod1 PE=1 SV=2	P49813	Tmod1	sp|P49813|TMOD1_MOUSE Tropomodulin-1 OS=Mus musculus OX=10090 GN=Tmod1 PE=1 SV=2	3	45661.9	23480.6	11535.4	10336.7	29776.4	51951.1	16401.3	25484.2	17508	27630.3	0.720079	0.488595	0.743122	0.263057
sp|P49817|CAV1_MOUSE Caveolin-1 OS=Mus musculus OX=10090 GN=Cav1 PE=1 SV=1	P49817	Cav1	sp|P49817|CAV1_MOUSE Caveolin-1 OS=Mus musculus OX=10090 GN=Cav1 PE=1 SV=1	8	1.82712e+06	1.82409e+06	2.07837e+06	2.06521e+06	2.01509e+06	1.77857e+06	2.01808e+06	1.97857e+06	1.94616e+06	1.99683e+06	0.0729929	0.0585826	0.0397202	0.998765
sp|P49935|CATH_MOUSE Pro-cathepsin H OS=Mus musculus OX=10090 GN=Ctsh PE=1 SV=2	P49935	Ctsh	sp|P49935|CATH_MOUSE Pro-cathepsin H OS=Mus musculus OX=10090 GN=Ctsh PE=1 SV=2	2	13935.1	14978.7	15129.1	18791.1	21789.3	18824.4	18482.9	20123.1	15053.9	19473.8	0.135121	0.0757296	0.370611	0.00904906
sp|P49962|SRP09_MOUSE Signal recognition particle 9 kDa protein OS=Mus musculus OX=10090 GN=Srp9 PE=1 SV=2	P49962	Srp9	sp|P49962|SRP09_MOUSE Signal recognition particle 9 kDa protein OS=Mus musculus OX=10090 GN=Srp9 PE=1 SV=2	2	11238	10852.4	11961.2	11840.6	10069.3	11417.1	9873.19	10042.7	11539.3	10056	0.0453973	0.0692036	-0.198011	0.0720912
sp|P50136|ODBA_MOUSE 2-oxoisovalerate dehydrogenase subunit alpha, mitochondrial OS=Mus musculus OX=10090 GN=Bckdha PE=1 SV=1	P50136	Bckdha	sp|P50136|ODBA_MOUSE 2-oxoisovalerate dehydrogenase subunit alpha, mitochondrial OS=Mus musculus OX=10090 GN=Bckdha PE=1 SV=1	11	219823	234447	261372	257246	249781	224021	244462	243764	245847	244113	0.0805182	0.0470442	-0.00866154	0.864471
sp|P50171|DHB8_MOUSE Estradiol 17-beta-dehydrogenase 8 OS=Mus musculus OX=10090 GN=Hsd17b8 PE=1 SV=2	P50171	Hsd17b8	sp|P50171|DHB8_MOUSE Estradiol 17-beta-dehydrogenase 8 OS=Mus musculus OX=10090 GN=Hsd17b8 PE=1 SV=2	7	148462	162246	164128	178311	158602	170283	158323	168716	163187	163659	0.0747778	0.03906	0.00350273	0.914075
sp|P50172|DHI1_MOUSE Corticosteroid 11-beta-dehydrogenase isozyme 1 OS=Mus musculus OX=10090 GN=Hsd11b1 PE=1 SV=3	P50172	Hsd11b1	sp|P50172|DHI1_MOUSE Corticosteroid 11-beta-dehydrogenase isozyme 1 OS=Mus musculus OX=10090 GN=Hsd11b1 PE=1 SV=3	3	44138.2	48075	44952.7	57229.3	32549	40244.6	32320.8	45532.1	46513.9	36396.8	0.123432	0.17021	-0.361144	0.0188658
sp|P50247|SAHH_MOUSE Adenosylhomocysteinase OS=Mus musculus OX=10090 GN=Ahcy PE=1 SV=3	P50247	Ahcy	sp|P50247|SAHH_MOUSE Adenosylhomocysteinase OS=Mus musculus OX=10090 GN=Ahcy PE=1 SV=3	12	899863	992367	972838	1.01855e+06	927802	886150	946337	978391	982603	937069	0.0524556	0.0412013	-0.0684524	0.451728
sp|P50285|FMO1_MOUSE Dimethylaniline monooxygenase [N-oxide-forming] 1 OS=Mus musculus OX=10090 GN=Fmo1 PE=1 SV=1	P50285	Fmo1	sp|P50285|FMO1_MOUSE Dimethylaniline monooxygenase [N-oxide-forming] 1 OS=Mus musculus OX=10090 GN=Fmo1 PE=1 SV=1	4	67954.3	62513.1	68060.3	79633.5	78203.4	60241.7	79290.8	74965.9	68007.3	76584.7	0.103683	0.120478	0.171044	0.538091
sp|P50396|GDIA_MOUSE Rab GDP dissociation inhibitor alpha OS=Mus musculus OX=10090 GN=Gdi1 PE=1 SV=3	P50396	Gdi1	sp|P50396|GDIA_MOUSE Rab GDP dissociation inhibitor alpha OS=Mus musculus OX=10090 GN=Gdi1 PE=1 SV=3	11	398696	392911	446187	407634	398069	398648	400513	401179	403165	399580	0.0583365	0.00370493	-0.0127997	0.557737
sp|P50427|STS_MOUSE Steryl-sulfatase OS=Mus musculus OX=10090 GN=Sts PE=1 SV=1	P50427	Sts	sp|P50427|STS_MOUSE Steryl-sulfatase OS=Mus musculus OX=10090 GN=Sts PE=1 SV=1	1	2074.72	1974.24	2519.37	2959.27	3045.44	2116.69	2366.66	2355.84	2297.04	2361.25	0.189747	0.16181	0.0465578	0.706787
sp|P50429|ARSB_MOUSE Arylsulfatase B OS=Mus musculus OX=10090 GN=Arsb PE=1 SV=3	P50429	Arsb	sp|P50429|ARSB_MOUSE Arylsulfatase B OS=Mus musculus OX=10090 GN=Arsb PE=1 SV=3	1	1684.68	1795.4	2250.84	2190.32	2012.64	1987.27	2084.88	1935.29	1992.86	1999.95	0.142495	0.0310292	0.0122157	0.787314
sp|P50431|GLYC_MOUSE Serine hydroxymethyltransferase, cytosolic OS=Mus musculus OX=10090 GN=Shmt1 PE=1 SV=3	P50431	Shmt1	sp|P50431|GLYC_MOUSE Serine hydroxymethyltransferase, cytosolic OS=Mus musculus OX=10090 GN=Shmt1 PE=1 SV=3	1	33665.8	27413.9	37857.7	33392	26617.5	26056.5	29809.2	28428	33528.9	27522.7	0.129863	0.0619382	-0.285549	0.0386815
sp|P50446|K2C6A_MOUSE Keratin, type II cytoskeletal 6A OS=Mus musculus OX=10090 GN=Krt6a PE=1 SV=3	P50446	Krt6a	sp|P50446|K2C6A_MOUSE Keratin, type II cytoskeletal 6A OS=Mus musculus OX=10090 GN=Krt6a PE=1 SV=3	10	393849	444889	193274	654606	496815	463871	238836	464711	419369	464291	0.449433	0.286352	0.149484	0.889596
sp|P50462|CSRP3_MOUSE Cysteine and glycine-rich protein 3 OS=Mus musculus OX=10090 GN=Csrp3 PE=1 SV=1	P50462	Csrp3	sp|P50462|CSRP3_MOUSE Cysteine and glycine-rich protein 3 OS=Mus musculus OX=10090 GN=Csrp3 PE=1 SV=1	12	3.24934e+06	2.51301e+06	3.13716e+06	3.3828e+06	2.83135e+06	2.36147e+06	3.18324e+06	2.52093e+06	3.19325e+06	2.67614e+06	0.125395	0.133212	-0.25708	0.191225
sp|P50516|VATA_MOUSE V-type proton ATPase catalytic subunit A OS=Mus musculus OX=10090 GN=Atp6v1a PE=1 SV=2	P50516	Atp6v1a	sp|P50516|VATA_MOUSE V-type proton ATPase catalytic subunit A OS=Mus musculus OX=10090 GN=Atp6v1a PE=1 SV=2	14	333911	333064	386997	395645	358780	337017	372548	373898	360454	365664	0.0926538	0.0474753	0.0243686	0.963128
sp|P50518|VATE1_MOUSE V-type proton ATPase subunit E 1 OS=Mus musculus OX=10090 GN=Atp6v1e1 PE=1 SV=2	P50518	Atp6v1e1	sp|P50518|VATE1_MOUSE V-type proton ATPase subunit E 1 OS=Mus musculus OX=10090 GN=Atp6v1e1 PE=1 SV=2	8	199787	192483	244668	245074	210092	204610	224800	228997	222227	217446	0.128324	0.0535743	-0.0248116	0.884204
sp|P50543|S10AB_MOUSE Protein S100-A11 OS=Mus musculus OX=10090 GN=S100a11 PE=1 SV=1	P50543	S100a11	sp|P50543|S10AB_MOUSE Protein S100-A11 OS=Mus musculus OX=10090 GN=S100a11 PE=1 SV=1	2	234515	225256	282715	300439	342051	265976	303033	382518	258615	322542	0.140149	0.155176	0.322327	0.0470311
sp|P50544|ACADV_MOUSE Very long-chain specific acyl-CoA dehydrogenase, mitochondrial OS=Mus musculus OX=10090 GN=Acadvl PE=1 SV=3	P50544	Acadvl	sp|P50544|ACADV_MOUSE Very long-chain specific acyl-CoA dehydrogenase, mitochondrial OS=Mus musculus OX=10090 GN=Acadvl PE=1 SV=3	37	8.61054e+06	8.44127e+06	8.7096e+06	9.53687e+06	8.60903e+06	8.7145e+06	9.15018e+06	9.36651e+06	8.66007e+06	8.93234e+06	0.0552572	0.0399747	0.044254	0.749132
sp|P50580|PA2G4_MOUSE Proliferation-associated protein 2G4 OS=Mus musculus OX=10090 GN=Pa2g4 PE=1 SV=3	P50580	Pa2g4	sp|P50580|PA2G4_MOUSE Proliferation-associated protein 2G4 OS=Mus musculus OX=10090 GN=Pa2g4 PE=1 SV=3	14	487067	527677	549099	561164	568777	505157	551608	556021	538388	553814	0.0612695	0.0509592	0.04103	0.614324
sp|P50608|FMOD_MOUSE Fibromodulin OS=Mus musculus OX=10090 GN=Fmod PE=2 SV=1	P50608	Fmod	sp|P50608|FMOD_MOUSE Fibromodulin OS=Mus musculus OX=10090 GN=Fmod PE=2 SV=1	8	652138	375986	449932	398943	375020	539484	545576	515127	424438	527305	0.268047	0.162561	0.315309	0.630386
sp|P50752|TNNT2_MOUSE Troponin T, cardiac muscle OS=Mus musculus OX=10090 GN=Tnnt2 PE=1 SV=2	P50752	Tnnt2	sp|P50752|TNNT2_MOUSE Troponin T, cardiac muscle OS=Mus musculus OX=10090 GN=Tnnt2 PE=1 SV=2	1	1534.14	1554.51	1012.15	1671.35	1819.14	2001.83	1588.39	1528.42	1544.33	1703.76	0.203424	0.125633	0.138463	0.111673
sp|P51125|ICAL_MOUSE Calpastatin OS=Mus musculus OX=10090 GN=Cast PE=1 SV=2	P51125	Cast	sp|P51125|ICAL_MOUSE Calpastatin OS=Mus musculus OX=10090 GN=Cast PE=1 SV=2	15	462023	462408	506246	505096	512583	451551	566689	527267	483752	519925	0.0518529	0.0928908	0.105299	0.340627
sp|P51150|RAB7A_MOUSE Ras-related protein Rab-7a OS=Mus musculus OX=10090 GN=Rab7a PE=1 SV=2	P51150	Rab7a	sp|P51150|RAB7A_MOUSE Ras-related protein Rab-7a OS=Mus musculus OX=10090 GN=Rab7a PE=1 SV=2	11	1.63542e+06	1.47601e+06	1.80042e+06	1.95695e+06	1.72762e+06	1.61604e+06	1.79223e+06	1.8433e+06	1.71792e+06	1.75993e+06	0.120883	0.05618	0.0362738	0.768658
sp|P51163|HEM4_MOUSE Uroporphyrinogen-III synthase OS=Mus musculus OX=10090 GN=Uros PE=1 SV=1	P51163	Uros	sp|P51163|HEM4_MOUSE Uroporphyrinogen-III synthase OS=Mus musculus OX=10090 GN=Uros PE=1 SV=1	3	67089.2	72568.4	84856.2	76541	64895	70653.6	66198.1	77112.5	74554.7	68425.8	0.0993497	0.0790902	-0.124011	0.269906
sp|P51174|ACADL_MOUSE Long-chain specific acyl-CoA dehydrogenase, mitochondrial OS=Mus musculus OX=10090 GN=Acadl PE=1 SV=2	P51174	Acadl	sp|P51174|ACADL_MOUSE Long-chain specific acyl-CoA dehydrogenase, mitochondrial OS=Mus musculus OX=10090 GN=Acadl PE=1 SV=2	18	6.43419e+06	6.67307e+06	6.71791e+06	7.38711e+06	6.60792e+06	6.56295e+06	6.51156e+06	7.22739e+06	6.69549e+06	6.58544e+06	0.0600892	0.049886	-0.0239108	0.834281
sp|P51175|PPOX_MOUSE Protoporphyrinogen oxidase OS=Mus musculus OX=10090 GN=Ppox PE=1 SV=1	P51175	Ppox	sp|P51175|PPOX_MOUSE Protoporphyrinogen oxidase OS=Mus musculus OX=10090 GN=Ppox PE=1 SV=1	5	54975.9	53629.9	59103.9	63462.7	59328.1	66593	55842.2	48859.1	57039.9	57585.2	0.0768201	0.127981	0.0140102	0.931058
sp|P51410|RL9_MOUSE 60S ribosomal protein L9 OS=Mus musculus OX=10090 GN=Rpl9 PE=2 SV=2	P51410	Rpl9	sp|P51410|RL9_MOUSE 60S ribosomal protein L9 OS=Mus musculus OX=10090 GN=Rpl9 PE=2 SV=2	5	222385	215815	239951	248996	237435	238315	254664	231870	231168	237875	0.0661987	0.0408161	0.0423033	0.465746
sp|P51432|PLCB3_MOUSE 1-phosphatidylinositol 4,5-bisphosphate phosphodiesterase beta-3 OS=Mus musculus OX=10090 GN=Plcb3 PE=1 SV=2	P51432	Plcb3	sp|P51432|PLCB3_MOUSE 1-phosphatidylinositol 4,5-bisphosphate phosphodiesterase beta-3 OS=Mus musculus OX=10090 GN=Plcb3 PE=1 SV=2	7	39834.9	41186.2	44944.2	45579	41767	43938	39591.1	44602.9	43065.2	42852.5	0.0655205	0.0534915	-0.00623366	0.865321
sp|P51637|CAV3_MOUSE Caveolin-3 OS=Mus musculus OX=10090 GN=Cav3 PE=1 SV=1	P51637	Cav3	sp|P51637|CAV3_MOUSE Caveolin-3 OS=Mus musculus OX=10090 GN=Cav3 PE=1 SV=1	2	22810	27288.1	29817.9	29175.7	24611.3	27103.2	25490.3	29331.6	28231.9	26296.7	0.115979	0.077846	-0.102315	0.775485
sp|P51660|DHB4_MOUSE Peroxisomal multifunctional enzyme type 2 OS=Mus musculus OX=10090 GN=Hsd17b4 PE=1 SV=3	P51660	Hsd17b4	sp|P51660|DHB4_MOUSE Peroxisomal multifunctional enzyme type 2 OS=Mus musculus OX=10090 GN=Hsd17b4 PE=1 SV=3	13	368564	325820	369030	471954	367345	333938	413756	403093	368797	385219	0.161881	0.0956522	0.0612967	0.948943
sp|P51667|MLRV_MOUSE Myosin regulatory light chain 2, ventricular/cardiac muscle isoform OS=Mus musculus OX=10090 GN=Myl2 PE=1 SV=3	P51667	Myl2	sp|P51667|MLRV_MOUSE Myosin regulatory light chain 2, ventricular/cardiac muscle isoform OS=Mus musculus OX=10090 GN=Myl2 PE=1 SV=3	13	2.31619e+07	2.607e+07	3.43735e+07	2.4997e+07	2.27911e+07	3.01802e+07	2.81592e+07	3.01225e+07	2.55335e+07	2.91409e+07	0.182785	0.125026	0.190153	0.76636
sp|P51830|ADCY9_MOUSE Adenylate cyclase type 9 OS=Mus musculus OX=10090 GN=Adcy9 PE=1 SV=1	P51830	Adcy9	sp|P51830|ADCY9_MOUSE Adenylate cyclase type 9 OS=Mus musculus OX=10090 GN=Adcy9 PE=1 SV=1	7	81970.8	90285.9	94748.5	91400.6	83844	87844	82983.7	81342.8	90843.2	83413.8	0.0605913	0.0328855	-0.123084	0.22149
sp|P51855|GSHB_MOUSE Glutathione synthetase OS=Mus musculus OX=10090 GN=Gss PE=1 SV=1	P51855	Gss	sp|P51855|GSHB_MOUSE Glutathione synthetase OS=Mus musculus OX=10090 GN=Gss PE=1 SV=1	8	69160.3	68563.2	78999.2	66072.6	67497.1	68077.5	75417.2	71274	68861.8	69675.7	0.0805226	0.051516	0.0165874	0.992589
sp|P51859|HDGF_MOUSE Hepatoma-derived growth factor OS=Mus musculus OX=10090 GN=Hdgf PE=1 SV=2	P51859	Hdgf	sp|P51859|HDGF_MOUSE Hepatoma-derived growth factor OS=Mus musculus OX=10090 GN=Hdgf PE=1 SV=2	12	190730	188182	222233	203081	216241	197306	228771	202962	196906	209601	0.0773159	0.0666444	0.0901297	0.395983
sp|P51863|VA0D1_MOUSE V-type proton ATPase subunit d 1 OS=Mus musculus OX=10090 GN=Atp6v0d1 PE=1 SV=2	P51863	Atp6v0d1	sp|P51863|VA0D1_MOUSE V-type proton ATPase subunit d 1 OS=Mus musculus OX=10090 GN=Atp6v0d1 PE=1 SV=2	3	78980.9	78489.8	83039.2	86560.7	94672.4	82529.5	94723.2	106059	81010.1	94697.8	0.046355	0.101683	0.225683	0.0419953
sp|P51881|ADT2_MOUSE ADP/ATP translocase 2 OS=Mus musculus OX=10090 GN=Slc25a5 PE=1 SV=3	P51881	Slc25a5	sp|P51881|ADT2_MOUSE ADP/ATP translocase 2 OS=Mus musculus OX=10090 GN=Slc25a5 PE=1 SV=3	18	2.03946e+07	2.16742e+07	2.05062e+07	2.41064e+07	2.11094e+07	2.20483e+07	2.0364e+07	2.22271e+07	2.10902e+07	2.15789e+07	0.0795582	0.0404585	0.0332593	0.866523
sp|P51885|LUM_MOUSE Lumican OS=Mus musculus OX=10090 GN=Lum PE=1 SV=2	P51885	Lum	sp|P51885|LUM_MOUSE Lumican OS=Mus musculus OX=10090 GN=Lum PE=1 SV=2	10	1.15673e+06	1.1882e+06	1.3579e+06	1.24454e+06	1.22304e+06	1.29548e+06	1.53217e+06	1.40558e+06	1.21637e+06	1.35053e+06	0.0715557	0.0988777	0.150131	0.157878
sp|P51910|APOD_MOUSE Apolipoprotein D OS=Mus musculus OX=10090 GN=Apod PE=1 SV=1	P51910	Apod	sp|P51910|APOD_MOUSE Apolipoprotein D OS=Mus musculus OX=10090 GN=Apod PE=1 SV=1	1	16721.6	18609.2	27493.5	27065.5	27108.1	22609.5	17769.2	27273.8	22837.3	24858.8	0.249492	0.189953	0.141593	0.659548
sp|P51912|AAAT_MOUSE Neutral amino acid transporter B(0) OS=Mus musculus OX=10090 GN=Slc1a5 PE=1 SV=2	P51912	Slc1a5	sp|P51912|AAAT_MOUSE Neutral amino acid transporter B(0) OS=Mus musculus OX=10090 GN=Slc1a5 PE=1 SV=2	1	10626.9	17322.9	15950.9	18386.1	15619.2	13293.6	16812.8	17870.1	16636.9	16216	0.221168	0.123611	-0.0367183	0.767769
sp|P52196|THTR_MOUSE Thiosulfate sulfurtransferase OS=Mus musculus OX=10090 GN=Tst PE=1 SV=3	P52196	Tst	sp|P52196|THTR_MOUSE Thiosulfate sulfurtransferase OS=Mus musculus OX=10090 GN=Tst PE=1 SV=3	4	109551	125923	114610	134912	106963	98309.3	125557	110109	120266	108536	0.0939673	0.103126	-0.146608	0.192048
sp|P52293|IMA1_MOUSE Importin subunit alpha-1 OS=Mus musculus OX=10090 GN=Kpna2 PE=1 SV=2	P52293	Kpna2	sp|P52293|IMA1_MOUSE Importin subunit alpha-1 OS=Mus musculus OX=10090 GN=Kpna2 PE=1 SV=2	1	5055.65	4915.75	6053.51	6517.34	6973.36	6805.91	5146.13	7329.54	5554.58	6889.64	0.137701	0.147777	0.316487	0.140342
sp|P52430|PON1_MOUSE Serum paraoxonase/arylesterase 1 OS=Mus musculus OX=10090 GN=Pon1 PE=1 SV=2	P52430	Pon1	sp|P52430|PON1_MOUSE Serum paraoxonase/arylesterase 1 OS=Mus musculus OX=10090 GN=Pon1 PE=1 SV=2	2	31790.8	47402.4	56006.1	54160	66339.6	63985	42755.9	82153.4	50781.2	65162.3	0.232489	0.253702	0.362709	0.0908256
sp|P52431|DPOD1_MOUSE DNA polymerase delta catalytic subunit OS=Mus musculus OX=10090 GN=Pold1 PE=1 SV=2	P52431	Pold1	sp|P52431|DPOD1_MOUSE DNA polymerase delta catalytic subunit OS=Mus musculus OX=10090 GN=Pold1 PE=1 SV=2	1	445.796	445.796	840.779	445.796	445.796	445.796	445.796	445.796	445.796	445.796	0.362675	0	0	0.264745
sp|P52432|RPAC1_MOUSE DNA-directed RNA polymerases I and III subunit RPAC1 OS=Mus musculus OX=10090 GN=Polr1c PE=1 SV=3	P52432	Polr1c	sp|P52432|RPAC1_MOUSE DNA-directed RNA polymerases I and III subunit RPAC1 OS=Mus musculus OX=10090 GN=Polr1c PE=1 SV=3	1	1914.7	2013.24	2306.55	1962.36	3035.19	2015.93	1432.31	2647.57	1987.8	2331.75	0.0859916	0.30911	0.217006	0.63002
sp|P52479|UBP10_MOUSE Ubiquitin carboxyl-terminal hydrolase 10 OS=Mus musculus OX=10090 GN=Usp10 PE=1 SV=3	P52479	Usp10	sp|P52479|UBP10_MOUSE Ubiquitin carboxyl-terminal hydrolase 10 OS=Mus musculus OX=10090 GN=Usp10 PE=1 SV=3	2	61450.9	68144.8	72574.3	77814.8	73093.6	63843.1	66095.8	71379.7	70359.6	68737.7	0.0990575	0.0634363	-0.0339953	0.779175
sp|P52480|KPYM_MOUSE Pyruvate kinase PKM OS=Mus musculus OX=10090 GN=Pkm PE=1 SV=4	P52480	Pkm	sp|P52480|KPYM_MOUSE Pyruvate kinase PKM OS=Mus musculus OX=10090 GN=Pkm PE=1 SV=4	37	1.73411e+07	1.86776e+07	1.90779e+07	1.93864e+07	1.78378e+07	1.74229e+07	1.85442e+07	1.80921e+07	1.88778e+07	1.79649e+07	0.0483938	0.0261227	-0.0714603	0.463457
sp|P52503|NDUS6_MOUSE NADH dehydrogenase [ubiquinone] iron-sulfur protein 6, mitochondrial OS=Mus musculus OX=10090 GN=Ndufs6 PE=1 SV=2	P52503	Ndufs6	sp|P52503|NDUS6_MOUSE NADH dehydrogenase [ubiquinone] iron-sulfur protein 6, mitochondrial OS=Mus musculus OX=10090 GN=Ndufs6 PE=1 SV=2	6	1.36156e+06	1.39019e+06	1.3492e+06	1.4187e+06	1.36158e+06	1.22793e+06	1.48181e+06	1.44667e+06	1.37587e+06	1.40413e+06	0.0224928	0.0818797	0.028739	0.960112
sp|P52623|UCK1_MOUSE Uridine-cytidine kinase 1 OS=Mus musculus OX=10090 GN=Uck1 PE=1 SV=2;sp|Q9HA47|UCK1_HUMAN Uridine-cytidine kinase 1 OS=Homo sapiens OX=9606 GN=UCK1 PE=1 SV=1	P52623	Uck1	sp|P52623|UCK1_MOUSE Uridine-cytidine kinase 1 OS=Mus musculus OX=10090 GN=Uck1 PE=1 SV=2;sp|Q9HA47|UCK1_HUMAN Uridine-cytidine kinase 1 OS=Homo sapiens OX=9606 GN=UCK1 PE=1 SV=1	1	8946.32	8370.98	11833.3	10182.2	12878.8	9371.99	8818.87	13002.2	9564.28	11125.4	0.155862	0.202575	0.203002	0.356939
sp|P52760|RIDA_MOUSE 2-iminobutanoate/2-iminopropanoate deaminase OS=Mus musculus OX=10090 GN=Rida PE=1 SV=3	P52760	Rida	sp|P52760|RIDA_MOUSE 2-iminobutanoate/2-iminopropanoate deaminase OS=Mus musculus OX=10090 GN=Rida PE=1 SV=3	3	53304.6	73053.5	82442.7	79280	64963.1	65689.6	61008.6	64700	76166.8	64831.6	0.181513	0.0327144	-0.231262	0.279626
sp|P52795|EFNB1_MOUSE Ephrin-B1 OS=Mus musculus OX=10090 GN=Efnb1 PE=1 SV=1	P52795	Efnb1	sp|P52795|EFNB1_MOUSE Ephrin-B1 OS=Mus musculus OX=10090 GN=Efnb1 PE=1 SV=1	1	4239.19	4096.62	4120	5038.33	3653.41	3504.1	4006.62	4242.11	4179.59	3830.01	0.102337	0.0869631	-0.127401	0.0863311
sp|P52825|CPT2_MOUSE Carnitine O-palmitoyltransferase 2, mitochondrial OS=Mus musculus OX=10090 GN=Cpt2 PE=1 SV=2	P52825	Cpt2	sp|P52825|CPT2_MOUSE Carnitine O-palmitoyltransferase 2, mitochondrial OS=Mus musculus OX=10090 GN=Cpt2 PE=1 SV=2	30	2.41698e+06	2.13392e+06	2.37581e+06	2.66449e+06	2.24037e+06	2.22851e+06	2.36032e+06	2.43429e+06	2.39639e+06	2.30034e+06	0.0906093	0.0426976	-0.0594521	0.580282
sp|P53026|RL10A_MOUSE 60S ribosomal protein L10a OS=Mus musculus OX=10090 GN=Rpl10a PE=1 SV=3	P53026	Rpl10a	sp|P53026|RL10A_MOUSE 60S ribosomal protein L10a OS=Mus musculus OX=10090 GN=Rpl10a PE=1 SV=3	7	1.03553e+06	996541	1.18669e+06	1.1681e+06	1.05472e+06	1.04156e+06	1.15846e+06	1.15814e+06	1.10182e+06	1.10643e+06	0.0864557	0.0578561	0.00706795	0.899542
sp|P53395|ODB2_MOUSE Lipoamide acyltransferase component of branched-chain alpha-keto acid dehydrogenase complex, mitochondrial OS=Mus musculus OX=10090 GN=Dbt PE=1 SV=2	P53395	Dbt	sp|P53395|ODB2_MOUSE Lipoamide acyltransferase component of branched-chain alpha-keto acid dehydrogenase complex, mitochondrial OS=Mus musculus OX=10090 GN=Dbt PE=1 SV=2	14	636407	680212	703740	745793	648794	577084	641856	651442	691976	645325	0.0660567	0.0561642	-0.100509	0.111737
sp|P53564|CUX1_MOUSE Homeobox protein cut-like 1 OS=Mus musculus OX=10090 GN=Cux1 PE=1 SV=3	P53564	Cux1	sp|P53564|CUX1_MOUSE Homeobox protein cut-like 1 OS=Mus musculus OX=10090 GN=Cux1 PE=1 SV=3	1	1949.05	1570.9	1846.06	2697	2303.73	2132.54	1794.89	1566.54	1897.55	1963.72	0.23882	0.170014	0.0446243	0.843636
sp|P53612|PGTB2_MOUSE Geranylgeranyl transferase type-2 subunit beta OS=Mus musculus OX=10090 GN=Rabggtb PE=1 SV=2	P53612	Rabggtb	sp|P53612|PGTB2_MOUSE Geranylgeranyl transferase type-2 subunit beta OS=Mus musculus OX=10090 GN=Rabggtb PE=1 SV=2	2	72035.2	78803.5	76540.3	85318.3	78796.6	68887.2	71853.9	69873.9	77671.9	70863.9	0.070758	0.0617721	-0.13233	0.189207
sp|P53702|CCHL_MOUSE Cytochrome c-type heme lyase OS=Mus musculus OX=10090 GN=Hccs PE=1 SV=2	P53702	Hccs	sp|P53702|CCHL_MOUSE Cytochrome c-type heme lyase OS=Mus musculus OX=10090 GN=Hccs PE=1 SV=2	2	77481.6	76588.6	88423.5	95783.9	89483.4	78339.1	92976.9	87861.5	82952.6	88672.4	0.108921	0.0718092	0.0992831	0.631166
sp|P53810|PIPNA_MOUSE Phosphatidylinositol transfer protein alpha isoform OS=Mus musculus OX=10090 GN=Pitpna PE=1 SV=2	P53810	Pitpna	sp|P53810|PIPNA_MOUSE Phosphatidylinositol transfer protein alpha isoform OS=Mus musculus OX=10090 GN=Pitpna PE=1 SV=2	7	334104	355129	350261	359591	328286	334784	341682	329344	352695	332064	0.0317864	0.0184057	-0.0869752	0.289886
sp|P53811|PIPNB_MOUSE Phosphatidylinositol transfer protein beta isoform OS=Mus musculus OX=10090 GN=Pitpnb PE=1 SV=2	P53811	Pitpnb	sp|P53811|PIPNB_MOUSE Phosphatidylinositol transfer protein beta isoform OS=Mus musculus OX=10090 GN=Pitpnb PE=1 SV=2	5	154594	153704	176547	168996	161376	152483	167175	159497	161795	160436	0.0684622	0.0378259	-0.0107621	0.709505
sp|P53986|MOT1_MOUSE Monocarboxylate transporter 1 OS=Mus musculus OX=10090 GN=Slc16a1 PE=1 SV=1	P53986	Slc16a1	sp|P53986|MOT1_MOUSE Monocarboxylate transporter 1 OS=Mus musculus OX=10090 GN=Slc16a1 PE=1 SV=1	5	464852	435165	484285	493883	434593	439650	533021	522179	474568	480914	0.0551755	0.108768	0.0141362	0.716552
sp|P53994|RAB2A_MOUSE Ras-related protein Rab-2A OS=Mus musculus OX=10090 GN=Rab2a PE=1 SV=1	P53994	Rab2a	sp|P53994|RAB2A_MOUSE Ras-related protein Rab-2A OS=Mus musculus OX=10090 GN=Rab2a PE=1 SV=1	7	374258	392111	461719	464372	442954	416994	413949	412173	426915	415472	0.110356	0.0342312	-0.0343986	0.994947
sp|P53996|CNBP_MOUSE Cellular nucleic acid-binding protein OS=Mus musculus OX=10090 GN=Cnbp PE=1 SV=2	P53996	Cnbp	sp|P53996|CNBP_MOUSE Cellular nucleic acid-binding protein OS=Mus musculus OX=10090 GN=Cnbp PE=1 SV=2	6	216811	186681	236329	192073	241215	216960	238891	224932	204442	231912	0.110637	0.0500677	0.183874	0.121904
sp|P54071|IDHP_MOUSE Isocitrate dehydrogenase [NADP], mitochondrial OS=Mus musculus OX=10090 GN=Idh2 PE=1 SV=3	P54071	Idh2	sp|P54071|IDHP_MOUSE Isocitrate dehydrogenase [NADP], mitochondrial OS=Mus musculus OX=10090 GN=Idh2 PE=1 SV=3	24	7.61099e+06	7.83725e+06	9.81406e+06	9.54761e+06	8.77904e+06	9.47059e+06	8.9673e+06	1.02086e+07	8.69243e+06	9.21894e+06	0.130846	0.0682678	0.0913198	0.306378
sp|P54103|DNJC2_MOUSE DnaJ homolog subfamily C member 2 OS=Mus musculus OX=10090 GN=Dnajc2 PE=1 SV=2	P54103	Dnajc2	sp|P54103|DNJC2_MOUSE DnaJ homolog subfamily C member 2 OS=Mus musculus OX=10090 GN=Dnajc2 PE=1 SV=2	1	1882.3	2035.87	1720.53	2315.25	2045.21	1510.05	1737.88	1893.79	1959.08	1815.84	0.127255	0.127247	-0.109767	0.249843
sp|P54116|STOM_MOUSE Erythrocyte band 7 integral membrane protein OS=Mus musculus OX=10090 GN=Stom PE=1 SV=3	P54116	Stom	sp|P54116|STOM_MOUSE Erythrocyte band 7 integral membrane protein OS=Mus musculus OX=10090 GN=Stom PE=1 SV=3	6	54176.8	49140.9	55481.4	68171.2	63960.9	62368.9	60685.3	62229.1	54829.1	62299	0.142657	0.0214816	0.184369	0.17475
sp|P54227|STMN1_MOUSE Stathmin OS=Mus musculus OX=10090 GN=Stmn1 PE=1 SV=2	P54227	Stmn1	sp|P54227|STMN1_MOUSE Stathmin OS=Mus musculus OX=10090 GN=Stmn1 PE=1 SV=2	2	7310.63	7793.73	8179.83	7341.94	14712.2	10144.2	8179.95	15412.1	7567.83	12428.2	0.0539185	0.289889	0.69153	0.00929665
sp|P54265|DMPK_MOUSE Myotonin-protein kinase OS=Mus musculus OX=10090 GN=Dmpk PE=1 SV=1	P54265	Dmpk	sp|P54265|DMPK_MOUSE Myotonin-protein kinase OS=Mus musculus OX=10090 GN=Dmpk PE=1 SV=1	2	9417.53	11440.3	12878.8	12866.8	13855.2	12959.4	12818.5	11954.1	12153.5	12888.9	0.140322	0.0603489	0.0872268	0.183887
sp|P54310|LIPS_MOUSE Hormone-sensitive lipase OS=Mus musculus OX=10090 GN=Lipe PE=1 SV=2	P54310	Lipe	sp|P54310|LIPS_MOUSE Hormone-sensitive lipase OS=Mus musculus OX=10090 GN=Lipe PE=1 SV=2	9	98978.5	141659	140501	161068	136740	107491	140462	130857	141080	133798	0.192869	0.114844	-0.0767928	0.710014
sp|P54320|ELN_MOUSE Elastin OS=Mus musculus OX=10090 GN=Eln PE=1 SV=2	P54320	Eln	sp|P54320|ELN_MOUSE Elastin OS=Mus musculus OX=10090 GN=Eln PE=1 SV=2	1	35309.9	21660.1	16139.7	18631.2	22576.5	38570	27979.9	20336	20145.6	25278.2	0.372922	0.297071	0.323229	0.319379
sp|P54726|RD23A_MOUSE UV excision repair protein RAD23 homolog A OS=Mus musculus OX=10090 GN=Rad23a PE=1 SV=2	P54726	Rad23a	sp|P54726|RD23A_MOUSE UV excision repair protein RAD23 homolog A OS=Mus musculus OX=10090 GN=Rad23a PE=1 SV=2	5	67668.7	70435.5	86483.2	83673.3	72096.9	68824.4	78068.9	76620	77054.4	74358.4	0.121867	0.0572972	-0.046706	0.589773
sp|P54728|RD23B_MOUSE UV excision repair protein RAD23 homolog B OS=Mus musculus OX=10090 GN=Rad23b PE=1 SV=2	P54728	Rad23b	sp|P54728|RD23B_MOUSE UV excision repair protein RAD23 homolog B OS=Mus musculus OX=10090 GN=Rad23b PE=1 SV=2	10	537880	539350	645855	597599	529938	480204	590655	547248	568475	538593	0.0894133	0.08506	-0.0761908	0.253459
sp|P54729|NUB1_MOUSE NEDD8 ultimate buster 1 OS=Mus musculus OX=10090 GN=Nub1 PE=1 SV=2	P54729	Nub1	sp|P54729|NUB1_MOUSE NEDD8 ultimate buster 1 OS=Mus musculus OX=10090 GN=Nub1 PE=1 SV=2	7	63483.4	68629.3	75764.5	69834.2	66782.8	65481.8	70806.9	67903.3	69231.7	67343.1	0.0726351	0.0334969	-0.0398993	0.661493
sp|P54731|FAF1_MOUSE FAS-associated factor 1 OS=Mus musculus OX=10090 GN=Faf1 PE=1 SV=2	P54731	Faf1	sp|P54731|FAF1_MOUSE FAS-associated factor 1 OS=Mus musculus OX=10090 GN=Faf1 PE=1 SV=2	8	273862	270926	306983	309035	295626	293313	295596	275830	290422	294455	0.0710344	0.0329863	0.0222316	0.983099
sp|P54775|PRS6B_MOUSE 26S proteasome regulatory subunit 6B OS=Mus musculus OX=10090 GN=Psmc4 PE=1 SV=2	P54775	Psmc4	sp|P54775|PRS6B_MOUSE 26S proteasome regulatory subunit 6B OS=Mus musculus OX=10090 GN=Psmc4 PE=1 SV=2	15	408602	465963	496070	488962	458313	437066	467014	470554	477463	462664	0.0853308	0.0327811	-0.045069	0.831405
sp|P54797|TNG2_MOUSE Transport and Golgi organization 2 homolog OS=Mus musculus OX=10090 GN=Tango2 PE=1 SV=1	P54797	Tango2	sp|P54797|TNG2_MOUSE Transport and Golgi organization 2 homolog OS=Mus musculus OX=10090 GN=Tango2 PE=1 SV=1	5	26939.8	25369	31912.9	26233.4	30379.8	22688.4	30307.9	26126.3	26586.6	28217.1	0.106367	0.135295	0.0820265	0.885899
sp|P54822|PUR8_MOUSE Adenylosuccinate lyase OS=Mus musculus OX=10090 GN=Adsl PE=1 SV=2	P54822	Adsl	sp|P54822|PUR8_MOUSE Adenylosuccinate lyase OS=Mus musculus OX=10090 GN=Adsl PE=1 SV=2	14	1.28749e+06	1.34772e+06	1.33277e+06	1.35589e+06	1.32666e+06	1.19124e+06	1.33734e+06	1.26211e+06	1.34025e+06	1.29439e+06	0.0229355	0.0527474	-0.0506597	0.400325
sp|P54823|DDX6_MOUSE Probable ATP-dependent RNA helicase DDX6 OS=Mus musculus OX=10090 GN=Ddx6 PE=1 SV=1	P54823	Ddx6	sp|P54823|DDX6_MOUSE Probable ATP-dependent RNA helicase DDX6 OS=Mus musculus OX=10090 GN=Ddx6 PE=1 SV=1	9	145986	152412	165623	168626	159734	153698	163601	163312	159018	161523	0.0679494	0.0287839	0.0237125	0.790561
sp|P54869|HMCS2_MOUSE Hydroxymethylglutaryl-CoA synthase, mitochondrial OS=Mus musculus OX=10090 GN=Hmgcs2 PE=1 SV=2	P54869	Hmgcs2	sp|P54869|HMCS2_MOUSE Hydroxymethylglutaryl-CoA synthase, mitochondrial OS=Mus musculus OX=10090 GN=Hmgcs2 PE=1 SV=2	1	445.796	445.796	1093.31	445.796	445.796	445.796	1086.78	445.796	445.796	445.796	0.532783	0.528828	0	0.995479
sp|P54923|ADPRH_MOUSE [Protein ADP-ribosylarginine] hydrolase OS=Mus musculus OX=10090 GN=Adprh PE=1 SV=1	P54923	Adprh	sp|P54923|ADPRH_MOUSE [Protein ADP-ribosylarginine] hydrolase OS=Mus musculus OX=10090 GN=Adprh PE=1 SV=1	6	66615.9	78177	92307.1	91528.7	73486.8	94512	68737.2	88178.3	84852.9	80832.6	0.148779	0.149215	-0.0715299	0.909948
sp|P55012|S12A2_MOUSE Solute carrier family 12 member 2 OS=Mus musculus OX=10090 GN=Slc12a2 PE=1 SV=2	P55012	Slc12a2	sp|P55012|S12A2_MOUSE Solute carrier family 12 member 2 OS=Mus musculus OX=10090 GN=Slc12a2 PE=1 SV=2	5	42706.1	50986.6	49140.4	52670.8	52011.9	48813.9	47301.3	52461	50063.5	50412.9	0.0891773	0.0497971	0.00955268	0.640934
sp|P55065|PLTP_MOUSE Phospholipid transfer protein OS=Mus musculus OX=10090 GN=Pltp PE=1 SV=1	P55065	Pltp	sp|P55065|PLTP_MOUSE Phospholipid transfer protein OS=Mus musculus OX=10090 GN=Pltp PE=1 SV=1	2	891.592	1418.62	1330.81	1454.36	891.592	891.592	1823.44	1521.67	1374.72	1206.63	0.204161	0.36458	-0.238342	0.887295
sp|P55096|ABCD3_MOUSE ATP-binding cassette sub-family D member 3 OS=Mus musculus OX=10090 GN=Abcd3 PE=1 SV=2	P55096	Abcd3	sp|P55096|ABCD3_MOUSE ATP-binding cassette sub-family D member 3 OS=Mus musculus OX=10090 GN=Abcd3 PE=1 SV=2	8	117425	98026.6	117295	142818	113383	108078	130327	123716	117360	118549	0.154522	0.0843066	0.0131738	0.94157
sp|P55098|PEX2_MOUSE Peroxisome biogenesis factor 2 OS=Mus musculus OX=10090 GN=Pex2 PE=2 SV=1	P55098	Pex2	sp|P55098|PEX2_MOUSE Peroxisome biogenesis factor 2 OS=Mus musculus OX=10090 GN=Pex2 PE=2 SV=1	1	10319.6	9905.92	10566.6	11330	10696.9	9274.44	9010.59	10031.8	10443.1	9653.12	0.0568453	0.0782827	-0.114497	0.191594
sp|P55194|3BP1_MOUSE SH3 domain-binding protein 1 OS=Mus musculus OX=10090 GN=Sh3bp1 PE=1 SV=3	P55194	Sh3bp1	sp|P55194|3BP1_MOUSE SH3 domain-binding protein 1 OS=Mus musculus OX=10090 GN=Sh3bp1 PE=1 SV=3	1	2879.72	2091.85	1875.23	1651.58	3403.92	2773.86	2603.87	3070.39	1983.54	2922.13	0.251598	0.118636	0.559235	0.0129266
sp|P55258|RAB8A_MOUSE Ras-related protein Rab-8A OS=Mus musculus OX=10090 GN=Rab8a PE=1 SV=2	P55258	Rab8a	sp|P55258|RAB8A_MOUSE Ras-related protein Rab-8A OS=Mus musculus OX=10090 GN=Rab8a PE=1 SV=2	1	6743.42	6899.44	7833.12	9099.54	8348.98	8384.07	8051.63	8376.24	7366.28	8362.61	0.141705	0.0192725	0.185918	0.228686
sp|P55264|ADK_MOUSE Adenosine kinase OS=Mus musculus OX=10090 GN=Adk PE=1 SV=2	P55264	Adk	sp|P55264|ADK_MOUSE Adenosine kinase OS=Mus musculus OX=10090 GN=Adk PE=1 SV=2	9	994712	948096	1.03197e+06	1.06924e+06	953905	957026	953974	1.02573e+06	1.01334e+06	955500	0.0512499	0.0364054	-0.0845531	0.435303
sp|P55284|CADH5_MOUSE Cadherin-5 OS=Mus musculus OX=10090 GN=Cdh5 PE=1 SV=2	P55284	Cdh5	sp|P55284|CADH5_MOUSE Cadherin-5 OS=Mus musculus OX=10090 GN=Cdh5 PE=1 SV=2	9	104083	100589	103517	113188	105158	97834.2	106624	106153	103800	105655	0.0517246	0.0396159	0.0255472	0.789071
sp|P55302|AMRP_MOUSE Alpha-2-macroglobulin receptor-associated protein OS=Mus musculus OX=10090 GN=Lrpap1 PE=1 SV=1	P55302	Lrpap1	sp|P55302|AMRP_MOUSE Alpha-2-macroglobulin receptor-associated protein OS=Mus musculus OX=10090 GN=Lrpap1 PE=1 SV=1	7	99440.1	104537	122589	127287	101780	101337	122307	118799	113563	110289	0.11941	0.0996007	-0.0419395	0.79536
sp|P55772|ENTP1_MOUSE Ectonucleoside triphosphate diphosphohydrolase 1 OS=Mus musculus OX=10090 GN=Entpd1 PE=1 SV=1	P55772	Entpd1	sp|P55772|ENTP1_MOUSE Ectonucleoside triphosphate diphosphohydrolase 1 OS=Mus musculus OX=10090 GN=Entpd1 PE=1 SV=1	8	406122	466099	471141	463858	474214	455163	492903	503135	464979	483559	0.0677443	0.0439838	0.0562611	0.242969
sp|P55937|GOGA3_MOUSE Golgin subfamily A member 3 OS=Mus musculus OX=10090 GN=Golga3 PE=1 SV=3	P55937	Golga3	sp|P55937|GOGA3_MOUSE Golgin subfamily A member 3 OS=Mus musculus OX=10090 GN=Golga3 PE=1 SV=3	12	102293	109603	132675	127588	121628	119735	123450	124675	118596	122539	0.122228	0.0176352	0.05131	0.530046
sp|P56135|ATPK_MOUSE ATP synthase subunit f, mitochondrial OS=Mus musculus OX=10090 GN=Atp5mf PE=1 SV=3	P56135	Atp5mf	sp|P56135|ATPK_MOUSE ATP synthase subunit f, mitochondrial OS=Mus musculus OX=10090 GN=Atp5mf PE=1 SV=3	4	606959	651971	670087	754010	652236	671113	662615	708619	661029	666864	0.0917193	0.0364583	0.012785	0.903846
sp|P56183|RRP1_MOUSE Ribosomal RNA processing protein 1 homolog A OS=Mus musculus OX=10090 GN=Rrp1 PE=1 SV=2	P56183	Rrp1	sp|P56183|RRP1_MOUSE Ribosomal RNA processing protein 1 homolog A OS=Mus musculus OX=10090 GN=Rrp1 PE=1 SV=2	1	1474.58	1311.74	2074.18	1685.65	2293.13	1543.62	1221.41	2430.41	1580.12	1918.38	0.201327	0.3115	0.255011	0.505066
sp|P56212|ARP19_MOUSE cAMP-regulated phosphoprotein 19 OS=Mus musculus OX=10090 GN=Arpp19 PE=1 SV=2	P56212	Arpp19	sp|P56212|ARP19_MOUSE cAMP-regulated phosphoprotein 19 OS=Mus musculus OX=10090 GN=Arpp19 PE=1 SV=2	1	44460.1	52646.4	51332.3	46845.2	45945.5	47801.8	50472.9	51992.8	49088.8	49137.3	0.0783202	0.0550561	0.00240206	0.916913
sp|P56213|ALR_MOUSE FAD-linked sulfhydryl oxidase ALR OS=Mus musculus OX=10090 GN=Gfer PE=1 SV=2	P56213	Gfer	sp|P56213|ALR_MOUSE FAD-linked sulfhydryl oxidase ALR OS=Mus musculus OX=10090 GN=Gfer PE=1 SV=2	4	22024.7	23938	27371.6	29342.6	23160.3	25616.7	24990.4	25206.5	25654.8	25098.4	0.128562	0.043929	-0.0284074	0.65544
sp|P56375|ACYP2_MOUSE Acylphosphatase-2 OS=Mus musculus OX=10090 GN=Acyp2 PE=1 SV=2	P56375	Acyp2	sp|P56375|ACYP2_MOUSE Acylphosphatase-2 OS=Mus musculus OX=10090 GN=Acyp2 PE=1 SV=2	8	413756	482978	493672	442690	421152	434892	424407	440612	462834	429650	0.0805508	0.021039	-0.106075	0.271536
sp|P56376|ACYP1_MOUSE Acylphosphatase-1 OS=Mus musculus OX=10090 GN=Acyp1 PE=1 SV=2	P56376	Acyp1	sp|P56376|ACYP1_MOUSE Acylphosphatase-1 OS=Mus musculus OX=10090 GN=Acyp1 PE=1 SV=2	5	444249	417672	476786	487075	469467	459139	414293	512100	460518	464303	0.0693271	0.0865911	0.0126222	0.809115
sp|P56379|ATP68_MOUSE ATP synthase subunit ATP5MPL, mitochondrial OS=Mus musculus OX=10090 GN=Atp5mpl PE=1 SV=1	P56379	Atp5mpl	sp|P56379|ATP68_MOUSE ATP synthase subunit ATP5MPL, mitochondrial OS=Mus musculus OX=10090 GN=Atp5mpl PE=1 SV=1	3	228815	216336	228986	241175	244229	226379	222455	228515	228901	227447	0.0443174	0.0414865	-0.00920637	0.884237
sp|P56380|AP4A_MOUSE Bis(5'-nucleosyl)-tetraphosphatase [asymmetrical] OS=Mus musculus OX=10090 GN=Nudt2 PE=1 SV=3	P56380	Nudt2	sp|P56380|AP4A_MOUSE Bis(5'-nucleosyl)-tetraphosphatase [asymmetrical] OS=Mus musculus OX=10090 GN=Nudt2 PE=1 SV=3	2	32238.5	31640.9	35013	33256	28820.9	31371.6	35183.9	33648.7	32747.2	32510.2	0.0446887	0.0860158	-0.0111942	0.651322
sp|P56382|ATP5E_MOUSE ATP synthase subunit epsilon, mitochondrial OS=Mus musculus OX=10090 GN=Atp5f1e PE=1 SV=2	P56382	Atp5f1e	sp|P56382|ATP5E_MOUSE ATP synthase subunit epsilon, mitochondrial OS=Mus musculus OX=10090 GN=Atp5f1e PE=1 SV=2	4	1.32217e+06	1.54642e+06	1.67296e+06	1.68954e+06	1.40961e+06	1.49763e+06	1.41657e+06	1.60633e+06	1.60969e+06	1.4571e+06	0.108857	0.0618494	-0.143129	0.495094
sp|P56383|AT5G2_MOUSE ATP synthase F(0) complex subunit C2, mitochondrial OS=Mus musculus OX=10090 GN=Atp5mc2 PE=1 SV=2;sp|P56384|AT5G3_MOUSE ATP synthase F(0) complex subunit C3, mitochondrial OS=Mus musculus OX=10090 GN=Atp5mc3 PE=1 SV=1;sp|Q9CR84|AT5G1_MOUSE ATP synthase F(0) complex subunit C1, mitochondrial OS=Mus musculus OX=10090 GN=Atp5mc1 PE=1 SV=1	P56383	Atp5mc2	sp|P56383|AT5G2_MOUSE ATP synthase F(0) complex subunit C2, mitochondrial OS=Mus musculus OX=10090 GN=Atp5mc2 PE=1 SV=2;sp|P56384|AT5G3_MOUSE ATP synthase F(0) complex subunit C3, mitochondrial OS=Mus musculus OX=10090 GN=Atp5mc3 PE=1 SV=1;sp|Q9CR84|AT5G1_MOUSE ATP synthase F(0) complex subunit C1, mitochondrial OS=Mus musculus OX=10090 GN=Atp5mc1 PE=1 SV=1	1	1.97196e+06	2.01618e+06	2.0339e+06	2.30171e+06	2.10249e+06	2.05295e+06	2.06441e+06	2.19104e+06	2.02504e+06	2.08345e+06	0.0718277	0.0297565	0.0409786	0.815703
sp|P56387|DYLT3_MOUSE Dynein light chain Tctex-type 3 OS=Mus musculus OX=10090 GN=Dynlt3 PE=1 SV=1	P56387	Dynlt3	sp|P56387|DYLT3_MOUSE Dynein light chain Tctex-type 3 OS=Mus musculus OX=10090 GN=Dynlt3 PE=1 SV=1	1	11705	13524.3	17524	15206.1	12973.2	14225.8	11080.1	14236.2	14365.2	13599.5	0.170948	0.113413	-0.0780871	0.342207
sp|P56391|CX6B1_MOUSE Cytochrome c oxidase subunit 6B1 OS=Mus musculus OX=10090 GN=Cox6b1 PE=1 SV=2	P56391	Cox6b1	sp|P56391|CX6B1_MOUSE Cytochrome c oxidase subunit 6B1 OS=Mus musculus OX=10090 GN=Cox6b1 PE=1 SV=2	4	423254	477540	437838	413174	508783	429453	446389	495841	430546	471115	0.0645462	0.0812162	0.12813	0.252363
sp|P56392|CX7A1_MOUSE Cytochrome c oxidase subunit 7A1, mitochondrial OS=Mus musculus OX=10090 GN=Cox7a1 PE=1 SV=1	P56392	Cox7a1	sp|P56392|CX7A1_MOUSE Cytochrome c oxidase subunit 7A1, mitochondrial OS=Mus musculus OX=10090 GN=Cox7a1 PE=1 SV=1	2	318728	320392	203379	242167	355974	278965	272234	369350	280447	317470	0.214201	0.158669	0.181766	0.175704
sp|P56393|COX7B_MOUSE Cytochrome c oxidase subunit 7B, mitochondrial OS=Mus musculus OX=10090 GN=Cox7b PE=3 SV=1	P56393	Cox7b	sp|P56393|COX7B_MOUSE Cytochrome c oxidase subunit 7B, mitochondrial OS=Mus musculus OX=10090 GN=Cox7b PE=3 SV=1	1	161821	183998	160211	195400	201077	182887	191669	196108	172909	193888	0.0981692	0.0400277	0.168088	0.122553
sp|P56395|CYB5_MOUSE Cytochrome b5 OS=Mus musculus OX=10090 GN=Cyb5a PE=1 SV=2	P56395	Cyb5a	sp|P56395|CYB5_MOUSE Cytochrome b5 OS=Mus musculus OX=10090 GN=Cyb5a PE=1 SV=2	5	213881	254316	268682	282172	307674	241664	288964	301233	261499	295099	0.115923	0.104745	0.174625	0.174581
sp|P56399|UBP5_MOUSE Ubiquitin carboxyl-terminal hydrolase 5 OS=Mus musculus OX=10090 GN=Usp5 PE=1 SV=1	P56399	Usp5	sp|P56399|UBP5_MOUSE Ubiquitin carboxyl-terminal hydrolase 5 OS=Mus musculus OX=10090 GN=Usp5 PE=1 SV=1	19	618861	676334	758310	682381	641171	660533	660469	710066	679357	660501	0.0836754	0.0440824	-0.0405966	0.700685
sp|P56480|ATPB_MOUSE ATP synthase subunit beta, mitochondrial OS=Mus musculus OX=10090 GN=Atp5f1b PE=1 SV=2	P56480	Atp5f1b	sp|P56480|ATPB_MOUSE ATP synthase subunit beta, mitochondrial OS=Mus musculus OX=10090 GN=Atp5f1b PE=1 SV=2	27	3.37698e+07	3.60248e+07	3.93056e+07	4.05443e+07	3.75516e+07	3.61574e+07	3.76851e+07	3.89411e+07	3.76652e+07	3.76183e+07	0.0825128	0.030291	-0.000429334	0.900323
sp|P56501|UCP3_MOUSE Mitochondrial uncoupling protein 3 OS=Mus musculus OX=10090 GN=Ucp3 PE=1 SV=1	P56501	Ucp3	sp|P56501|UCP3_MOUSE Mitochondrial uncoupling protein 3 OS=Mus musculus OX=10090 GN=Ucp3 PE=1 SV=1	8	158778	115387	121891	150452	128926	116493	130209	123361	136172	126143	0.155267	0.0501351	-0.102735	0.308976
sp|P56546|CTBP2_MOUSE C-terminal-binding protein 2 OS=Mus musculus OX=10090 GN=Ctbp2 PE=1 SV=2	P56546	Ctbp2	sp|P56546|CTBP2_MOUSE C-terminal-binding protein 2 OS=Mus musculus OX=10090 GN=Ctbp2 PE=1 SV=2	2	21660.8	19034.9	21169.4	25668.1	24486.6	23731	22241.2	24796.8	21415.1	24108.8	0.126521	0.0478722	0.170848	0.210202
sp|P56565|S10A1_MOUSE Protein S100-A1 OS=Mus musculus OX=10090 GN=S100a1 PE=1 SV=2	P56565	S100a1	sp|P56565|S10A1_MOUSE Protein S100-A1 OS=Mus musculus OX=10090 GN=S100a1 PE=1 SV=2	1	62177.8	60885.4	49192.3	43602.5	95896.8	51225.4	90905.3	112813	55038.8	93401	0.167633	0.297198	0.77066	0.0183333
sp|P56695|WFS1_MOUSE Wolframin OS=Mus musculus OX=10090 GN=Wfs1 PE=1 SV=1	P56695	Wfs1	sp|P56695|WFS1_MOUSE Wolframin OS=Mus musculus OX=10090 GN=Wfs1 PE=1 SV=1	18	1.11543e+06	1.1081e+06	1.1785e+06	1.5578e+06	1.05125e+06	1.2381e+06	1.04761e+06	1.21901e+06	1.14697e+06	1.13513e+06	0.17278	0.0910653	-0.0183765	0.379667
sp|P56812|PDCD5_MOUSE Programmed cell death protein 5 OS=Mus musculus OX=10090 GN=Pdcd5 PE=1 SV=3	P56812	Pdcd5	sp|P56812|PDCD5_MOUSE Programmed cell death protein 5 OS=Mus musculus OX=10090 GN=Pdcd5 PE=1 SV=3	2	83566	90705.6	93761.4	104614	95323.9	101312	96620.4	106690	92233.5	98966.2	0.0939108	0.051572	0.101437	0.240081
sp|P56959|FUS_MOUSE RNA-binding protein FUS OS=Mus musculus OX=10090 GN=Fus PE=1 SV=1	P56959	Fus	sp|P56959|FUS_MOUSE RNA-binding protein FUS OS=Mus musculus OX=10090 GN=Fus PE=1 SV=1	3	122398	90128.5	114983	84208.4	121228	84970.4	143411	111371	102556	116299	0.180774	0.210212	0.190804	0.395068
sp|P57080|UBP25_MOUSE Ubiquitin carboxyl-terminal hydrolase 25 OS=Mus musculus OX=10090 GN=Usp25 PE=1 SV=2	P57080	Usp25	sp|P57080|UBP25_MOUSE Ubiquitin carboxyl-terminal hydrolase 25 OS=Mus musculus OX=10090 GN=Usp25 PE=1 SV=2	1	5503.24	6469.92	7086.44	8444.49	6894.11	7533.3	6932.75	7930.2	6778.18	7233.02	0.17918	0.0682438	0.0939496	0.418564
sp|P57716|NICA_MOUSE Nicastrin OS=Mus musculus OX=10090 GN=Ncstn PE=1 SV=3	P57716	Ncstn	sp|P57716|NICA_MOUSE Nicastrin OS=Mus musculus OX=10090 GN=Ncstn PE=1 SV=3	2	13909.1	13085.2	15708.6	15777.3	14057.7	13709.3	12634	12927.4	14808.8	13318.4	0.0916417	0.0497531	-0.150997	0.153226
sp|P57724|PCBP4_MOUSE Poly(rC)-binding protein 4 OS=Mus musculus OX=10090 GN=Pcbp4 PE=1 SV=1	P57724	Pcbp4	sp|P57724|PCBP4_MOUSE Poly(rC)-binding protein 4 OS=Mus musculus OX=10090 GN=Pcbp4 PE=1 SV=1	1	6885.96	6025.43	9198.56	7226.95	7899.45	7158.2	8014.2	7969.63	7056.46	7934.54	0.182948	0.0520874	0.16961	0.442879
sp|P57746|VATD_MOUSE V-type proton ATPase subunit D OS=Mus musculus OX=10090 GN=Atp6v1d PE=1 SV=1	P57746	Atp6v1d	sp|P57746|VATD_MOUSE V-type proton ATPase subunit D OS=Mus musculus OX=10090 GN=Atp6v1d PE=1 SV=1	2	23175.9	22861.4	26619	31373.5	28125.6	26690.8	26760.3	29204.1	24897.4	27443	0.152327	0.0434524	0.14345	0.360972
sp|P57759|ERP29_MOUSE Endoplasmic reticulum resident protein 29 OS=Mus musculus OX=10090 GN=Erp29 PE=1 SV=2	P57759	Erp29	sp|P57759|ERP29_MOUSE Endoplasmic reticulum resident protein 29 OS=Mus musculus OX=10090 GN=Erp29 PE=1 SV=2	4	67458.8	69418	80388.9	77943.5	74453.6	77705.1	76881.9	76219	73680.8	76550.4	0.0856941	0.0181059	0.0575271	0.511659
sp|P57776|EF1D_MOUSE Elongation factor 1-delta OS=Mus musculus OX=10090 GN=Eef1d PE=1 SV=3	P57776	Eef1d	sp|P57776|EF1D_MOUSE Elongation factor 1-delta OS=Mus musculus OX=10090 GN=Eef1d PE=1 SV=3	13	928813	934470	1.00582e+06	1.02728e+06	884095	895031	948465	990953	970145	921748	0.0511771	0.0533737	-0.0734574	0.366891
sp|P57780|ACTN4_MOUSE Alpha-actinin-4 OS=Mus musculus OX=10090 GN=Actn4 PE=1 SV=1	P57780	Actn4	sp|P57780|ACTN4_MOUSE Alpha-actinin-4 OS=Mus musculus OX=10090 GN=Actn4 PE=1 SV=1	23	382547	378714	446899	489955	482822	451921	472874	451641	414723	462398	0.12643	0.0335366	0.16097	0.17428
sp|P57784|RU2A_MOUSE U2 small nuclear ribonucleoprotein A' OS=Mus musculus OX=10090 GN=Snrpa1 PE=1 SV=2	P57784	Snrpa1	sp|P57784|RU2A_MOUSE U2 small nuclear ribonucleoprotein A' OS=Mus musculus OX=10090 GN=Snrpa1 PE=1 SV=2	5	42379.5	39049.8	47029.4	44749.4	47788.8	43560.9	56858.4	47253.2	43564.4	47521	0.0787902	0.115633	0.125925	0.114351
sp|P57787|MOT4_MOUSE Monocarboxylate transporter 4 OS=Mus musculus OX=10090 GN=Slc16a3 PE=1 SV=1	P57787	Slc16a3	sp|P57787|MOT4_MOUSE Monocarboxylate transporter 4 OS=Mus musculus OX=10090 GN=Slc16a3 PE=1 SV=1	2	18305.1	30348	18169.2	22043	23570.2	26106.1	22891.9	17854.2	20174.1	23231	0.257042	0.152903	0.209616	0.808663
sp|P58021|TM9S2_MOUSE Transmembrane 9 superfamily member 2 OS=Mus musculus OX=10090 GN=Tm9sf2 PE=1 SV=1	P58021	Tm9sf2	sp|P58021|TM9S2_MOUSE Transmembrane 9 superfamily member 2 OS=Mus musculus OX=10090 GN=Tm9sf2 PE=1 SV=1	4	101611	111775	127145	130677	120750	122892	115530	134302	119460	121821	0.115099	0.0641782	0.0311729	0.472948
sp|P58044|IDI1_MOUSE Isopentenyl-diphosphate Delta-isomerase 1 OS=Mus musculus OX=10090 GN=Idi1 PE=1 SV=1	P58044	Idi1	sp|P58044|IDI1_MOUSE Isopentenyl-diphosphate Delta-isomerase 1 OS=Mus musculus OX=10090 GN=Idi1 PE=1 SV=1	3	17025.8	17787.4	17899.4	18318.5	22154.4	17181.2	19396.7	18118.1	17843.4	18757.4	0.030345	0.112489	0.071242	0.248649
sp|P58059|RT21_MOUSE 28S ribosomal protein S21, mitochondrial OS=Mus musculus OX=10090 GN=Mrps21 PE=1 SV=1	P58059	Mrps21	sp|P58059|RT21_MOUSE 28S ribosomal protein S21, mitochondrial OS=Mus musculus OX=10090 GN=Mrps21 PE=1 SV=1	2	15046.8	15909.2	17923	20045.9	20287.3	19308.9	16089.3	16747.7	16916.1	18028.3	0.129424	0.110984	0.0907788	0.531326
sp|P58064|RT06_MOUSE 28S ribosomal protein S6, mitochondrial OS=Mus musculus OX=10090 GN=Mrps6 PE=1 SV=3	P58064	Mrps6	sp|P58064|RT06_MOUSE 28S ribosomal protein S6, mitochondrial OS=Mus musculus OX=10090 GN=Mrps6 PE=1 SV=3	3	10964.3	10152.7	12486.6	12711.6	11279.6	11305.9	12136	13415.2	11725.5	11721	0.105993	0.0833367	0.00158804	0.561998
sp|P58196|PLS4_MOUSE Phospholipid scramblase 4 OS=Mus musculus OX=10090 GN=Plscr4 PE=2 SV=2	P58196	Plscr4	sp|P58196|PLS4_MOUSE Phospholipid scramblase 4 OS=Mus musculus OX=10090 GN=Plscr4 PE=2 SV=2	1	2415.38	2324.88	2778.47	2537.49	2074.43	2050.26	1753.91	1752.63	2476.43	1902.09	0.0782126	0.093676	-0.384633	0.00157687
sp|P58242|ASM3B_MOUSE Acid sphingomyelinase-like phosphodiesterase 3b OS=Mus musculus OX=10090 GN=Smpdl3b PE=1 SV=1	P58242	Smpdl3b	sp|P58242|ASM3B_MOUSE Acid sphingomyelinase-like phosphodiesterase 3b OS=Mus musculus OX=10090 GN=Smpdl3b PE=1 SV=1	2	11108.5	9988.17	13756	12097.2	13574.2	11428.7	12595.1	12307.7	11602.8	12451.4	0.136135	0.0708671	0.103045	0.388682
sp|P58252|EF2_MOUSE Elongation factor 2 OS=Mus musculus OX=10090 GN=Eef2 PE=1 SV=2	P58252	Eef2	sp|P58252|EF2_MOUSE Elongation factor 2 OS=Mus musculus OX=10090 GN=Eef2 PE=1 SV=2	38	4.96741e+06	4.99418e+06	5.00961e+06	5.3365e+06	5.02888e+06	4.81167e+06	5.12669e+06	5.51525e+06	5.00189e+06	5.07778e+06	0.0342579	0.0574515	0.0216598	0.873591
sp|P58281|OPA1_MOUSE Dynamin-like 120 kDa protein, mitochondrial OS=Mus musculus OX=10090 GN=Opa1 PE=1 SV=1	P58281	Opa1	sp|P58281|OPA1_MOUSE Dynamin-like 120 kDa protein, mitochondrial OS=Mus musculus OX=10090 GN=Opa1 PE=1 SV=1	27	1.39966e+06	1.46037e+06	1.60081e+06	1.69189e+06	1.51376e+06	1.49647e+06	1.53037e+06	1.53859e+06	1.53059e+06	1.52207e+06	0.0862426	0.0122843	-0.00655313	0.863843
sp|P58389|PTPA_MOUSE Serine/threonine-protein phosphatase 2A activator OS=Mus musculus OX=10090 GN=Ptpa PE=1 SV=1	P58389	Ptpa	sp|P58389|PTPA_MOUSE Serine/threonine-protein phosphatase 2A activator OS=Mus musculus OX=10090 GN=Ptpa PE=1 SV=1	6	63543.9	64772.8	70749.6	74695.2	64220.8	71381.7	65247.3	69447.6	67761.2	67347.5	0.0763342	0.0503046	-0.008134	0.835207
sp|P58404|STRN4_MOUSE Striatin-4 OS=Mus musculus OX=10090 GN=Strn4 PE=1 SV=2	P58404	Strn4	sp|P58404|STRN4_MOUSE Striatin-4 OS=Mus musculus OX=10090 GN=Strn4 PE=1 SV=2	2	18888.5	16341.6	21585.4	22207	22593	17841.3	21816.8	20875.9	20236.9	21346.4	0.136341	0.100195	0.0798615	0.52032
sp|P58466|CTDS1_MOUSE Carboxy-terminal domain RNA polymerase II polypeptide A small phosphatase 1 OS=Mus musculus OX=10090 GN=Ctdsp1 PE=1 SV=1	P58466	Ctdsp1	sp|P58466|CTDS1_MOUSE Carboxy-terminal domain RNA polymerase II polypeptide A small phosphatase 1 OS=Mus musculus OX=10090 GN=Ctdsp1 PE=1 SV=1	1	2634.44	1533.13	2444.33	1676.8	1664.32	1668.11	2870.33	1904.31	2060.56	1786.21	0.264548	0.282946	-0.183828	0.891473
sp|P58742|AAAS_MOUSE Aladin OS=Mus musculus OX=10090 GN=Aaas PE=1 SV=1	P58742	Aaas	sp|P58742|AAAS_MOUSE Aladin OS=Mus musculus OX=10090 GN=Aaas PE=1 SV=1	1	1915.46	2489.31	2431.07	2243.24	2548.72	2019.19	2238.66	2531.77	2337.15	2385.21	0.113886	0.108761	0.0278018	0.715181
sp|P58771|TPM1_MOUSE Tropomyosin alpha-1 chain OS=Mus musculus OX=10090 GN=Tpm1 PE=1 SV=1	P58771	Tpm1	sp|P58771|TPM1_MOUSE Tropomyosin alpha-1 chain OS=Mus musculus OX=10090 GN=Tpm1 PE=1 SV=1	20	3.93906e+06	4.7938e+06	3.03479e+06	3.91618e+06	3.47904e+06	6.77226e+06	2.09947e+06	3.15435e+06	3.92762e+06	3.3167e+06	0.183173	0.520724	-0.245633	0.679625
sp|P58774|TPM2_MOUSE Tropomyosin beta chain OS=Mus musculus OX=10090 GN=Tpm2 PE=1 SV=1	P58774	Tpm2	sp|P58774|TPM2_MOUSE Tropomyosin beta chain OS=Mus musculus OX=10090 GN=Tpm2 PE=1 SV=1	30	1.31293e+07	1.22585e+07	1.02571e+07	9.21502e+06	9.55048e+06	2.04477e+07	8.91214e+06	1.13302e+07	1.12578e+07	1.04404e+07	0.160094	0.426509	-0.108292	0.711308
sp|P58802|TB10A_MOUSE TBC1 domain family member 10A OS=Mus musculus OX=10090 GN=Tbc1d10a PE=1 SV=1	P58802	Tbc1d10a	sp|P58802|TB10A_MOUSE TBC1 domain family member 10A OS=Mus musculus OX=10090 GN=Tbc1d10a PE=1 SV=1	1	445.796	445.796	445.796	445.796	445.796	445.796	1034.34	445.796	445.796	445.796	0	0.496303	0	0.256236
sp|P58854|GCP3_MOUSE Gamma-tubulin complex component 3 OS=Mus musculus OX=10090 GN=Tubgcp3 PE=1 SV=2	P58854	Tubgcp3	sp|P58854|GCP3_MOUSE Gamma-tubulin complex component 3 OS=Mus musculus OX=10090 GN=Tubgcp3 PE=1 SV=2	1	885.013	1643.36	1260.48	1978.44	1174.02	1753.7	1259.86	1717.09	1451.92	1488.47	0.328134	0.204409	0.0313009	0.766823
sp|P58871|TB182_MOUSE 182 kDa tankyrase-1-binding protein OS=Mus musculus OX=10090 GN=Tnks1bp1 PE=1 SV=2	P58871	Tnks1bp1	sp|P58871|TB182_MOUSE 182 kDa tankyrase-1-binding protein OS=Mus musculus OX=10090 GN=Tnks1bp1 PE=1 SV=2	12	81044.7	77881.9	84578.8	94890.6	92263.1	78648.9	94168.8	93044.5	82811.7	92653.8	0.0873089	0.0815022	0.162331	0.386401
sp|P59017|B2L13_MOUSE Bcl-2-like protein 13 OS=Mus musculus OX=10090 GN=Bcl2l13 PE=1 SV=2	P59017	Bcl2l13	sp|P59017|B2L13_MOUSE Bcl-2-like protein 13 OS=Mus musculus OX=10090 GN=Bcl2l13 PE=1 SV=2	6	381662	362140	430070	394564	388721	355806	447028	366824	388113	377772	0.0729452	0.104364	-0.039366	0.898043
sp|P59041|DJC30_MOUSE DnaJ homolog subfamily C member 30, mitochondrial OS=Mus musculus OX=10090 GN=Dnajc30 PE=1 SV=1	P59041	Dnajc30	sp|P59041|DJC30_MOUSE DnaJ homolog subfamily C member 30, mitochondrial OS=Mus musculus OX=10090 GN=Dnajc30 PE=1 SV=1	2	11911.1	13966.2	14003.2	14274.1	13202.9	11989.5	13350.1	15418.3	13984.7	13276.5	0.0807822	0.105458	-0.0749953	0.940926
sp|P59114|CAPAM_MOUSE mRNA (2'-O-methyladenosine-N(6)-)-methyltransferase OS=Mus musculus OX=10090 GN=Pcif1 PE=1 SV=1	P59114	Pcif1	sp|P59114|CAPAM_MOUSE mRNA (2'-O-methyladenosine-N(6)-)-methyltransferase OS=Mus musculus OX=10090 GN=Pcif1 PE=1 SV=1	1	445.796	926.212	1039.48	936.05	445.796	445.796	1155.16	445.796	931.131	445.796	0.317502	0.56919	-1.06258	0.205074
sp|P59222|SREC2_MOUSE Scavenger receptor class F member 2 OS=Mus musculus OX=10090 GN=Scarf2 PE=1 SV=1	P59222	Scarf2	sp|P59222|SREC2_MOUSE Scavenger receptor class F member 2 OS=Mus musculus OX=10090 GN=Scarf2 PE=1 SV=1	1	4827.78	3990.04	5613.53	5404.68	3680.45	4629.22	4959.2	4987.34	5116.23	4794.21	0.146489	0.133893	-0.0923457	0.401673
sp|P59235|NUP43_MOUSE Nucleoporin Nup43 OS=Mus musculus OX=10090 GN=Nup43 PE=1 SV=2	P59235	Nup43	sp|P59235|NUP43_MOUSE Nucleoporin Nup43 OS=Mus musculus OX=10090 GN=Nup43 PE=1 SV=2	2	3927.51	3789.63	4345.8	4158.29	3943.91	4074.14	4339.01	4512.63	4042.9	4206.57	0.060722	0.0608026	0.0571281	0.473148
sp|P59266|FITM2_MOUSE Fat storage-inducing transmembrane protein 2 OS=Mus musculus OX=10090 GN=Fitm2 PE=1 SV=1	P59266	Fitm2	sp|P59266|FITM2_MOUSE Fat storage-inducing transmembrane protein 2 OS=Mus musculus OX=10090 GN=Fitm2 PE=1 SV=1	2	114164	116351	109179	134051	130084	115345	117161	114781	115257	116253	0.0914755	0.0606031	0.0124321	0.87646
sp|P59325|IF5_MOUSE Eukaryotic translation initiation factor 5 OS=Mus musculus OX=10090 GN=Eif5 PE=1 SV=1	P59325	Eif5	sp|P59325|IF5_MOUSE Eukaryotic translation initiation factor 5 OS=Mus musculus OX=10090 GN=Eif5 PE=1 SV=1	11	178917	181521	178913	175732	172910	180703	181646	179459	178915	180081	0.0132529	0.0221014	0.00936611	0.988048
sp|P59481|LMA2L_MOUSE VIP36-like protein OS=Mus musculus OX=10090 GN=Lman2l PE=1 SV=1	P59481	Lman2l	sp|P59481|LMA2L_MOUSE VIP36-like protein OS=Mus musculus OX=10090 GN=Lman2l PE=1 SV=1	1	2340.38	1177.39	1200.06	2742.9	1155.57	2138.4	1811.01	1779.43	1770.22	1795.22	0.427978	0.23849	0.0991845	0.880516
sp|P59672|ANS1A_MOUSE Ankyrin repeat and SAM domain-containing protein 1A OS=Mus musculus OX=10090 GN=Anks1a PE=1 SV=3	P59672	Anks1a	sp|P59672|ANS1A_MOUSE Ankyrin repeat and SAM domain-containing protein 1A OS=Mus musculus OX=10090 GN=Anks1a PE=1 SV=3	1	1408.85	1461.3	1629.16	1447.05	1855.94	1623.01	1533.84	1271.41	1454.18	1578.42	0.0656483	0.153746	0.117722	0.559187
sp|P59708|SF3B6_MOUSE Splicing factor 3B subunit 6 OS=Mus musculus OX=10090 GN=Sf3b6 PE=1 SV=1	P59708	Sf3b6	sp|P59708|SF3B6_MOUSE Splicing factor 3B subunit 6 OS=Mus musculus OX=10090 GN=Sf3b6 PE=1 SV=1	1	3384.88	3702.86	5130.45	4796.91	3714.25	3394.44	3829.37	2993.43	4249.88	3554.35	0.197716	0.107554	-0.247249	0.0898654
sp|P59729|RIN3_MOUSE Ras and Rab interactor 3 OS=Mus musculus OX=10090 GN=Rin3 PE=1 SV=2	P59729	Rin3	sp|P59729|RIN3_MOUSE Ras and Rab interactor 3 OS=Mus musculus OX=10090 GN=Rin3 PE=1 SV=2	1	4421.33	4310.08	5341.57	4930.82	5522.07	4707.91	3801.82	4829	4676.07	4768.45	0.100519	0.149878	0.0302509	0.883915
sp|P59808|SASH1_MOUSE SAM and SH3 domain-containing protein 1 OS=Mus musculus OX=10090 GN=Sash1 PE=1 SV=1	P59808	Sash1	sp|P59808|SASH1_MOUSE SAM and SH3 domain-containing protein 1 OS=Mus musculus OX=10090 GN=Sash1 PE=1 SV=1	2	1698.06	2020.58	1340.52	2106.57	2374.71	1721.05	1870.55	1460.53	1859.32	1795.8	0.194404	0.207169	-0.0459517	0.778796
sp|P59913|PCMD1_MOUSE Protein-L-isoaspartate O-methyltransferase domain-containing protein 1 OS=Mus musculus OX=10090 GN=Pcmtd1 PE=1 SV=1	P59913	Pcmtd1	sp|P59913|PCMD1_MOUSE Protein-L-isoaspartate O-methyltransferase domain-containing protein 1 OS=Mus musculus OX=10090 GN=Pcmtd1 PE=1 SV=1	1	445.796	445.796	1127.04	445.796	445.796	445.796	445.796	445.796	445.796	445.796	0.552862	0	0	0.254221
sp|P59999|ARPC4_MOUSE Actin-related protein 2/3 complex subunit 4 OS=Mus musculus OX=10090 GN=Arpc4 PE=1 SV=3	P59999	Arpc4	sp|P59999|ARPC4_MOUSE Actin-related protein 2/3 complex subunit 4 OS=Mus musculus OX=10090 GN=Arpc4 PE=1 SV=3	3	141852	150742	174552	168329	166292	156837	170907	183554	159536	168600	0.0955356	0.0655661	0.0817829	0.30784
sp|P60122|RUVB1_MOUSE RuvB-like 1 OS=Mus musculus OX=10090 GN=Ruvbl1 PE=1 SV=1	P60122	Ruvbl1	sp|P60122|RUVB1_MOUSE RuvB-like 1 OS=Mus musculus OX=10090 GN=Ruvbl1 PE=1 SV=1	6	198786	189620	202050	209020	209298	209873	211324	213570	200418	210599	0.0403066	0.00902214	0.0715224	0.231256
sp|P60229|EIF3E_MOUSE Eukaryotic translation initiation factor 3 subunit E OS=Mus musculus OX=10090 GN=Eif3e PE=1 SV=1	P60229	Eif3e	sp|P60229|EIF3E_MOUSE Eukaryotic translation initiation factor 3 subunit E OS=Mus musculus OX=10090 GN=Eif3e PE=1 SV=1	10	202120	201238	234639	233554	227777	206504	213651	237870	217837	220714	0.0859387	0.0635326	0.0219565	0.771099
sp|P60335|PCBP1_MOUSE Poly(rC)-binding protein 1 OS=Mus musculus OX=10090 GN=Pcbp1 PE=1 SV=1	P60335	Pcbp1	sp|P60335|PCBP1_MOUSE Poly(rC)-binding protein 1 OS=Mus musculus OX=10090 GN=Pcbp1 PE=1 SV=1	4	659658	644285	806977	782661	718991	713707	797963	777735	721160	748363	0.115159	0.056048	0.0575733	0.52669
sp|P60521|GBRL2_MOUSE Gamma-aminobutyric acid receptor-associated protein-like 2 OS=Mus musculus OX=10090 GN=Gabarapl2 PE=1 SV=1;sp|Q8R3R8|GBRL1_MOUSE Gamma-aminobutyric acid receptor-associated protein-like 1 OS=Mus musculus OX=10090 GN=Gabarapl1 PE=1 SV=2;sp|Q9DCD6|GBRAP_MOUSE Gamma-aminobutyric acid receptor-associated protein OS=Mus musculus OX=10090 GN=Gabarap PE=1 SV=2	P60521	Gabarapl2	sp|P60521|GBRL2_MOUSE Gamma-aminobutyric acid receptor-associated protein-like 2 OS=Mus musculus OX=10090 GN=Gabarapl2 PE=1 SV=1;sp|Q8R3R8|GBRL1_MOUSE Gamma-aminobutyric acid receptor-associated protein-like 1 OS=Mus musculus OX=10090 GN=Gabarapl1 PE=1 SV=2;sp|Q9DCD6|GBRAP_MOUSE Gamma-aminobutyric acid receptor-associated protein OS=Mus musculus OX=10090 GN=Gabarap PE=1 SV=2	2	73984.4	69087.5	78566	78793.1	72915.8	69075.7	81976.7	80862	76275.2	76888.9	0.0610356	0.0818227	0.0102831	0.819745
sp|P60605|UB2G2_MOUSE Ubiquitin-conjugating enzyme E2 G2 OS=Mus musculus OX=10090 GN=Ube2g2 PE=1 SV=1	P60605	Ube2g2	sp|P60605|UB2G2_MOUSE Ubiquitin-conjugating enzyme E2 G2 OS=Mus musculus OX=10090 GN=Ube2g2 PE=1 SV=1	1	3085.16	3305.53	3972.26	3827.37	5672.18	3985.17	3739.58	3958.37	3566.45	3971.77	0.118598	0.206435	0.159156	0.0822685
sp|P60670|NPL4_MOUSE Nuclear protein localization protein 4 homolog OS=Mus musculus OX=10090 GN=Nploc4 PE=1 SV=3	P60670	Nploc4	sp|P60670|NPL4_MOUSE Nuclear protein localization protein 4 homolog OS=Mus musculus OX=10090 GN=Nploc4 PE=1 SV=3	11	222768	231263	229313	236452	224778	223497	230546	218336	230288	224137	0.0245992	0.022359	-0.0390497	0.56443
sp|P60710|ACTB_MOUSE Actin, cytoplasmic 1 OS=Mus musculus OX=10090 GN=Actb PE=1 SV=1;sp|P63260|ACTG_MOUSE Actin, cytoplasmic 2 OS=Mus musculus OX=10090 GN=Actg1 PE=1 SV=1	P60710	Actb	sp|P60710|ACTB_MOUSE Actin, cytoplasmic 1 OS=Mus musculus OX=10090 GN=Actb PE=1 SV=1;sp|P63260|ACTG_MOUSE Actin, cytoplasmic 2 OS=Mus musculus OX=10090 GN=Actg1 PE=1 SV=1	3	312850	200155	230260	203155	281045	399308	217334	260416	216707	270730	0.222321	0.268897	0.322888	0.193531
sp|P60766|CDC42_MOUSE Cell division control protein 42 homolog OS=Mus musculus OX=10090 GN=Cdc42 PE=1 SV=2	P60766	Cdc42	sp|P60766|CDC42_MOUSE Cell division control protein 42 homolog OS=Mus musculus OX=10090 GN=Cdc42 PE=1 SV=2	6	753335	723903	879073	898302	852228	830315	872140	901349	816204	862184	0.107936	0.0349432	0.083262	0.316772
sp|P60824|CIRBP_MOUSE Cold-inducible RNA-binding protein OS=Mus musculus OX=10090 GN=Cirbp PE=1 SV=1	P60824	Cirbp	sp|P60824|CIRBP_MOUSE Cold-inducible RNA-binding protein OS=Mus musculus OX=10090 GN=Cirbp PE=1 SV=1	1	64753.8	66890.9	72681.8	64709.4	61894.1	58411.4	79145	69996.6	65822.3	65945.3	0.0558412	0.137079	0.000156648	0.953359
sp|P60840|ENSA_MOUSE Alpha-endosulfine OS=Mus musculus OX=10090 GN=Ensa PE=1 SV=1	P60840	Ensa	sp|P60840|ENSA_MOUSE Alpha-endosulfine OS=Mus musculus OX=10090 GN=Ensa PE=1 SV=1	3	53863.8	51127	49887.9	44447.3	53187.9	47318.7	61634.4	55922	50507.5	54554.9	0.0793713	0.109146	0.110868	0.226071
sp|P60843|IF4A1_MOUSE Eukaryotic initiation factor 4A-I OS=Mus musculus OX=10090 GN=Eif4a1 PE=1 SV=1	P60843	Eif4a1	sp|P60843|IF4A1_MOUSE Eukaryotic initiation factor 4A-I OS=Mus musculus OX=10090 GN=Eif4a1 PE=1 SV=1	18	976967	969217	1.12863e+06	1.11889e+06	1.06862e+06	1.00778e+06	1.07952e+06	1.12788e+06	1.04793e+06	1.07407e+06	0.0831118	0.0460925	0.0388461	0.684677
sp|P60867|RS20_MOUSE 40S ribosomal protein S20 OS=Mus musculus OX=10090 GN=Rps20 PE=1 SV=1	P60867	Rps20	sp|P60867|RS20_MOUSE 40S ribosomal protein S20 OS=Mus musculus OX=10090 GN=Rps20 PE=1 SV=1	5	465853	437211	513005	531674	503658	464211	520885	551930	489429	512272	0.088714	0.0716937	0.0672824	0.452729
sp|P60898|RPB9_MOUSE DNA-directed RNA polymerase II subunit RPB9 OS=Mus musculus OX=10090 GN=Polr2i PE=1 SV=1	P60898	Polr2i	sp|P60898|RPB9_MOUSE DNA-directed RNA polymerase II subunit RPB9 OS=Mus musculus OX=10090 GN=Polr2i PE=1 SV=1	1	1329.57	2081.52	1998.86	1741.37	2498.49	2066.93	2257.12	2321.64	1870.12	2289.38	0.189116	0.0779453	0.295114	0.0240852
sp|P60904|DNJC5_MOUSE DnaJ homolog subfamily C member 5 OS=Mus musculus OX=10090 GN=Dnajc5 PE=1 SV=1	P60904	Dnajc5	sp|P60904|DNJC5_MOUSE DnaJ homolog subfamily C member 5 OS=Mus musculus OX=10090 GN=Dnajc5 PE=1 SV=1	2	27037.6	28242.7	28282	27838.1	26839.5	26340.6	27435.7	30116.2	28040.4	27137.6	0.0207399	0.0607875	-0.047262	0.881219
sp|P61021|RAB5B_MOUSE Ras-related protein Rab-5B OS=Mus musculus OX=10090 GN=Rab5b PE=1 SV=1	P61021	Rab5b	sp|P61021|RAB5B_MOUSE Ras-related protein Rab-5B OS=Mus musculus OX=10090 GN=Rab5b PE=1 SV=1	7	539167	583615	633268	664713	609389	667171	589423	637668	608442	623528	0.0912842	0.0541401	0.0361674	0.554797
sp|P61022|CHP1_MOUSE Calcineurin B homologous protein 1 OS=Mus musculus OX=10090 GN=Chp1 PE=1 SV=2	P61022	Chp1	sp|P61022|CHP1_MOUSE Calcineurin B homologous protein 1 OS=Mus musculus OX=10090 GN=Chp1 PE=1 SV=2	5	64444.8	72579.5	85051.2	73829	62645	62241.3	68843.3	74049.2	73204.2	65744.2	0.114564	0.0839207	-0.156616	0.189926
sp|P61027|RAB10_MOUSE Ras-related protein Rab-10 OS=Mus musculus OX=10090 GN=Rab10 PE=1 SV=1	P61027	Rab10	sp|P61027|RAB10_MOUSE Ras-related protein Rab-10 OS=Mus musculus OX=10090 GN=Rab10 PE=1 SV=1	9	170339	190117	203677	222403	179363	200031	188863	207527	196897	194447	0.111712	0.0638453	-0.0178028	0.875012
sp|P61028|RAB8B_MOUSE Ras-related protein Rab-8B OS=Mus musculus OX=10090 GN=Rab8b PE=1 SV=1	P61028	Rab8b	sp|P61028|RAB8B_MOUSE Ras-related protein Rab-8B OS=Mus musculus OX=10090 GN=Rab8b PE=1 SV=1	2	11166.6	11678.7	15590.2	13732.4	15709.4	14766.6	15508.6	15416.2	12705.5	15462.4	0.155544	0.0265709	0.288024	0.0448146
sp|P61079|UB2D3_MOUSE Ubiquitin-conjugating enzyme E2 D3 OS=Mus musculus OX=10090 GN=Ube2d3 PE=1 SV=1	P61079	Ube2d3	sp|P61079|UB2D3_MOUSE Ubiquitin-conjugating enzyme E2 D3 OS=Mus musculus OX=10090 GN=Ube2d3 PE=1 SV=1	4	197467	216530	258602	226211	205656	227879	225783	238736	221370	226831	0.113753	0.0614387	0.0354839	0.970465
sp|P61080|UB2D1_MOUSE Ubiquitin-conjugating enzyme E2 D1 OS=Mus musculus OX=10090 GN=Ube2d1 PE=1 SV=1	P61080	Ube2d1	sp|P61080|UB2D1_MOUSE Ubiquitin-conjugating enzyme E2 D1 OS=Mus musculus OX=10090 GN=Ube2d1 PE=1 SV=1	1	7309.42	8277.25	8000.44	8171.23	5941.99	6863.77	7838.14	5834.42	8085.83	6402.88	0.0548279	0.141179	-0.340342	0.0273035
sp|P61082|UBC12_MOUSE NEDD8-conjugating enzyme Ubc12 OS=Mus musculus OX=10090 GN=Ube2m PE=1 SV=1	P61082	Ube2m	sp|P61082|UBC12_MOUSE NEDD8-conjugating enzyme Ubc12 OS=Mus musculus OX=10090 GN=Ube2m PE=1 SV=1	7	200426	192638	217991	210973	195957	190966	202386	215716	205700	199172	0.0545599	0.0532317	-0.0462432	0.685717
sp|P61087|UBE2K_MOUSE Ubiquitin-conjugating enzyme E2 K OS=Mus musculus OX=10090 GN=Ube2k PE=1 SV=3	P61087	Ube2k	sp|P61087|UBE2K_MOUSE Ubiquitin-conjugating enzyme E2 K OS=Mus musculus OX=10090 GN=Ube2k PE=1 SV=3	7	166531	168468	187399	178148	158362	155938	178251	169092	173308	163727	0.0549614	0.0622275	-0.0822606	0.292764
sp|P61089|UBE2N_MOUSE Ubiquitin-conjugating enzyme E2 N OS=Mus musculus OX=10090 GN=Ube2n PE=1 SV=1	P61089	Ube2n	sp|P61089|UBE2N_MOUSE Ubiquitin-conjugating enzyme E2 N OS=Mus musculus OX=10090 GN=Ube2n PE=1 SV=1	6	371649	406925	420306	432311	436564	414641	401848	447862	413616	425603	0.0643333	0.0489457	0.0409267	0.428563
sp|P61092|SIA1A_MOUSE E3 ubiquitin-protein ligase SIAH1A OS=Mus musculus OX=10090 GN=Siah1a PE=1 SV=1	P61092	Siah1a	sp|P61092|SIA1A_MOUSE E3 ubiquitin-protein ligase SIAH1A OS=Mus musculus OX=10090 GN=Siah1a PE=1 SV=1	1	13657.8	13579	16174.7	18397.8	13113.6	14862	13678.2	16118.9	14916.3	14270.1	0.149113	0.0923418	-0.0599819	0.452888
sp|P61148|FGF1_MOUSE Fibroblast growth factor 1 OS=Mus musculus OX=10090 GN=Fgf1 PE=1 SV=1	P61148	Fgf1	sp|P61148|FGF1_MOUSE Fibroblast growth factor 1 OS=Mus musculus OX=10090 GN=Fgf1 PE=1 SV=1	4	67547.6	64190.5	88030.2	76329	66373.6	74452	68668.2	89858.4	71938.3	71560.1	0.143842	0.141302	-0.00609135	0.899756
sp|P61161|ARP2_MOUSE Actin-related protein 2 OS=Mus musculus OX=10090 GN=Actr2 PE=1 SV=1	P61161	Actr2	sp|P61161|ARP2_MOUSE Actin-related protein 2 OS=Mus musculus OX=10090 GN=Actr2 PE=1 SV=1	3	100797	105312	114112	118140	107076	108130	109062	116222	109712	108596	0.0724609	0.0376524	-0.013605	0.904912
sp|P61164|ACTZ_MOUSE Alpha-centractin OS=Mus musculus OX=10090 GN=Actr1a PE=1 SV=1	P61164	Actr1a	sp|P61164|ACTZ_MOUSE Alpha-centractin OS=Mus musculus OX=10090 GN=Actr1a PE=1 SV=1	8	126715	113039	118245	122555	125666	150125	124897	142356	120400	134011	0.0487919	0.0921713	0.151945	0.065674
sp|P61202|CSN2_MOUSE COP9 signalosome complex subunit 2 OS=Mus musculus OX=10090 GN=Cops2 PE=1 SV=1	P61202	Cops2	sp|P61202|CSN2_MOUSE COP9 signalosome complex subunit 2 OS=Mus musculus OX=10090 GN=Cops2 PE=1 SV=1	10	479206	497001	543061	545483	497669	479412	532983	494469	520031	496069	0.0644095	0.0452499	-0.0666489	0.582653
sp|P61211|ARL1_MOUSE ADP-ribosylation factor-like protein 1 OS=Mus musculus OX=10090 GN=Arl1 PE=1 SV=1	P61211	Arl1	sp|P61211|ARL1_MOUSE ADP-ribosylation factor-like protein 1 OS=Mus musculus OX=10090 GN=Arl1 PE=1 SV=1	1	9370.17	11407.5	11625.2	12936.3	12177.5	8951.58	10111.7	12613.7	11516.3	11144.6	0.130004	0.15772	-0.0534938	0.705936
sp|P61222|ABCE1_MOUSE ATP-binding cassette sub-family E member 1 OS=Mus musculus OX=10090 GN=Abce1 PE=1 SV=1	P61222	Abce1	sp|P61222|ABCE1_MOUSE ATP-binding cassette sub-family E member 1 OS=Mus musculus OX=10090 GN=Abce1 PE=1 SV=1	9	121550	127189	141318	137382	135595	126062	135368	136296	132285	135481	0.0689609	0.036464	0.0355136	0.811962
sp|P61226|RAP2B_MOUSE Ras-related protein Rap-2b OS=Mus musculus OX=10090 GN=Rap2b PE=1 SV=1;sp|Q80ZJ1|RAP2A_MOUSE Ras-related protein Rap-2a OS=Mus musculus OX=10090 GN=Rap2a PE=1 SV=2;sp|Q8BU31|RAP2C_MOUSE Ras-related protein Rap-2c OS=Mus musculus OX=10090 GN=Rap2c PE=1 SV=1	P61226	Rap2b	sp|P61226|RAP2B_MOUSE Ras-related protein Rap-2b OS=Mus musculus OX=10090 GN=Rap2b PE=1 SV=1;sp|Q80ZJ1|RAP2A_MOUSE Ras-related protein Rap-2a OS=Mus musculus OX=10090 GN=Rap2a PE=1 SV=2;sp|Q8BU31|RAP2C_MOUSE Ras-related protein Rap-2c OS=Mus musculus OX=10090 GN=Rap2c PE=1 SV=1	1	1389.16	891.592	1281.69	891.592	1997	891.592	1887.13	1384.77	1086.64	1635.95	0.233474	0.329776	0.59667	0.132999
sp|P61255|RL26_MOUSE 60S ribosomal protein L26 OS=Mus musculus OX=10090 GN=Rpl26 PE=1 SV=1	P61255	Rpl26	sp|P61255|RL26_MOUSE 60S ribosomal protein L26 OS=Mus musculus OX=10090 GN=Rpl26 PE=1 SV=1	6	282335	294962	297725	304287	237941	246448	274245	275939	296344	260346	0.031208	0.0746994	-0.188883	0.0286259
sp|P61290|PSME3_MOUSE Proteasome activator complex subunit 3 OS=Mus musculus OX=10090 GN=Psme3 PE=1 SV=1	P61290	Psme3	sp|P61290|PSME3_MOUSE Proteasome activator complex subunit 3 OS=Mus musculus OX=10090 GN=Psme3 PE=1 SV=1	5	154893	158696	171392	185384	180489	162873	170011	189802	165044	175250	0.0823494	0.0672016	0.0869849	0.422606
sp|P61294|RAB6B_MOUSE Ras-related protein Rab-6B OS=Mus musculus OX=10090 GN=Rab6b PE=1 SV=1	P61294	Rab6b	sp|P61294|RAB6B_MOUSE Ras-related protein Rab-6B OS=Mus musculus OX=10090 GN=Rab6b PE=1 SV=1	1	2307.24	1866.92	1911.9	2021.6	1717.01	1860.41	2145.18	1659.08	1966.75	1788.71	0.0976122	0.1176	-0.137497	0.214502
sp|P61327|MGN_MOUSE Protein mago nashi homolog OS=Mus musculus OX=10090 GN=Magoh PE=2 SV=1;sp|Q9CQL1|MGN2_MOUSE Protein mago nashi homolog 2 OS=Mus musculus OX=10090 GN=Magohb PE=2 SV=1	P61327	Magoh	sp|P61327|MGN_MOUSE Protein mago nashi homolog OS=Mus musculus OX=10090 GN=Magoh PE=2 SV=1;sp|Q9CQL1|MGN2_MOUSE Protein mago nashi homolog 2 OS=Mus musculus OX=10090 GN=Magohb PE=2 SV=1	1	1153.84	1148.87	1139.55	1155.74	1399.33	1289.46	1046.25	1092.74	1151.36	1191.1	0.00629789	0.137553	0.0440294	0.553432
sp|P61358|RL27_MOUSE 60S ribosomal protein L27 OS=Mus musculus OX=10090 GN=Rpl27 PE=1 SV=2	P61358	Rpl27	sp|P61358|RL27_MOUSE 60S ribosomal protein L27 OS=Mus musculus OX=10090 GN=Rpl27 PE=1 SV=2	4	128311	128587	138967	140364	143391	132021	134070	147357	133777	138731	0.0485	0.0527806	0.0527298	0.461039
sp|P61514|RL37A_MOUSE 60S ribosomal protein L37a OS=Mus musculus OX=10090 GN=Rpl37a PE=1 SV=2	P61514	Rpl37a	sp|P61514|RL37A_MOUSE 60S ribosomal protein L37a OS=Mus musculus OX=10090 GN=Rpl37a PE=1 SV=2	2	150428	144155	157780	159181	148350	127727	159459	151066	154104	149708	0.0456069	0.0918717	-0.0414006	0.464973
sp|P61600|NAA20_MOUSE N-alpha-acetyltransferase 20 OS=Mus musculus OX=10090 GN=Naa20 PE=1 SV=1	P61600	Naa20	sp|P61600|NAA20_MOUSE N-alpha-acetyltransferase 20 OS=Mus musculus OX=10090 GN=Naa20 PE=1 SV=1	1	2380.18	3099.72	3236.85	2768.05	2177.98	1515.46	2340.82	2561.66	2933.89	2259.4	0.13303	0.20971	-0.375504	0.0269445
sp|P61620|S61A1_MOUSE Protein transport protein Sec61 subunit alpha isoform 1 OS=Mus musculus OX=10090 GN=Sec61a1 PE=1 SV=2	P61620	Sec61a1	sp|P61620|S61A1_MOUSE Protein transport protein Sec61 subunit alpha isoform 1 OS=Mus musculus OX=10090 GN=Sec61a1 PE=1 SV=2	1	4226	4162.08	4785.87	5359.99	6223.34	4292.3	5295.28	6128.29	4505.93	5711.78	0.120763	0.163667	0.341059	0.112016
sp|P61622|ITA11_MOUSE Integrin alpha-11 OS=Mus musculus OX=10090 GN=Itga11 PE=1 SV=1	P61622	Itga11	sp|P61622|ITA11_MOUSE Integrin alpha-11 OS=Mus musculus OX=10090 GN=Itga11 PE=1 SV=1	2	2765.23	2502.82	3252.56	3565.6	3249.75	3226.33	3935.79	3389.5	3008.89	3319.63	0.158045	0.0960932	0.146215	0.131256
sp|P61750|ARF4_MOUSE ADP-ribosylation factor 4 OS=Mus musculus OX=10090 GN=Arf4 PE=1 SV=2	P61750	Arf4	sp|P61750|ARF4_MOUSE ADP-ribosylation factor 4 OS=Mus musculus OX=10090 GN=Arf4 PE=1 SV=2	2	25610.5	23839	29928.5	31584.3	36479.6	33325.6	33504.4	34969.3	27769.5	34236.8	0.130506	0.0425465	0.306091	0.00865036
sp|P61759|PFD3_MOUSE Prefoldin subunit 3 OS=Mus musculus OX=10090 GN=Vbp1 PE=1 SV=2	P61759	Vbp1	sp|P61759|PFD3_MOUSE Prefoldin subunit 3 OS=Mus musculus OX=10090 GN=Vbp1 PE=1 SV=2	7	152603	152700	171194	166910	147555	146845	159458	164357	159805	153506	0.0598631	0.0564766	-0.0576713	0.458538
sp|P61793|LPAR1_MOUSE Lysophosphatidic acid receptor 1 OS=Mus musculus OX=10090 GN=Lpar1 PE=1 SV=1	P61793	Lpar1	sp|P61793|LPAR1_MOUSE Lysophosphatidic acid receptor 1 OS=Mus musculus OX=10090 GN=Lpar1 PE=1 SV=1	1	1241.61	1274.51	1258.17	988.557	1340.43	1442.34	927.674	1264.91	1249.89	1302.67	0.113745	0.179253	0.0590931	0.730833
sp|P61804|DAD1_MOUSE Dolichyl-diphosphooligosaccharide--protein glycosyltransferase subunit DAD1 OS=Mus musculus OX=10090 GN=Dad1 PE=1 SV=3	P61804	Dad1	sp|P61804|DAD1_MOUSE Dolichyl-diphosphooligosaccharide--protein glycosyltransferase subunit DAD1 OS=Mus musculus OX=10090 GN=Dad1 PE=1 SV=3	3	44697.7	48259	44135	52943.5	58271.6	48287.4	50244.8	58825.8	46478.3	54258.2	0.0853992	0.100603	0.220384	0.0892295
sp|P61922|GABT_MOUSE 4-aminobutyrate aminotransferase, mitochondrial OS=Mus musculus OX=10090 GN=Abat PE=1 SV=1	P61922	Abat	sp|P61922|GABT_MOUSE 4-aminobutyrate aminotransferase, mitochondrial OS=Mus musculus OX=10090 GN=Abat PE=1 SV=1	7	34523.6	36283.4	53914.8	46162.4	42488.8	41932	45675.8	44653.4	41222.9	43571.1	0.211873	0.0405283	0.0899135	0.693932
sp|P61924|COPZ1_MOUSE Coatomer subunit zeta-1 OS=Mus musculus OX=10090 GN=Copz1 PE=1 SV=1	P61924	Copz1	sp|P61924|COPZ1_MOUSE Coatomer subunit zeta-1 OS=Mus musculus OX=10090 GN=Copz1 PE=1 SV=1	1	4921.32	3117.56	4505.76	4131.31	5337.88	4702.31	5264.06	5053.4	4318.54	5158.73	0.185094	0.055965	0.25753	0.0450972
sp|P61939|THBG_MOUSE Thyroxine-binding globulin OS=Mus musculus OX=10090 GN=Serpina7 PE=2 SV=1	P61939	Serpina7	sp|P61939|THBG_MOUSE Thyroxine-binding globulin OS=Mus musculus OX=10090 GN=Serpina7 PE=2 SV=1	1	5991.06	10601.4	12546.3	10870.5	11518.1	15513.4	12404.9	17581.5	10735.9	13959.2	0.280853	0.196609	0.369877	0.040627
sp|P61957|SUMO2_MOUSE Small ubiquitin-related modifier 2 OS=Mus musculus OX=10090 GN=Sumo2 PE=1 SV=1	P61957	Sumo2	sp|P61957|SUMO2_MOUSE Small ubiquitin-related modifier 2 OS=Mus musculus OX=10090 GN=Sumo2 PE=1 SV=1	1	80131	76433.1	87594.7	86568.7	79527.7	77743.7	94737.9	95744.7	83349.8	87132.8	0.0643015	0.110695	0.0595967	0.486604
sp|P61963|DCAF7_MOUSE DDB1- and CUL4-associated factor 7 OS=Mus musculus OX=10090 GN=Dcaf7 PE=1 SV=1	P61963	Dcaf7	sp|P61963|DCAF7_MOUSE DDB1- and CUL4-associated factor 7 OS=Mus musculus OX=10090 GN=Dcaf7 PE=1 SV=1	3	54046.3	48207.7	53259.8	52431.5	53317.2	44054.6	52209.2	46928.2	52845.6	49568.7	0.0500885	0.0892098	-0.0943604	0.332911
sp|P61965|WDR5_MOUSE WD repeat-containing protein 5 OS=Mus musculus OX=10090 GN=Wdr5 PE=1 SV=1	P61965	Wdr5	sp|P61965|WDR5_MOUSE WD repeat-containing protein 5 OS=Mus musculus OX=10090 GN=Wdr5 PE=1 SV=1	2	21343.8	17156.2	16307.2	15495.8	17874.1	16324.4	23167.2	19363.3	16731.7	18618.7	0.14804	0.152855	0.153477	0.366955
sp|P61971|NTF2_MOUSE Nuclear transport factor 2 OS=Mus musculus OX=10090 GN=Nutf2 PE=1 SV=1	P61971	Nutf2	sp|P61971|NTF2_MOUSE Nuclear transport factor 2 OS=Mus musculus OX=10090 GN=Nutf2 PE=1 SV=1	3	132586	145623	154668	149798	145911	148683	140193	154642	147711	147297	0.0650289	0.0407615	-0.00396521	0.808991
sp|P61979|HNRPK_MOUSE Heterogeneous nuclear ribonucleoprotein K OS=Mus musculus OX=10090 GN=Hnrnpk PE=1 SV=1	P61979	Hnrnpk	sp|P61979|HNRPK_MOUSE Heterogeneous nuclear ribonucleoprotein K OS=Mus musculus OX=10090 GN=Hnrnpk PE=1 SV=1	14	514477	508478	587102	575136	536450	539145	605998	592720	544806	565933	0.0742767	0.0632632	0.0555077	0.484217
sp|P61982|1433G_MOUSE 14-3-3 protein gamma OS=Mus musculus OX=10090 GN=Ywhag PE=1 SV=2	P61982	Ywhag	sp|P61982|1433G_MOUSE 14-3-3 protein gamma OS=Mus musculus OX=10090 GN=Ywhag PE=1 SV=2	12	1.38679e+06	1.49386e+06	1.50302e+06	1.36197e+06	1.28974e+06	1.25603e+06	1.49182e+06	1.39236e+06	1.44032e+06	1.34105e+06	0.050427	0.0785904	-0.103092	0.313805
sp|P62071|RRAS2_MOUSE Ras-related protein R-Ras2 OS=Mus musculus OX=10090 GN=Rras2 PE=1 SV=1	P62071	Rras2	sp|P62071|RRAS2_MOUSE Ras-related protein R-Ras2 OS=Mus musculus OX=10090 GN=Rras2 PE=1 SV=1	4	89263.9	96843	105902	94422.1	93037.4	99626.8	95759.3	107276	95632.5	97693	0.0719988	0.0625626	0.0305868	0.668677
sp|P62073|TIM10_MOUSE Mitochondrial import inner membrane translocase subunit Tim10 OS=Mus musculus OX=10090 GN=Timm10 PE=1 SV=1	P62073	Timm10	sp|P62073|TIM10_MOUSE Mitochondrial import inner membrane translocase subunit Tim10 OS=Mus musculus OX=10090 GN=Timm10 PE=1 SV=1	1	6349.15	10278.6	5545.3	5292.83	11329.8	7719.13	7587.01	11632.9	5947.22	9524.47	0.337715	0.231455	0.65633	0.0557785
sp|P62075|TIM13_MOUSE Mitochondrial import inner membrane translocase subunit Tim13 OS=Mus musculus OX=10090 GN=Timm13 PE=1 SV=1	P62075	Timm13	sp|P62075|TIM13_MOUSE Mitochondrial import inner membrane translocase subunit Tim13 OS=Mus musculus OX=10090 GN=Timm13 PE=1 SV=1	1	20499.4	26712.4	20182.7	19357.1	27243.8	24712.1	23816.8	27169.8	20341	25940.9	0.156036	0.0675297	0.349259	0.0433268
sp|P62082|RS7_MOUSE 40S ribosomal protein S7 OS=Mus musculus OX=10090 GN=Rps7 PE=2 SV=1	P62082	Rps7	sp|P62082|RS7_MOUSE 40S ribosomal protein S7 OS=Mus musculus OX=10090 GN=Rps7 PE=2 SV=1	5	188261	198193	196382	208277	193802	183301	213235	225130	197288	203519	0.0415831	0.0923842	0.0432291	0.636075
sp|P62137|PP1A_MOUSE Serine/threonine-protein phosphatase PP1-alpha catalytic subunit OS=Mus musculus OX=10090 GN=Ppp1ca PE=1 SV=1	P62137	Ppp1ca	sp|P62137|PP1A_MOUSE Serine/threonine-protein phosphatase PP1-alpha catalytic subunit OS=Mus musculus OX=10090 GN=Ppp1ca PE=1 SV=1	2	18766.3	15990.7	15900.4	17581.2	17083.2	14076.9	21766.4	18073.3	16785.9	17578.3	0.0805942	0.178668	0.0675906	0.741274
sp|P62141|PP1B_MOUSE Serine/threonine-protein phosphatase PP1-beta catalytic subunit OS=Mus musculus OX=10090 GN=Ppp1cb PE=1 SV=3	P62141	Ppp1cb	sp|P62141|PP1B_MOUSE Serine/threonine-protein phosphatase PP1-beta catalytic subunit OS=Mus musculus OX=10090 GN=Ppp1cb PE=1 SV=3	9	1.62455e+06	1.71919e+06	2.01189e+06	1.89601e+06	1.7354e+06	1.73078e+06	1.78187e+06	1.80983e+06	1.8076e+06	1.75864e+06	0.0959414	0.0215574	-0.0380135	0.679893
sp|P62192|PRS4_MOUSE 26S proteasome regulatory subunit 4 OS=Mus musculus OX=10090 GN=Psmc1 PE=1 SV=1	P62192	Psmc1	sp|P62192|PRS4_MOUSE 26S proteasome regulatory subunit 4 OS=Mus musculus OX=10090 GN=Psmc1 PE=1 SV=1	15	517250	560970	604222	592524	522854	516224	542928	535945	576747	529400	0.0683713	0.0229308	-0.123152	0.188301
sp|P62196|PRS8_MOUSE 26S proteasome regulatory subunit 8 OS=Mus musculus OX=10090 GN=Psmc5 PE=1 SV=1	P62196	Psmc5	sp|P62196|PRS8_MOUSE 26S proteasome regulatory subunit 8 OS=Mus musculus OX=10090 GN=Psmc5 PE=1 SV=1	10	433432	405620	424285	404148	417764	333306	457499	398517	414952	408140	0.0344208	0.129006	-0.0239166	0.542528
sp|P62242|RS8_MOUSE 40S ribosomal protein S8 OS=Mus musculus OX=10090 GN=Rps8 PE=1 SV=2	P62242	Rps8	sp|P62242|RS8_MOUSE 40S ribosomal protein S8 OS=Mus musculus OX=10090 GN=Rps8 PE=1 SV=2	8	1.5119e+06	1.48647e+06	1.86394e+06	1.9677e+06	1.70242e+06	1.55083e+06	1.76722e+06	1.85133e+06	1.68792e+06	1.73482e+06	0.143173	0.0739258	0.0471721	0.881067
sp|P62245|RS15A_MOUSE 40S ribosomal protein S15a OS=Mus musculus OX=10090 GN=Rps15a PE=1 SV=2	P62245	Rps15a	sp|P62245|RS15A_MOUSE 40S ribosomal protein S15a OS=Mus musculus OX=10090 GN=Rps15a PE=1 SV=2	1	217129	211827	223414	238018	204915	198567	230001	239966	220272	217458	0.0508487	0.090626	-0.0208053	0.718428
sp|P62254|UB2G1_MOUSE Ubiquitin-conjugating enzyme E2 G1 OS=Mus musculus OX=10090 GN=Ube2g1 PE=1 SV=3	P62254	Ube2g1	sp|P62254|UB2G1_MOUSE Ubiquitin-conjugating enzyme E2 G1 OS=Mus musculus OX=10090 GN=Ube2g1 PE=1 SV=3	2	97109.8	85205.8	97449.4	89173.9	79620.9	82847	95899.7	82264.1	93141.9	82555.5	0.0655716	0.0856931	-0.172764	0.196369
sp|P62259|1433E_MOUSE 14-3-3 protein epsilon OS=Mus musculus OX=10090 GN=Ywhae PE=1 SV=1	P62259	Ywhae	sp|P62259|1433E_MOUSE 14-3-3 protein epsilon OS=Mus musculus OX=10090 GN=Ywhae PE=1 SV=1	15	2.16559e+06	1.98668e+06	2.09503e+06	2.03076e+06	2.06633e+06	1.74611e+06	2.36728e+06	2.062e+06	2.06289e+06	2.06416e+06	0.0376825	0.123097	0.00106238	0.88624
sp|P62264|RS14_MOUSE 40S ribosomal protein S14 OS=Mus musculus OX=10090 GN=Rps14 PE=1 SV=3	P62264	Rps14	sp|P62264|RS14_MOUSE 40S ribosomal protein S14 OS=Mus musculus OX=10090 GN=Rps14 PE=1 SV=3	7	77230.7	78648.4	87699.7	98042.8	88030.6	87995.6	74776	85989.7	83174.1	86992.7	0.112602	0.075457	0.0668028	0.863916
sp|P62267|RS23_MOUSE 40S ribosomal protein S23 OS=Mus musculus OX=10090 GN=Rps23 PE=1 SV=3	P62267	Rps23	sp|P62267|RS23_MOUSE 40S ribosomal protein S23 OS=Mus musculus OX=10090 GN=Rps23 PE=1 SV=3	7	502436	526219	545585	627603	516122	530520	515127	587771	535902	523321	0.0987743	0.0638634	-0.0341731	0.724672
sp|P62270|RS18_MOUSE 40S ribosomal protein S18 OS=Mus musculus OX=10090 GN=Rps18 PE=1 SV=3	P62270	Rps18	sp|P62270|RS18_MOUSE 40S ribosomal protein S18 OS=Mus musculus OX=10090 GN=Rps18 PE=1 SV=3	10	514594	486034	564528	576768	562060	503826	598928	569128	539561	565594	0.0794471	0.071243	0.0694981	0.487266
sp|P62274|RS29_MOUSE 40S ribosomal protein S29 OS=Mus musculus OX=10090 GN=Rps29 PE=1 SV=2	P62274	Rps29	sp|P62274|RS29_MOUSE 40S ribosomal protein S29 OS=Mus musculus OX=10090 GN=Rps29 PE=1 SV=2	3	151742	175476	211448	216122	199474	194082	171796	205417	193462	196778	0.162197	0.0761817	0.0306474	0.738347
sp|P62281|RS11_MOUSE 40S ribosomal protein S11 OS=Mus musculus OX=10090 GN=Rps11 PE=1 SV=3	P62281	Rps11	sp|P62281|RS11_MOUSE 40S ribosomal protein S11 OS=Mus musculus OX=10090 GN=Rps11 PE=1 SV=3	9	923523	907227	861215	990215	940488	782209	955878	985770	915375	948183	0.058028	0.0995645	0.0508125	0.905651
sp|P62301|RS13_MOUSE 40S ribosomal protein S13 OS=Mus musculus OX=10090 GN=Rps13 PE=1 SV=2	P62301	Rps13	sp|P62301|RS13_MOUSE 40S ribosomal protein S13 OS=Mus musculus OX=10090 GN=Rps13 PE=1 SV=2	9	609177	536100	660726	640409	632637	552832	641842	601761	624793	617199	0.0893036	0.0660923	-0.017643	0.927224
sp|P62305|RUXE_MOUSE Small nuclear ribonucleoprotein E OS=Mus musculus OX=10090 GN=Snrpe PE=1 SV=1	P62305	Snrpe	sp|P62305|RUXE_MOUSE Small nuclear ribonucleoprotein E OS=Mus musculus OX=10090 GN=Snrpe PE=1 SV=1	1	11046.3	11701.2	11085.7	11913.1	13677.3	12445.6	14082.1	13116.2	11393.5	13396.7	0.0381955	0.0532952	0.233884	0.0102041
sp|P62307|RUXF_MOUSE Small nuclear ribonucleoprotein F OS=Mus musculus OX=10090 GN=Snrpf PE=1 SV=1	P62307	Snrpf	sp|P62307|RUXF_MOUSE Small nuclear ribonucleoprotein F OS=Mus musculus OX=10090 GN=Snrpf PE=1 SV=1	2	6313.58	6045.09	8241.54	6553.56	7403.49	9935.51	7596.54	7638.38	6433.57	7617.46	0.145946	0.147242	0.243935	0.0677933
sp|P62313|LSM6_MOUSE U6 snRNA-associated Sm-like protein LSm6 OS=Mus musculus OX=10090 GN=Lsm6 PE=1 SV=1	P62313	Lsm6	sp|P62313|LSM6_MOUSE U6 snRNA-associated Sm-like protein LSm6 OS=Mus musculus OX=10090 GN=Lsm6 PE=1 SV=1	2	58963.8	61526.2	74695.3	70634.3	65055.7	64969.6	59234.7	69213.1	66080.2	65012.6	0.111862	0.0634367	-0.0200649	0.711432
sp|P62317|SMD2_MOUSE Small nuclear ribonucleoprotein Sm D2 OS=Mus musculus OX=10090 GN=Snrpd2 PE=1 SV=1	P62317	Snrpd2	sp|P62317|SMD2_MOUSE Small nuclear ribonucleoprotein Sm D2 OS=Mus musculus OX=10090 GN=Snrpd2 PE=1 SV=1	5	126320	120496	134374	134725	142735	128298	149104	152429	130347	145919	0.0531814	0.0746233	0.163156	0.0901731
sp|P62320|SMD3_MOUSE Small nuclear ribonucleoprotein Sm D3 OS=Mus musculus OX=10090 GN=Snrpd3 PE=1 SV=1	P62320	Snrpd3	sp|P62320|SMD3_MOUSE Small nuclear ribonucleoprotein Sm D3 OS=Mus musculus OX=10090 GN=Snrpd3 PE=1 SV=1	1	5115.78	4168.34	5457.72	4444.51	5476.69	5162.15	4896.99	6266.78	4780.14	5319.42	0.123788	0.108876	0.157149	0.124988
sp|P62331|ARF6_MOUSE ADP-ribosylation factor 6 OS=Mus musculus OX=10090 GN=Arf6 PE=1 SV=2	P62331	Arf6	sp|P62331|ARF6_MOUSE ADP-ribosylation factor 6 OS=Mus musculus OX=10090 GN=Arf6 PE=1 SV=2	1	17773.8	13977.6	15039.3	20464.4	20593.4	16526.1	19565.8	19218	16406.6	19391.9	0.173198	0.0913993	0.246151	0.176497
sp|P62334|PRS10_MOUSE 26S proteasome regulatory subunit 10B OS=Mus musculus OX=10090 GN=Psmc6 PE=1 SV=1	P62334	Psmc6	sp|P62334|PRS10_MOUSE 26S proteasome regulatory subunit 10B OS=Mus musculus OX=10090 GN=Psmc6 PE=1 SV=1	13	1.10988e+06	1.27188e+06	1.33894e+06	1.33392e+06	1.11196e+06	1.2118e+06	1.18605e+06	1.30147e+06	1.3029e+06	1.19893e+06	0.0846409	0.0650198	-0.119654	0.435616
sp|P62342|SELT_MOUSE Thioredoxin reductase-like selenoprotein T OS=Mus musculus OX=10090 GN=Selenot PE=1 SV=2	P62342	Selenot	sp|P62342|SELT_MOUSE Thioredoxin reductase-like selenoprotein T OS=Mus musculus OX=10090 GN=Selenot PE=1 SV=2	1	1760.85	1360.55	2273.4	2525.48	2125.59	2320.99	2369.99	2279.08	2017.12	2300.03	0.263291	0.0464528	0.201034	0.199513
sp|P62488|RPB7_MOUSE DNA-directed RNA polymerase II subunit RPB7 OS=Mus musculus OX=10090 GN=Polr2g PE=1 SV=1	P62488	Polr2g	sp|P62488|RPB7_MOUSE DNA-directed RNA polymerase II subunit RPB7 OS=Mus musculus OX=10090 GN=Polr2g PE=1 SV=1	1	15386.2	16163.5	14716.5	17755.6	19146.4	16785.9	17305.4	16519.3	15774.9	17045.6	0.0817244	0.0678928	0.112041	0.165984
sp|P62627|DLRB1_MOUSE Dynein light chain roadblock-type 1 OS=Mus musculus OX=10090 GN=Dynlrb1 PE=1 SV=3	P62627	Dynlrb1	sp|P62627|DLRB1_MOUSE Dynein light chain roadblock-type 1 OS=Mus musculus OX=10090 GN=Dynlrb1 PE=1 SV=3	1	33998.1	28324.1	38223.2	37686.5	41278.1	37257.7	34147.6	45165.9	35842.3	39267.9	0.131968	0.121471	0.131705	0.143542
sp|P62631|EF1A2_MOUSE Elongation factor 1-alpha 2 OS=Mus musculus OX=10090 GN=Eef1a2 PE=1 SV=1	P62631	Eef1a2	sp|P62631|EF1A2_MOUSE Elongation factor 1-alpha 2 OS=Mus musculus OX=10090 GN=Eef1a2 PE=1 SV=1	24	8.3633e+06	8.55403e+06	9.70171e+06	9.12362e+06	7.79631e+06	8.72131e+06	8.19762e+06	9.00618e+06	8.83883e+06	8.45946e+06	0.0676238	0.0639665	-0.0632307	0.31224
sp|P62702|RS4X_MOUSE 40S ribosomal protein S4, X isoform OS=Mus musculus OX=10090 GN=Rps4x PE=1 SV=2	P62702	Rps4x	sp|P62702|RS4X_MOUSE 40S ribosomal protein S4, X isoform OS=Mus musculus OX=10090 GN=Rps4x PE=1 SV=2	13	972632	957841	1.13091e+06	1.12075e+06	1.03135e+06	957747	1.08272e+06	1.06097e+06	1.04669e+06	1.04616e+06	0.0889576	0.0527782	0.00274567	0.866281
sp|P62715|PP2AB_MOUSE Serine/threonine-protein phosphatase 2A catalytic subunit beta isoform OS=Mus musculus OX=10090 GN=Ppp2cb PE=1 SV=1	P62715	Ppp2cb	sp|P62715|PP2AB_MOUSE Serine/threonine-protein phosphatase 2A catalytic subunit beta isoform OS=Mus musculus OX=10090 GN=Ppp2cb PE=1 SV=1	1	4424.81	4183.59	4026.44	4137.88	4495.85	3721.19	4038.23	3933.81	4160.73	3986.02	0.0400493	0.0807608	-0.0619914	0.501349
sp|P62717|RL18A_MOUSE 60S ribosomal protein L18a OS=Mus musculus OX=10090 GN=Rpl18a PE=1 SV=1	P62717	Rpl18a	sp|P62717|RL18A_MOUSE 60S ribosomal protein L18a OS=Mus musculus OX=10090 GN=Rpl18a PE=1 SV=1	7	502346	504517	530096	584889	537345	480061	563685	587936	517306	550515	0.0724096	0.0854317	0.0897913	0.733365
sp|P62743|AP2S1_MOUSE AP-2 complex subunit sigma OS=Mus musculus OX=10090 GN=Ap2s1 PE=1 SV=1	P62743	Ap2s1	sp|P62743|AP2S1_MOUSE AP-2 complex subunit sigma OS=Mus musculus OX=10090 GN=Ap2s1 PE=1 SV=1	2	38317.3	41595.2	47394.5	43932.9	43504.5	37848.3	39248.5	42060.2	42764.1	40654.4	0.0893961	0.0634134	-0.0733121	0.420792
[truncated: 3,535 more rows]

## Sheet: Table_S18_RR_UPregulated
Table S18. Whole M. soleus TMT-MS data - Run vs. RR: UPregulated proteins in RR
[truncated: 2,709 more rows]

[truncated: 4 more sheets: Table_S19_Run_UPregulated, Table_S20_GO_BP_UP_RR, Table_S21_GO_BP_UP_Run, Table_S22_TRRUST_Enrichment]
